# Supplementary material for: Inhibiting the RNA helicase DDX3X in Burkitt lymphoma induces oxydative stress and impedes tumor progression in xenografts
Source: Front Cell Dev Biol. 2025 Jul 23;13:1642006. doi: 10.3389/fcell.2025.1642006 (PMC12325266; doi:10.3389/fcell.2025.1642006)
Supplement: Supplementary file 1 [file Table2.xlsx]

## Sheet: Raji-RK33 vs DMSO
ensembl_gene_id	external_gene_name	gene_biotype	description	raji_rk33_1	raji_rk33_2	raji_dmso_1	raji_dmso_2	baseMean	log2FoldChange	lfcSE	stat	pvalue	padj	log2FCshrink	lfcSEshrink
ENSG00000087074	PPP1R15A	protein_coding	protein phosphatase 1 regulatory subunit 15A [Source:HGNC Symbol;Acc:HGNC:14375]	123.081	135.882	6.58496	7.10737	14167.2	4.2411	0.090533	46.8459	0	0	4.22153	0.0900868
ENSG00000100867	DHRS2	protein_coding	dehydrogenase/reductase 2 [Source:HGNC Symbol;Acc:HGNC:18349]	23.5911	27.217	0.196267	0.16797	5829.82	7.12586	0.151077	47.1671	0	0	7.03589	0.147219
ENSG00000117228	GBP1	protein_coding	guanylate binding protein 1 [Source:HGNC Symbol;Acc:HGNC:4182]	129.973	136.017	8.2301	10.1079	26264	3.85826	0.098137	39.315	0	0	3.83736	0.0975945
ENSG00000124256	ZBP1	protein_coding	Z-DNA binding protein 1 [Source:HGNC Symbol;Acc:HGNC:16176]	18.9302	19.9956	0.48308	0.574156	3270.91	5.20082	0.127972	40.6402	0	0	5.15322	0.126286
ENSG00000132002	DNAJB1	protein_coding	DnaJ heat shock protein family (Hsp40) member B1 [Source:HGNC Symbol;Acc:HGNC:5270]	185.385	201.053	10.6491	12.6356	50776.7	4.05266	0.0935995	43.2979	0	0	4.03269	0.0931316
ENSG00000154451	GBP5	protein_coding	guanylate binding protein 5 [Source:HGNC Symbol;Acc:HGNC:19895]	10.0258	11.368	0.150464	0.184272	3604.45	5.99596	0.144169	41.5898	0	0	5.92667	0.141405
ENSG00000162654	GBP4	protein_coding	guanylate binding protein 4 [Source:HGNC Symbol;Acc:HGNC:20480]	57.0777	62.0108	3.27279	3.61494	11709.1	4.11157	0.0919028	44.7383	0	0	4.09203	0.0914347
ENSG00000169248	CXCL11	protein_coding	C-X-C motif chemokine ligand 11 [Source:HGNC Symbol;Acc:HGNC:10638]	149.549	181.57	1.00309	1.051	8981.15	7.33221	0.14205	51.6173	0	0	7.25001	0.13911
ENSG00000173110	HSPA6	protein_coding	heat shock protein family A (Hsp70) member 6 [Source:HGNC Symbol;Acc:HGNC:5239]	259.059	289.388	0.0583539	0.111556	19555	11.6466	0.307352	37.8935	0	0	11.1349	0.25381
ENSG00000177606	JUN	protein_coding	Jun proto-oncogene, AP-1 transcription factor subunit [Source:HGNC Symbol;Acc:HGNC:6204]	73.5795	84.7809	1.83914	2.00715	8897.22	5.36309	0.107527	49.8767	0	0	5.32828	0.106665
ENSG00000204388	HSPA1B	protein_coding	heat shock protein family A (Hsp70) member 1B [Source:HGNC Symbol;Acc:HGNC:5233]	326.705	377.847	16.4545	19.6031	28214.3	4.28812	0.101759	42.1402	0	0	4.26316	0.10115
ENSG00000204389	HSPA1A	protein_coding	heat shock protein family A (Hsp70) member 1A [Source:HGNC Symbol;Acc:HGNC:5232]	38.1583	45.0706	1.12185	0.935729	3103.22	5.3396	0.141938	37.6194	0	0	5.27958	0.13968
ENSG00000289286		lncRNA	novel transcript	198.667	197.494	0.320441	0.415687	9016.87	9.06812	0.196497	46.1489	0	0	8.88233	0.183814
ENSG00000170345	FOS	protein_coding	Fos proto-oncogene, AP-1 transcription factor subunit [Source:HGNC Symbol;Acc:HGNC:3796]	24.6028	27.5669	0.727879	0.814283	2590.08	5.07919	0.138079	36.7847	3.24383e-296	7.34843e-293	5.02516	0.135984
ENSG00000128965	CHAC1	protein_coding	ChaC glutathione specific gamma-glutamylcyclotransferase 1 [Source:HGNC Symbol;Acc:HGNC:28680]	36.8394	42.7202	0.460647	0.496352	2499.47	6.37648	0.175685	36.2949	1.94479e-288	4.11193e-285	6.26842	0.169914
ENSG00000126803	HSPA2	protein_coding	heat shock protein family A (Hsp70) member 2 [Source:HGNC Symbol;Acc:HGNC:5235]	16.4593	20.3869	0.411971	0.501181	3145.58	5.33297	0.147494	36.1572	2.87176e-286	5.69237e-283	5.26832	0.145049
ENSG00000079841	RIMS1	protein_coding	regulating synaptic membrane exocytosis 1 [Source:HGNC Symbol;Acc:HGNC:17282]	5.40748	5.37335	0.147262	0.161052	2173.19	5.12704	0.141951	36.1183	1.17273e-285	2.18784e-282	5.06949	0.139525
ENSG00000137693	YAP1	protein_coding	Yes1 associated transcriptional regulator [Source:HGNC Symbol;Acc:HGNC:16262]	13.899	14.1868	0.792074	0.879392	2842.43	4.06998	0.116003	35.085	1.1423e-269	2.01268e-266	4.03926	0.114952
ENSG00000099860	GADD45B	protein_coding	growth arrest and DNA damage inducible beta [Source:HGNC Symbol;Acc:HGNC:4096]	146.988	150.319	14.3498	16.7115	10625.9	3.25849	0.0935628	34.8267	9.58316e-266	1.59963e-262	3.24244	0.0930871
ENSG00000288957		lncRNA	novel transcript	96.5535	107.092	1.53118	0.983349	2240.4	6.34488	0.182621	34.7434	1.7426e-264	2.76333e-261	6.22889	0.176138
ENSG00000130766	SESN2	protein_coding	sestrin 2 [Source:HGNC Symbol;Acc:HGNC:20746]	43.3852	47.7049	4.09353	4.42031	5219.17	3.41915	0.10023	34.1128	4.76052e-255	7.18951e-252	3.39983	0.0996243
ENSG00000186834	HEXIM1	protein_coding	HEXIM P-TEFb complex subunit 1 [Source:HGNC Symbol;Acc:HGNC:24953]	68.6851	77.406	6.10824	7.31071	8751.72	3.44417	0.105249	32.724	7.10902e-235	1.02483e-231	3.42273	0.104569
ENSG00000151490	PTPRO	protein_coding	protein tyrosine phosphatase receptor type O [Source:HGNC Symbol;Acc:HGNC:9678]	2.6924	3.04917	0.0712426	0.08269	1807.3	5.21959	0.160476	32.5258	4.61169e-232	6.35912e-229	5.14505	0.156973
ENSG00000148053	NTRK2	protein_coding	neurotrophic receptor tyrosine kinase 2 [Source:HGNC Symbol;Acc:HGNC:8032]	1.58047	1.58345	0.030044	0.0341643	1620.28	5.62132	0.173211	32.4536	4.82355e-231	6.37412e-228	5.52843	0.16815
ENSG00000175197	DDIT3	protein_coding	DNA damage inducible transcript 3 [Source:HGNC Symbol;Acc:HGNC:2726]	68.6616	76.5502	4.2452	5.10052	3057.48	3.95675	0.122692	32.2494	3.58956e-228	4.55372e-225	3.92337	0.121509
ENSG00000140105	WARS1	protein_coding	tryptophanyl-tRNA synthetase 1 [Source:HGNC Symbol;Acc:HGNC:12729]	136.437	139.634	21.3238	23.6452	30884.5	2.61798	0.0816784	32.0522	2.04317e-225	2.49227e-222	2.60814	0.0813692
ENSG00000289341		lncRNA	novel transcript	53.6156	62.2051	1.0988	1.03279	1674.58	5.76452	0.181902	31.6902	2.11917e-220	2.48923e-217	5.65966	0.176116
ENSG00000151012	SLC7A11	protein_coding	solute carrier family 7 member 11 [Source:HGNC Symbol;Acc:HGNC:11059]	60.4393	58.8235	11.0584	11.3908	20687.4	2.40939	0.0767099	31.4091	1.52089e-216	1.72268e-213	2.4014	0.0764531
ENSG00000283078		lncRNA	novel transcript	33.3835	41.2672	0.790527	0.959855	1859.44	5.41255	0.172814	31.3202	2.4792e-215	2.7113e-212	5.32315	0.168495
ENSG00000105499	PLA2G4C	protein_coding	phospholipase A2 group IVC [Source:HGNC Symbol;Acc:HGNC:9037]	10.6605	11.7222	0.667584	0.777159	2384.92	3.95258	0.127044	31.1118	1.66626e-212	1.76152e-209	3.91686	0.125694
ENSG00000156535	CD109	protein_coding	CD109 molecule [Source:HGNC Symbol;Acc:HGNC:21685]	5.71101	5.24311	0.175608	0.219891	1680.37	4.78964	0.15472	30.9569	2.05354e-210	2.10091e-207	4.72589	0.151832
ENSG00000178381	ZFAND2A	protein_coding	zinc finger AN1-type containing 2A [Source:HGNC Symbol;Acc:HGNC:28073]	34.5884	40.5171	2.82284	2.55433	2779.81	3.8045	0.124985	30.4397	1.63953e-203	1.62493e-200	3.7712	0.123748
ENSG00000137628	DDX60	protein_coding	DExD/H-box helicase 60 [Source:HGNC Symbol;Acc:HGNC:25942]	4.57126	5.16242	0.0178349	0.0132592	2562.32	8.29458	0.278373	29.7966	4.32012e-195	4.1519e-192	7.97146	0.246747
ENSG00000177409	SAMD9L	protein_coding	sterile alpha motif domain containing 9 like [Source:HGNC Symbol;Acc:HGNC:1349]	191.461	193.145	21.9302	27.5982	52514.2	2.95698	0.100397	29.453	1.1509e-190	1.07355e-187	2.94022	0.0998253
ENSG00000198796	ALPK2	protein_coding	alpha kinase 2 [Source:HGNC Symbol;Acc:HGNC:20565]	10.1328	7.71941	0.490285	0.460059	2722.08	4.23184	0.143889	29.4105	4.03388e-190	3.65527e-187	4.18289	0.141977
ENSG00000185507	IRF7	protein_coding	interferon regulatory factor 7 [Source:HGNC Symbol;Acc:HGNC:6122]	129.157	145.915	11.2393	14.7161	11900.8	3.40538	0.115847	29.3955	6.26647e-190	5.52058e-187	3.37973	0.114956
ENSG00000276085	CCL3L3	protein_coding	C-C motif chemokine ligand 3 like 3 [Source:HGNC Symbol;Acc:HGNC:30554]	98.7363	108.244	11.296	13.1447	5145.44	3.08173	0.105172	29.3017	9.85431e-189	8.44674e-186	3.06258	0.104489
ENSG00000130589	HELZ2	protein_coding	helicase with zinc finger 2 [Source:HGNC Symbol;Acc:HGNC:30021]	47.6281	52.7963	4.46604	5.86377	20226.5	3.28103	0.112933	29.0529	1.41262e-185	1.17898e-182	3.25754	0.112115
ENSG00000146859	TMEM140	protein_coding	transmembrane protein 140 [Source:HGNC Symbol;Acc:HGNC:21870]	48.2359	53.505	4.2852	5.30994	3897.7	3.40574	0.118059	28.8479	5.39027e-183	4.3834e-180	3.37911	0.117074
ENSG00000134333	LDHA	protein_coding	lactate dehydrogenase A [Source:HGNC Symbol;Acc:HGNC:6535]	61.291	62.3295	296.965	335.172	68930.1	-2.35433	0.0825523	-28.5192	6.76976e-179	5.36757e-176	-2.34529	0.0822347
ENSG00000158486	DNAH3	protein_coding	dynein axonemal heavy chain 3 [Source:HGNC Symbol;Acc:HGNC:2949]	2.79914	3.46964	0.0320164	0.0480906	1443.61	6.28526	0.221956	28.3176	2.09935e-176	1.62393e-173	6.11823	0.210646
ENSG00000128590	DNAJB9	protein_coding	DnaJ heat shock protein family (Hsp40) member B9 [Source:HGNC Symbol;Acc:HGNC:6968]	46.219	46.6769	6.05086	6.79947	4062.13	2.85345	0.101151	28.2097	4.447e-175	3.35801e-172	2.83703	0.100541
ENSG00000111799	COL12A1	protein_coding	collagen type XII alpha 1 chain [Source:HGNC Symbol;Acc:HGNC:2188]	2.50645	2.18388	0.0200379	0.0356949	1354.79	6.38789	0.228012	28.0157	1.04717e-172	7.72346e-170	6.2099	0.215068
ENSG00000214756	CSKMT	protein_coding	citrate synthase lysine methyltransferase [Source:HGNC Symbol;Acc:HGNC:33113]	39.6038	47.9353	3.63514	4.43872	4609.18	3.43806	0.123199	27.9065	2.22375e-171	1.60287e-168	3.40881	0.122096
ENSG00000205413	SAMD9	protein_coding	sterile alpha motif domain containing 9 [Source:HGNC Symbol;Acc:HGNC:1348]	207.312	227.299	23.4427	30.3338	50672.1	3.01461	0.108187	27.8649	7.10905e-171	5.0103e-168	2.99479	0.107473
ENSG00000187193	MT1X	protein_coding	metallothionein 1X [Source:HGNC Symbol;Acc:HGNC:7405]	33.4269	38.2933	1.86998	2.46247	1987.94	4.0475	0.145827	27.7556	1.49144e-169	1.02829e-166	3.99946	0.143797
ENSG00000132256	TRIM5	protein_coding	tripartite motif containing 5 [Source:HGNC Symbol;Acc:HGNC:16276]	8.62267	8.57048	0.369245	0.497193	1462.38	4.30829	0.1557	27.6705	1.58343e-168	1.06848e-165	4.25016	0.15301
ENSG00000070669	ASNS	protein_coding	asparagine synthetase (glutamine-hydrolyzing) [Source:HGNC Symbol;Acc:HGNC:753]	7.47021	7.84431	0.350857	0.342076	1186.21	4.46627	0.163394	27.3344	1.65632e-164	1.09438e-161	4.40006	0.160046
ENSG00000188483	IER5L	protein_coding	immediate early response 5 like [Source:HGNC Symbol;Acc:HGNC:23679]	15.9617	17.0264	0.126774	0.127237	1363.5	7.02085	0.257841	27.2294	2.91604e-163	1.88739e-160	6.77807	0.236069
ENSG00000132694	ARHGEF11	protein_coding	Rho guanine nucleotide exchange factor 11 [Source:HGNC Symbol;Acc:HGNC:14580]	3.79764	3.95773	0.154789	0.163809	1139.18	4.60484	0.1692	27.2154	4.26756e-163	2.70691e-160	4.53179	0.165369
ENSG00000135842	NIBAN1	protein_coding	niban apoptosis regulator 1 [Source:HGNC Symbol;Acc:HGNC:16784]	99.0336	102.858	20.4877	22.7155	30901.3	2.22433	0.0821659	27.0712	2.15233e-161	1.33846e-158	2.21587	0.081852
ENSG00000124216	SNAI1	protein_coding	snail family transcriptional repressor 1 [Source:HGNC Symbol;Acc:HGNC:11128]	20.2358	24.0346	0.352626	0.385212	1161.49	5.90583	0.218395	27.042	4.7494e-161	2.89668e-158	5.75337	0.20795
ENSG00000177294	FBXO39	protein_coding	F-box protein 39 [Source:HGNC Symbol;Acc:HGNC:28565]	11.3963	11.6801	0.264186	0.224465	1043.61	5.56341	0.206686	26.9173	1.37936e-159	8.25404e-157	5.43399	0.198071
ENSG00000175866	BAIAP2	protein_coding	BAR/IMD domain containing adaptor protein 2 [Source:HGNC Symbol;Acc:HGNC:947]	3.53579	4.56049	0.113474	0.118035	1297.51	5.12774	0.190742	26.8831	3.45749e-159	2.03064e-156	5.02495	0.185157
ENSG00000289688		lncRNA	novel transcript	5.65389	7.04877	0.0173502	0.00947675	2670.56	8.89609	0.332004	26.7951	3.68091e-158	2.12255e-155	8.42899	0.279466
ENSG00000289609		lncRNA	novel transcript	55.9257	66.2997	3.89188	3.5918	1507.75	4.0302	0.15158	26.588	9.3507e-156	5.29567e-153	3.97856	0.149222
ENSG00000258947	TUBB3	protein_coding	tubulin beta 3 class III [Source:HGNC Symbol;Acc:HGNC:20772]	4.94361	5.71924	0.261569	0.205771	1250.15	4.51399	0.171328	26.347	5.55116e-153	3.08869e-150	4.44046	0.167612
ENSG00000132465	JCHAIN	protein_coding	joining chain of multimeric IgA and IgM [Source:HGNC Symbol;Acc:HGNC:5713]	27.4703	26.8185	138.057	156.008	8151.31	-2.43744	0.0926454	-26.3094	1.49826e-152	8.19263e-150	-2.42567	0.0921906
ENSG00000140941	MAP1LC3B	protein_coding	microtubule associated protein 1 light chain 3 beta [Source:HGNC Symbol;Acc:HGNC:13352]	43.0532	45.346	6.50013	7.7616	7826.62	2.63162	0.100376	26.2175	1.67855e-151	9.02294e-149	2.61671	0.0997967
ENSG00000140986	RPL3L	protein_coding	ribosomal protein L3 like [Source:HGNC Symbol;Acc:HGNC:10351]	12.9816	15.1848	0.149482	0.107162	1186.48	6.78256	0.262998	25.7894	1.16497e-146	6.15783e-144	6.53746	0.241495
ENSG00000185885	IFITM1	protein_coding	interferon induced transmembrane protein 1 [Source:HGNC Symbol;Acc:HGNC:5412]	28.5093	30.8334	1.55694	2.17812	1590.56	3.98779	0.154647	25.7863	1.26223e-146	6.56258e-144	3.93465	0.15221
ENSG00000137331	IER3	protein_coding	immediate early response 3 [Source:HGNC Symbol;Acc:HGNC:5392]	26.1758	29.8068	1.55238	1.70278	1210.4	4.10346	0.160675	25.5389	7.29708e-144	3.73269e-141	4.04453	0.157763
ENSG00000225611	CCDC13-AS2	lncRNA	CCDC13 antisense RNA 2 [Source:HGNC Symbol;Acc:HGNC:53019]	40.6793	45.287	0.243314	0.217068	1385.29	7.54647	0.297019	25.4074	2.08983e-142	1.05204e-139	7.21279	0.262342
ENSG00000111331	OAS3	protein_coding	2'-5'-oligoadenylate synthetase 3 [Source:HGNC Symbol;Acc:HGNC:8088]	1.8942	2.19161	0.0542612	0.0855332	1154.1	4.86523	0.191747	25.3732	4.98937e-142	2.47247e-139	4.76667	0.186315
ENSG00000049249	TNFRSF9	protein_coding	TNF receptor superfamily member 9 [Source:HGNC Symbol;Acc:HGNC:11924]	25.0669	26.2174	4.25799	4.91763	5814.5	2.48237	0.098776	25.1313	2.2638e-139	1.10456e-136	2.46875	0.0982215
ENSG00000289865		lncRNA	novel transcript	21.8143	28.6042	0.613928	0.770929	1118.87	5.18396	0.206395	25.1167	3.2663e-139	1.56956e-136	5.0629	0.19927
ENSG00000094916	CBX5	protein_coding	chromobox 5 [Source:HGNC Symbol;Acc:HGNC:1555]	17.0088	17.8346	65.6927	70.817	39001.3	-1.97005	0.0788967	-24.97	1.2938e-137	6.1243e-135	-1.96314	0.0786192
ENSG00000128218	VPREB3	protein_coding	V-set pre-B cell surrogate light chain 3 [Source:HGNC Symbol;Acc:HGNC:12710]	14.561	13.8987	120.094	149.717	2559.71	-3.24506	0.130141	-24.935	3.10553e-137	1.44841e-134	-3.21428	0.128823
ENSG00000197019	SERTAD1	protein_coding	SERTA domain containing 1 [Source:HGNC Symbol;Acc:HGNC:17932]	17.9893	22.519	1.22817	1.07941	1350.52	4.13465	0.165912	24.9207	4.44373e-137	2.04251e-134	4.07135	0.162819
ENSG00000204386	NEU1	protein_coding	neuraminidase 1 [Source:HGNC Symbol;Acc:HGNC:7758]	24.2186	28.456	3.60947	4.05638	4402.94	2.78032	0.111624	24.9079	6.10192e-137	2.76461e-134	2.76087	0.110817
ENSG00000051108	HERPUD1	protein_coding	homocysteine inducible ER protein with ubiquitin like domain 1 [Source:HGNC Symbol;Acc:HGNC:13744]	89.492	88.2298	20.6393	22.5632	16926.3	2.04036	0.081933	24.9028	6.93179e-137	3.09636e-134	2.03265	0.0816211
ENSG00000105856	HBP1	protein_coding	HMG-box transcription factor 1 [Source:HGNC Symbol;Acc:HGNC:23200]	20.9262	21.4927	3.67712	4.14891	4824.51	2.43809	0.0980769	24.8589	2.07148e-136	9.12459e-134	2.4249	0.0975319
ENSG00000184992	BRI3BP	protein_coding	BRI3 binding protein [Source:HGNC Symbol;Acc:HGNC:14251]	11.1979	11.5864	46.5801	51.2186	12233.6	-2.1018	0.0855928	-24.5557	3.75557e-133	1.63162e-130	-2.09312	0.0852367
ENSG00000128016	ZFP36	protein_coding	ZFP36 ring finger protein [Source:HGNC Symbol;Acc:HGNC:12862]	48.7644	55.7201	4.44227	6.0992	3440.17	3.30828	0.135539	24.4084	1.39408e-131	5.97478e-129	3.27427	0.134075
ENSG00000105220	GPI	protein_coding	glucose-6-phosphate isomerase [Source:HGNC Symbol;Acc:HGNC:4458]	10.2932	10.8634	43.8713	49.6494	18537.3	-2.1442	0.0878665	-24.4029	1.59298e-131	6.73616e-129	-2.13488	0.0874824
ENSG00000173193	PARP14	protein_coding	poly(ADP-ribose) polymerase family member 14 [Source:HGNC Symbol;Acc:HGNC:29232]	2.64215	2.95232	0.105335	0.119863	904.973	4.63349	0.19063	24.3062	1.68634e-130	7.03715e-128	4.5407	0.185171
ENSG00000254119	LINC02842	lncRNA	long intergenic non-protein coding RNA 2842 [Source:HGNC Symbol;Acc:HGNC:54378]	10.8899	9.15012	0.250455	0.379916	987.063	4.98658	0.205193	24.3019	1.87195e-130	7.71025e-128	4.87146	0.198267
ENSG00000214894	LINC00243	lncRNA	long intergenic non-protein coding RNA 243 [Source:HGNC Symbol;Acc:HGNC:30956]	11.4047	13.8863	0.170859	0.100503	1011.36	6.54912	0.270534	24.2081	1.8259e-129	7.42417e-127	6.29821	0.248608
ENSG00000116741	RGS2	protein_coding	regulator of G protein signaling 2 [Source:HGNC Symbol;Acc:HGNC:9998]	18.5779	21.7441	1.16	1.51772	1358.92	3.91079	0.16164	24.1945	2.54322e-129	1.02099e-126	3.85393	0.158862
ENSG00000114127	XRN1	protein_coding	5'-3' exoribonuclease 1 [Source:HGNC Symbol;Acc:HGNC:30654]	33.6289	33.6864	8.95598	9.32667	15523.5	1.88043	0.0779593	24.1206	1.51972e-128	6.02473e-126	1.87398	0.0776905
ENSG00000287001		lncRNA	novel transcript	28.1209	19.8652	1.30212	1.30847	1576.03	4.20015	0.174774	24.0318	1.2925e-127	5.06069e-125	4.1289	0.171304
ENSG00000278811	LINC00624	lncRNA	long intergenic non-protein coding RNA 624 [Source:HGNC Symbol;Acc:HGNC:44254]	8.46712	9.24096	0.037048	0.0265595	1496.63	8.12599	0.338378	24.0145	1.96131e-127	7.58571e-125	7.68223	0.285471
ENSG00000264345	LINC01894	lncRNA	long intergenic non-protein coding RNA 1894 [Source:HGNC Symbol;Acc:HGNC:52713]	16.3501	16.8911	0.317559	0.578624	894.385	5.20688	0.217277	23.9642	6.56479e-127	2.50846e-124	5.07297	0.208502
ENSG00000133639	BTG1	protein_coding	BTG anti-proliferation factor 1 [Source:HGNC Symbol;Acc:HGNC:1130]	65.5863	69.0517	15.9926	17.2719	12338	2.01695	0.0842308	23.9455	1.0284e-126	3.88282e-124	2.00889	0.0838914
ENSG00000146281	PM20D2	protein_coding	peptidase M20 domain containing 2 [Source:HGNC Symbol;Acc:HGNC:21408]	15.5672	15.1219	60.8697	67.103	11293.9	-2.06006	0.0862794	-23.8767	5.35131e-126	1.99667e-123	-2.05143	0.0859146
ENSG00000285744	MITA1	lncRNA	metabolism induced tumor activator 1 [Source:HGNC Symbol;Acc:HGNC:56733]	13.8683	12.9059	1.18205	1.29851	1293.38	3.43152	0.143962	23.8363	1.40383e-125	5.17702e-123	3.39181	0.142041
ENSG00000271503	CCL5	protein_coding	C-C motif chemokine ligand 5 [Source:HGNC Symbol;Acc:HGNC:10632]	156.985	225.301	0.327439	0.228719	7903.72	9.42757	0.396656	23.7676	7.22612e-125	2.63421e-122	8.66559	0.350435
ENSG00000164463	CREBRF	protein_coding	CREB3 regulatory factor [Source:HGNC Symbol;Acc:HGNC:24050]	7.9446	8.11899	1.1686	1.40991	3479.85	2.63869	0.111648	23.6341	1.72105e-123	6.20263e-121	2.62022	0.110837
ENSG00000261618	LINC02605	lncRNA	long intergenic non-protein coding RNA 2605 [Source:HGNC Symbol;Acc:HGNC:53974]	9.73778	8.24941	0.845896	0.676418	1541.1	3.56382	0.15134	23.5485	1.30126e-122	4.63702e-120	3.51826	0.149161
ENSG00000289543		lncRNA	novel transcript	24.9598	28.528	0.773457	0.790894	795.748	5.09533	0.216926	23.4888	5.31154e-122	1.87173e-119	4.96466	0.208072
ENSG00000099901	RANBP1	protein_coding	RAN binding protein 1 [Source:HGNC Symbol;Acc:HGNC:9847]	16.7543	16.6781	66.6779	75.7081	12294.3	-2.09052	0.0891011	-23.4623	9.8959e-122	3.44888e-119	-2.08117	0.0886998
ENSG00000175906	ARL4D	protein_coding	ADP ribosylation factor like GTPase 4D [Source:HGNC Symbol;Acc:HGNC:656]	20.3172	23.686	1.56757	1.64405	1127.67	3.7759	0.161068	23.4429	1.56064e-121	5.37997e-119	3.72138	0.15828
ENSG00000120694	HSPH1	protein_coding	heat shock protein family H (Hsp110) member 1 [Source:HGNC Symbol;Acc:HGNC:16969]	298.701	311.837	69.5122	80.4134	96580.5	2.02582	0.0866336	23.3837	6.26001e-121	2.1348e-118	2.01725	0.0862671
ENSG00000172602	RND1	protein_coding	Rho family GTPase 1 [Source:HGNC Symbol;Acc:HGNC:18314]	28.5242	33.2533	4.62952	5.34013	4287.25	2.63116	0.1129	23.3052	3.92767e-120	1.32517e-117	2.61233	0.112069
ENSG00000162783	IER5	protein_coding	immediate early response 5 [Source:HGNC Symbol;Acc:HGNC:5393]	102.611	113.621	20.306	24.139	16574.9	2.28238	0.0984211	23.1899	5.7565e-119	1.92176e-116	2.26994	0.0978816
ENSG00000136997	MYC	protein_coding	MYC proto-oncogene, bHLH transcription factor [Source:HGNC Symbol;Acc:HGNC:7553]	18.8232	18.8392	64.9438	68.6136	15831.5	-1.82628	0.0789092	-23.144	1.66977e-118	5.51632e-116	-1.81987	0.0786309
ENSG00000172183	ISG20	protein_coding	interferon stimulated exonuclease gene 20 [Source:HGNC Symbol;Acc:HGNC:6130]	31.9706	34.6103	6.11653	7.25902	8693.94	2.31531	0.100207	23.1052	4.105e-118	1.34216e-115	2.30224	0.0996348
ENSG00000213626	LBH	protein_coding	LBH regulator of WNT signaling pathway [Source:HGNC Symbol;Acc:HGNC:29532]	5.69911	7.32101	0.189518	0.253613	923.501	4.87419	0.211017	23.0986	4.7859e-118	1.54883e-115	4.75524	0.203741
ENSG00000125730	C3	protein_coding	complement C3 [Source:HGNC Symbol;Acc:HGNC:1318]	3.18279	3.96895	0.286373	0.296424	1355.28	3.61703	0.156878	23.0563	1.27167e-117	4.07385e-115	3.56741	0.154418
ENSG00000185022	MAFF	protein_coding	MAF bZIP transcription factor F [Source:HGNC Symbol;Acc:HGNC:6780]	4.72054	5.82145	0.272471	0.251665	939.795	4.33072	0.188356	22.9921	5.58755e-117	1.77209e-114	4.24579	0.183541
ENSG00000108771	DHX58	protein_coding	DExH-box helicase 58 [Source:HGNC Symbol;Acc:HGNC:29517]	10.207	11.3724	1.09608	1.19369	1381.5	3.2359	0.140977	22.9535	1.35992e-116	4.27027e-114	3.19996	0.139224
ENSG00000277632	CCL3	protein_coding	C-C motif chemokine ligand 3 [Source:HGNC Symbol;Acc:HGNC:10627]	27.8996	32.3163	2.12712	2.84651	1474.1	3.59624	0.156711	22.9483	1.53286e-116	4.76615e-114	3.54703	0.154293
ENSG00000150768	DLAT	protein_coding	dihydrolipoamide S-acetyltransferase [Source:HGNC Symbol;Acc:HGNC:2896]	6.55049	6.43312	26.9978	30.9864	8109.72	-2.15901	0.0943643	-22.8795	7.43556e-116	2.2895e-113	-2.14819	0.0938862
ENSG00000058804	NDC1	protein_coding	NDC1 transmembrane nucleoporin [Source:HGNC Symbol;Acc:HGNC:25525]	20.3639	21.722	76.7512	82.7279	14399.7	-1.92198	0.0840189	-22.8755	8.14331e-116	2.48332e-113	-1.91433	0.0836829
ENSG00000161011	SQSTM1	protein_coding	sequestosome 1 [Source:HGNC Symbol;Acc:HGNC:11280]	146.342	163.942	31.3352	36.9077	43169.5	2.1848	0.0955553	22.8642	1.05501e-115	3.18663e-113	2.17357	0.0950633
ENSG00000144218	AFF3	protein_coding	ALF transcription elongation factor 3 [Source:HGNC Symbol;Acc:HGNC:6473]	3.91407	3.5974	14.7283	14.6199	8759.44	-1.9661	0.0859968	-22.8625	1.09832e-115	3.28614e-113	-1.95791	0.0856351
ENSG00000132530	XAF1	protein_coding	XIAP associated factor 1 [Source:HGNC Symbol;Acc:HGNC:30932]	86.0329	86.0229	17.9232	21.3964	21163.2	2.12947	0.093383	22.8036	4.22422e-115	1.25207e-112	2.11902	0.0929227
ENSG00000185433	LINC00158	lncRNA	long intergenic non-protein coding RNA 158 [Source:HGNC Symbol;Acc:HGNC:1283]	48.1684	44.0788	10.9567	11.3968	7399.55	2.04495	0.0897187	22.7929	5.38721e-115	1.58199e-112	2.03569	0.0893069
ENSG00000084774	CAD	protein_coding	carbamoyl-phosphate synthetase 2, aspartate transcarbamylase, and dihydroorotase [Source:HGNC Symbol;Acc:HGNC:1424]	13.3476	13.5188	44.9581	46.5557	15127.7	-1.76819	0.0778947	-22.6998	4.50506e-114	1.31081e-111	-1.76215	0.077627
ENSG00000163554	SPTA1	protein_coding	spectrin alpha, erythrocytic 1 [Source:HGNC Symbol;Acc:HGNC:11272]	2.46625	2.51871	0.0526826	0.0942164	785.122	5.07877	0.22382	22.6913	5.45457e-114	1.57265e-111	4.94038	0.214417
ENSG00000269720	CCDC194	protein_coding	coiled-coil domain containing 194 [Source:HGNC Symbol;Acc:HGNC:53438]	9.81426	9.95363	1.10952	0.811605	1580.64	3.36464	0.14846	22.6636	1.02423e-113	2.92644e-111	3.32321	0.146443
ENSG00000116701	NCF2	protein_coding	neutrophil cytosolic factor 2 [Source:HGNC Symbol;Acc:HGNC:7661]	19.5471	20.3651	3.27729	3.80933	3072.33	2.49324	0.110344	22.5951	4.84587e-113	1.3722e-110	2.47619	0.109562
ENSG00000125148	MT2A	protein_coding	metallothionein 2A [Source:HGNC Symbol;Acc:HGNC:7406]	138.903	157.766	24.4325	28.7973	4840.46	2.47825	0.110068	22.5156	2.92106e-112	8.19836e-110	2.46139	0.109303
ENSG00000079385	CEACAM1	protein_coding	CEA cell adhesion molecule 1 [Source:HGNC Symbol;Acc:HGNC:1814]	8.15182	8.75286	1.07537	1.1705	1602.02	2.91167	0.129324	22.5146	2.98766e-112	8.31172e-110	2.8844	0.128009
ENSG00000142920	AZIN2	protein_coding	antizyme inhibitor 2 [Source:HGNC Symbol;Acc:HGNC:29957]	2.34447	2.89929	0.0594829	0.0379047	770.416	5.75599	0.257893	22.3193	2.40135e-110	6.62249e-108	5.55164	0.241626
ENSG00000253729	PRKDC	protein_coding	protein kinase, DNA-activated, catalytic subunit [Source:HGNC Symbol;Acc:HGNC:9413]	27.0613	26.0451	81.1983	81.6526	95028.8	-1.61659	0.0724649	-22.3086	3.0465e-110	8.32929e-108	-1.61181	0.0722502
ENSG00000144354	CDCA7	protein_coding	cell division cycle associated 7 [Source:HGNC Symbol;Acc:HGNC:14628]	9.32414	8.925	34.6558	36.6435	6364.78	-1.96608	0.0886353	-22.1817	5.15573e-109	1.39755e-106	-1.95739	0.0882381
ENSG00000242550	SERPINB10	protein_coding	serpin family B member 10 [Source:HGNC Symbol;Acc:HGNC:8942]	17.1805	16.8888	1.92903	2.06484	1241.51	3.09223	0.140006	22.0863	4.27782e-108	1.14976e-105	3.05834	0.138292
ENSG00000173821	RNF213	protein_coding	ring finger protein 213 [Source:HGNC Symbol;Acc:HGNC:14539]	76.5572	76.7786	21.4442	23.8387	85953.2	1.75964	0.079773	22.0581	7.98575e-108	2.1283e-105	1.75333	0.0794867
ENSG00000196747	H2AC13	protein_coding	H2A clustered histone 13 [Source:HGNC Symbol;Acc:HGNC:4725]	82.7458	82.5909	343.732	402.066	6826.3	-2.17343	0.0988478	-21.9876	3.7817e-107	9.99472e-105	-2.16149	0.0982978
ENSG00000132182	NUP210	protein_coding	nucleoporin 210 [Source:HGNC Symbol;Acc:HGNC:30052]	11.3795	11.6909	37.5988	40.598	20419	-1.76109	0.0801354	-21.9764	4.84647e-107	1.2703e-104	-1.75471	0.0798444
ENSG00000198176	TFDP1	protein_coding	transcription factor Dp-1 [Source:HGNC Symbol;Acc:HGNC:11749]	25.1404	26.4395	96.2818	111.262	14683.9	-2.00856	0.0917865	-21.883	3.77441e-106	9.81191e-104	-1.99904	0.091349
ENSG00000184357	H1-5	protein_coding	H1.5 linker histone, cluster member [Source:HGNC Symbol;Acc:HGNC:4719]	158.689	156.51	627.544	766.841	20622.7	-2.14531	0.0981318	-21.8616	6.03273e-106	1.55551e-103	-2.1337	0.0975982
ENSG00000288879		lncRNA	novel transcript	32.8398	37.6061	1.60565	1.09627	746.206	4.70809	0.21576	21.8209	1.46839e-105	3.75564e-103	4.58805	0.207915
ENSG00000123610	TNFAIP6	protein_coding	TNF alpha induced protein 6 [Source:HGNC Symbol;Acc:HGNC:11898]	13.7198	13.6964	0.283213	0.458126	672.083	5.20345	0.239037	21.7684	4.62499e-105	1.17345e-102	5.04302	0.226994
ENSG00000082516	GEMIN5	protein_coding	gem nuclear organelle associated protein 5 [Source:HGNC Symbol;Acc:HGNC:20043]	10.7519	10.7342	38.3247	42.1255	8707.9	-1.90472	0.0875865	-21.7468	7.41364e-105	1.86606e-102	-1.8965	0.0872048
ENSG00000170144	HNRNPA3	protein_coding	heterogeneous nuclear ribonucleoprotein A3 [Source:HGNC Symbol;Acc:HGNC:24941]	44.3245	42.5072	134.456	142.322	35997.9	-1.67244	0.0769383	-21.7374	9.08732e-105	2.26933e-102	-1.66686	0.0766812
ENSG00000137491	SLCO2B1	protein_coding	solute carrier organic anion transporter family member 2B1 [Source:HGNC Symbol;Acc:HGNC:10962]	7.84444	7.69164	1.50936	1.66641	2910.59	2.29016	0.105858	21.6343	8.5407e-104	2.11616e-101	2.27574	0.105169
ENSG00000118515	SGK1	protein_coding	serum/glucocorticoid regulated kinase 1 [Source:HGNC Symbol;Acc:HGNC:10810]	31.2993	31.1744	9.12697	9.63554	12248.8	1.73535	0.0803975	21.5846	2.50782e-103	6.16553e-101	1.72903	0.0801028
ENSG00000116299	ELAPOR1	protein_coding	endosome-lysosome associated apoptosis and autophagy regulator 1 [Source:HGNC Symbol;Acc:HGNC:29618]	2.32009	2.48571	0.0411045	0.0285745	678.453	6.11267	0.284193	21.5088	1.28682e-102	3.13934e-100	5.85559	0.259909
ENSG00000185811	IKZF1	protein_coding	IKAROS family zinc finger 1 [Source:HGNC Symbol;Acc:HGNC:13176]	10.6205	9.83288	35.2273	38.533	15573.1	-1.85052	0.0860694	-21.5003	1.54639e-102	3.74379e-100	-1.8428	0.0857087
ENSG00000115271	GCA	protein_coding	grancalcin [Source:HGNC Symbol;Acc:HGNC:15990]	19.3365	20.7599	3.61437	4.27534	3866.06	2.34507	0.109088	21.4971	1.65855e-102	3.98491e-100	2.32939	0.108341
ENSG00000168209	DDIT4	protein_coding	DNA damage inducible transcript 4 [Source:HGNC Symbol;Acc:HGNC:24944]	57.7352	64.7868	13.7553	14.4428	4831.64	2.11928	0.0989889	21.4093	1.09547e-101	2.61224e-99	2.1076	0.0984336
ENSG00000135316	SYNCRIP	protein_coding	synaptotagmin binding cytoplasmic RNA interacting protein [Source:HGNC Symbol;Acc:HGNC:16918]	16.296	15.6566	49.2395	50.632	20854.1	-1.64414	0.0768338	-21.3987	1.37339e-101	3.25052e-99	-1.63867	0.0765773
ENSG00000289298		lncRNA	novel transcript	20.6463	16.1203	0.213722	0.331968	726.258	6.06878	0.283815	21.3828	1.93056e-101	4.53539e-99	5.8127	0.261115
ENSG00000130522	JUND	protein_coding	JunD proto-oncogene, AP-1 transcription factor subunit [Source:HGNC Symbol;Acc:HGNC:6206]	80.92	96.5051	12.7165	16.2154	6024.88	2.61616	0.122376	21.378	2.14037e-101	4.99132e-99	2.59419	0.121332
ENSG00000151422	FER	protein_coding	FER tyrosine kinase [Source:HGNC Symbol;Acc:HGNC:3655]	6.97888	7.46393	1.45248	1.62902	3601.16	2.22838	0.104394	21.3457	4.2719e-101	9.88929e-99	2.21473	0.103739
ENSG00000170846	MRFAP1L2	protein_coding	Morf4 family associated protein 1 like 2 [Source:HGNC Symbol;Acc:HGNC:25109]	29.2283	30.2262	7.31697	7.44108	4042.56	2.01025	0.0941828	21.3441	4.42469e-101	1.01688e-98	2.00021	0.0937027
ENSG00000085415	SEH1L	protein_coding	SEH1 like nucleoporin [Source:HGNC Symbol;Acc:HGNC:30379]	6.59753	6.35271	21.9309	23.4036	9246.03	-1.80765	0.0847361	-21.3327	5.64191e-101	1.28729e-98	-1.80034	0.0843907
ENSG00000286703		lncRNA	novel transcript	9.9301	14.0117	0.128034	0.0747893	882.541	6.89016	0.32305	21.3284	6.18271e-101	1.4006e-98	6.52634	0.286582
ENSG00000127074	RGS13	protein_coding	regulator of G protein signaling 13 [Source:HGNC Symbol;Acc:HGNC:9995]	3.19189	2.51497	16.4564	16.3753	3457.81	-2.5243	0.118446	-21.3119	8.80945e-101	1.9815e-98	-2.50444	0.117489
ENSG00000065150	IPO5	protein_coding	importin 5 [Source:HGNC Symbol;Acc:HGNC:6402]	27.3197	26.7603	84.3059	92.787	33813.6	-1.71135	0.0804133	-21.2819	1.67021e-100	3.73034e-98	-1.70511	0.0801197
ENSG00000088812	ATRN	protein_coding	attractin [Source:HGNC Symbol;Acc:HGNC:885]	2.33126	2.54875	0.0293774	0.0542891	658.946	5.8586	0.275383	21.2744	1.96164e-100	4.35058e-98	5.62491	0.25463
ENSG00000138670	RASGEF1B	protein_coding	RasGEF domain family member 1B [Source:HGNC Symbol;Acc:HGNC:24881]	25.7522	24.0002	7.26727	6.96098	9861.03	1.80606	0.0849469	21.261	2.60759e-100	5.74304e-98	1.79872	0.084599
ENSG00000196141	SPATS2L	protein_coding	spermatogenesis associated serine rich 2 like [Source:HGNC Symbol;Acc:HGNC:24574]	2.01145	2.07709	0.0246503	0.0534074	659.204	5.70196	0.268521	21.2347	4.56652e-100	9.98808e-98	5.48426	0.250017
ENSG00000186594	MIR22HG	lncRNA	MIR22 host gene [Source:HGNC Symbol;Acc:HGNC:28219]	10.8323	12.5951	1.28227	1.05661	1212.08	3.32536	0.156663	21.2261	5.47888e-100	1.19015e-97	3.27985	0.154265
ENSG00000104738	MCM4	protein_coding	minichromosome maintenance complex component 4 [Source:HGNC Symbol;Acc:HGNC:6947]	19.1487	18.5429	60.6877	67.5785	24746.8	-1.76684	0.0833019	-21.2101	7.7088e-100	1.66316e-97	-1.75993	0.0829754
ENSG00000128050	PAICS	protein_coding	phosphoribosylaminoimidazole carboxylase and phosphoribosylaminoimidazolesuccinocarboxamide synthase [Source:HGNC Symbol;Acc:HGNC:8587]	36.6063	35.9188	118.717	135.639	37185.5	-1.8103	0.0854318	-21.1901	1.17968e-99	2.52794e-97	-1.80286	0.08508
ENSG00000289486		lncRNA	novel transcript, antisense to STIP1	44.5854	50.0029	5.41365	4.09994	1299.9	3.315	0.156691	21.1563	2.41621e-99	5.14296e-97	3.26961	0.154314
ENSG00000184640	SEPTIN9	protein_coding	septin 9 [Source:HGNC Symbol;Acc:HGNC:7323]	8.9456	8.70704	29.5413	33.3365	16786.3	-1.83269	0.086629	-21.1556	2.45163e-99	5.18357e-97	-1.82494	0.0862614
ENSG00000130066	SAT1	protein_coding	spermidine/spermine N1-acetyltransferase 1 [Source:HGNC Symbol;Acc:HGNC:10540]	76.5586	83.3493	17.6486	20.3294	7433.85	2.07383	0.0980738	21.1456	3.02598e-99	6.35556e-97	2.06262	0.0975374
ENSG00000228253	MT-ATP8	protein_coding	mitochondrially encoded ATP synthase membrane subunit 8 [Source:HGNC Symbol;Acc:HGNC:7415]	682.381	779.822	2578.93	2654.67	20978.3	-1.83967	0.0871166	-21.1173	5.51773e-99	1.15128e-96	-1.8318	0.0867431
ENSG00000290117		lncRNA	novel transcript, antisense to GPR61	10.1224	10.8548	0.240769	0.265547	603.179	5.37147	0.25479	21.0819	1.1652e-98	2.41532e-96	5.18505	0.239452
ENSG00000137449	CPEB2	protein_coding	cytoplasmic polyadenylation element binding protein 2 [Source:HGNC Symbol;Acc:HGNC:21745]	9.05118	10.4135	1.75975	1.83802	2572.58	2.43555	0.115867	21.0202	4.2832e-98	8.8209e-96	2.4172	0.114961
ENSG00000285693		lncRNA	Novel transcript	17.5769	20.3905	2.54249	1.96148	1711.2	3.07651	0.146528	20.9961	7.11898e-98	1.45664e-95	3.0396	0.144645
ENSG00000101265	RASSF2	protein_coding	Ras association domain family member 2 [Source:HGNC Symbol;Acc:HGNC:9883]	28.7591	30.2824	99.4561	114.114	23609.7	-1.85492	0.0886179	-20.9317	2.75431e-97	5.59955e-95	-1.84672	0.088225
ENSG00000140836	ZFHX3	protein_coding	zinc finger homeobox 3 [Source:HGNC Symbol;Acc:HGNC:777]	2.23467	2.16121	8.10354	7.59814	6797.67	-1.83667	0.0878583	-20.9049	4.8369e-97	9.77085e-95	-1.82868	0.0874725
ENSG00000089127	OAS1	protein_coding	2'-5'-oligoadenylate synthetase 1 [Source:HGNC Symbol;Acc:HGNC:8086]	35.2335	38.3747	6.17804	8.13605	17327.7	2.3623	0.113115	20.884	7.49133e-97	1.50372e-94	2.34533	0.112299
ENSG00000241163	LINC00877	lncRNA	long intergenic non-protein coding RNA 877 [Source:HGNC Symbol;Acc:HGNC:27706]	5.30101	5.51007	1.10948	1.07505	2220.1	2.30722	0.110935	20.7979	4.5207e-96	9.01724e-94	2.29128	0.110137
ENSG00000147454	SLC25A37	protein_coding	solute carrier family 25 member 37 [Source:HGNC Symbol;Acc:HGNC:29786]	4.9959	4.95196	17.4658	17.6045	5448.26	-1.8178	0.0876211	-20.7461	1.32976e-95	2.63583e-93	-1.80994	0.0872375
ENSG00000122643	NT5C3A	protein_coding	5'-nucleotidase, cytosolic IIIA [Source:HGNC Symbol;Acc:HGNC:17820]	100.717	109.934	25.8735	29.537	12974.9	1.92652	0.0929002	20.7376	1.58751e-95	3.1272e-93	1.91717	0.0924464
ENSG00000182759	MAFA	protein_coding	MAF bZIP transcription factor A [Source:HGNC Symbol;Acc:HGNC:23145]	6.62731	8.4227	0.109414	0.139445	654.378	5.9153	0.285388	20.7272	1.96769e-95	3.85219e-93	5.66269	0.26275
ENSG00000287097		lncRNA	novel transcript	39.3135	46.7227	0.153374	0.128278	1170.59	8.25759	0.398714	20.7105	2.78282e-95	5.41455e-93	7.66699	0.318705
ENSG00000006652	IFRD1	protein_coding	interferon related developmental regulator 1 [Source:HGNC Symbol;Acc:HGNC:5456]	14.7717	16.3922	3.79123	3.42024	4589.72	2.11169	0.102002	20.7024	3.29262e-95	6.3674e-93	2.09934	0.101395
ENSG00000090861	AARS1	protein_coding	alanyl-tRNA synthetase 1 [Source:HGNC Symbol;Acc:HGNC:20]	64.0553	65.753	19.8515	21.5884	26562.1	1.64725	0.0796986	20.6685	6.64847e-95	1.27792e-92	1.64136	0.0794126
ENSG00000198899	MT-ATP6	protein_coding	mitochondrially encoded ATP synthase membrane subunit 6 [Source:HGNC Symbol;Acc:HGNC:7414]	951.834	1028.24	2933.27	2955.03	81101.5	-1.5723	0.0762135	-20.6302	1.47113e-94	2.81066e-92	-1.56715	0.0759638
ENSG00000085831	TTC39A	protein_coding	tetratricopeptide repeat domain 39A [Source:HGNC Symbol;Acc:HGNC:18657]	2.44888	2.45877	0.191851	0.197223	760.88	3.6567	0.177288	20.6258	1.61024e-94	3.05802e-92	3.59297	0.173514
ENSG00000115267	IFIH1	protein_coding	interferon induced with helicase C domain 1 [Source:HGNC Symbol;Acc:HGNC:18873]	145.17	154.229	32.0644	39.7403	29355.9	2.05986	0.10027	20.5432	8.85843e-94	1.67229e-91	2.04821	0.0997014
ENSG00000285646		lncRNA	novel transcript	13.4054	16.5384	1.94098	1.97827	1574	2.93353	0.142853	20.5352	1.04326e-93	1.95781e-91	2.90007	0.141108
ENSG00000162236	STX5	protein_coding	syntaxin 5 [Source:HGNC Symbol;Acc:HGNC:11440]	38.0737	36.9888	9.48632	10.0307	4124.18	1.94324	0.0948757	20.4819	3.12204e-93	5.82444e-91	1.93339	0.0943863
ENSG00000100219	XBP1	protein_coding	X-box binding protein 1 [Source:HGNC Symbol;Acc:HGNC:12801]	70.8592	72.0911	18.5792	20.9584	8363.49	1.85408	0.0906178	20.4605	4.84691e-93	8.98946e-91	1.84551	0.0901953
ENSG00000170581	STAT2	protein_coding	signal transducer and activator of transcription 2 [Source:HGNC Symbol;Acc:HGNC:11363]	33.9933	34.356	8.87312	10.208	12320	1.84067	0.0902286	20.4001	1.66929e-92	3.078e-90	1.83224	0.0898127
ENSG00000172345	STARD5	protein_coding	StAR related lipid transfer domain containing 5 [Source:HGNC Symbol;Acc:HGNC:18065]	5.81278	6.36817	0.9051	0.872917	1339.28	2.77646	0.136156	20.3918	1.97859e-92	3.62723e-90	2.74766	0.134631
ENSG00000013374	NUB1	protein_coding	negative regulator of ubiquitin like proteins 1 [Source:HGNC Symbol;Acc:HGNC:17623]	118.377	123.607	29.207	34.9064	24730.6	1.91615	0.0939868	20.3874	2.16356e-92	3.94352e-90	1.90662	0.0935183
ENSG00000196230	TUBB	protein_coding	tubulin beta class I [Source:HGNC Symbol;Acc:HGNC:20778]	131.49	142.754	463.041	545.656	79050.6	-1.87896	0.0921772	-20.3843	2.30649e-92	4.18001e-90	-1.86998	0.0917361
ENSG00000100714	MTHFD1	protein_coding	methylenetetrahydrofolate dehydrogenase, cyclohydrolase and formyltetrahydrofolate synthetase 1 [Source:HGNC Symbol;Acc:HGNC:7432]	7.15901	7.42661	22.7528	25.1729	16422.2	-1.71628	0.0844057	-20.3336	6.48172e-92	1.168e-89	-1.70939	0.0840658
ENSG00000083097	DOP1A	protein_coding	DOP1 leucine zipper like protein A [Source:HGNC Symbol;Acc:HGNC:21194]	25.2393	24.6085	8.05114	7.98016	10016	1.63665	0.080496	20.3321	6.69155e-92	1.199e-89	1.63067	0.0802001
ENSG00000160888	IER2	protein_coding	immediate early response 2 [Source:HGNC Symbol;Acc:HGNC:28871]	53.6649	60.9412	10.3436	12.868	6422.62	2.3035	0.113407	20.3118	1.0114e-91	1.80206e-89	2.28687	0.112578
ENSG00000184205	TSPYL2	protein_coding	TSPY like 2 [Source:HGNC Symbol;Acc:HGNC:24358]	19.3963	18.0655	3.87788	4.42016	3426.98	2.17428	0.107093	20.3027	1.21618e-91	2.15481e-89	2.16027	0.106387
ENSG00000107201	RIGI	protein_coding	RNA sensor RIG-I [Source:HGNC Symbol;Acc:HGNC:19102]	6.63613	5.05104	0.632653	0.771382	2049.78	3.05666	0.150669	20.2873	1.66647e-91	2.93624e-89	3.01792	0.148657
ENSG00000120738	EGR1	protein_coding	early growth response 1 [Source:HGNC Symbol;Acc:HGNC:3238]	12.4782	13.0477	1.9768	1.66447	1384.86	2.81023	0.138655	20.2677	2.47734e-91	4.34082e-89	2.78001	0.13705
ENSG00000091127	PUS7	protein_coding	pseudouridine synthase 7 [Source:HGNC Symbol;Acc:HGNC:26033]	15.5805	15.9341	49.7591	53.2703	9027.33	-1.70899	0.0846037	-20.1999	9.80256e-91	1.70818e-88	-1.7021	0.0842603
ENSG00000120129	DUSP1	protein_coding	dual specificity phosphatase 1 [Source:HGNC Symbol;Acc:HGNC:3064]	13.8043	14.7086	1.40803	1.63952	961.577	3.22497	0.159726	20.1907	1.18217e-90	2.04878e-88	3.17915	0.157153
ENSG00000138668	HNRNPD	protein_coding	heterogeneous nuclear ribonucleoprotein D [Source:HGNC Symbol;Acc:HGNC:5036]	27.7456	25.9393	82.6736	90.9227	24124.9	-1.69316	0.0838813	-20.1852	1.32189e-90	2.27846e-88	-1.68645	0.083548
ENSG00000123213	NLN	protein_coding	neurolysin [Source:HGNC Symbol;Acc:HGNC:16058]	5.61796	5.60744	18.5316	20.6285	8342.2	-1.80265	0.0894401	-20.1549	2.43907e-90	4.18137e-88	-1.79454	0.0890342
ENSG00000182670	TTC3	protein_coding	tetratricopeptide repeat domain 3 [Source:HGNC Symbol;Acc:HGNC:12393]	7.28258	6.90921	21.3821	22.211	13933.3	-1.61905	0.08035	-20.15	2.69165e-90	4.58955e-88	-1.61316	0.0800564
ENSG00000286138		lncRNA	novel transcript	15.4837	18.8472	1.60314	1.63906	962.788	3.40433	0.169298	20.1085	6.21844e-90	1.05429e-87	3.35008	0.16622
ENSG00000142864	SERBP1	protein_coding	SERPINE1 mRNA binding protein 1 [Source:HGNC Symbol;Acc:HGNC:17860]	41.9452	43.354	123.484	134.936	39933.3	-1.59912	0.0795256	-20.1082	6.24961e-90	1.05429e-87	-1.59342	0.0792418
ENSG00000157193	LRP8	protein_coding	LDL receptor related protein 8 [Source:HGNC Symbol;Acc:HGNC:6700]	5.48889	4.82288	18.5134	17.4983	13789.8	-1.80416	0.0897534	-20.1013	7.19337e-90	1.20708e-87	-1.79598	0.0893445
ENSG00000289222		lncRNA	novel transcript	9.2512	10.7219	0.239735	0.158644	574.423	5.65277	0.281279	20.0967	7.89012e-90	1.31663e-87	5.41703	0.260166
ENSG00000166501	PRKCB	protein_coding	protein kinase C beta [Source:HGNC Symbol;Acc:HGNC:9395]	5.28291	5.39441	17.4858	19.2164	7923.39	-1.78135	0.0886402	-20.0964	7.92925e-90	1.31663e-87	-1.77347	0.088245
ENSG00000178921	PFAS	protein_coding	phosphoribosylformylglycinamidine synthase [Source:HGNC Symbol;Acc:HGNC:8863]	10.6388	11.2438	35.7071	39.2894	9488.53	-1.77707	0.0884911	-20.0819	1.06205e-89	1.75432e-87	-1.76924	0.0880984
ENSG00000184787	UBE2G2	protein_coding	ubiquitin conjugating enzyme E2 G2 [Source:HGNC Symbol;Acc:HGNC:12483]	11.7516	11.8179	35.4565	36.518	10404.8	-1.61058	0.0802276	-20.0751	1.21828e-89	2.00196e-87	-1.60474	0.079935
ENSG00000167550	RHEBL1	protein_coding	RHEB like 1 [Source:HGNC Symbol;Acc:HGNC:21166]	16.6807	22.0999	0.872782	1.18818	802.988	4.23166	0.211259	20.0307	2.9764e-89	4.86581e-87	4.12784	0.204801
ENSG00000125347	IRF1	protein_coding	interferon regulatory factor 1 [Source:HGNC Symbol;Acc:HGNC:6116]	29.2005	32.2364	7.99723	9.05658	14570.8	1.84893	0.0923245	20.0264	3.23965e-89	5.26899e-87	1.84006	0.0918796
ENSG00000178607	ERN1	protein_coding	endoplasmic reticulum to nucleus signaling 1 [Source:HGNC Symbol;Acc:HGNC:3449]	4.70056	4.96683	1.16684	1.24564	3501.84	2.00246	0.100099	20.0048	4.99829e-89	8.0878e-87	1.99118	0.0995226
ENSG00000124207	CSE1L	protein_coding	chromosome segregation 1 like [Source:HGNC Symbol;Acc:HGNC:2431]	64.0003	65.1692	199.639	229.318	32100.6	-1.73158	0.0865763	-20.0006	5.43813e-89	8.75484e-87	-1.72427	0.0862102
ENSG00000167995	BEST1	protein_coding	bestrophin 1 [Source:HGNC Symbol;Acc:HGNC:12703]	2.81758	3.02848	0.288672	0.298608	845.968	3.31512	0.166126	19.9555	1.34396e-88	2.15272e-86	3.26423	0.163177
ENSG00000153395	LPCAT1	protein_coding	lysophosphatidylcholine acyltransferase 1 [Source:HGNC Symbol;Acc:HGNC:25718]	6.12232	6.06551	21.0168	23.1092	5518.9	-1.85623	0.0930729	-19.9438	1.69519e-88	2.70165e-86	-1.84718	0.0926139
ENSG00000198695	MT-ND6	protein_coding	mitochondrially encoded NADH:ubiquinone oxidoreductase core subunit 6 [Source:HGNC Symbol;Acc:HGNC:7462]	99.3422	101.919	631.167	459.907	10269.1	-2.43856	0.122341	-19.9325	2.12635e-88	3.37187e-86	-2.4181	0.121307
ENSG00000164309	CMYA5	protein_coding	cardiomyopathy associated 5 [Source:HGNC Symbol;Acc:HGNC:14305]	2.34837	1.66144	0.130465	0.102767	913.216	4.10525	0.206457	19.8843	5.564e-88	8.77922e-86	4.00876	0.200662
ENSG00000058056	USP13	protein_coding	ubiquitin specific peptidase 13 [Source:HGNC Symbol;Acc:HGNC:12611]	1.39244	1.33743	5.34003	5.68827	3185.19	-2.01435	0.101477	-19.8502	1.09773e-87	1.7235e-85	-2.00268	0.100877
ENSG00000167325	RRM1	protein_coding	ribonucleotide reductase catalytic subunit M1 [Source:HGNC Symbol;Acc:HGNC:10451]	28.5428	30.9954	97.8367	112.242	17274	-1.81906	0.0918814	-19.7979	3.10089e-87	4.84457e-85	-1.81042	0.0914433
ENSG00000145685	LHFPL2	protein_coding	LHFPL tetraspan subfamily member 2 [Source:HGNC Symbol;Acc:HGNC:6588]	5.60584	5.63513	18.315	18.4842	5800.17	-1.71091	0.0865127	-19.7764	4.75277e-87	7.38893e-85	-1.7037	0.0861442
ENSG00000196549	MME	protein_coding	membrane metalloendopeptidase [Source:HGNC Symbol;Acc:HGNC:7154]	7.48809	7.69163	23.9234	26.5398	9799.28	-1.73312	0.0878709	-19.7234	1.3567e-86	2.09891e-84	-1.72558	0.0874866
ENSG00000113356	POLR3G	protein_coding	RNA polymerase III subunit G [Source:HGNC Symbol;Acc:HGNC:30075]	9.15286	8.58096	30.8511	32.6475	4947.49	-1.84025	0.093378	-19.7075	1.85801e-86	2.86052e-84	-1.83122	0.0929139
ENSG00000113048	MRPS27	protein_coding	mitochondrial ribosomal protein S27 [Source:HGNC Symbol;Acc:HGNC:14512]	4.10692	4.11708	12.2667	12.8908	9864.43	-1.61309	0.0818703	-19.703	2.03039e-86	3.11081e-84	-1.607	0.0815593
ENSG00000096060	FKBP5	protein_coding	FKBP prolyl isomerase 5 [Source:HGNC Symbol;Acc:HGNC:3721]	11.8367	12.4631	37.5044	42.1043	16714.8	-1.712	0.086952	-19.689	2.67813e-86	4.08351e-84	-1.70471	0.0865806
ENSG00000029364	SLC39A9	protein_coding	solute carrier family 39 member 9 [Source:HGNC Symbol;Acc:HGNC:20182]	53.0096	54.7577	15.592	17.5583	15224.4	1.70075	0.0865613	19.6479	6.0254e-86	9.14332e-84	1.69357	0.0861946
ENSG00000059804	SLC2A3	protein_coding	solute carrier family 2 member 3 [Source:HGNC Symbol;Acc:HGNC:11007]	3.82512	4.06727	0.497431	0.486793	974.323	3.00353	0.152947	19.6377	7.37242e-86	1.11341e-83	2.96433	0.150724
ENSG00000130518	IQCN	protein_coding	IQ motif containing N [Source:HGNC Symbol;Acc:HGNC:29350]	1.80404	2.15633	0.0695083	0.0843967	569.412	4.68358	0.238505	19.6372	7.43207e-86	1.1171e-83	4.53897	0.227847
ENSG00000213928	IRF9	protein_coding	interferon regulatory factor 9 [Source:HGNC Symbol;Acc:HGNC:6131]	13.4213	13.1998	3.17756	3.4788	3259.26	1.99955	0.101859	19.6305	8.48032e-86	1.26865e-83	1.98789	0.101252
ENSG00000227619		lncRNA	novel transcript	5.1894	5.65671	0.410083	0.365849	663.164	3.80601	0.194059	19.6126	1.20631e-85	1.79615e-83	3.72684	0.189035
ENSG00000138166	DUSP5	protein_coding	dual specificity phosphatase 5 [Source:HGNC Symbol;Acc:HGNC:3071]	45.5577	47.0303	12.0483	13.1875	4520.73	1.87518	0.0956713	19.6003	1.53768e-85	2.27886e-83	1.86553	0.0951712
ENSG00000255921		lncRNA	novel transcript, antisense to BCAT1	23.6303	23.3952	1.06182	1.10517	542.035	4.43928	0.226554	19.5948	1.71309e-85	2.527e-83	4.31502	0.217546
ENSG00000253276	CCDC71L	protein_coding	coiled-coil domain containing 71 like [Source:HGNC Symbol;Acc:HGNC:26685]	9.14984	9.6582	1.51087	1.88854	2285.29	2.46736	0.126276	19.5395	5.07077e-85	7.44535e-83	2.44531	0.125106
ENSG00000100304	TTLL12	protein_coding	tubulin tyrosine ligase like 12 [Source:HGNC Symbol;Acc:HGNC:28974]	9.3185	9.32684	34.4674	41.6902	6633.5	-2.03023	0.10415	-19.4934	1.25018e-84	1.82717e-82	-2.01785	0.103509
ENSG00000139269	INHBE	protein_coding	inhibin subunit beta E [Source:HGNC Symbol;Acc:HGNC:24029]	7.04511	7.50284	0.033837	0.0754678	675.74	7.04532	0.36156	19.4859	1.44575e-84	2.10331e-82	6.60207	0.307048
ENSG00000268916	CSAG3	protein_coding	CSAG family member 3 [Source:HGNC Symbol;Acc:HGNC:26237]	14.7573	20.6567	0.428259	0.469999	595.221	5.30004	0.272584	19.4437	3.29503e-84	4.77177e-82	5.0897	0.255645
ENSG00000135144	DTX1	protein_coding	deltex E3 ubiquitin ligase 1 [Source:HGNC Symbol;Acc:HGNC:3060]	20.6501	21.9251	66.6855	74.7421	12159.2	-1.73201	0.0890858	-19.442	3.40508e-84	4.90873e-82	-1.72427	0.0886859
ENSG00000206344	HCG27	lncRNA	HLA complex group 27 [Source:HGNC Symbol;Acc:HGNC:27366]	13.564	13.7161	2.207	1.903	1246.2	2.73133	0.140559	19.4319	4.14613e-84	5.94998e-82	2.70115	0.138887
ENSG00000176890	TYMS	protein_coding	thymidylate synthetase [Source:HGNC Symbol;Acc:HGNC:12441]	37.406	38.6426	128.49	154.132	13142.8	-1.89391	0.0974762	-19.4295	4.34486e-84	6.20708e-82	-1.88379	0.0969528
ENSG00000220875	H3C9P	processed_pseudogene	H3 clustered histone 9, pseudogene [Source:HGNC Symbol;Acc:HGNC:18982]	55.5829	49.9454	0.535523	0.27563	671.163	7.03273	0.362325	19.41	6.35505e-84	9.03814e-82	6.58762	0.307772
ENSG00000121210	TMEM131L	protein_coding	transmembrane 131 like [Source:HGNC Symbol;Acc:HGNC:29146]	23.1577	22.1632	63.4587	64.6538	16781.7	-1.49916	0.0777778	-19.275	8.71628e-83	1.23409e-80	-1.49405	0.0775118
ENSG00000075151	EIF4G3	protein_coding	eukaryotic translation initiation factor 4 gamma 3 [Source:HGNC Symbol;Acc:HGNC:3298]	9.3185	8.64019	26.6666	26.8835	12863.4	-1.57621	0.0818413	-19.2593	1.17929e-82	1.65716e-80	-1.57026	0.0815312
ENSG00000198938	MT-CO3	protein_coding	mitochondrially encoded cytochrome c oxidase III [Source:HGNC Symbol;Acc:HGNC:7422]	1767.69	1951.13	5563.13	6262.46	184454	-1.669	0.0866597	-19.2592	1.18089e-82	1.65716e-80	-1.66194	0.0862931
ENSG00000115232	ITGA4	protein_coding	integrin subunit alpha 4 [Source:HGNC Symbol;Acc:HGNC:6140]	7.64073	7.28058	22.1375	23.3179	9735.99	-1.6071	0.0836514	-19.2118	2.94744e-82	4.11798e-80	-1.60076	0.0833198
ENSG00000164442	CITED2	protein_coding	Cbp/p300 interacting transactivator with Glu/Asp rich carboxy-terminal domain 2 [Source:HGNC Symbol;Acc:HGNC:1987]	37.878	40.0784	7.72102	9.46228	3690.69	2.18127	0.113548	19.2102	3.04235e-82	4.23193e-80	2.16548	0.11271
ENSG00000288766		lncRNA	novel transcript	19.2829	21.3973	0.829133	0.589319	514.845	4.84554	0.252997	19.1525	9.21779e-82	1.2766e-79	4.67826	0.239756
ENSG00000187323	DCC	protein_coding	DCC netrin 1 receptor [Source:HGNC Symbol;Acc:HGNC:2701]	2.6883	2.74447	0.431119	0.464695	1255.66	2.60007	0.13579	19.1477	1.01169e-81	1.39504e-79	2.57325	0.13429
ENSG00000223891	OSER1-DT	lncRNA	OSER1 divergent transcript [Source:HGNC Symbol;Acc:HGNC:48585]	2.58869	3.30221	0.206381	0.268359	890.152	3.63171	0.189682	19.1463	1.03954e-81	1.42723e-79	3.5594	0.18534
ENSG00000166211	SPIC	protein_coding	Spi-C transcription factor [Source:HGNC Symbol;Acc:HGNC:29549]	30.1715	31.9013	4.7991	5.41025	1331.43	2.60354	0.136226	19.1119	2.00993e-81	2.74763e-79	2.57651	0.134719
ENSG00000119801	YPEL5	protein_coding	yippee like 5 [Source:HGNC Symbol;Acc:HGNC:18329]	18.8702	21.5973	4.36855	4.53568	2556.4	2.1841	0.114381	19.0949	2.78415e-81	3.78968e-79	2.16806	0.113517
ENSG00000123609	NMI	protein_coding	N-myc and STAT interactor [Source:HGNC Symbol;Acc:HGNC:7854]	10.2379	10.9987	0.78836	1.23445	1165.96	3.39005	0.177614	19.0867	3.25971e-81	4.41803e-79	3.3307	0.174196
ENSG00000170515	PA2G4	protein_coding	proliferation-associated 2G4 [Source:HGNC Symbol;Acc:HGNC:8550]	27.84	28.6481	88.0873	102.137	13368.1	-1.75171	0.0918581	-19.0698	4.50443e-81	6.07906e-79	-1.74339	0.09142
ENSG00000115844	DLX2	protein_coding	distal-less homeobox 2 [Source:HGNC Symbol;Acc:HGNC:2915]	5.0658	5.49446	0.127201	0.121586	486.057	5.40814	0.283611	19.0689	4.58271e-81	6.1585e-79	5.17877	0.262595
ENSG00000115738	ID2	protein_coding	inhibitor of DNA binding 2 [Source:HGNC Symbol;Acc:HGNC:5361]	54.364	61.962	11.4959	14.0379	4751.59	2.18739	0.114717	19.0678	4.67497e-81	6.25598e-79	2.17124	0.113857
ENSG00000120217	CD274	protein_coding	CD274 molecule [Source:HGNC Symbol;Acc:HGNC:17635]	9.1964	9.17675	1.18757	1.49887	1309.42	2.77283	0.145424	19.0672	4.73105e-81	6.30443e-79	2.74008	0.143586
ENSG00000289589		lncRNA	novel transcript	9.40363	9.03385	0.480185	0.58023	559.53	4.11825	0.215998	19.0662	4.8242e-81	6.40165e-79	4.01293	0.208693
ENSG00000116062	MSH6	protein_coding	mutS homolog 6 [Source:HGNC Symbol;Acc:HGNC:7329]	11.1128	11.0852	30.8858	33.978	23352.7	-1.547	0.0812252	-19.0458	7.12034e-81	9.40924e-79	-1.54125	0.0809226
ENSG00000160208	RRP1B	protein_coding	ribosomal RNA processing 1B [Source:HGNC Symbol;Acc:HGNC:23818]	22.8813	23.5284	67.7498	75.9245	16542.9	-1.63032	0.0856801	-19.028	9.99107e-81	1.3148e-78	-1.62358	0.0853247
ENSG00000081237	PTPRC	protein_coding	protein tyrosine phosphatase receptor type C [Source:HGNC Symbol;Acc:HGNC:9666]	14.1519	14.298	39.2903	43.1712	25912.5	-1.53531	0.0807563	-19.0116	1.36671e-80	1.79112e-78	-1.52967	0.080459
ENSG00000203875	SNHG5	lncRNA	small nucleolar RNA host gene 5 [Source:HGNC Symbol;Acc:HGNC:21026]	29.8896	32.5561	10.696	10.5365	15963.1	1.55633	0.081947	18.992	1.98761e-80	2.59411e-78	1.55045	0.0816359
ENSG00000126353	CCR7	protein_coding	C-C motif chemokine receptor 7 [Source:HGNC Symbol;Acc:HGNC:1608]	122.121	132.112	37.623	41.6973	12661.6	1.68032	0.0886836	18.9473	4.64644e-80	6.03942e-78	1.67288	0.0882891
ENSG00000076248	UNG	protein_coding	uracil DNA glycosylase [Source:HGNC Symbol;Acc:HGNC:12572]	4.67459	4.44558	17.5853	20.706	3782.46	-2.06996	0.109256	-18.9459	4.77152e-80	6.17669e-78	-2.05608	0.108512
ENSG00000214915		lncRNA	novel transcript	31.8249	36.3698	0.570222	1.05604	509.367	5.38309	0.284194	18.9416	5.17657e-80	6.67377e-78	5.15337	0.263851
ENSG00000185760	KCNQ5	protein_coding	potassium voltage-gated channel subfamily Q member 5 [Source:HGNC Symbol;Acc:HGNC:6299]	9.27906	8.53222	26.2608	27.1379	12201.8	-1.58402	0.0837349	-18.9171	8.2507e-80	1.0594e-77	-1.57776	0.0834028
ENSG00000100364	KIAA0930	protein_coding	KIAA0930 [Source:HGNC Symbol;Acc:HGNC:1314]	1.71387	1.82732	7.74446	9.13864	2546.63	-2.25338	0.11913	-18.9153	8.52798e-80	1.09058e-77	-2.23544	0.118156
ENSG00000261335		lncRNA	novel transcript, antisense to MXRA7	10.1407	13.6662	0.67031	0.592905	651.515	4.23718	0.224067	18.9104	9.37267e-80	1.19379e-77	4.12063	0.216215
ENSG00000145833	DDX46	protein_coding	DEAD-box helicase 46 [Source:HGNC Symbol;Acc:HGNC:18681]	9.83638	9.11155	28.0315	28.89	10570.3	-1.58694	0.0839517	-18.903	1.07711e-79	1.36642e-77	-1.58064	0.0836168
ENSG00000026751	SLAMF7	protein_coding	SLAM family member 7 [Source:HGNC Symbol;Acc:HGNC:21394]	5.19129	5.34097	0.575797	0.662494	861.015	3.08756	0.163369	18.8992	1.15697e-79	1.46189e-77	3.04169	0.160643
ENSG00000113504	SLC12A7	protein_coding	solute carrier family 12 member 7 [Source:HGNC Symbol;Acc:HGNC:10915]	2.8144	3.27871	0.0200276	0.0519609	560.245	6.39136	0.338407	18.8866	1.46943e-79	1.84932e-77	6.02454	0.298158
ENSG00000115053	NCL	protein_coding	nucleolin [Source:HGNC Symbol;Acc:HGNC:7667]	98.3375	99.748	261.377	286.104	100647	-1.46669	0.0777386	-18.8669	2.13427e-79	2.67542e-77	-1.46169	0.0774737
ENSG00000068079	IFI35	protein_coding	interferon induced protein 35 [Source:HGNC Symbol;Acc:HGNC:5399]	35.4965	43.4843	6.32548	7.71505	2756.72	2.49146	0.132378	18.8208	5.10486e-79	6.37404e-77	2.46702	0.131044
ENSG00000123908	AGO2	protein_coding	argonaute RISC catalytic component 2 [Source:HGNC Symbol;Acc:HGNC:3263]	10.1359	10.1275	27.3143	29.016	18371.2	-1.47504	0.0784061	-18.8129	5.92288e-79	7.36644e-77	-1.46993	0.0781337
ENSG00000121552	CSTA	protein_coding	cystatin A [Source:HGNC Symbol;Acc:HGNC:2481]	10.6887	11.9973	0.402411	0.432729	486.303	4.76287	0.253372	18.7979	7.85556e-79	9.732e-77	4.59805	0.240166
ENSG00000169891	REPS2	protein_coding	RALBP1 associated Eps domain containing 2 [Source:HGNC Symbol;Acc:HGNC:9963]	1.51187	1.54642	0.0939513	0.104289	558.744	3.94651	0.209948	18.7975	7.91415e-79	9.76643e-77	3.85092	0.203398
ENSG00000090020	SLC9A1	protein_coding	solute carrier family 9 member A1 [Source:HGNC Symbol;Acc:HGNC:11071]	18.7408	19.5174	5.42096	5.84958	4644.04	1.76308	0.0942906	18.6983	5.1072e-78	6.27809e-76	1.75426	0.0938128
ENSG00000236138	DUX4L26	processed_pseudogene	double homeobox 4 like 26 (pseudogene) [Source:HGNC Symbol;Acc:HGNC:50807]	22.0522	19.0302	0.109501	0.0785003	783.936	7.77661	0.416766	18.6594	1.05914e-77	1.29693e-75	7.17116	0.331713
ENSG00000100097	LGALS1	protein_coding	galectin 1 [Source:HGNC Symbol;Acc:HGNC:6561]	15.5205	15.9019	0.177092	0.215441	513.799	6.32015	0.338738	18.6579	1.08905e-77	1.32843e-75	5.95779	0.297617
ENSG00000097046	CDC7	protein_coding	cell division cycle 7 [Source:HGNC Symbol;Acc:HGNC:1745]	7.32828	7.31524	25.3015	27.7159	3685.68	-1.85626	0.0995913	-18.6388	1.55744e-77	1.89249e-75	-1.84591	0.0990272
ENSG00000095319	NUP188	protein_coding	nucleoporin 188 [Source:HGNC Symbol;Acc:HGNC:17859]	10.2295	10.4645	29.1198	30.3603	9757.58	-1.52321	0.0817255	-18.6381	1.57734e-77	1.90937e-75	-1.51748	0.0814163
ENSG00000281398	SNHG4	lncRNA	small nucleolar RNA host gene 4 [Source:HGNC Symbol;Acc:HGNC:32964]	14.7577	12.9015	54.4205	47.4696	8762.81	-1.88114	0.100954	-18.6337	1.71162e-77	2.06403e-75	-1.87036	0.100372
ENSG00000198712	MT-CO2	protein_coding	mitochondrially encoded cytochrome c oxidase II [Source:HGNC Symbol;Acc:HGNC:7421]	1780.96	1830.43	4580.38	4865.59	135179	-1.38715	0.0745377	-18.61	2.66484e-77	3.20134e-75	-1.3828	0.0743042
ENSG00000230392	LINC03098	lncRNA	long intergenic non-protein coding RNA 3098 [Source:HGNC Symbol;Acc:HGNC:56745]	8.1058	10.0192	0.0236367	0.0564831	801.009	7.80941	0.419845	18.6007	3.17141e-77	3.79552e-75	7.19253	0.334053
ENSG00000102401	ARMCX3	protein_coding	armadillo repeat containing X-linked 3 [Source:HGNC Symbol;Acc:HGNC:24065]	9.77993	9.72784	1.65336	1.92124	1480.95	2.44761	0.131777	18.5739	5.22839e-77	6.23377e-75	2.42381	0.130429
ENSG00000132704	FCRL2	protein_coding	Fc receptor like 2 [Source:HGNC Symbol;Acc:HGNC:14875]	1.5783	1.08427	10.5146	9.47912	1734.46	-2.90857	0.15676	-18.5544	7.52116e-77	8.93384e-75	-2.86871	0.154511
ENSG00000211899	IGHM	IG_C_gene	immunoglobulin heavy constant mu [Source:HGNC Symbol;Acc:HGNC:5541]	162.221	169.261	481.322	561.147	38908.3	-1.65301	0.0891692	-18.538	1.02024e-76	1.20735e-74	-1.64562	0.0887695
ENSG00000059728	MXD1	protein_coding	MAX dimerization protein 1 [Source:HGNC Symbol;Acc:HGNC:6761]	7.98948	8.23766	1.85276	1.87697	1918.37	2.12122	0.114529	18.5213	1.39114e-76	1.64015e-74	2.1056	0.113655
ENSG00000103569	AQP9	protein_coding	aquaporin 9 [Source:HGNC Symbol;Acc:HGNC:643]	4.87583	4.68812	0.116821	0.0609075	476.986	5.75787	0.311046	18.5113	1.67315e-76	1.96533e-74	5.4697	0.282148
ENSG00000264920	SP2-DT	lncRNA	SP2 divergent transcript [Source:HGNC Symbol;Acc:HGNC:55330]	5.23486	6.63037	0.576017	0.607157	859.891	3.3257	0.179896	18.4868	2.63608e-76	3.08499e-74	3.26598	0.176254
ENSG00000145604	SKP2	protein_coding	S-phase kinase associated protein 2 [Source:HGNC Symbol;Acc:HGNC:10901]	2.03634	2.13611	6.67861	6.77309	4635.33	-1.68883	0.0914477	-18.4678	3.75357e-76	4.37663e-74	-1.68088	0.0910123
ENSG00000067082	KLF6	protein_coding	KLF transcription factor 6 [Source:HGNC Symbol;Acc:HGNC:2235]	26.6852	28.7389	7.58863	8.59898	6653.95	1.77547	0.0962614	18.4443	5.79422e-76	6.73127e-74	1.76622	0.0957552
ENSG00000290877	ROCK1P1	lncRNA	Rho associated coiled-coil containing protein kinase 1 pseudogene 1 [Source:NCBI gene (formerly Entrezgene);Acc:727758]	6.52613	4.47379	0.169711	0.172358	556.029	5.00692	0.271653	18.4313	7.36553e-76	8.52547e-74	4.80864	0.256013
ENSG00000120992	LYPLA1	protein_coding	lysophospholipase 1 [Source:HGNC Symbol;Acc:HGNC:6737]	12.3497	12.797	36.9834	39.5135	7221.39	-1.60506	0.0871434	-18.4186	9.31075e-76	1.07378e-73	-1.5982	0.0867681
ENSG00000132274	TRIM22	protein_coding	tripartite motif containing 22 [Source:HGNC Symbol;Acc:HGNC:16379]	68.7719	66.063	18.7554	22.4011	33445.7	1.71196	0.0930317	18.4019	1.26948e-75	1.45875e-73	1.70362	0.0925779
ENSG00000290058		lncRNA	novel transcript, antisense to NUDT19	31.1394	33.9087	0.80796	1.47743	498.354	4.82499	0.262223	18.4003	1.30561e-75	1.49485e-73	4.6467	0.24792
ENSG00000183696	UPP1	protein_coding	uridine phosphorylase 1 [Source:HGNC Symbol;Acc:HGNC:12576]	7.51918	7.06871	1.27147	1.18308	1181.39	2.57158	0.139801	18.3945	1.4532e-75	1.65785e-73	2.54347	0.138169
ENSG00000071539	TRIP13	protein_coding	thyroid hormone receptor interactor 13 [Source:HGNC Symbol;Acc:HGNC:12307]	7.01249	6.75003	26.8098	32.8047	3686.08	-2.11501	0.115071	-18.3801	1.89634e-75	2.15564e-73	-2.09929	0.114202
ENSG00000125740	FOSB	protein_coding	FosB proto-oncogene, AP-1 transcription factor subunit [Source:HGNC Symbol;Acc:HGNC:3797]	40.9934	47.2231	0.575382	0.892983	7537.8	5.90821	0.321769	18.3616	2.6651e-75	3.0187e-73	5.58037	0.303327
ENSG00000278540	ACACA	protein_coding	acetyl-CoA carboxylase alpha [Source:HGNC Symbol;Acc:HGNC:84]	9.44355	8.88	25.2036	26.0644	13716.1	-1.48437	0.080857	-18.3579	2.85218e-75	3.21911e-73	-1.4789	0.0805581
ENSG00000169896	ITGAM	protein_coding	integrin subunit alpha M [Source:HGNC Symbol;Acc:HGNC:6149]	1.2397	1.13948	6.31791	6.83863	1337.48	-2.46731	0.134406	-18.3572	2.89241e-75	3.25293e-73	-2.44236	0.132974
ENSG00000285219	HULC	lncRNA	hepatocellular carcinoma up-regulated long non-coding RNA [Source:HGNC Symbol;Acc:HGNC:34232]	0.333245	0.427542	0.0170521	0.0241231	611.385	4.20489	0.229069	18.3565	2.93038e-75	3.284e-73	4.08427	0.220719
ENSG00000090104	RGS1	protein_coding	regulator of G protein signaling 1 [Source:HGNC Symbol;Acc:HGNC:9991]	40.2073	44.4942	11.5869	12.9777	6737.58	1.78567	0.0972847	18.3551	3.00455e-75	3.35526e-73	1.77617	0.0967624
ENSG00000095002	MSH2	protein_coding	mutS homolog 2 [Source:HGNC Symbol;Acc:HGNC:7325]	5.99551	6.16778	17.5448	19.5069	10185.7	-1.60704	0.0877871	-18.3061	7.40409e-75	8.21196e-73	-1.60006	0.0874044
ENSG00000102786	INTS6	protein_coding	integrator complex subunit 6 [Source:HGNC Symbol;Acc:HGNC:14879]	13.2075	13.803	4.99399	4.97115	14276	1.43856	0.0785839	18.306	7.40539e-75	8.21196e-73	1.43355	0.0783094
ENSG00000074370	ATP2A3	protein_coding	ATPase sarcoplasmic/endoplasmic reticulum Ca2+ transporting 3 [Source:HGNC Symbol;Acc:HGNC:813]	14.4569	15.8261	46.1833	52.894	13496.1	-1.71007	0.0935359	-18.2825	1.14011e-74	1.25988e-72	-1.70165	0.0930737
ENSG00000074621	SLC24A1	protein_coding	solute carrier family 24 member 1 [Source:HGNC Symbol;Acc:HGNC:10975]	2.1749	2.337	0.20612	0.23498	680.993	3.35366	0.183806	18.2457	2.23794e-74	2.46446e-72	3.29089	0.179799
ENSG00000214842	RAD51AP2	protein_coding	RAD51 associated protein 2 [Source:HGNC Symbol;Acc:HGNC:34417]	3.69479	4.10047	0.12895	0.162876	456.56	4.73696	0.260435	18.1886	6.34906e-74	6.96749e-72	4.56422	0.246243
ENSG00000255363	LINC02757	lncRNA	long intergenic non-protein coding RNA 2757 [Source:HGNC Symbol;Acc:HGNC:54277]	14.6047	15.7544	0.0584615	0.0558808	813.151	8.05331	0.442851	18.1852	6.767e-74	7.40053e-72	7.37259	0.34087
ENSG00000168268	NT5DC2	protein_coding	5'-nucleotidase domain containing 2 [Source:HGNC Symbol;Acc:HGNC:25717]	4.03987	4.48066	16.3153	18.6915	3161.62	-2.0387	0.112145	-18.1791	7.55503e-74	8.23394e-72	-2.02431	0.111339
ENSG00000116120	FARSB	protein_coding	phenylalanyl-tRNA synthetase subunit beta [Source:HGNC Symbol;Acc:HGNC:17800]	11.2302	10.6664	31.3705	33.835	8913.26	-1.57432	0.0866017	-18.1788	7.59162e-74	8.24548e-72	-1.56767	0.0862339
ENSG00000119397	CNTRL	protein_coding	centriolin [Source:HGNC Symbol;Acc:HGNC:1858]	4.67161	4.45589	13.3102	12.5059	11820.2	-1.49996	0.0827777	-18.1204	2.20022e-73	2.38157e-71	-1.49417	0.0824569
ENSG00000173230	GOLGB1	protein_coding	golgin B1 [Source:HGNC Symbol;Acc:HGNC:4429]	15.237	14.0027	5.33338	5.31192	20382.7	1.45771	0.0804498	18.1195	2.23431e-73	2.41024e-71	1.4524	0.0801557
ENSG00000126602	TRAP1	protein_coding	TNF receptor associated protein 1 [Source:HGNC Symbol;Acc:HGNC:16264]	8.93149	9.92336	30.0307	32.9597	6420.55	-1.74024	0.0961407	-18.1009	3.13334e-73	3.36861e-71	-1.73119	0.0956368
ENSG00000152270	PDE3B	protein_coding	phosphodiesterase 3B [Source:HGNC Symbol;Acc:HGNC:8779]	2.36253	2.01692	8.23731	8.34117	3687.87	-1.92049	0.106124	-18.0966	3.38832e-73	3.63042e-71	-1.90834	0.105443
ENSG00000162599	NFIA	protein_coding	nuclear factor I A [Source:HGNC Symbol;Acc:HGNC:7784]	1.3525	1.12229	4.71824	4.25936	10301.1	-1.859	0.102905	-18.0653	5.98179e-73	6.38763e-71	-1.84793	0.102289
ENSG00000272325	NUDT3	protein_coding	nudix hydrolase 3 [Source:HGNC Symbol;Acc:HGNC:8050]	2.99021	3.10772	9.80704	10.1752	3907.9	-1.71236	0.0949368	-18.0368	1.00201e-72	1.0664e-70	-1.70367	0.094449
ENSG00000110328	GALNT18	protein_coding	polypeptide N-acetylgalactosaminyltransferase 18 [Source:HGNC Symbol;Acc:HGNC:30488]	1.33337	1.31732	8.02995	8.0468	1027.79	-2.60054	0.144206	-18.0335	1.06436e-72	1.12897e-70	-2.57032	0.14241
ENSG00000106348	IMPDH1	protein_coding	inosine monophosphate dehydrogenase 1 [Source:HGNC Symbol;Acc:HGNC:6052]	13.6644	13.9327	45.6409	55.0416	6593.6	-1.86728	0.103706	-18.0055	1.76302e-72	1.8638e-70	-1.85599	0.103074
ENSG00000132405	TBC1D14	protein_coding	TBC1 domain family member 14 [Source:HGNC Symbol;Acc:HGNC:29246]	6.98946	6.99319	22.1831	25.6682	5858.67	-1.77498	0.0986084	-18.0003	1.93871e-72	2.04273e-70	-1.76527	0.0980645
ENSG00000156017	CARNMT1	protein_coding	carnosine N-methyltransferase 1 [Source:HGNC Symbol;Acc:HGNC:23435]	7.36747	6.86842	22.9986	25.1994	4573.65	-1.75948	0.0977872	-17.993	2.21098e-72	2.3219e-70	-1.75002	0.0972554
ENSG00000182197	EXT1	protein_coding	exostosin glycosyltransferase 1 [Source:HGNC Symbol;Acc:HGNC:3512]	4.53476	4.25889	0.827216	0.968111	1720.66	2.2917	0.127839	17.9264	7.34292e-72	7.68583e-70	2.27071	0.126623
ENSG00000115415	STAT1	protein_coding	signal transducer and activator of transcription 1 [Source:HGNC Symbol;Acc:HGNC:11362]	92.884	90.9475	21.5508	27.9517	65218.7	1.89278	0.105709	17.9056	1.06591e-71	1.11202e-69	1.8809	0.105044
ENSG00000277224	H2BC7	protein_coding	H2B clustered histone 7 [Source:HGNC Symbol;Acc:HGNC:4752]	70.2943	62.9711	251.096	312.563	4989.35	-2.08059	0.11625	-17.8975	1.23288e-71	1.28199e-69	-2.06481	0.115359
ENSG00000198727	MT-CYB	protein_coding	mitochondrially encoded cytochrome b [Source:HGNC Symbol;Acc:HGNC:7427]	633.924	703.161	1781.51	1879.37	86312.9	-1.4531	0.0813056	-17.8721	1.94588e-71	2.01678e-69	-1.44769	0.0810026
ENSG00000110848	CD69	protein_coding	CD69 molecule [Source:HGNC Symbol;Acc:HGNC:1694]	14.1567	15.8329	2.45659	2.95693	1517.51	2.46917	0.138605	17.8145	5.45382e-71	5.63414e-69	2.44264	0.137046
ENSG00000100342	APOL1	protein_coding	apolipoprotein L1 [Source:HGNC Symbol;Acc:HGNC:618]	11.3292	12.0319	1.83801	2.28394	1438.42	2.50191	0.14057	17.7984	7.27353e-71	7.48961e-69	2.47427	0.13894
ENSG00000138185	ENTPD1	protein_coding	ectonucleoside triphosphate diphosphohydrolase 1 [Source:HGNC Symbol;Acc:HGNC:3363]	1.59348	1.22437	0.108979	0.0766952	652.077	3.92619	0.220872	17.7759	1.08637e-70	1.11502e-68	3.82098	0.213754
ENSG00000073060	SCARB1	protein_coding	scavenger receptor class B member 1 [Source:HGNC Symbol;Acc:HGNC:1664]	4.87904	5.08185	13.6401	14.0483	8483.24	-1.47495	0.0831813	-17.7317	2.38506e-70	2.44007e-68	-1.4692	0.0828553
ENSG00000188613	NANOS1	protein_coding	nanos C2HC-type zinc finger 1 [Source:HGNC Symbol;Acc:HGNC:23044]	3.89865	4.4601	0.307894	0.318828	546.311	3.73711	0.210793	17.7288	2.5119e-70	2.56157e-68	3.64578	0.204445
ENSG00000145022	TCTA	protein_coding	T cell leukemia translocation altered [Source:HGNC Symbol;Acc:HGNC:11692]	25.4761	31.7609	6.03922	6.44929	2893.72	2.19621	0.123985	17.7136	3.29563e-70	3.35003e-68	2.17728	0.122894
ENSG00000282988		protein_coding	novel protein	7.73432	9.73352	0.521037	0.669237	595.865	3.87348	0.218867	17.6979	4.35374e-70	4.41147e-68	3.77164	0.211849
ENSG00000143179	UCK2	protein_coding	uridine-cytidine kinase 2 [Source:HGNC Symbol;Acc:HGNC:12562]	5.29434	5.68333	17.1484	18.8812	4968.97	-1.71466	0.0969775	-17.681	5.87186e-70	5.93077e-68	-1.70559	0.0964594
ENSG00000180198	RCC1	protein_coding	regulator of chromosome condensation 1 [Source:HGNC Symbol;Acc:HGNC:1913]	14.5545	15.4996	46.2717	54.124	7676.57	-1.74012	0.0988303	-17.6071	2.17276e-69	2.18759e-67	-1.73056	0.0982841
ENSG00000156398	SFXN2	protein_coding	sideroflexin 2 [Source:HGNC Symbol;Acc:HGNC:16086]	2.34319	2.59439	9.55114	8.89857	2843.87	-1.90168	0.10804	-17.6017	2.38996e-69	2.39866e-67	-1.88921	0.107318
ENSG00000136450	SRSF1	protein_coding	serine and arginine rich splicing factor 1 [Source:HGNC Symbol;Acc:HGNC:10780]	17.4211	16.5057	46.3486	50.733	11463	-1.5168	0.086181	-17.6002	2.45646e-69	2.45762e-67	-1.51046	0.0858191
ENSG00000007312	CD79B	protein_coding	CD79b molecule [Source:HGNC Symbol;Acc:HGNC:1699]	18.3905	20.5027	65.0902	76.7126	5811.73	-1.86635	0.106119	-17.5874	3.0772e-69	3.06898e-67	-1.85454	0.105442
ENSG00000033867	SLC4A7	protein_coding	solute carrier family 4 member 7 [Source:HGNC Symbol;Acc:HGNC:11033]	10.1626	9.51655	27.0495	26.6478	10679.4	-1.44817	0.0823544	-17.5847	3.22872e-69	3.20999e-67	-1.44264	0.0820384
ENSG00000059378	PARP12	protein_coding	poly(ADP-ribose) polymerase family member 12 [Source:HGNC Symbol;Acc:HGNC:21919]	17.9339	17.6794	3.50417	4.57128	3643.5	2.14037	0.121876	17.5619	4.82465e-69	4.78168e-67	2.12254	0.120844
ENSG00000165732	DDX21	protein_coding	DExD-box helicase 21 [Source:HGNC Symbol;Acc:HGNC:2744]	40.88	40.5642	105.9	120.253	43176.4	-1.47342	0.083946	-17.552	5.74252e-69	5.67364e-67	-1.46757	0.0836124
ENSG00000157470	FAM81A	protein_coding	family with sequence similarity 81 member A [Source:HGNC Symbol;Acc:HGNC:28379]	1.74435	1.85338	7.80731	8.78898	1702.76	-2.20581	0.125742	-17.5423	6.81055e-69	6.70797e-67	-2.18626	0.12459
ENSG00000110777	POU2AF1	protein_coding	POU class 2 homeobox associating factor 1 [Source:HGNC Symbol;Acc:HGNC:9211]	13.3945	14.3173	38.1887	41.8847	11413.2	-1.53085	0.0873063	-17.5342	7.85156e-69	7.70935e-67	-1.52428	0.0869301
ENSG00000257923	CUX1	protein_coding	cut like homeobox 1 [Source:HGNC Symbol;Acc:HGNC:2557]	7.46114	7.4534	18.9417	19.0954	14237.8	-1.35069	0.0770382	-17.5327	8.06289e-69	7.89243e-67	-1.34617	0.0767798
ENSG00000090447	TFAP4	protein_coding	transcription factor AP-4 [Source:HGNC Symbol;Acc:HGNC:11745]	1.66607	1.60889	6.41307	6.92518	1978.15	-2.02608	0.115634	-17.5215	9.81974e-69	9.58256e-67	-2.01088	0.114742
ENSG00000134352	IL6ST	protein_coding	interleukin 6 cytokine family signal transducer [Source:HGNC Symbol;Acc:HGNC:6021]	14.1126	15.2933	4.90554	5.10833	7195.46	1.55406	0.0887189	17.5166	1.06967e-68	1.04063e-66	1.54717	0.088323
ENSG00000263567		lncRNA	novel transcript	42.8437	47.4841	0.102047	0.292627	693.432	7.8238	0.447396	17.4874	1.78744e-68	1.7336e-66	7.14511	0.34588
ENSG00000257242	LINC01619	lncRNA	long intergenic non-protein coding RNA 1619 [Source:HGNC Symbol;Acc:HGNC:27409]	8.42361	6.7219	1.24848	1.17665	1306.3	2.64298	0.151192	17.481	2.00032e-68	1.93415e-66	2.60926	0.149157
ENSG00000235823	OLMALINC	lncRNA	oligodendrocyte maturation-associated long intergenic non-coding RNA [Source:HGNC Symbol;Acc:HGNC:28060]	2.95169	3.12112	0.671714	0.584884	1529.12	2.27333	0.130214	17.4584	2.96993e-68	2.86296e-66	2.25174	0.128926
ENSG00000260103		transcribed_processed_pseudogene	coiled-coil-helix-coiled-coil-helix domain-containing protein 7 (CHCHD7) pseudogene	5.45221	5.91049	0.0304483	0.0388057	585.702	7.3546	0.421697	17.4405	4.0646e-68	3.90633e-66	6.76376	0.337889
ENSG00000102172	SMS	protein_coding	spermine synthase [Source:HGNC Symbol;Acc:HGNC:11123]	31.6724	30.9802	88.672	99.7205	8093.36	-1.58834	0.0911221	-17.4309	4.81089e-68	4.60959e-66	-1.58091	0.0906938
ENSG00000162231	NXF1	protein_coding	nuclear RNA export factor 1 [Source:HGNC Symbol;Acc:HGNC:8071]	47.1681	55.6926	13.6309	15.802	12402.4	1.80511	0.103734	17.4014	8.05692e-68	7.69654e-66	1.79419	0.103104
ENSG00000117616	RSRP1	protein_coding	arginine and serine rich protein 1 [Source:HGNC Symbol;Acc:HGNC:25234]	19.5565	21.008	6.85076	6.77036	5519.46	1.57439	0.0905142	17.3939	9.18384e-68	8.74671e-66	1.56713	0.090093
ENSG00000249069	LINC01033	lncRNA	long intergenic non-protein coding RNA 1033 [Source:HGNC Symbol;Acc:HGNC:49019]	3.68904	4.96555	0.06744	0.046045	473.242	6.25784	0.360059	17.38	1.16919e-67	1.11021e-65	5.8536	0.314534
ENSG00000072501	SMC1A	protein_coding	structural maintenance of chromosomes 1A [Source:HGNC Symbol;Acc:HGNC:11111]	12.9063	12.9152	32.7221	35.0422	15340.4	-1.39197	0.0801103	-17.3756	1.26169e-67	1.19447e-65	-1.38694	0.0798198
ENSG00000103319	EEF2K	protein_coding	eukaryotic elongation factor 2 kinase [Source:HGNC Symbol;Acc:HGNC:24615]	7.01306	6.95386	19.4498	20.957	6608.49	-1.53262	0.0882077	-17.3751	1.27321e-67	1.20178e-65	-1.52591	0.0878187
ENSG00000012779	ALOX5	protein_coding	arachidonate 5-lipoxygenase [Source:HGNC Symbol;Acc:HGNC:435]	8.33712	7.47626	26.3936	29.5316	4047.86	-1.8224	0.104992	-17.3576	1.72735e-67	1.6256e-65	-1.81111	0.104333
ENSG00000120800	UTP20	protein_coding	UTP20 small subunit processome component [Source:HGNC Symbol;Acc:HGNC:17897]	10.6688	10.9052	28.0036	30.2004	12111	-1.43185	0.0826786	-17.3183	3.42589e-67	3.21456e-65	-1.42633	0.0823591
ENSG00000273703	H2BC14	protein_coding	H2B clustered histone 14 [Source:HGNC Symbol;Acc:HGNC:4750]	108.936	108.181	337.87	406.071	6807.58	-1.77677	0.102597	-17.3179	3.44658e-67	3.22443e-65	-1.76626	0.101986
ENSG00000169499	PLEKHA2	protein_coding	pleckstrin homology domain containing A2 [Source:HGNC Symbol;Acc:HGNC:14336]	17.3976	18.2431	49.8833	57.7568	13723.1	-1.59465	0.0921122	-17.312	3.81675e-67	3.554e-65	-1.58703	0.0916709
ENSG00000165025	SYK	protein_coding	spleen associated tyrosine kinase [Source:HGNC Symbol;Acc:HGNC:11491]	20.0025	20.0217	54.0561	61.0521	12233.1	-1.52408	0.088036	-17.312	3.82126e-67	3.554e-65	-1.51743	0.0876505
ENSG00000287064		lncRNA	novel transcript	393.739	441.436	105.608	131.075	19857.1	1.81905	0.105187	17.2935	5.26711e-67	4.8844e-65	1.80773	0.104531
ENSG00000162433	AK4	protein_coding	adenylate kinase 4 [Source:HGNC Symbol;Acc:HGNC:363]	34.4861	36.459	96.0473	111.527	31945.3	-1.54887	0.0896315	-17.2804	6.60976e-67	6.11162e-65	-1.54186	0.0892256
ENSG00000225595	LINC01623	lncRNA	long intergenic non-protein coding RNA 1623 [Source:HGNC Symbol;Acc:HGNC:52050]	4.21522	4.39188	0.0665382	0.0742011	410.185	5.93299	0.343462	17.2741	7.37596e-67	6.80025e-65	5.58053	0.303738
ENSG00000135269	TES	protein_coding	testin LIM domain protein [Source:HGNC Symbol;Acc:HGNC:14620]	53.909	58.0292	19.1747	20.4986	9791.57	1.4964	0.0866281	17.2739	7.39886e-67	6.80159e-65	1.49008	0.0862603
ENSG00000223547	ZNF844	protein_coding	zinc finger protein 844 [Source:HGNC Symbol;Acc:HGNC:25932]	4.7568	4.85072	0.938685	0.854878	1136.83	2.42174	0.140228	17.27	7.90777e-67	7.24841e-65	2.39511	0.138595
ENSG00000196632	WNK3	protein_coding	WNK lysine deficient protein kinase 3 [Source:HGNC Symbol;Acc:HGNC:14543]	2.55612	2.18832	0.00300235	0.0114793	824.225	8.33798	0.482935	17.2652	8.59852e-67	7.85885e-65	7.53993	0.356296
ENSG00000153944	MSI2	protein_coding	musashi RNA binding protein 2 [Source:HGNC Symbol;Acc:HGNC:18585]	3.99034	3.86311	10.2799	10.4224	9615.73	-1.3984	0.0810119	-17.2617	9.14566e-67	8.33491e-65	-1.39323	0.080711
ENSG00000134548	SPX	protein_coding	spexin hormone [Source:HGNC Symbol;Acc:HGNC:28139]	2.0383	1.7966	0.0237199	0.0317419	426.428	6.10768	0.354035	17.2517	1.08739e-66	9.88157e-65	5.72613	0.309983
ENSG00000198840	MT-ND3	protein_coding	mitochondrially encoded NADH:ubiquinone oxidoreductase core subunit 3 [Source:HGNC Symbol;Acc:HGNC:7458]	398.914	408.717	1111.1	1297.63	16843.7	-1.57653	0.0915359	-17.2231	1.78233e-66	1.61505e-64	-1.5691	0.0911031
ENSG00000167088	SNRPD1	protein_coding	small nuclear ribonucleoprotein D1 polypeptide [Source:HGNC Symbol;Acc:HGNC:11158]	11.1367	11.8487	32.5858	35.4633	6699.13	-1.5659	0.0911103	-17.1868	3.33338e-66	3.01191e-64	-1.55858	0.0906819
ENSG00000096063	SRPK1	protein_coding	SRSF protein kinase 1 [Source:HGNC Symbol;Acc:HGNC:11305]	27.4564	27.1572	67.2845	71.8764	19626.8	-1.34944	0.0786539	-17.1567	5.60443e-66	5.04956e-64	-1.34473	0.0783791
ENSG00000188596	CFAP54	protein_coding	cilia and flagella associated protein 54 [Source:HGNC Symbol;Acc:HGNC:26456]	1.7749	1.51064	0.196867	0.185633	716.956	3.10295	0.180877	17.155	5.76595e-66	5.18037e-64	3.04663	0.177196
ENSG00000143401	ANP32E	protein_coding	acidic nuclear phosphoprotein 32 family member E [Source:HGNC Symbol;Acc:HGNC:16673]	37.5206	38.5496	96.4824	104.27	15104.4	-1.40004	0.0816252	-17.152	6.07231e-66	5.4402e-64	-1.39478	0.081318
ENSG00000130592	LSP1	protein_coding	lymphocyte specific protein 1 [Source:HGNC Symbol;Acc:HGNC:6707]	18.7735	19.6013	54.2675	64.2005	14768	-1.6263	0.094828	-17.15	6.28949e-66	5.61891e-64	-1.61807	0.0943468
ENSG00000235643	LINC01647	lncRNA	long intergenic non-protein coding RNA 1647 [Source:HGNC Symbol;Acc:HGNC:52434]	17.5605	21.785	0.0762899	0.0486148	807.094	8.30602	0.48501	17.1255	9.58638e-66	8.54023e-64	7.50185	0.358241
ENSG00000124831	LRRFIP1	protein_coding	LRR binding FLII interacting protein 1 [Source:HGNC Symbol;Acc:HGNC:6702]	8.9862	9.8461	24.9885	25.5074	14022.1	-1.42297	0.0831891	-17.1052	1.35776e-65	1.2062e-63	-1.41742	0.0828639
ENSG00000077097	TOP2B	protein_coding	DNA topoisomerase II beta [Source:HGNC Symbol;Acc:HGNC:11990]	9.47549	9.27187	23.3517	25.2807	19014.7	-1.37524	0.0804373	-17.0971	1.55973e-65	1.38175e-63	-1.37023	0.0801435
ENSG00000167721	TSR1	protein_coding	TSR1 ribosome maturation factor [Source:HGNC Symbol;Acc:HGNC:25542]	21.9997	22.4295	56.1163	57.903	11516.2	-1.35971	0.0795721	-17.0878	1.83092e-65	1.61749e-63	-1.35486	0.0792872
ENSG00000079246	XRCC5	protein_coding	X-ray repair cross complementing 5 [Source:HGNC Symbol;Acc:HGNC:12833]	48.7694	48.1895	124.726	142.397	30104.3	-1.46207	0.0856549	-17.0693	2.5103e-65	2.2115e-63	-1.45603	0.0853005
ENSG00000048828	FAM120A	protein_coding	family with sequence similarity 120 member A [Source:HGNC Symbol;Acc:HGNC:13247]	18.0841	17.9916	47.2405	53.3559	14989.1	-1.47951	0.0867933	-17.0463	3.72216e-65	3.27004e-63	-1.47323	0.0864241
ENSG00000184897	H1-10	protein_coding	H1.10 linker histone [Source:HGNC Symbol;Acc:HGNC:4722]	15.4267	17.1118	2.27755	2.51277	856.528	2.76345	0.162158	17.0417	4.02746e-65	3.52847e-63	2.72298	0.159576
ENSG00000143603	KCNN3	protein_coding	potassium calcium-activated channel subfamily N member 3 [Source:HGNC Symbol;Acc:HGNC:6292]	7.90896	7.99823	20.1199	21.3954	11819.2	-1.38398	0.0812639	-17.0307	4.86105e-65	4.24706e-63	-1.37883	0.0809605
ENSG00000103187	COTL1	protein_coding	coactosin like F-actin binding protein 1 [Source:HGNC Symbol;Acc:HGNC:18304]	19.4787	19.1585	51.4703	59.0291	15261.3	-1.516	0.0890701	-17.0203	5.80799e-65	5.06045e-63	-1.50923	0.0886712
ENSG00000116990	MYCL	protein_coding	MYCL proto-oncogene, bHLH transcription factor [Source:HGNC Symbol;Acc:HGNC:7555]	4.28482	4.92489	0.518762	0.624786	778.339	3.00862	0.176777	17.0194	5.90126e-65	5.12763e-63	2.95642	0.173388
ENSG00000089220	PEBP1	protein_coding	phosphatidylethanolamine binding protein 1 [Source:HGNC Symbol;Acc:HGNC:8630]	61.1093	65.1492	179.188	209.931	11810	-1.62387	0.0956325	-16.9803	1.1494e-64	9.95993e-63	-1.61551	0.0951387
ENSG00000204923	FBXO48	protein_coding	F-box protein 48 [Source:HGNC Symbol;Acc:HGNC:33857]	5.87368	6.32419	1.13635	1.27347	1260.02	2.33918	0.137876	16.9659	1.46857e-64	1.26909e-62	2.31431	0.136337
ENSG00000113368	LMNB1	protein_coding	lamin B1 [Source:HGNC Symbol;Acc:HGNC:6637]	39.4464	41.5594	105.134	117.044	16671.3	-1.45564	0.0858374	-16.9581	1.67761e-64	1.4458e-62	-1.4496	0.0854804
ENSG00000288852		lncRNA	novel transcript	27.4545	33.941	4.84601	5.80493	1511.38	2.52657	0.148997	16.9572	1.70175e-64	1.46263e-62	2.49526	0.147072
ENSG00000143799	PARP1	protein_coding	poly(ADP-ribose) polymerase 1 [Source:HGNC Symbol;Acc:HGNC:270]	14.6508	15.415	38.3033	43.0522	31028.4	-1.43613	0.0846972	-16.9561	1.73596e-64	1.488e-62	-1.43033	0.0843545
ENSG00000007202	BLTP2	protein_coding	bridge-like lipid transfer protein family member 2 [Source:HGNC Symbol;Acc:HGNC:28960]	26.8444	26.2652	64.1363	68.6932	25981.5	-1.32254	0.0780277	-16.9497	1.93563e-64	1.65468e-62	-1.31801	0.0777596
ENSG00000176884	GRIN1	protein_coding	glutamate ionotropic receptor NMDA type subunit 1 [Source:HGNC Symbol;Acc:HGNC:4584]	1.27586	1.34885	0.0980174	0.098152	471.401	3.74197	0.220938	16.9368	2.40987e-64	2.05455e-62	3.64181	0.213558
ENSG00000286113		lncRNA	long intergenic non-protein coding RNA 1617	5.48404	7.17235	0.0606191	0.108643	440.077	6.21701	0.367267	16.9278	2.80849e-64	2.38797e-62	5.80163	0.319376
ENSG00000100749	VRK1	protein_coding	VRK serine/threonine kinase 1 [Source:HGNC Symbol;Acc:HGNC:12718]	3.22475	3.03999	8.08874	8.21941	10823.2	-1.38027	0.0816892	-16.8966	4.76496e-64	4.04066e-62	-1.37508	0.0813809
ENSG00000171793	CTPS1	protein_coding	CTP synthase 1 [Source:HGNC Symbol;Acc:HGNC:2519]	15.7629	15.9187	37.9903	39.4838	19756.1	-1.29008	0.0763937	-16.8872	5.58844e-64	4.72633e-62	-1.28583	0.0761419
ENSG00000266976		lncRNA	novel transcript	4.94177	4.91774	0.0143809	0.0206191	715.546	8.13254	0.482203	16.8654	8.08982e-64	6.82363e-62	7.35329	0.357067
ENSG00000134321	RSAD2	protein_coding	radical S-adenosyl methionine domain containing 2 [Source:HGNC Symbol;Acc:HGNC:30908]	22.2842	30.5002	0.285338	0.438128	4583.05	6.18822	0.367264	16.8495	1.05767e-63	8.89761e-62	5.74741	0.339781
ENSG00000165507	DEPP1	protein_coding	DEPP autophagy regulator 1 [Source:HGNC Symbol;Acc:HGNC:23355]	4.51301	5.091	0.242186	0.33622	459.112	4.05069	0.240424	16.8481	1.08258e-63	9.08312e-62	3.92319	0.230679
ENSG00000275405	U1	snRNA	U1 spliceosomal RNA [Source:RFAM;Acc:RF00003]	128.303	157.592	11.2076	16.5198	778.482	3.36406	0.199935	16.8258	1.57974e-63	1.32194e-61	3.2898	0.195013
ENSG00000243927	MRPS6	protein_coding	mitochondrial ribosomal protein S6 [Source:HGNC Symbol;Acc:HGNC:14051]	5.6273	5.58927	17.596	18.5869	3065.52	-1.68972	0.100446	-16.8222	1.67853e-63	1.40091e-61	-1.68013	0.0998677
ENSG00000278743		lncRNA	novel transcript	17.0691	18.7998	0.234032	0.268441	404.066	6.15568	0.366024	16.8177	1.81001e-63	1.50668e-61	5.74889	0.317258
ENSG00000280278	FLJ30679	TEC	uncharacterized protein FLJ30679 [Source:NCBI gene (formerly Entrezgene);Acc:146512]	5.75164	6.80676	0.173515	0.116099	385.034	5.44318	0.323941	16.803	2.32116e-63	1.92711e-61	5.1476	0.29381
ENSG00000083720	OXCT1	protein_coding	3-oxoacid CoA-transferase 1 [Source:HGNC Symbol;Acc:HGNC:8527]	14.891	14.6	40.85	46.1953	7231.74	-1.56153	0.0929379	-16.8019	2.36417e-63	1.9577e-61	-1.55394	0.0924836
ENSG00000239672	NME1	protein_coding	NME/NM23 nucleoside diphosphate kinase 1 [Source:HGNC Symbol;Acc:HGNC:7849]	6.23212	6.29184	20.9002	24.0261	2969.48	-1.84296	0.109694	-16.8009	2.40344e-63	1.98503e-61	-1.8305	0.108941
ENSG00000105993	DNAJB6	protein_coding	DnaJ heat shock protein family (Hsp40) member B6 [Source:HGNC Symbol;Acc:HGNC:14888]	22.6381	23.7791	8.88882	9.3349	14657	1.34881	0.0803987	16.7765	3.62469e-63	2.9859e-61	1.3439	0.080105
ENSG00000189403	HMGB1	protein_coding	high mobility group box 1 [Source:HGNC Symbol;Acc:HGNC:4983]	35.0906	36.5875	89.9498	101.296	30626.1	-1.41583	0.0845103	-16.7534	5.34836e-63	4.39438e-61	-1.41014	0.0841699
ENSG00000290915	KLKP1	lncRNA	kallikrein pseudogene 1 [Source:NCBI gene (formerly Entrezgene);Acc:606293]	7.29194	6.00582	0.269528	0.171754	397.596	4.91809	0.293803	16.7394	6.76591e-63	5.54472e-61	4.69278	0.27348
ENSG00000276368	H2AC14	protein_coding	H2A clustered histone 14 [Source:HGNC Symbol;Acc:HGNC:4727]	66.6793	69.9737	215.554	254.194	4368.82	-1.78145	0.106469	-16.7321	7.64428e-63	6.24841e-61	-1.7701	0.105784
ENSG00000065328	MCM10	protein_coding	minichromosome maintenance 10 replication initiation factor [Source:HGNC Symbol;Acc:HGNC:18043]	8.04004	7.68178	22.0643	22.7696	5000.66	-1.51184	0.0903628	-16.7308	7.82158e-63	6.3769e-61	-1.50489	0.089944
ENSG00000185238	PRMT3	protein_coding	protein arginine methyltransferase 3 [Source:HGNC Symbol;Acc:HGNC:30163]	12.0226	11.3017	31.342	33.2705	7297.71	-1.47	0.0878896	-16.7256	8.53824e-63	6.94334e-61	-1.46361	0.0875052
ENSG00000158201	ABHD3	protein_coding	abhydrolase domain containing 3, phospholipase [Source:HGNC Symbol;Acc:HGNC:18718]	28.162	30.9493	9.97326	10.0025	5191.49	1.56518	0.0935885	16.7241	8.75563e-63	7.10191e-61	1.55747	0.0931232
ENSG00000232671	ZNF687-AS1	lncRNA	ZNF687 antisense RNA 1 [Source:HGNC Symbol;Acc:HGNC:54048]	11.9811	12.7393	0.743992	0.600526	409.892	4.20255	0.251371	16.7185	9.61193e-63	7.77659e-61	4.05855	0.239768
ENSG00000208028	MIR616	miRNA	microRNA 616 [Source:HGNC Symbol;Acc:HGNC:32872]	122.704	132.144	3.54184	1.69275	381.839	5.61424	0.336377	16.6903	1.54165e-62	1.24235e-60	5.28897	0.301739
ENSG00000102531	FNDC3A	protein_coding	fibronectin type III domain containing 3A [Source:HGNC Symbol;Acc:HGNC:20296]	23.9643	25.2419	9.36329	9.15687	7891.02	1.40977	0.0844666	16.6902	1.54339e-62	1.24235e-60	1.4041	0.0841252
ENSG00000115241	PPM1G	protein_coding	protein phosphatase, Mg2+/Mn2+ dependent 1G [Source:HGNC Symbol;Acc:HGNC:9278]	23.4363	24.408	65.4912	76.3606	11470.2	-1.568	0.0939608	-16.6878	1.60719e-62	1.29043e-60	-1.56021	0.0934924
ENSG00000187626	ZKSCAN4	protein_coding	zinc finger with KRAB and SCAN domains 4 [Source:HGNC Symbol;Acc:HGNC:13854]	4.77726	5.78512	0.64586	0.81699	973.015	2.85105	0.170957	16.677	1.92727e-62	1.54352e-60	2.80472	0.167976
ENSG00000248527	MTATP6P1	unprocessed_pseudogene	MT-ATP6 pseudogene 1 [Source:HGNC Symbol;Acc:HGNC:44575]	46.0645	53.6093	183.181	162.894	4594.47	-1.79576	0.107827	-16.6541	2.82783e-62	2.25906e-60	-1.78403	0.107116
ENSG00000155304	HSPA13	protein_coding	heat shock protein family A (Hsp70) member 13 [Source:HGNC Symbol;Acc:HGNC:11375]	23.5618	24.4127	6.83312	7.82829	3937.16	1.71001	0.102689	16.6523	2.91232e-62	2.32071e-60	1.69988	0.102073
ENSG00000140961	OSGIN1	protein_coding	oxidative stress induced growth inhibitor 1 [Source:HGNC Symbol;Acc:HGNC:30093]	2.63854	2.89942	0.237982	0.25111	507.015	3.50077	0.210286	16.6477	3.14692e-62	2.50137e-60	3.41557	0.20416
ENSG00000059573	ALDH18A1	protein_coding	aldehyde dehydrogenase 18 family member A1 [Source:HGNC Symbol;Acc:HGNC:9722]	22.613	21.4395	60.4587	69.6798	9910.49	-1.56279	0.0938761	-16.6474	3.16246e-62	2.50743e-60	-1.55504	0.0934087
ENSG00000130826	DKC1	protein_coding	dyskerin pseudouridine synthase 1 [Source:HGNC Symbol;Acc:HGNC:2890]	10.6384	10.4736	27.02	29.7796	10846.6	-1.42785	0.085783	-16.6449	3.29678e-62	2.60742e-60	-1.42193	0.0854262
ENSG00000174844	DNAH12	protein_coding	dynein axonemal heavy chain 12 [Source:HGNC Symbol;Acc:HGNC:2943]	0.97766	0.923171	0.0504663	0.0556598	403.246	4.16186	0.250144	16.6379	3.70603e-62	2.9238e-60	4.02067	0.238738
ENSG00000272620	AFAP1-AS1	lncRNA	AFAP1 antisense RNA 1 [Source:HGNC Symbol;Acc:HGNC:28141]	3.17688	3.36709	9.31953	9.841	4738.64	-1.54993	0.0931902	-16.6319	4.09156e-62	3.21995e-60	-1.54236	0.0927308
ENSG00000170315	UBB	protein_coding	ubiquitin B [Source:HGNC Symbol;Acc:HGNC:12463]	481.565	575.943	135.374	166.114	32231.8	1.81046	0.108859	16.6312	4.1404e-62	3.25032e-60	1.7984	0.108133
ENSG00000287529		lncRNA	novel transcript, antisense to ZFAND2B	17.3617	21.3191	0.052107	0.14942	582.03	7.5702	0.45542	16.6224	4.79343e-62	3.75367e-60	6.88461	0.353818
ENSG00000141556	TBCD	protein_coding	tubulin folding cofactor D [Source:HGNC Symbol;Acc:HGNC:11581]	1.89567	1.96706	5.36155	5.39093	5105.72	-1.47698	0.0889692	-16.601	6.85197e-62	5.35247e-60	-1.4704	0.0885696
ENSG00000213585	VDAC1	protein_coding	voltage dependent anion channel 1 [Source:HGNC Symbol;Acc:HGNC:12669]	62.6745	62.4059	159.475	183.336	21592.3	-1.45457	0.0877222	-16.5816	9.46512e-62	7.37558e-60	-1.44827	0.0873414
ENSG00000110944	IL23A	protein_coding	interleukin 23 subunit alpha [Source:HGNC Symbol;Acc:HGNC:15488]	12.2173	14.2124	1.10825	0.766622	504.66	3.82006	0.230397	16.5803	9.66798e-62	7.51519e-60	3.70901	0.222217
ENSG00000117411	B4GALT2	protein_coding	beta-1,4-galactosyltransferase 2 [Source:HGNC Symbol;Acc:HGNC:925]	3.73968	3.65625	12.1332	13.572	2741.49	-1.79734	0.108482	-16.5681	1.18571e-61	9.19435e-60	-1.78545	0.107753
ENSG00000198763	MT-ND2	protein_coding	mitochondrially encoded NADH:ubiquinone oxidoreductase core subunit 2 [Source:HGNC Symbol;Acc:HGNC:7456]	763.027	772.484	1756.93	1735.41	79295.3	-1.18547	0.0716066	-16.5554	1.46427e-61	1.13267e-59	-1.18205	0.0713995
ENSG00000265134	MIR3190	miRNA	microRNA 3190 [Source:HGNC Symbol;Acc:HGNC:38190]	153.597	195.205	2.14724	1.84721	427.181	6.45032	0.390094	16.5353	2.04454e-61	1.57767e-59	5.97648	0.33094
ENSG00000113946	CLDN16	protein_coding	claudin 16 [Source:HGNC Symbol;Acc:HGNC:2037]	6.56967	5.8439	0.825366	0.645938	699.816	3.07814	0.186206	16.5308	2.20195e-61	1.69502e-59	3.01897	0.182224
ENSG00000148730	EIF4EBP2	protein_coding	eukaryotic translation initiation factor 4E binding protein 2 [Source:HGNC Symbol;Acc:HGNC:3289]	16.5256	16.9545	42.6272	47.9197	14062.2	-1.43539	0.0868401	-16.5291	2.26363e-61	1.73828e-59	-1.4293	0.0864703
ENSG00000115392	FANCL	protein_coding	FA complementation group L [Source:HGNC Symbol;Acc:HGNC:20748]	1.82757	1.70284	5.21576	4.76069	7763.77	-1.49865	0.0907503	-16.514	2.90859e-61	2.22816e-59	-1.4917	0.0903274
ENSG00000168003	SLC3A2	protein_coding	solute carrier family 3 member 2 [Source:HGNC Symbol;Acc:HGNC:11026]	59.8672	68.2739	18.5754	21.9579	16318.6	1.66048	0.100573	16.5102	3.09737e-61	2.36706e-59	1.65104	0.0999993
ENSG00000136235	GPNMB	protein_coding	glycoprotein nmb [Source:HGNC Symbol;Acc:HGNC:4462]	3.67972	3.77698	0.58462	0.564373	769.267	2.69836	0.163555	16.4982	3.78305e-61	2.88412e-59	2.65816	0.160901
ENSG00000143815	LBR	protein_coding	lamin B receptor [Source:HGNC Symbol;Acc:HGNC:6518]	26.8813	28.3632	67.8273	72.9193	16938.3	-1.34921	0.0818513	-16.4837	4.80388e-61	3.6536e-59	-1.34412	0.0815416
ENSG00000126261	UBA2	protein_coding	ubiquitin like modifier activating enzyme 2 [Source:HGNC Symbol;Acc:HGNC:30661]	25.0927	26.2402	66.243	75.0461	14037.8	-1.46072	0.0886581	-16.4759	5.46722e-61	4.14815e-59	-1.45426	0.0882647
ENSG00000227507	LTB	protein_coding	lymphotoxin beta [Source:HGNC Symbol;Acc:HGNC:6711]	14.1789	15.7894	51.0638	60.1483	3280.05	-1.8919	0.114867	-16.4702	6.00284e-61	4.54368e-59	-1.87788	0.114005
ENSG00000223638	RFPL4A	protein_coding	ret finger protein like 4A [Source:HGNC Symbol;Acc:HGNC:16449]	10.3641	11.4647	0.0860331	0.191882	400.848	6.28509	0.381769	16.463	6.76114e-61	5.10547e-59	5.83957	0.326607
ENSG00000173674	EIF1AX	protein_coding	eukaryotic translation initiation factor 1A X-linked [Source:HGNC Symbol;Acc:HGNC:3250]	15.5966	15.6674	40.0572	42.6673	7615.37	-1.40384	0.0853749	-16.4432	9.38409e-61	7.06928e-59	-1.39807	0.0850227
ENSG00000144645	OSBPL10	protein_coding	oxysterol binding protein like 10 [Source:HGNC Symbol;Acc:HGNC:16395]	5.68476	5.52514	14.3928	15.1509	7551.82	-1.3981	0.0850463	-16.4393	1.00073e-60	7.52091e-59	-1.39241	0.0846981
ENSG00000010030	ETV7	protein_coding	ETS variant transcription factor 7 [Source:HGNC Symbol;Acc:HGNC:18160]	4.8309	4.95898	0.0868304	0.103747	358.615	5.68056	0.345749	16.4297	1.17172e-60	8.78509e-59	5.33676	0.30723
ENSG00000112118	MCM3	protein_coding	minichromosome maintenance complex component 3 [Source:HGNC Symbol;Acc:HGNC:6945]	54.1407	55.339	133.05	147.277	21505.2	-1.35646	0.0825831	-16.4254	1.25768e-60	9.40739e-59	-1.35125	0.0822653
ENSG00000164163	ABCE1	protein_coding	ATP binding cassette subfamily E member 1 [Source:HGNC Symbol;Acc:HGNC:69]	24.6843	25.8189	64.8719	74.382	17961.9	-1.46329	0.0891411	-16.4155	1.48251e-60	1.1063e-58	-1.45675	0.0887415
ENSG00000278588	H2BC10	protein_coding	H2B clustered histone 10 [Source:HGNC Symbol;Acc:HGNC:4756]	107.871	102.67	328.59	413.966	6953.15	-1.81846	0.110932	-16.3925	2.16366e-60	1.61081e-58	-1.80589	0.110161
ENSG00000206633	SNORA80B	snoRNA	small nucleolar RNA, H/ACA box 80B [Source:HGNC Symbol;Acc:HGNC:34355]	119.878	124.996	14.0202	11.9525	557.52	3.23804	0.197669	16.3811	2.60802e-60	1.93708e-58	3.16812	0.192749
ENSG00000147883	CDKN2B	protein_coding	cyclin dependent kinase inhibitor 2B [Source:HGNC Symbol;Acc:HGNC:1788]	3.2165	3.5543	0.240491	0.254505	439.886	3.77337	0.230486	16.3713	3.06515e-60	2.27129e-58	3.66375	0.222117
ENSG00000141569	TRIM65	protein_coding	tripartite motif containing 65 [Source:HGNC Symbol;Acc:HGNC:27316]	3.3484	3.39801	12.2007	13.4557	1912.69	-1.92722	0.117757	-16.3661	3.33852e-60	2.46809e-58	-1.91222	0.116818
ENSG00000110931	CAMKK2	protein_coding	calcium/calmodulin dependent protein kinase kinase 2 [Source:HGNC Symbol;Acc:HGNC:1470]	5.16604	5.67035	15.9686	17.7908	4841.63	-1.63946	0.100191	-16.3633	3.49719e-60	2.57938e-58	-1.63021	0.099621
ENSG00000130827	PLXNA3	protein_coding	plexin A3 [Source:HGNC Symbol;Acc:HGNC:9101]	3.75018	3.89915	0.902172	1.00397	1693.58	2.00434	0.122556	16.3545	4.03782e-60	2.97121e-58	1.98747	0.121492
ENSG00000162980	ARL5A	protein_coding	ADP ribosylation factor like GTPase 5A [Source:HGNC Symbol;Acc:HGNC:696]	5.82415	5.25724	16.2706	16.9327	4504.9	-1.58321	0.0968375	-16.3491	4.41478e-60	3.24108e-58	-1.57485	0.0963221
ENSG00000103342	GSPT1	protein_coding	G1 to S phase transition 1 [Source:HGNC Symbol;Acc:HGNC:4621]	20.442	20.2103	51.4101	59.0569	18421.7	-1.44223	0.0883089	-16.3316	5.87974e-60	4.3066e-58	-1.4359	0.0879204
ENSG00000151491	EPS8	protein_coding	epidermal growth factor receptor pathway substrate 8 [Source:HGNC Symbol;Acc:HGNC:3420]	1.27709	1.38794	0.0442523	0.0557576	357.403	4.73346	0.289941	16.3256	6.48979e-60	4.74248e-58	4.52212	0.270537
ENSG00000138018	SELENOI	protein_coding	selenoprotein I [Source:HGNC Symbol;Acc:HGNC:29361]	14.8609	14.2186	35.3373	36.8741	13014.4	-1.31224	0.0803802	-16.3254	6.51495e-60	4.74992e-58	-1.30746	0.0800868
ENSG00000131368	MRPS25	protein_coding	mitochondrial ribosomal protein S25 [Source:HGNC Symbol;Acc:HGNC:14511]	3.27232	2.83375	10.0474	9.03354	6979.74	-1.64378	0.100726	-16.3194	7.18843e-60	5.22892e-58	-1.6344	0.100148
ENSG00000154237	LRRK1	protein_coding	leucine rich repeat kinase 1 [Source:HGNC Symbol;Acc:HGNC:18608]	8.4339	8.74711	20.7322	20.5239	15470.4	-1.26379	0.0775307	-16.3005	9.79014e-60	7.10514e-58	-1.25951	0.0772674
ENSG00000044574	HSPA5	protein_coding	heat shock protein family A (Hsp70) member 5 [Source:HGNC Symbol;Acc:HGNC:5238]	287.662	293.463	108.1	121.885	80166.1	1.3373	0.0821008	16.2885	1.19172e-59	8.6291e-58	1.33222	0.0817889
ENSG00000177685	CRACR2B	protein_coding	calcium release activated channel regulator 2B [Source:HGNC Symbol;Acc:HGNC:28703]	2.90143	3.38866	0.0244005	0.0466467	406.683	6.4595	0.396925	16.2739	1.51299e-59	1.09304e-57	5.97259	0.334331
ENSG00000124201	ZNFX1	protein_coding	zinc finger NFX1-type containing 1 [Source:HGNC Symbol;Acc:HGNC:29271]	71.5466	79.8492	28.7924	30.2129	29743.5	1.3594	0.0837035	16.2406	2.60309e-59	1.8763e-57	1.35403	0.0833727
ENSG00000155189	AGPAT5	protein_coding	1-acylglycerol-3-phosphate O-acyltransferase 5 [Source:HGNC Symbol;Acc:HGNC:20886]	8.67515	8.80995	23.5274	26.3804	6360.89	-1.51319	0.0931804	-16.2394	2.65661e-59	1.91053e-57	-1.5058	0.0927223
ENSG00000289152		lncRNA	novel transcript	14.8465	15.0362	0.661567	0.654169	355.571	4.50549	0.277571	16.2319	3.0022e-59	2.15418e-57	4.31971	0.261064
ENSG00000151694	ADAM17	protein_coding	ADAM metallopeptidase domain 17 [Source:HGNC Symbol;Acc:HGNC:195]	21.5822	19.9987	8.2102	8.3785	14055.2	1.32571	0.0816962	16.2273	3.23303e-59	2.31457e-57	1.32072	0.0813881
ENSG00000153029	MR1	protein_coding	major histocompatibility complex, class I-related [Source:HGNC Symbol;Acc:HGNC:4975]	7.29538	7.43751	2.33806	2.36703	2777.58	1.64672	0.101519	16.2208	3.59541e-59	2.56821e-57	1.63717	0.100921
ENSG00000197785	ATAD3A	protein_coding	ATPase family AAA domain containing 3A [Source:HGNC Symbol;Acc:HGNC:25567]	6.24917	6.17052	20.2858	23.6425	2851.95	-1.82262	0.112369	-16.22	3.64443e-59	2.59737e-57	-1.8097	0.11156
ENSG00000197930	ERO1A	protein_coding	endoplasmic reticulum oxidoreductase 1 alpha [Source:HGNC Symbol;Acc:HGNC:13280]	9.3685	9.57639	24.3914	26.8818	8022.97	-1.43643	0.0885803	-16.2161	3.8777e-59	2.75742e-57	-1.43009	0.0881871
ENSG00000205269	TMEM170B	protein_coding	transmembrane protein 170B [Source:HGNC Symbol;Acc:HGNC:34244]	1.71084	1.68769	5.92949	6.79243	2169.33	-1.90444	0.117604	-16.1936	5.59146e-59	3.96267e-57	-1.88966	0.116672
ENSG00000289943		lncRNA	novel transcript	12.8633	13.366	0.734406	0.924568	404.798	3.9808	0.245826	16.1936	5.59759e-59	3.96267e-57	3.85003	0.235378
ENSG00000132382	MYBBP1A	protein_coding	MYB binding protein 1a [Source:HGNC Symbol;Acc:HGNC:7546]	19.4485	20.4585	49.2013	53.3542	12846.9	-1.36171	0.0841192	-16.1879	6.13773e-59	4.33537e-57	-1.35629	0.083783
ENSG00000111348	ARHGDIB	protein_coding	Rho GDP dissociation inhibitor beta [Source:HGNC Symbol;Acc:HGNC:679]	93.8495	95.4651	250.678	302.927	22961.2	-1.54809	0.0956966	-16.1771	7.31527e-59	5.15564e-57	-1.54012	0.0952028
ENSG00000289618		lncRNA	novel transcript, antisense to DPEP2	23.1137	29.2333	0.120462	0.138174	567.7	7.65899	0.473495	16.1754	7.51839e-59	5.28705e-57	6.92407	0.361239
ENSG00000158079	PTPDC1	protein_coding	protein tyrosine phosphatase domain containing 1 [Source:HGNC Symbol;Acc:HGNC:30184]	6.14604	5.66648	1.37553	1.17559	1384.63	2.21165	0.136732	16.1751	7.56062e-59	5.30498e-57	2.18851	0.135246
ENSG00000163811	WDR43	protein_coding	WD repeat domain 43 [Source:HGNC Symbol;Acc:HGNC:28945]	27.5328	27.309	67.0664	73.3061	12123	-1.35594	0.0838415	-16.1726	7.86662e-59	5.5075e-57	-1.35057	0.0835086
ENSG00000166582	CENPV	protein_coding	centromere protein V [Source:HGNC Symbol;Acc:HGNC:29920]	6.89275	6.48955	22.4097	26.0064	2665.75	-1.85525	0.114719	-16.1722	7.92469e-59	5.53594e-57	-1.84155	0.113858
ENSG00000143061	IGSF3	protein_coding	immunoglobulin superfamily member 3 [Source:HGNC Symbol;Acc:HGNC:5950]	1.53678	1.55177	0.0208921	0.0443774	353.237	5.55547	0.343712	16.1631	9.17563e-59	6.39572e-57	5.22116	0.307327
ENSG00000127838	PNKD	protein_coding	PNKD metallo-beta-lactamase domain containing [Source:HGNC Symbol;Acc:HGNC:9153]	4.76597	4.61353	13.3808	15.2091	4723.93	-1.60799	0.099486	-16.163	9.2017e-59	6.39982e-57	-1.59904	0.0989276
ENSG00000138617	PARP16	protein_coding	poly(ADP-ribose) polymerase family member 16 [Source:HGNC Symbol;Acc:HGNC:26040]	15.3468	18.0424	3.33785	4.16	2305.83	2.15436	0.13353	16.1339	1.47362e-58	1.02267e-56	2.13286	0.132168
ENSG00000133789	SWAP70	protein_coding	switching B cell complex subunit SWAP70 [Source:HGNC Symbol;Acc:HGNC:17070]	82.5321	81.0424	187.472	204.972	60525.1	-1.26254	0.0782645	-16.1317	1.5265e-58	1.05705e-56	-1.25818	0.0779942
ENSG00000119969	HELLS	protein_coding	helicase, lymphoid specific [Source:HGNC Symbol;Acc:HGNC:4861]	16.7216	14.9301	44.0379	40.317	24987.1	-1.41418	0.0876829	-16.1283	1.61305e-58	1.11455e-56	-1.40806	0.0873028
ENSG00000146263	MMS22L	protein_coding	MMS22 like, DNA repair protein [Source:HGNC Symbol;Acc:HGNC:21475]	4.32129	4.32973	10.7018	10.472	9837.69	-1.29133	0.080212	-16.099	2.59281e-58	1.78763e-56	-1.28665	0.0799201
ENSG00000225937	PCA3	lncRNA	prostate cancer associated 3 [Source:HGNC Symbol;Acc:HGNC:8637]	1.05036	0.968871	0.00727057	0.00926617	436.796	6.92848	0.43076	16.0843	3.28641e-58	2.26092e-56	6.34249	0.347414
ENSG00000136718	IMP4	protein_coding	IMP U3 small nucleolar ribonucleoprotein 4 [Source:HGNC Symbol;Acc:HGNC:30856]	10.2168	11.0133	31.2888	35.8783	4503.5	-1.66171	0.103371	-16.0753	3.80284e-58	2.61054e-56	-1.65173	0.102744
ENSG00000127334	DYRK2	protein_coding	dual specificity tyrosine phosphorylation regulated kinase 2 [Source:HGNC Symbol;Acc:HGNC:3093]	6.79642	6.37028	17.2795	18.7569	7052.45	-1.45259	0.0903798	-16.0721	4.00349e-58	2.74234e-56	-1.44591	0.0899621
ENSG00000182957	SPATA13	protein_coding	spermatogenesis associated 13 [Source:HGNC Symbol;Acc:HGNC:23222]	2.27594	2.17047	6.85805	7.11837	2772.78	-1.65231	0.102974	-16.0459	6.10699e-58	4.17421e-56	-1.64246	0.102351
ENSG00000289991		lncRNA	novel transcript	21.7684	24.471	0.458549	0.404591	347.192	5.74499	0.358097	16.0431	6.38734e-58	4.35644e-56	5.37495	0.31552
ENSG00000160796	NBEAL2	protein_coding	neurobeachin like 2 [Source:HGNC Symbol;Acc:HGNC:31928]	10.7966	10.3022	25.254	25.7229	13154.1	-1.27269	0.0793799	-16.0329	7.53025e-58	5.12493e-56	-1.26817	0.0790973
ENSG00000163512	AZI2	protein_coding	5-azacytidine induced 2 [Source:HGNC Symbol;Acc:HGNC:24002]	13.7857	13.2801	4.22875	4.61803	3409.18	1.61308	0.100691	16.0201	9.25516e-58	6.28539e-56	1.60388	0.10011
ENSG00000099810	MTAP	protein_coding	methylthioadenosine phosphorylase [Source:HGNC Symbol;Acc:HGNC:7413]	4.27793	4.12947	10.7807	10.8451	6603.51	-1.36302	0.0851174	-16.0134	1.02952e-57	6.97677e-56	-1.35746	0.0847681
ENSG00000128951	DUT	protein_coding	deoxyuridine triphosphatase [Source:HGNC Symbol;Acc:HGNC:3078]	16.5084	17.3129	47.1154	56.0476	7617.41	-1.60898	0.100605	-15.993	1.42876e-57	9.66161e-56	-1.59982	0.100029
ENSG00000233766	CAVIN2-AS1	lncRNA	CAVIN2 and TMEFF2 antisense RNA 1 [Source:HGNC Symbol;Acc:HGNC:40517]	2.68641	2.79579	0.266325	0.225929	466.6	3.47851	0.217715	15.9773	1.83836e-57	1.2405e-55	3.3879	0.210944
ENSG00000064102	INTS13	protein_coding	integrator complex subunit 13 [Source:HGNC Symbol;Acc:HGNC:20174]	22.4107	22.4392	57.1157	63.0484	7640.08	-1.42187	0.0889938	-15.9772	1.8433e-57	1.2412e-55	-1.41553	0.0885951
ENSG00000102054	RBBP7	protein_coding	RB binding protein 7, chromatin remodeling factor [Source:HGNC Symbol;Acc:HGNC:9890]	16.5351	16.8124	40.5484	44.9438	13202.5	-1.35824	0.0851031	-15.9599	2.43135e-57	1.63369e-55	-1.3527	0.0847551
ENSG00000113369	ARRDC3	protein_coding	arrestin domain containing 3 [Source:HGNC Symbol;Acc:HGNC:29263]	20.2351	20.0285	5.48591	6.61397	3950.85	1.7342	0.108722	15.9508	2.81356e-57	1.88651e-55	1.72268	0.107992
ENSG00000140350	ANP32A	protein_coding	acidic nuclear phosphoprotein 32 family member A [Source:HGNC Symbol;Acc:HGNC:13233]	21.7686	21.9454	52.5813	58.8465	17714.5	-1.34996	0.0846422	-15.949	2.89274e-57	1.93551e-55	-1.34452	0.0843
ENSG00000197256	KANK2	protein_coding	KN motif and ankyrin repeat domains 2 [Source:HGNC Symbol;Acc:HGNC:29300]	3.02945	3.64628	11.209	12.2153	3478.34	-1.81106	0.113755	-15.9207	4.55184e-57	3.03919e-55	-1.7979	0.112919
ENSG00000101911	PRPS2	protein_coding	phosphoribosyl pyrophosphate synthetase 2 [Source:HGNC Symbol;Acc:HGNC:9465]	20.2964	20.1589	53.7075	60.9337	6474.31	-1.50278	0.0943971	-15.9197	4.62355e-57	3.08059e-55	-1.49524	0.0939211
ENSG00000145220	LYAR	protein_coding	Ly1 antibody reactive [Source:HGNC Symbol;Acc:HGNC:26021]	16.167	15.7408	45.3008	51.796	4498.68	-1.60559	0.100865	-15.9181	4.74667e-57	3.15599e-55	-1.5964	0.100284
ENSG00000129317	PUS7L	protein_coding	pseudouridine synthase 7 like [Source:HGNC Symbol;Acc:HGNC:25276]	5.58643	5.28596	13.6526	14.5965	8298.04	-1.37756	0.0866132	-15.9048	5.87045e-57	3.89501e-55	-1.37175	0.0862457
ENSG00000112159	MDN1	protein_coding	midasin AAA ATPase 1 [Source:HGNC Symbol;Acc:HGNC:18302]	11.5142	10.5798	27.5903	26.0507	38677	-1.27967	0.0804936	-15.8978	6.56185e-57	4.34465e-55	-1.275	0.0801994
ENSG00000138796	HADH	protein_coding	hydroxyacyl-CoA dehydrogenase [Source:HGNC Symbol;Acc:HGNC:4799]	2.05877	1.98023	5.92646	6.27416	3166.09	-1.59493	0.10033	-15.8967	6.6776e-57	4.41209e-55	-1.5859	0.0997556
ENSG00000221963	APOL6	protein_coding	apolipoprotein L6 [Source:HGNC Symbol;Acc:HGNC:14870]	32.6275	37.1846	10.7181	12.5386	14178	1.58575	0.0997849	15.8917	7.23132e-57	4.76801e-55	1.57688	0.0992246
ENSG00000198930	CSAG1	protein_coding	chondrosarcoma associated gene 1 [Source:HGNC Symbol;Acc:HGNC:24294]	9.14911	10.7661	0.283153	0.210508	337.317	5.33773	0.335929	15.8895	7.49433e-57	4.93118e-55	5.02756	0.303153
ENSG00000118308	IRAG2	protein_coding	inositol 1,4,5-triphosphate receptor associated 2 [Source:HGNC Symbol;Acc:HGNC:6690]	35.1376	33.3771	78.9	81.8449	22939.9	-1.23029	0.0775332	-15.868	1.05624e-56	6.93555e-55	-1.22613	0.0772701
ENSG00000180354	MTURN	protein_coding	maturin, neural progenitor differentiation regulator homolog [Source:HGNC Symbol;Acc:HGNC:25457]	3.33328	3.0617	10.2592	11.4622	2704.84	-1.76418	0.111197	-15.8653	1.10117e-56	7.21562e-55	-1.75193	0.110413
ENSG00000072858	SIDT1	protein_coding	SID1 transmembrane family member 1 [Source:HGNC Symbol;Acc:HGNC:25967]	2.40998	2.39448	0.354661	0.307421	645.198	2.86011	0.180276	15.8652	1.10404e-56	7.21953e-55	2.80852	0.176684
ENSG00000272941		lncRNA	novel transcript, antisense to C7orf49	19.2889	21.1254	2.17537	3.09751	791.766	2.93653	0.185153	15.86	1.1994e-56	7.82697e-55	2.88073	0.181337
ENSG00000112343	TRIM38	protein_coding	tripartite motif containing 38 [Source:HGNC Symbol;Acc:HGNC:10059]	19.9441	21.6122	7.16994	7.94134	8077.77	1.45935	0.0921561	15.8356	1.76694e-56	1.15069e-54	1.45237	0.0917135
ENSG00000028277	POU2F2	protein_coding	POU class 2 homeobox 2 [Source:HGNC Symbol;Acc:HGNC:9213]	7.7072	8.15486	20.27	22.3526	8030.5	-1.42608	0.0901123	-15.8256	2.07347e-56	1.34754e-54	-1.41956	0.0896985
ENSG00000196584	XRCC2	protein_coding	X-ray repair cross complementing 2 [Source:HGNC Symbol;Acc:HGNC:12829]	6.96503	7.02625	19.0854	18.2913	5013.2	-1.41759	0.0896091	-15.8197	2.27678e-56	1.47665e-54	-1.41118	0.0892011
ENSG00000182606	TRAK1	protein_coding	trafficking kinesin protein 1 [Source:HGNC Symbol;Acc:HGNC:29947]	5.97488	5.83949	14.7664	15.5545	6886.95	-1.3598	0.0859588	-15.8192	2.29556e-56	1.48579e-54	-1.35414	0.0855993
ENSG00000133657	ATP13A3	protein_coding	ATPase 13A3 [Source:HGNC Symbol;Acc:HGNC:24113]	10.1531	9.68222	22.856	24.3606	23177.5	-1.25123	0.0792156	-15.7953	3.35427e-56	2.16661e-54	-1.24681	0.0789351
ENSG00000291237	SOD2	protein_coding	superoxide dismutase 2 [Source:HGNC Symbol;Acc:HGNC:11180]	26.4051	30.6481	9.90117	10.7754	21346.1	1.46428	0.092757	15.7862	3.87208e-56	2.496e-54	1.45719	0.0923071
ENSG00000205339	IPO7	protein_coding	importin 7 [Source:HGNC Symbol;Acc:HGNC:9852]	54.0482	57.0208	128.408	140.725	41524.9	-1.27687	0.0809063	-15.7821	4.12957e-56	2.65658e-54	-1.27217	0.0806077
ENSG00000104613	INTS10	protein_coding	integrator complex subunit 10 [Source:HGNC Symbol;Acc:HGNC:25548]	10.968	10.7413	27.5709	30.8917	8030.56	-1.42924	0.0905712	-15.7803	4.25161e-56	2.72955e-54	-1.42264	0.0901512
ENSG00000039123	MTREX	protein_coding	Mtr4 exosome RNA helicase [Source:HGNC Symbol;Acc:HGNC:18734]	16.5913	16.7492	39.9583	43.4951	11219.8	-1.32372	0.0839319	-15.7713	4.90019e-56	3.13959e-54	-1.31847	0.0835979
ENSG00000078018	MAP2	protein_coding	microtubule associated protein 2 [Source:HGNC Symbol;Acc:HGNC:6839]	1.23839	1.22366	0.133455	0.116471	486.081	3.30125	0.209445	15.7619	5.68774e-56	3.63683e-54	3.22147	0.203537
ENSG00000087269	NOP14	protein_coding	NOP14 nucleolar protein [Source:HGNC Symbol;Acc:HGNC:16821]	23.3512	23.8418	57.9725	63.4964	9085.36	-1.36398	0.0866034	-15.7497	6.90276e-56	4.40485e-54	-1.35822	0.0862362
ENSG00000228716	DHFR	protein_coding	dihydrofolate reductase [Source:HGNC Symbol;Acc:HGNC:2861]	13.4734	14.4567	38.6202	45.7785	7499.37	-1.59546	0.10132	-15.7467	7.2415e-56	4.61173e-54	-1.58625	0.100733
ENSG00000161267	BDH1	protein_coding	3-hydroxybutyrate dehydrogenase 1 [Source:HGNC Symbol;Acc:HGNC:1027]	2.28142	1.91404	6.95609	7.0771	3259.48	-1.74194	0.110663	-15.741	7.91571e-56	5.03099e-54	-1.72996	0.109892
ENSG00000102974	CTCF	protein_coding	CCCTC-binding factor [Source:HGNC Symbol;Acc:HGNC:13723]	7.05373	7.31094	17.8035	19.1265	7846	-1.3623	0.0865456	-15.7408	7.94533e-56	5.03972e-54	-1.35655	0.0861789
ENSG00000151835	SACS	protein_coding	sacsin molecular chaperone [Source:HGNC Symbol;Acc:HGNC:10519]	2.71507	2.72987	6.67152	7.12624	7838.07	-1.34147	0.0852642	-15.7332	8.96219e-56	5.67337e-54	-1.33598	0.0849135
ENSG00000171914	TLN2	protein_coding	talin 2 [Source:HGNC Symbol;Acc:HGNC:15447]	1.25359	1.15521	3.83905	3.89495	2494.19	-1.68291	0.107114	-15.7113	1.26552e-55	7.99521e-54	-1.67206	0.106413
ENSG00000072121	ZFYVE26	protein_coding	zinc finger FYVE-type containing 26 [Source:HGNC Symbol;Acc:HGNC:20761]	12.8305	13.7641	5.31755	5.29679	8945.51	1.32512	0.0843503	15.7098	1.2961e-55	8.17215e-54	1.31981	0.0840108
ENSG00000163655	GMPS	protein_coding	guanine monophosphate synthase [Source:HGNC Symbol;Acc:HGNC:4378]	14.8328	14.7855	35.4985	39.5982	13891.8	-1.34229	0.0854583	-15.7069	1.35633e-55	8.53489e-54	-1.33677	0.085106
ENSG00000164024	METAP1	protein_coding	methionyl aminopeptidase 1 [Source:HGNC Symbol;Acc:HGNC:15789]	10.7319	11.1837	29.0431	31.5738	5089.13	-1.4678	0.0934586	-15.7054	1.38927e-55	8.72488e-54	-1.46059	0.0929959
ENSG00000105402	NAPA	protein_coding	NSF attachment protein alpha [Source:HGNC Symbol;Acc:HGNC:7641]	14.809	14.9155	5.093	5.30392	3455.3	1.51542	0.0965868	15.6897	1.77965e-55	1.11545e-53	1.50746	0.0960739
ENSG00000108561	C1QBP	protein_coding	complement C1q binding protein [Source:HGNC Symbol;Acc:HGNC:1243]	60.4112	61.2111	149.665	172.508	15684.4	-1.40546	0.0895924	-15.6872	1.84946e-55	1.15692e-53	-1.39911	0.0891867
ENSG00000211592	IGKC	IG_C_gene	immunoglobulin kappa constant [Source:HGNC Symbol;Acc:HGNC:5716]	365.842	393.89	993.89	1198.35	23367.5	-1.52886	0.0974689	-15.6856	1.89625e-55	1.18385e-53	-1.52069	0.0969473
ENSG00000157500	APPL1	protein_coding	adaptor protein, phosphotyrosine interacting with PH domain and leucine zipper 1 [Source:HGNC Symbol;Acc:HGNC:24035]	10.2281	9.94583	24.5282	25.4815	7983.99	-1.30973	0.0835447	-15.677	2.17411e-55	1.35465e-53	-1.30458	0.0832148
ENSG00000158089	GALNT14	protein_coding	polypeptide N-acetylgalactosaminyltransferase 14 [Source:HGNC Symbol;Acc:HGNC:22946]	4.04888	3.90223	12.7213	13.7549	2263.55	-1.73553	0.110753	-15.6703	2.41253e-55	1.50026e-53	-1.72358	0.109976
ENSG00000138448	ITGAV	protein_coding	integrin subunit alpha V [Source:HGNC Symbol;Acc:HGNC:6150]	4.79563	4.98138	1.76523	1.76034	3893.14	1.47154	0.0940299	15.6497	3.33821e-55	2.07185e-53	1.46422	0.0935573
ENSG00000139343	SNRPF	protein_coding	small nuclear ribonucleoprotein polypeptide F [Source:HGNC Symbol;Acc:HGNC:11162]	11.0118	12.5429	35.9194	39.7278	3629.06	-1.68334	0.10766	-15.6357	4.15994e-55	2.57681e-53	-1.67238	0.106952
ENSG00000138095	LRPPRC	protein_coding	leucine rich pentatricopeptide repeat containing [Source:HGNC Symbol;Acc:HGNC:15714]	13.9584	13.5352	30.3958	32.3655	47387	-1.19079	0.0761856	-15.6301	4.54139e-55	2.8076e-53	-1.18689	0.0759362
ENSG00000124575	H1-3	protein_coding	H1.3 linker histone, cluster member [Source:HGNC Symbol;Acc:HGNC:4717]	28.4404	29.0361	88.2362	101.692	2905.81	-1.7245	0.110392	-15.6216	5.19145e-55	3.20324e-53	-1.7127	0.109627
ENSG00000070814	TCOF1	protein_coding	treacle ribosome biogenesis factor 1 [Source:HGNC Symbol;Acc:HGNC:11654]	6.89733	6.66848	16.6734	18.1579	8379.25	-1.36044	0.0871447	-15.6113	6.09968e-55	3.75634e-53	-1.35462	0.0867705
ENSG00000172053	QARS1	protein_coding	glutaminyl-tRNA synthetase 1 [Source:HGNC Symbol;Acc:HGNC:9751]	21.5167	22.5084	54.6677	62.0337	11440.9	-1.40646	0.090161	-15.5994	7.35026e-55	4.51771e-53	-1.40002	0.0897472
ENSG00000133119	RFC3	protein_coding	replication factor C subunit 3 [Source:HGNC Symbol;Acc:HGNC:9971]	16.5682	17.4446	44.8021	49.5117	5551.07	-1.47144	0.0943971	-15.5878	8.8172e-55	5.40885e-53	-1.46406	0.0939208
ENSG00000128335	APOL2	protein_coding	apolipoprotein L2 [Source:HGNC Symbol;Acc:HGNC:619]	28.9001	30.2264	10.356	10.9368	4159.14	1.47334	0.0946552	15.5654	1.25116e-54	7.66035e-53	1.46592	0.0941735
ENSG00000173473	SMARCC1	protein_coding	SWI/SNF related, matrix associated, actin dependent regulator of chromatin subfamily c member 1 [Source:HGNC Symbol;Acc:HGNC:11104]	30.7744	31.9251	71.1542	76.7054	24297.1	-1.23771	0.0795275	-15.5634	1.29143e-54	7.89164e-53	-1.2333	0.0792437
ENSG00000184226	PCDH9	protein_coding	protocadherin 9 [Source:HGNC Symbol;Acc:HGNC:8661]	1.94811	1.7432	0.517936	0.549196	2228.63	1.79025	0.115173	15.544	1.74658e-54	1.06525e-52	1.77692	0.114299
ENSG00000112759	SLC29A1	protein_coding	solute carrier family 29 member 1 (Augustine blood group) [Source:HGNC Symbol;Acc:HGNC:11003]	18.9475	18.1147	46.442	52.1815	8826.69	-1.41202	0.0908719	-15.5386	1.90139e-54	1.15744e-52	-1.40546	0.0904478
ENSG00000237596	PDE7B-AS1	lncRNA	PDE7B antisense RNA 1 [Source:HGNC Symbol;Acc:HGNC:56334]	1.60244	1.39415	0.0213949	0.0122703	368.246	6.48352	0.417609	15.5253	2.33767e-54	1.42029e-52	5.95152	0.345875
ENSG00000162377	COA7	protein_coding	cytochrome c oxidase assembly factor 7 [Source:HGNC Symbol;Acc:HGNC:25716]	16.0314	16.4938	39.8555	42.3514	7203.13	-1.33773	0.086241	-15.5115	2.8989e-54	1.75791e-52	-1.33213	0.0858781
ENSG00000288704		lncRNA	novel transcript, antisense to MIDN	8.72168	10.5666	0.186548	0.178313	328.694	5.72481	0.369072	15.5113	2.90714e-54	1.75954e-52	5.3349	0.323577
ENSG00000159593	NAE1	protein_coding	NEDD8 activating enzyme E1 subunit 1 [Source:HGNC Symbol;Acc:HGNC:621]	12.6789	14.0179	36.3426	42.2249	7631.57	-1.55731	0.100415	-15.5087	3.02882e-54	1.82969e-52	-1.54848	0.0998435
ENSG00000128815	WDFY4	protein_coding	WDFY family member 4 [Source:HGNC Symbol;Acc:HGNC:29323]	17.6357	16.921	38.699	40.1988	23492.9	-1.19103	0.0768183	-15.5045	3.23504e-54	1.95056e-52	-1.18707	0.0765625
ENSG00000096070	BRPF3	protein_coding	bromodomain and PHD finger containing 3 [Source:HGNC Symbol;Acc:HGNC:14256]	21.5323	22.71	6.69921	7.97519	5897.05	1.59194	0.102695	15.5016	3.38363e-54	2.03627e-52	1.5825	0.102082
ENSG00000103495	MAZ	protein_coding	MYC associated zinc finger protein [Source:HGNC Symbol;Acc:HGNC:6914]	24.0708	24.8294	64.2852	77.0349	10111.3	-1.5311	0.0987844	-15.4994	3.50205e-54	2.10355e-52	-1.5227	0.0982404
ENSG00000196372	ASB13	protein_coding	ankyrin repeat and SOCS box containing 13 [Source:HGNC Symbol;Acc:HGNC:19765]	4.16671	3.90957	15.1644	18.902	1915.47	-2.07673	0.13401	-15.4969	3.64313e-54	2.18416e-52	-2.05585	0.132633
ENSG00000275713	H2BC9	protein_coding	H2B clustered histone 9 [Source:HGNC Symbol;Acc:HGNC:4755]	65.0146	69.8662	211.341	266.162	4282.16	-1.82391	0.117779	-15.4859	4.3214e-54	2.58591e-52	-1.80972	0.116854
ENSG00000178149	DALRD3	protein_coding	DALR anticodon binding domain containing 3 [Source:HGNC Symbol;Acc:HGNC:25536]	12.89	15.0269	2.48861	3.31868	1881.46	2.26453	0.146236	15.4855	4.34988e-54	2.59805e-52	2.23748	0.144445
ENSG00000229474	PATL2	protein_coding	PAT1 homolog 2 [Source:HGNC Symbol;Acc:HGNC:33630]	4.7578	5.18894	0.908115	0.974047	887.305	2.40151	0.155161	15.4776	4.91782e-54	2.93174e-52	2.36927	0.152952
ENSG00000173638	SLC19A1	protein_coding	solute carrier family 19 member 1 [Source:HGNC Symbol;Acc:HGNC:10937]	1.43111	1.5045	4.72145	5.15461	2178.59	-1.75036	0.113118	-15.4738	5.21511e-54	3.10314e-52	-1.73778	0.11229
ENSG00000138346	DNA2	protein_coding	DNA replication helicase/nuclease 2 [Source:HGNC Symbol;Acc:HGNC:2939]	9.36349	8.48062	24.3491	24.5545	4975.53	-1.45449	0.0940039	-15.4727	5.30639e-54	3.15154e-52	-1.44726	0.0935332
ENSG00000138363	ATIC	protein_coding	5-aminoimidazole-4-carboxamide ribonucleotide formyltransferase/IMP cyclohydrolase [Source:HGNC Symbol;Acc:HGNC:794]	32.1588	33.2904	78.8218	88.8022	13366.4	-1.35681	0.087729	-15.4659	5.8924e-54	3.49303e-52	-1.35093	0.0873479
ENSG00000100503	NIN	protein_coding	ninein [Source:HGNC Symbol;Acc:HGNC:14906]	5.73576	5.38553	12.8243	13.3623	17476.7	-1.23551	0.0799402	-15.4555	6.93246e-54	4.10192e-52	-1.23106	0.0796518
ENSG00000135829	DHX9	protein_coding	DExH-box helicase 9 [Source:HGNC Symbol;Acc:HGNC:2750]	39.9654	40.5179	92.4719	103.153	24648	-1.28135	0.0829101	-15.4547	7.01865e-54	4.14519e-52	-1.27638	0.0825886
ENSG00000166197	NOLC1	protein_coding	nucleolar and coiled-body phosphoprotein 1 [Source:HGNC Symbol;Acc:HGNC:15608]	46.3504	48.1147	113.894	131.328	20411.1	-1.37626	0.0890995	-15.4463	7.99338e-54	4.71208e-52	-1.3701	0.0887007
ENSG00000092853	CLSPN	protein_coding	claspin [Source:HGNC Symbol;Acc:HGNC:19715]	16.4225	16.7116	37.449	39.5588	15988.7	-1.2167	0.0787886	-15.4426	8.4605e-54	4.9782e-52	-1.21245	0.0785125
ENSG00000132646	PCNA	protein_coding	proliferating cell nuclear antigen [Source:HGNC Symbol;Acc:HGNC:8729]	182.491	191.549	456.617	536.278	29027.1	-1.40846	0.0912525	-15.4348	9.55089e-54	5.60938e-52	-1.40186	0.0908243
ENSG00000007968	E2F2	protein_coding	E2F transcription factor 2 [Source:HGNC Symbol;Acc:HGNC:3114]	10.6073	11.1567	27.2513	29.0545	6454.05	-1.37138	0.0888667	-15.4318	9.99916e-54	5.8618e-52	-1.36528	0.0884695
ENSG00000204634	TBC1D8	protein_coding	TBC1 domain family member 8 [Source:HGNC Symbol;Acc:HGNC:17791]	1.97245	1.64663	0.0267694	0.0179114	355.841	6.34528	0.411229	15.4301	1.02782e-53	6.01425e-52	5.83469	0.344024
ENSG00000198648	STK39	protein_coding	serine/threonine kinase 39 [Source:HGNC Symbol;Acc:HGNC:17717]	8.9361	9.14734	24.7528	27.3735	3932.9	-1.5274	0.0990181	-15.4255	1.10298e-53	6.44216e-52	-1.51898	0.0984672
ENSG00000135372	NAT10	protein_coding	N-acetyltransferase 10 [Source:HGNC Symbol;Acc:HGNC:29830]	17.5774	17.9658	42.2761	45.9354	9790.66	-1.31142	0.0850616	-15.4173	1.25211e-53	7.29977e-52	-1.30608	0.0847138
ENSG00000121057	AKAP1	protein_coding	A-kinase anchoring protein 1 [Source:HGNC Symbol;Acc:HGNC:367]	8.39517	9.14973	23.5537	26.1269	5433.42	-1.50168	0.0974059	-15.4167	1.26309e-53	7.35025e-52	-1.49367	0.0968828
ENSG00000189319	FAM53B	protein_coding	family with sequence similarity 53 member B [Source:HGNC Symbol;Acc:HGNC:28968]	3.58227	3.75421	11.3748	13.7002	3204.86	-1.7732	0.115025	-15.4157	1.28407e-53	7.45867e-52	-1.76003	0.114161
ENSG00000128989	ARPP19	protein_coding	cAMP regulated phosphoprotein 19 [Source:HGNC Symbol;Acc:HGNC:16967]	18.6142	19.1436	44.6184	49.7129	13666.8	-1.32099	0.0858446	-15.3881	1.96604e-53	1.13991e-51	-1.31551	0.0854875
ENSG00000102189	EEA1	protein_coding	early endosome antigen 1 [Source:HGNC Symbol;Acc:HGNC:3185]	5.66695	5.3921	13.8981	14.1759	6011.83	-1.34401	0.0873444	-15.3875	1.98486e-53	1.14872e-51	-1.33824	0.0869671
ENSG00000102753	KPNA3	protein_coding	karyopherin subunit alpha 3 [Source:HGNC Symbol;Acc:HGNC:6396]	18.2424	19.0655	46.0818	51.394	8612.97	-1.3856	0.0900993	-15.3786	2.27708e-53	1.31544e-51	-1.37927	0.089686
ENSG00000276043	UHRF1	protein_coding	ubiquitin like with PHD and ring finger domains 1 [Source:HGNC Symbol;Acc:HGNC:12556]	10.3742	10.403	26.6333	29.9319	6022.84	-1.44496	0.0939705	-15.3768	2.34287e-53	1.35098e-51	-1.43778	0.0935009
ENSG00000198554	WDHD1	protein_coding	WD repeat and HMG-box DNA binding protein 1 [Source:HGNC Symbol;Acc:HGNC:23170]	8.01863	7.80215	19.9028	20.7187	5455.46	-1.36045	0.0885078	-15.3709	2.56561e-53	1.47674e-51	-1.35445	0.0881151
ENSG00000136045	PWP1	protein_coding	PWP1 homolog, endonuclein [Source:HGNC Symbol;Acc:HGNC:17015]	16.3087	16.2377	42.1729	46.6765	5152.04	-1.44892	0.0942757	-15.369	2.64397e-53	1.51908e-51	-1.44167	0.093801
ENSG00000179295	PTPN11	protein_coding	protein tyrosine phosphatase non-receptor type 11 [Source:HGNC Symbol;Acc:HGNC:9644]	12.6962	12.6047	29.3644	32.8247	17818.5	-1.29749	0.0844288	-15.3679	2.68865e-53	1.54196e-51	-1.29228	0.0840893
ENSG00000128272	ATF4	protein_coding	activating transcription factor 4 [Source:HGNC Symbol;Acc:HGNC:786]	212.887	219.054	82.1951	92.787	24003.3	1.30358	0.0848521	15.363	2.89808e-53	1.65907e-51	1.2983	0.0845075
ENSG00000243742	RPLP0P2	transcribed_processed_pseudogene	ribosomal protein lateral stalk subunit P0 pseudogene 2 [Source:HGNC Symbol;Acc:HGNC:17960]	3.22435	3.58892	0.300402	0.355894	459.007	3.37473	0.219791	15.3543	3.31715e-53	1.89556e-51	3.2852	0.212956
ENSG00000182979	MTA1	protein_coding	metastasis associated 1 [Source:HGNC Symbol;Acc:HGNC:7410]	8.07733	7.96521	20.2037	22.3148	6174.32	-1.40623	0.0916115	-15.35	3.54385e-53	2.02146e-51	-1.39959	0.0911764
ENSG00000177225	GATD1	protein_coding	glutamine amidotransferase class 1 domain containing 1 [Source:HGNC Symbol;Acc:HGNC:26616]	5.49212	5.65671	15.5412	15.3379	3504.99	-1.46973	0.0957937	-15.3427	3.96617e-53	2.2583e-51	-1.46214	0.0952942
ENSG00000116649	SRM	protein_coding	spermidine synthase [Source:HGNC Symbol;Acc:HGNC:11296]	28.8513	30.6371	81.4093	97.8157	6843.12	-1.59115	0.103733	-15.339	4.19842e-53	2.38625e-51	-1.58153	0.103102
ENSG00000029363	BCLAF1	protein_coding	BCL2 associated transcription factor 1 [Source:HGNC Symbol;Acc:HGNC:16863]	25.4138	24.4118	55.5125	58.7873	23681.1	-1.19787	0.0781091	-15.3359	4.40196e-53	2.49746e-51	-1.19375	0.0778402
ENSG00000161405	IKZF3	protein_coding	IKAROS family zinc finger 3 [Source:HGNC Symbol;Acc:HGNC:13178]	28.736	30.0284	65.9508	71.6603	30105.9	-1.22759	0.080088	-15.328	4.96718e-53	2.81311e-51	-1.22316	0.0797982
ENSG00000118503	TNFAIP3	protein_coding	TNF alpha induced protein 3 [Source:HGNC Symbol;Acc:HGNC:11896]	61.8464	64.9378	26.8827	28.0278	17718.5	1.2072	0.0788203	15.3158	5.99326e-53	3.38817e-51	1.20297	0.0785438
ENSG00000155846	PPARGC1B	protein_coding	PPARG coactivator 1 beta [Source:HGNC Symbol;Acc:HGNC:30022]	7.1545	7.22098	16.7994	16.9165	9381.75	-1.22982	0.08036	-15.3039	7.19781e-53	4.06189e-51	-1.22535	0.0800666
ENSG00000091592	NLRP1	protein_coding	NLR family pyrin domain containing 1 [Source:HGNC Symbol;Acc:HGNC:14374]	1.80649	1.6157	0.417581	0.384485	1288.77	2.09342	0.136813	15.3013	7.49322e-53	4.22109e-51	2.07149	0.135328
ENSG00000171105	INSR	protein_coding	insulin receptor [Source:HGNC Symbol;Acc:HGNC:6091]	0.925395	1.12257	0.0364779	0.0576075	351.153	4.4398	0.290166	15.3009	7.53942e-53	4.23959e-51	4.24025	0.272325
ENSG00000267011		lncRNA	novel transcript	11.0153	13.8539	0.513081	0.451197	327.27	4.6901	0.30677	15.2887	9.10024e-53	5.10821e-51	4.45672	0.284608
ENSG00000063046	EIF4B	protein_coding	eukaryotic translation initiation factor 4B [Source:HGNC Symbol;Acc:HGNC:3285]	78.8226	79.5389	179.12	202.473	49263.8	-1.26882	0.0830105	-15.2851	9.61627e-53	5.38834e-51	-1.2639	0.0826881
ENSG00000182459	TEX19	protein_coding	testis expressed 19 [Source:HGNC Symbol;Acc:HGNC:33802]	11.3392	13.2569	1.39377	1.98563	819.323	2.86205	0.187263	15.2836	9.83706e-53	5.50234e-51	2.80644	0.18336
ENSG00000101057	MYBL2	protein_coding	MYB proto-oncogene like 2 [Source:HGNC Symbol;Acc:HGNC:7548]	76.3312	79.4986	184.663	212.255	23224.4	-1.34889	0.0882734	-15.2808	1.02694e-52	5.73406e-51	-1.34297	0.0878856
ENSG00000167483	NIBAN3	protein_coding	niban apoptosis regulator 3 [Source:HGNC Symbol;Acc:HGNC:24130]	2.16256	2.42347	7.64375	7.82634	2099.12	-1.75419	0.114823	-15.2773	1.08302e-52	6.03653e-51	-1.74121	0.113958
ENSG00000117395	EBNA1BP2	protein_coding	EBNA1 binding protein 2 [Source:HGNC Symbol;Acc:HGNC:15531]	20.6588	21.6108	52.5565	59.2371	8303.63	-1.40319	0.0918691	-15.2738	1.14384e-52	6.36437e-51	-1.39652	0.091431
ENSG00000100600	LGMN	protein_coding	legumain [Source:HGNC Symbol;Acc:HGNC:9472]	25.6352	26.0993	8.97011	9.77723	4134.84	1.4643	0.0960213	15.2497	1.65291e-52	9.18073e-51	1.4567	0.0955187
ENSG00000129173	E2F8	protein_coding	E2F transcription factor 8 [Source:HGNC Symbol;Acc:HGNC:24727]	7.60381	7.09215	20.4855	22.2821	3595.51	-1.54115	0.101123	-15.2403	1.90868e-52	1.05829e-50	-1.53229	0.100536
ENSG00000132383	RPA1	protein_coding	replication protein A1 [Source:HGNC Symbol;Acc:HGNC:10289]	14.1497	14.3873	36.0386	42.0387	8862.24	-1.45212	0.0952865	-15.2395	1.93286e-52	1.06982e-50	-1.4447	0.0947979
ENSG00000214078	CPNE1	protein_coding	copine 1 [Source:HGNC Symbol;Acc:HGNC:2314]	11.0051	11.0057	28.4236	29.8038	4381.72	-1.40352	0.0921158	-15.2365	2.02412e-52	1.11838e-50	-1.39682	0.0916725
ENSG00000196642	RABL6	protein_coding	RAB, member RAS oncogene family like 6 [Source:HGNC Symbol;Acc:HGNC:24703]	4.41567	4.48606	11.6134	13.1125	5180.31	-1.47393	0.0967387	-15.2362	2.03438e-52	1.12209e-50	-1.46617	0.0962261
ENSG00000119812	FAM98A	protein_coding	family with sequence similarity 98 member A [Source:HGNC Symbol;Acc:HGNC:24520]	2.96759	3.02003	7.63667	8.61111	6003.95	-1.44024	0.09458	-15.2278	2.31343e-52	1.27379e-50	-1.43299	0.0941013
ENSG00000187775	DNAH17	protein_coding	dynein axonemal heavy chain 17 [Source:HGNC Symbol;Acc:HGNC:2946]	0.705909	0.558056	0.0138618	0.0142691	315.056	5.48931	0.36062	15.2219	2.53144e-52	1.39141e-50	5.1278	0.320045
ENSG00000100479	POLE2	protein_coding	DNA polymerase epsilon 2, accessory subunit [Source:HGNC Symbol;Acc:HGNC:9178]	3.44507	2.97931	12.5594	13.4393	1443.76	-2.01686	0.132572	-15.2133	2.8843e-52	1.58262e-50	-1.99702	0.13123
ENSG00000203814	H2BC18	protein_coding	H2B clustered histone 18 [Source:HGNC Symbol;Acc:HGNC:24700]	47.7495	47.4344	124.182	150.909	10076.5	-1.53116	0.100711	-15.2035	3.353e-52	1.83662e-50	-1.52243	0.100135
ENSG00000077514	POLD3	protein_coding	DNA polymerase delta 3, accessory subunit [Source:HGNC Symbol;Acc:HGNC:20932]	5.05436	4.93798	14.2582	13.8736	3174.24	-1.49328	0.0982264	-15.2025	3.40599e-52	1.86243e-50	-1.48518	0.0976875
ENSG00000136514	RTP4	protein_coding	receptor transporter protein 4 [Source:HGNC Symbol;Acc:HGNC:23992]	17.8174	21.6437	2.12865	3.2708	1019.16	2.86804	0.18871	15.1981	3.64038e-52	1.98717e-50	2.81146	0.184778
ENSG00000166598	HSP90B1	protein_coding	heat shock protein 90 beta family member 1 [Source:HGNC Symbol;Acc:HGNC:12028]	101.492	96.5435	38.5323	43.4308	55482.9	1.27269	0.0837577	15.1949	3.81994e-52	2.08161e-50	1.26767	0.0834266
ENSG00000276070	CCL4L2	protein_coding	C-C motif chemokine ligand 4 like 2 [Source:HGNC Symbol;Acc:HGNC:24066]	28.1926	29.253	6.27112	7.62803	1508.54	2.04661	0.134702	15.1937	3.89429e-52	2.11848e-50	2.02583	0.133293
ENSG00000125166	GOT2	protein_coding	glutamic-oxaloacetic transaminase 2 [Source:HGNC Symbol;Acc:HGNC:4433]	33.9619	34.0564	83.174	97.6161	14125.7	-1.41035	0.0928579	-15.1883	4.22891e-52	2.29657e-50	-1.40351	0.0924063
ENSG00000109685	NSD2	protein_coding	nuclear receptor binding SET domain protein 2 [Source:HGNC Symbol;Acc:HGNC:12766]	8.21826	8.20103	18.1832	19.1006	16542.6	-1.18317	0.07793	-15.1825	4.62169e-52	2.50193e-50	-1.17912	0.0776628
ENSG00000101144	BMP7	protein_coding	bone morphogenetic protein 7 [Source:HGNC Symbol;Acc:HGNC:1074]	3.24505	3.66125	11.0414	12.3155	2484.92	-1.75795	0.115788	-15.1824	4.62284e-52	2.50193e-50	-1.74472	0.114904
ENSG00000101194	SLC17A9	protein_coding	solute carrier family 17 member 9 [Source:HGNC Symbol;Acc:HGNC:16192]	7.21794	7.26833	18.6469	19.4324	4344.81	-1.39435	0.0919422	-15.1655	5.98617e-52	3.23427e-50	-1.38771	0.0915015
ENSG00000182179	UBA7	protein_coding	ubiquitin like modifier activating enzyme 7 [Source:HGNC Symbol;Acc:HGNC:12471]	9.5033	9.84409	2.62766	2.85449	1709.93	1.81908	0.120039	15.1541	7.12286e-52	3.84186e-50	1.80438	0.119045
ENSG00000204371	EHMT2	protein_coding	euchromatic histone lysine methyltransferase 2 [Source:HGNC Symbol;Acc:HGNC:14129]	4.07941	3.96562	11.1139	12.3215	3478.25	-1.54258	0.101814	-15.1511	7.45564e-52	4.01453e-50	-1.53359	0.101214
ENSG00000113460	BRIX1	protein_coding	biogenesis of ribosomes BRX1 [Source:HGNC Symbol;Acc:HGNC:24170]	9.17365	9.53358	24.0126	26.1947	4912.81	-1.42435	0.094174	-15.1247	1.11319e-51	5.98389e-50	-1.41725	0.0937009
ENSG00000169136	ATF5	protein_coding	activating transcription factor 5 [Source:HGNC Symbol;Acc:HGNC:790]	14.7294	15.599	4.08659	4.43421	1700.51	1.83137	0.121116	15.1207	1.18235e-51	6.3449e-50	1.8163	0.120095
ENSG00000165672	PRDX3	protein_coding	peroxiredoxin 3 [Source:HGNC Symbol;Acc:HGNC:9354]	21.8238	23.365	60.0948	72.9093	9113.31	-1.55748	0.103043	-15.1149	1.29213e-51	6.92228e-50	-1.54818	0.102426
ENSG00000179409	GEMIN4	protein_coding	gem nuclear organelle associated protein 4 [Source:HGNC Symbol;Acc:HGNC:15717]	5.80785	6.30495	17.7369	21.6452	4479.23	-1.70109	0.112606	-15.1066	1.46397e-51	7.82967e-50	-1.68898	0.111798
ENSG00000141582	CBX4	protein_coding	chromobox 4 [Source:HGNC Symbol;Acc:HGNC:1554]	27.0578	30.0628	8.27702	9.54168	3279.1	1.68037	0.111271	15.1017	1.57927e-51	8.43208e-50	1.66869	0.110488
ENSG00000164134	NAA15	protein_coding	N-alpha-acetyltransferase 15, NatA auxiliary subunit [Source:HGNC Symbol;Acc:HGNC:30782]	19.0188	18.6679	41.4017	43.5927	18633.4	-1.17332	0.0777424	-15.0924	1.81627e-51	9.68118e-50	-1.16933	0.0774772
ENSG00000152795	HNRNPDL	protein_coding	heterogeneous nuclear ribonucleoprotein D like [Source:HGNC Symbol;Acc:HGNC:5037]	35.9538	32.695	80.1389	85.2729	19587.2	-1.26877	0.0841033	-15.0858	2.00823e-51	1.06864e-49	-1.26371	0.0837677
ENSG00000137700	SLC37A4	protein_coding	solute carrier family 37 member 4 [Source:HGNC Symbol;Acc:HGNC:4061]	1.39652	1.21547	5.25365	5.4152	1308.59	-2.0302	0.134658	-15.0767	2.30345e-51	1.22368e-49	-2.0096	0.133248
ENSG00000171132	PRKCE	protein_coding	protein kinase C epsilon [Source:HGNC Symbol;Acc:HGNC:9401]	4.15807	3.8023	10.6859	10.7621	4441.31	-1.42994	0.094845	-15.0766	2.31029e-51	1.22526e-49	-1.4227	0.0943614
ENSG00000198720	ANKRD13B	protein_coding	ankyrin repeat domain 13B [Source:HGNC Symbol;Acc:HGNC:26363]	1.943	2.0687	7.6856	8.40235	1310.27	-2.00379	0.132917	-15.0755	2.34562e-51	1.24193e-49	-1.98397	0.131561
ENSG00000136643	RPS6KC1	protein_coding	ribosomal protein S6 kinase C1 [Source:HGNC Symbol;Acc:HGNC:10439]	9.33234	10.3833	2.73859	3.08979	2393.58	1.7579	0.116619	15.0739	2.4039e-51	1.27066e-49	1.74449	0.115714
ENSG00000074800	ENO1	protein_coding	enolase 1 [Source:HGNC Symbol;Acc:HGNC:3350]	120.718	127.734	289.7	336.943	69086	-1.33468	0.0885611	-15.0708	2.52189e-51	1.33081e-49	-1.32879	0.0881699
ENSG00000065183	WDR3	protein_coding	WD repeat domain 3 [Source:HGNC Symbol;Acc:HGNC:12755]	6.28054	6.61248	15.762	17.2218	7135.35	-1.35521	0.0900034	-15.0573	3.09168e-51	1.62878e-49	-1.34903	0.0895911
ENSG00000105176	URI1	protein_coding	URI1 prefoldin like chaperone [Source:HGNC Symbol;Acc:HGNC:13236]	9.80315	9.05396	24.1084	26.1244	5697.03	-1.41356	0.0938924	-15.0551	3.19767e-51	1.68183e-49	-1.40654	0.093424
ENSG00000130119	GNL3L	protein_coding	G protein nucleolar 3 like [Source:HGNC Symbol;Acc:HGNC:25553]	11.5538	11.5537	25.6684	26.7079	13651.6	-1.18057	0.0784416	-15.0503	3.43875e-51	1.80563e-49	-1.17647	0.078169
ENSG00000130638	ATXN10	protein_coding	ataxin 10 [Source:HGNC Symbol;Acc:HGNC:10549]	12.3446	11.9596	29.8609	33.0422	6728.99	-1.37197	0.091186	-15.0459	3.67462e-51	1.92629e-49	-1.36555	0.0907572
ENSG00000141425	RPRD1A	protein_coding	regulation of nuclear pre-mRNA domain containing 1A [Source:HGNC Symbol;Acc:HGNC:25560]	7.16549	6.86405	17.18	18.5436	6357.16	-1.34844	0.0897028	-15.0323	4.50794e-51	2.35923e-49	-1.34233	0.0892944
ENSG00000255046		lncRNA	novel transcript	11.3953	11.513	0.850237	1.12876	410.961	3.53092	0.234908	15.031	4.59763e-51	2.4022e-49	3.42443	0.226425
ENSG00000133106	EPSTI1	protein_coding	epithelial stromal interaction 1 [Source:HGNC Symbol;Acc:HGNC:16465]	33.3938	34.87	9.91464	12.3347	6745.7	1.61716	0.107592	15.0305	4.6325e-51	2.41644e-49	1.60665	0.106888
ENSG00000067704	IARS2	protein_coding	isoleucyl-tRNA synthetase 2, mitochondrial [Source:HGNC Symbol;Acc:HGNC:29685]	18.5602	18.9026	45.7885	52.2133	8478.1	-1.38739	0.0923458	-15.0239	5.12139e-51	2.66707e-49	-1.38073	0.091901
ENSG00000224914	LINC00863	lncRNA	long intergenic non-protein coding RNA 863 [Source:HGNC Symbol;Acc:HGNC:45162]	8.27467	8.91725	2.50676	2.62182	1916.86	1.74498	0.116152	15.0232	5.1769e-51	2.69156e-49	1.73177	0.115254
ENSG00000179583	CIITA	protein_coding	class II major histocompatibility complex transactivator [Source:HGNC Symbol;Acc:HGNC:7067]	21.0927	20.569	44.6179	44.3563	44592.7	-1.09466	0.0728808	-15.0199	5.43915e-51	2.82328e-49	-1.09138	0.0726624
ENSG00000149639	MTCL2	protein_coding	microtubule crosslinking factor 2 [Source:HGNC Symbol;Acc:HGNC:16111]	3.3959	3.66226	9.061	8.92746	5676.93	-1.3497	0.0899078	-15.0121	6.12088e-51	3.17195e-49	-1.34356	0.0894964
ENSG00000168421	RHOH	protein_coding	ras homolog family member H [Source:HGNC Symbol;Acc:HGNC:686]	10.2339	9.71851	24.03	24.9313	6921.64	-1.2951	0.0862742	-15.0114	6.18229e-51	3.19856e-49	-1.28967	0.085911
ENSG00000259826	CDK13-DT	lncRNA	CDK13 divergent transcript [Source:HGNC Symbol;Acc:HGNC:55407]	5.24869	5.26975	0.422913	0.470393	385.862	3.55678	0.236948	15.0108	6.23472e-51	3.22043e-49	3.44772	0.228122
ENSG00000138031	ADCY3	protein_coding	adenylate cyclase 3 [Source:HGNC Symbol;Acc:HGNC:234]	6.61057	6.16308	16.9305	19.024	4761.47	-1.49306	0.0995663	-14.9956	7.84352e-51	4.04483e-49	-1.48473	0.0990074
ENSG00000206053	JPT2	protein_coding	Jupiter microtubule associated homolog 2 [Source:HGNC Symbol;Acc:HGNC:14137]	12.7105	12.8716	31.9168	36.3794	6774.84	-1.41672	0.0944866	-14.9939	8.04748e-51	4.14328e-49	-1.40961	0.0940098
ENSG00000148943	LIN7C	protein_coding	lin-7 homolog C, crumbs cell polarity complex component [Source:HGNC Symbol;Acc:HGNC:17789]	18.2353	19.1552	43.5089	44.9828	9225.43	-1.24289	0.082903	-14.9921	8.27461e-51	4.25331e-49	-1.23807	0.0825809
ENSG00000102780	DGKH	protein_coding	diacylglycerol kinase eta [Source:HGNC Symbol;Acc:HGNC:2854]	2.91031	2.65087	7.36297	7.06705	5973.48	-1.37559	0.0917913	-14.9861	9.05794e-51	4.64842e-49	-1.36907	0.0913537
ENSG00000187514	PTMA	protein_coding	prothymosin alpha [Source:HGNC Symbol;Acc:HGNC:9623]	227.819	234.554	515.242	585.479	79988.5	-1.25132	0.0835878	-14.9702	1.15034e-50	5.89387e-49	-1.2464	0.0832587
ENSG00000174306	ZHX3	protein_coding	zinc fingers and homeoboxes 3 [Source:HGNC Symbol;Acc:HGNC:15935]	2.9567	2.95494	7.70948	8.19295	3856.35	-1.42766	0.0954087	-14.9636	1.26889e-50	6.49079e-49	-1.42035	0.0949159
ENSG00000116191	RALGPS2	protein_coding	Ral GEF with PH domain and SH3 binding motif 2 [Source:HGNC Symbol;Acc:HGNC:30279]	4.99178	5.14909	12.6645	13.5107	5035.46	-1.36806	0.0914725	-14.9559	1.42442e-50	7.27464e-49	-1.36162	0.091039
ENSG00000132361	CLUH	protein_coding	clustered mitochondria homolog [Source:HGNC Symbol;Acc:HGNC:29094]	15.8389	17.162	39.8254	44.8471	12289.2	-1.35942	0.0909314	-14.9499	1.55956e-50	7.95201e-49	-1.35309	0.0905071
ENSG00000169435	RASSF6	protein_coding	Ras association domain family member 6 [Source:HGNC Symbol;Acc:HGNC:20796]	4.72424	4.84182	13.1879	12.6924	3556.99	-1.43583	0.0960657	-14.9463	1.64551e-50	8.37677e-49	-1.42838	0.0955623
ENSG00000196664	TLR7	protein_coding	toll like receptor 7 [Source:HGNC Symbol;Acc:HGNC:15631]	5.59915	4.92286	0.881851	1.09864	984.195	2.40864	0.161247	14.9376	1.87687e-50	9.53926e-49	2.37375	0.158796
ENSG00000145041	DCAF1	protein_coding	DDB1 and CUL4 associated factor 1 [Source:HGNC Symbol;Acc:HGNC:30911]	10.0765	10.2267	23.8506	25.137	7243.74	-1.27074	0.0851428	-14.9248	2.27393e-50	1.15388e-48	-1.26555	0.0847937
ENSG00000156273	BACH1	protein_coding	BTB domain and CNC homolog 1 [Source:HGNC Symbol;Acc:HGNC:935]	23.8904	24.4578	10.0567	10.4074	7984.21	1.24033	0.0831619	14.9147	2.64604e-50	1.34056e-48	1.2355	0.0828365
ENSG00000263731		lncRNA	novel transcript	4.5097	4.44946	15.3397	17.7665	1707.58	-1.88579	0.12644	-14.9145	2.65286e-50	1.34187e-48	-1.8689	0.125283
ENSG00000256574	OR13A1	protein_coding	olfactory receptor family 13 subfamily A member 1 [Source:HGNC Symbol;Acc:HGNC:14772]	1.40972	1.07657	7.90224	7.69385	735.942	-2.64906	0.17775	-14.9033	3.13927e-50	1.58538e-48	-2.60257	0.174419
ENSG00000133612	AGAP3	protein_coding	ArfGAP with GTPase domain, ankyrin repeat and PH domain 3 [Source:HGNC Symbol;Acc:HGNC:16923]	1.30927	1.32375	4.22189	4.83914	1999.87	-1.78307	0.119756	-14.8892	3.87191e-50	1.95227e-48	-1.76873	0.118775
ENSG00000131242	RAB11FIP4	protein_coding	RAB11 family interacting protein 4 [Source:HGNC Symbol;Acc:HGNC:30267]	0.922284	0.996911	3.09799	3.39192	1950.64	-1.75778	0.11806	-14.8889	3.893e-50	1.95978e-48	-1.74404	0.11712
ENSG00000163584	RPL22L1	protein_coding	ribosomal protein L22 like 1 [Source:HGNC Symbol;Acc:HGNC:27610]	51.547	55.1724	126.318	140.516	11596.2	-1.32215	0.0888116	-14.8871	3.99729e-50	2.0091e-48	-1.31628	0.0884162
ENSG00000136603	SKIL	protein_coding	SKI like proto-oncogene [Source:HGNC Symbol;Acc:HGNC:10897]	12.5682	11.8471	4.65315	4.31628	4101.99	1.44482	0.0970592	14.886	4.06518e-50	2.03999e-48	1.43716	0.0965404
ENSG00000151247	EIF4E	protein_coding	eukaryotic translation initiation factor 4E [Source:HGNC Symbol;Acc:HGNC:3287]	9.08297	9.78039	23.9268	25.0737	5105.99	-1.37724	0.0925212	-14.8857	4.08409e-50	2.04624e-48	-1.3706	0.0920727
ENSG00000189091	SF3B3	protein_coding	splicing factor 3b subunit 3 [Source:HGNC Symbol;Acc:HGNC:10770]	20.2501	20.5491	44.9496	49.6676	25447.8	-1.21358	0.0815318	-14.8847	4.14344e-50	2.0727e-48	-1.20903	0.0812261
ENSG00000186687	LYRM7	protein_coding	LYR motif containing 7 [Source:HGNC Symbol;Acc:HGNC:28072]	8.76602	9.47021	23.0255	25.6209	6295.51	-1.41557	0.0951533	-14.8767	4.66654e-50	2.3307e-48	-1.40836	0.0946662
ENSG00000261609	GAN	protein_coding	gigaxonin [Source:HGNC Symbol;Acc:HGNC:4137]	2.34506	2.29066	5.98093	6.12586	3978.23	-1.38497	0.0931566	-14.8671	5.39193e-50	2.68876e-48	-1.3782	0.092698
ENSG00000122566	HNRNPA2B1	protein_coding	heterogeneous nuclear ribonucleoprotein A2/B1 [Source:HGNC Symbol;Acc:HGNC:5033]	68.1886	66.3153	140.289	145.657	80265.8	-1.0881	0.0732105	-14.8626	5.76297e-50	2.86927e-48	-1.08481	0.0729892
ENSG00000103653	CSK	protein_coding	C-terminal Src kinase [Source:HGNC Symbol;Acc:HGNC:2444]	25.3409	26.7492	62.8057	72.8265	12916.4	-1.38065	0.0929071	-14.8605	5.94445e-50	2.95499e-48	-1.37394	0.0924548
ENSG00000122565	CBX3	protein_coding	chromobox 3 [Source:HGNC Symbol;Acc:HGNC:1553]	34.4313	35.555	80.7221	92.0145	17780.9	-1.30345	0.087752	-14.8538	6.5702e-50	3.26093e-48	-1.2978	0.0873709
ENSG00000163874	ZC3H12A	protein_coding	zinc finger CCCH-type containing 12A [Source:HGNC Symbol;Acc:HGNC:26259]	28.6847	34.9232	8.85295	10.0558	3860.45	1.74998	0.117822	14.8528	6.67111e-50	3.30585e-48	1.73635	0.116895
ENSG00000100028	SNRPD3	protein_coding	small nuclear ribonucleoprotein D3 polypeptide [Source:HGNC Symbol;Acc:HGNC:11160]	9.79996	9.88225	25.4377	28.3254	4350.93	-1.44979	0.0976663	-14.8443	7.57467e-50	3.74775e-48	-1.44201	0.0971384
ENSG00000169548	ZNF280A	protein_coding	zinc finger protein 280A [Source:HGNC Symbol;Acc:HGNC:18597]	5.51865	5.64545	0.0319887	0.0611533	365.986	6.89613	0.464904	14.8335	8.90311e-50	4.39816e-48	6.236	0.365272
ENSG00000076770	MBNL3	protein_coding	muscleblind like splicing regulator 3 [Source:HGNC Symbol;Acc:HGNC:20564]	1.04333	1.03353	3.35662	3.66662	1791.79	-1.75781	0.118611	-14.8199	1.08899e-49	5.3713e-48	-1.74394	0.117656
ENSG00000287190		lncRNA	novel transcript	7.2922	7.97008	0.809382	0.91018	463.68	3.14908	0.212572	14.8142	1.18633e-49	5.84228e-48	3.07075	0.206525
ENSG00000204856	FAM216A	protein_coding	family with sequence similarity 216 member A [Source:HGNC Symbol;Acc:HGNC:30180]	8.35817	7.64856	23.8597	27.1453	2740.52	-1.67204	0.112887	-14.8116	1.23221e-49	6.05887e-48	-1.66008	0.112069
ENSG00000152455	SUV39H2	protein_coding	SUV39H2 histone lysine methyltransferase [Source:HGNC Symbol;Acc:HGNC:17287]	7.38916	7.00154	20.1172	20.33	2958.95	-1.49091	0.100676	-14.809	1.28215e-49	6.29464e-48	-1.48241	0.100096
ENSG00000158711	ELK4	protein_coding	ETS transcription factor ELK4 [Source:HGNC Symbol;Acc:HGNC:3326]	11.8976	12.0684	26.2242	27.0653	14254.9	-1.15287	0.0778533	-14.8082	1.29575e-49	6.35156e-48	-1.14893	0.0775869
ENSG00000139636	LMBR1L	protein_coding	limb development membrane protein 1 like [Source:HGNC Symbol;Acc:HGNC:18268]	6.0462	6.3071	1.60709	1.35878	1266.44	2.05893	0.139054	14.8067	1.32597e-49	6.48969e-48	2.03665	0.137499
ENSG00000165704	HPRT1	protein_coding	hypoxanthine phosphoribosyltransferase 1 [Source:HGNC Symbol;Acc:HGNC:5157]	29.3847	30.0006	74.0186	81.864	5252.2	-1.39234	0.0940634	-14.8021	1.4198e-49	6.9382e-48	-1.3854	0.0935923
ENSG00000266714	MYO15B	protein_coding	myosin XVB [Source:HGNC Symbol;Acc:HGNC:14083]	0.659126	0.977274	0.0219073	0.00862247	336.314	5.75455	0.389623	14.7695	2.30331e-49	1.12384e-47	5.31809	0.340057
ENSG00000083454	P2RX5	protein_coding	purinergic receptor P2X 5 [Source:HGNC Symbol;Acc:HGNC:8536]	6.9653	6.54723	18.8356	21.218	3268.14	-1.56771	0.106168	-14.7663	2.4156e-49	1.17682e-47	-1.55778	0.105489
ENSG00000117877	POLR1G	protein_coding	RNA polymerase I subunit G [Source:HGNC Symbol;Acc:HGNC:24219]	6.09437	6.13229	18.5964	22.1514	2563.34	-1.73681	0.117626	-14.7655	2.44393e-49	1.18879e-47	-1.72332	0.1167
ENSG00000056558	TRAF1	protein_coding	TNF receptor associated factor 1 [Source:HGNC Symbol;Acc:HGNC:12031]	100.986	109.615	42.1504	46.0711	20244.2	1.25527	0.0850184	14.7647	2.47284e-49	1.20101e-47	1.25016	0.0846718
ENSG00000232810	TNF	protein_coding	tumor necrosis factor [Source:HGNC Symbol;Acc:HGNC:11892]	37.7342	43.9354	10.575	12.5349	2661.13	1.82097	0.123368	14.7605	2.63471e-49	1.27767e-47	1.80544	0.122301
ENSG00000130935	NOL11	protein_coding	nucleolar protein 11 [Source:HGNC Symbol;Acc:HGNC:24557]	18.2516	19.1495	44.5249	50.0488	9218.5	-1.3384	0.0906877	-14.7583	2.72087e-49	1.31744e-47	-1.3322	0.0902665
ENSG00000103811	CTSH	protein_coding	cathepsin H [Source:HGNC Symbol;Acc:HGNC:2535]	7.32424	7.15584	16.5499	18.0691	10223.4	-1.25752	0.0852399	-14.7528	2.95326e-49	1.42779e-47	-1.25238	0.08489
ENSG00000166881	NEMP1	protein_coding	nuclear envelope integral membrane protein 1 [Source:HGNC Symbol;Acc:HGNC:29001]	56.1344	61.2185	22.3403	24.8587	14271	1.31397	0.0890859	14.7494	3.10242e-49	1.49762e-47	1.3081	0.088687
ENSG00000164062	APEH	protein_coding	acylaminoacyl-peptide hydrolase [Source:HGNC Symbol;Acc:HGNC:586]	9.25268	9.92227	25.4699	29.6296	4974.51	-1.52289	0.103345	-14.7359	3.78995e-49	1.82672e-47	-1.51374	0.102721
ENSG00000136244	IL6	protein_coding	interleukin 6 [Source:HGNC Symbol;Acc:HGNC:6018]	2.52032	2.47514	0.0159018	0.0379996	330.231	6.52262	0.442856	14.7285	4.22712e-49	2.03434e-47	5.93526	0.359085
ENSG00000143321	HDGF	protein_coding	heparin binding growth factor [Source:HGNC Symbol;Acc:HGNC:4856]	34.4651	37.8854	89.6347	105.779	15076.2	-1.43348	0.0973957	-14.7181	4.93007e-49	2.36905e-47	-1.42583	0.0968749
ENSG00000160999	SH2B2	protein_coding	SH2B adaptor protein 2 [Source:HGNC Symbol;Acc:HGNC:17381]	15.0936	15.0793	40.1795	46.8274	4263.68	-1.52796	0.103929	-14.7019	6.26411e-49	3.00554e-47	-1.51868	0.103293
ENSG00000062485	CS	protein_coding	citrate synthase [Source:HGNC Symbol;Acc:HGNC:2422]	28.5666	29.0048	65.4297	74.7824	19161.7	-1.28421	0.0873796	-14.6969	6.74809e-49	3.23287e-47	-1.27869	0.0870034
ENSG00000064115	TM7SF3	protein_coding	transmembrane 7 superfamily member 3 [Source:HGNC Symbol;Acc:HGNC:23049]	5.53313	5.61028	15.0276	17.1386	3607.94	-1.52943	0.104089	-14.6935	7.09742e-49	3.3951e-47	-1.52012	0.10345
ENSG00000100580	TMED8	protein_coding	transmembrane p24 trafficking protein family member 8 [Source:HGNC Symbol;Acc:HGNC:18633]	11.1553	10.9519	25.2766	27.1545	8755.78	-1.24594	0.0847994	-14.6927	7.17531e-49	3.42718e-47	-1.24089	0.0844548
ENSG00000130204	TOMM40	protein_coding	translocase of outer mitochondrial membrane 40 [Source:HGNC Symbol;Acc:HGNC:18001]	19.5686	22.1729	53.8321	61.7442	8595.73	-1.46933	0.10001	-14.6919	7.26029e-49	3.46256e-47	-1.46107	0.0994451
ENSG00000168394	TAP1	protein_coding	transporter 1, ATP binding cassette subfamily B member [Source:HGNC Symbol;Acc:HGNC:43]	80.8545	90.9673	29.3925	34.3329	16891.6	1.43091	0.0974058	14.6902	7.44856e-49	3.54701e-47	1.42327	0.0968849
ENSG00000260852	FBXL19-AS1	lncRNA	FBXL19 antisense RNA 1 [Source:HGNC Symbol;Acc:HGNC:27557]	8.26091	8.16962	2.16952	1.88674	1225.12	2.01864	0.137429	14.6886	7.63138e-49	3.62598e-47	1.9973	0.135927
ENSG00000210195	MT-TT	Mt_tRNA	mitochondrially encoded tRNA-Thr (ACN) [Source:HGNC Symbol;Acc:HGNC:7499]	86.3963	84.0692	373.75	439.848	983.025	-2.25499	0.153521	-14.6885	7.63725e-49	3.62598e-47	-2.22534	0.151416
ENSG00000160818	GPATCH4	protein_coding	G-patch domain containing 4 (gene/pseudogene) [Source:HGNC Symbol;Acc:HGNC:25982]	9.26143	9.15488	23.1653	25.6632	4704.21	-1.4068	0.0957872	-14.6867	7.84448e-49	3.7188e-47	-1.39954	0.0952896
ENSG00000149136	SSRP1	protein_coding	structure specific recognition protein 1 [Source:HGNC Symbol;Acc:HGNC:11327]	24.4599	25.6355	58.3052	67.1892	16841.5	-1.3249	0.0902278	-14.6839	8.17264e-49	3.8665e-47	-1.31883	0.0898136
ENSG00000160570	DEDD2	protein_coding	death effector domain containing 2 [Source:HGNC Symbol;Acc:HGNC:24450]	13.8463	15.5877	3.38205	3.95045	1464.1	2.00464	0.13652	14.6839	8.18041e-49	3.8665e-47	1.98374	0.135057
ENSG00000242574	HLA-DMB	protein_coding	major histocompatibility complex, class II, DM beta [Source:HGNC Symbol;Acc:HGNC:4935]	14.1021	13.5168	32.628	33.6224	6553.97	-1.26229	0.0860775	-14.6646	1.08697e-48	5.12997e-47	-1.25702	0.0857167
ENSG00000185900	POMK	protein_coding	protein O-mannose kinase [Source:HGNC Symbol;Acc:HGNC:26267]	4.15632	3.9617	9.89133	10.3487	5352.72	-1.31803	0.0899282	-14.6565	1.22365e-48	5.76645e-47	-1.31203	0.0895165
ENSG00000257103	LSM14A	protein_coding	LSM14A mRNA processing body assembly factor [Source:HGNC Symbol;Acc:HGNC:24489]	21.9388	22.6675	50.5497	54.6486	10250.8	-1.23782	0.0844769	-14.6528	1.29357e-48	6.08686e-47	-1.23284	0.0841364
ENSG00000101974	ATP11C	protein_coding	ATPase phospholipid transporting 11C [Source:HGNC Symbol;Acc:HGNC:13554]	7.65073	7.56059	18.3604	20.2736	6038.16	-1.34477	0.0917829	-14.6517	1.31481e-48	6.17767e-47	-1.3384	0.0913456
ENSG00000160117	ANKLE1	protein_coding	ankyrin repeat and LEM domain containing 1 [Source:HGNC Symbol;Acc:HGNC:26812]	8.05146	7.46685	21.399	23.7162	3275.35	-1.53971	0.105127	-14.6462	1.42397e-48	6.68064e-47	-1.53015	0.104467
ENSG00000092201	SUPT16H	protein_coding	SPT16 homolog, facilitates chromatin remodeling subunit [Source:HGNC Symbol;Acc:HGNC:11465]	72.5323	74.9109	161.403	182.284	51291.3	-1.22095	0.0833774	-14.6436	1.48018e-48	6.93409e-47	-1.21616	0.0830507
ENSG00000286522	H3C2	protein_coding	H3 clustered histone 2 [Source:HGNC Symbol;Acc:HGNC:4776]	194.981	210.839	520.986	639.852	12116.9	-1.51629	0.103578	-14.6391	1.58115e-48	7.3962e-47	-1.50715	0.102952
ENSG00000183508	TENT5C	protein_coding	terminal nucleotidyltransferase 5C [Source:HGNC Symbol;Acc:HGNC:24712]	1.69033	2.16182	0.121528	0.0696978	346.017	4.33714	0.296334	14.636	1.65582e-48	7.73407e-47	4.13352	0.278053
ENSG00000214706	IFRD2	protein_coding	interferon related developmental regulator 2 [Source:HGNC Symbol;Acc:HGNC:5457]	7.0018	7.917	21.387	23.7949	3292.95	-1.59868	0.109252	-14.633	1.73111e-48	8.07386e-47	-1.58796	0.108513
ENSG00000100823	APEX1	protein_coding	apurinic/apyrimidinic endodeoxyribonuclease 1 [Source:HGNC Symbol;Acc:HGNC:587]	72.8089	76.1759	172.581	197.445	14815.5	-1.31249	0.0897201	-14.6287	1.8427e-48	8.58169e-47	-1.30654	0.0893128
ENSG00000189057	FAM111B	protein_coding	FAM111 trypsin like peptidase B [Source:HGNC Symbol;Acc:HGNC:24200]	8.3242	9.27518	24.2002	27.4907	4053.4	-1.55446	0.106279	-14.6263	1.91008e-48	8.88245e-47	-1.54459	0.105599
ENSG00000225217	HSPA7	unprocessed_pseudogene	heat shock protein family A (Hsp70) member 7 (pseudogene) [Source:HGNC Symbol;Acc:HGNC:5240]	5.41805	6.05922	0.490289	0.417521	361.225	3.66153	0.250462	14.6191	2.12264e-48	9.85644e-47	3.53655	0.239988
ENSG00000162772	ATF3	protein_coding	activating transcription factor 3 [Source:HGNC Symbol;Acc:HGNC:785]	2.3945	2.57051	0.0257798	0.0410697	304.487	6.20847	0.424743	14.617	2.18859e-48	1.01478e-46	5.68005	0.352764
ENSG00000137965	IFI44	protein_coding	interferon induced protein 44 [Source:HGNC Symbol;Acc:HGNC:16938]	152.577	153.402	40.3319	54.2138	12354.7	1.69422	0.115909	14.6168	2.19471e-48	1.01613e-46	1.68145	0.115033
ENSG00000111602	TIMELESS	protein_coding	timeless circadian regulator [Source:HGNC Symbol;Acc:HGNC:11813]	10.086	10.3077	24.6204	27.5326	6424.59	-1.35467	0.0927094	-14.612	2.35373e-48	1.08817e-46	-1.34812	0.0922589
ENSG00000121579	NAA50	protein_coding	N-alpha-acetyltransferase 50, NatE catalytic subunit [Source:HGNC Symbol;Acc:HGNC:29533]	29.0286	30.8216	67.6365	75.8471	19813.4	-1.26148	0.0864186	-14.5973	2.92297e-48	1.34937e-46	-1.25617	0.0860547
ENSG00000152234	ATP5F1A	protein_coding	ATP synthase F1 subunit alpha [Source:HGNC Symbol;Acc:HGNC:823]	26.5749	27.7866	61.1874	70.2336	30672.4	-1.27355	0.0873923	-14.5728	4.18209e-48	1.92783e-46	-1.26808	0.0870161
ENSG00000100320	RBFOX2	protein_coding	RNA binding fox-1 homolog 2 [Source:HGNC Symbol;Acc:HGNC:9906]	4.653	4.84516	11.2544	11.7735	6078.92	-1.27769	0.0877167	-14.5661	4.61416e-48	2.12392e-46	-1.27216	0.0873348
ENSG00000158406	H4C8	protein_coding	H4 clustered histone 8 [Source:HGNC Symbol;Acc:HGNC:4788]	18.409	19.4957	50.4061	59.712	4845.99	-1.53868	0.105653	-14.5636	4.7904e-48	2.20185e-46	-1.52903	0.104986
ENSG00000149177	PTPRJ	protein_coding	protein tyrosine phosphatase receptor type J [Source:HGNC Symbol;Acc:HGNC:9673]	4.82516	4.94195	11.9842	13.1802	5148.02	-1.36543	0.0937839	-14.5594	5.09351e-48	2.33778e-46	-1.35868	0.093317
ENSG00000071564	TCF3	protein_coding	transcription factor 3 [Source:HGNC Symbol;Acc:HGNC:11633]	28.026	31.1983	70.3519	80.1541	20214.4	-1.34558	0.0924582	-14.5534	5.55957e-48	2.548e-46	-1.3391	0.0920127
ENSG00000184068	SREBF2-AS1	lncRNA	SREBF2 antisense RNA 1 [Source:HGNC Symbol;Acc:HGNC:53953]	5.8145	5.57437	0.948264	0.856964	596.902	2.65792	0.182845	14.5365	7.114e-48	3.25571e-46	2.60862	0.179157
ENSG00000119335	SET	protein_coding	SET nuclear proto-oncogene [Source:HGNC Symbol;Acc:HGNC:10760]	74.9634	75.2182	165.915	191.12	45601.3	-1.24937	0.0859927	-14.5288	7.96503e-48	3.63993e-46	-1.24416	0.0856344
ENSG00000173894	CBX2	protein_coding	chromobox 2 [Source:HGNC Symbol;Acc:HGNC:1552]	2.61995	2.60626	8.07857	8.39078	1862.21	-1.65598	0.114006	-14.5254	8.36315e-48	3.81636e-46	-1.6439	0.113159
ENSG00000165209	STRBP	protein_coding	spermatid perinuclear RNA binding protein [Source:HGNC Symbol;Acc:HGNC:16462]	16.458	15.1936	36.0037	38.6441	13065.8	-1.23784	0.0853006	-14.5115	1.0249e-47	4.67021e-46	-1.23277	0.0849503
ENSG00000275418	LINC03110	lncRNA	long intergenic non-protein coding RNA 3110 [Source:HGNC Symbol;Acc:HGNC:56846]	82.5699	83.6435	16.764	14.903	745.761	2.39253	0.164998	14.5003	1.20544e-47	5.48502e-46	2.35626	0.16234
ENSG00000197312	DDI2	protein_coding	DNA damage inducible 1 homolog 2 [Source:HGNC Symbol;Acc:HGNC:24578]	6.13585	5.87158	13.8828	14.7895	7498.12	-1.25576	0.0866263	-14.4963	1.27837e-47	5.80853e-46	-1.25045	0.0862588
ENSG00000186871	ERCC6L	protein_coding	ERCC excision repair 6 like, spindle assembly checkpoint helicase [Source:HGNC Symbol;Acc:HGNC:20794]	4.66638	4.63528	13.2077	14.2009	2413.65	-1.55913	0.107564	-14.4949	1.30438e-47	5.91825e-46	-1.549	0.106855
ENSG00000077684	JADE1	protein_coding	jade family PHD finger 1 [Source:HGNC Symbol;Acc:HGNC:30027]	3.39454	3.41839	8.88691	9.7444	3486.03	-1.45144	0.100165	-14.4905	1.39028e-47	6.29896e-46	-1.44326	0.0995948
ENSG00000128567	PODXL	protein_coding	podocalyxin like [Source:HGNC Symbol;Acc:HGNC:9171]	4.6372	4.75741	12.0966	12.9323	3591.37	-1.41374	0.0975874	-14.4869	1.46661e-47	6.63533e-46	-1.40616	0.0970602
ENSG00000211947	IGHV3-21	IG_V_gene	immunoglobulin heavy variable 3-21 [Source:HGNC Symbol;Acc:HGNC:5586]	32.5357	28.6872	101.989	107.033	1758.83	-1.77155	0.1223	-14.4852	1.50243e-47	6.78768e-46	-1.75669	0.121254
ENSG00000137267	TUBB2A	protein_coding	tubulin beta 2A class IIa [Source:HGNC Symbol;Acc:HGNC:12412]	5.31546	6.03036	0.762282	0.875489	571.265	2.79159	0.192858	14.4748	1.74753e-47	7.88377e-46	2.73414	0.188513
ENSG00000168172	HOOK3	protein_coding	hook microtubule tethering protein 3 [Source:HGNC Symbol;Acc:HGNC:23576]	4.01877	3.89822	9.29156	9.45272	6146.6	-1.24344	0.0859486	-14.4672	1.95285e-47	8.79751e-46	-1.23826	0.0855894
ENSG00000067992	PDK3	protein_coding	pyruvate dehydrogenase kinase 3 [Source:HGNC Symbol;Acc:HGNC:8811]	2.83779	2.8847	6.84421	7.25226	5236.28	-1.30065	0.0899049	-14.467	1.95807e-47	8.80855e-46	-1.29474	0.0894935
ENSG00000109919	MTCH2	protein_coding	mitochondrial carrier 2 [Source:HGNC Symbol;Acc:HGNC:17587]	22.0001	22.9491	55.5168	64.9662	7213.74	-1.42252	0.0983392	-14.4654	2.00436e-47	9.00402e-46	-1.41478	0.0978021
ENSG00000109881	CCDC34	protein_coding	coiled-coil domain containing 34 [Source:HGNC Symbol;Acc:HGNC:25079]	6.3711	5.92797	18.0587	18.5906	2297.4	-1.57526	0.108938	-14.4602	2.16253e-47	9.7008e-46	-1.56476	0.108201
ENSG00000096433	ITPR3	protein_coding	inositol 1,4,5-trisphosphate receptor type 3 [Source:HGNC Symbol;Acc:HGNC:6182]	8.40063	8.42107	19.0297	20.5404	8424.24	-1.23412	0.085421	-14.4475	2.5997e-47	1.16454e-45	-1.22905	0.0850688
ENSG00000132003	ZSWIM4	protein_coding	zinc finger SWIM-type containing 4 [Source:HGNC Symbol;Acc:HGNC:25704]	4.82819	5.49738	0.679313	0.973988	861.931	2.64141	0.182846	14.4461	2.65341e-47	1.18692e-45	2.59243	0.179264
ENSG00000171604	CXXC5	protein_coding	CXXC finger protein 5 [Source:HGNC Symbol;Acc:HGNC:26943]	5.7393	5.05581	16.327	18.7387	2634.21	-1.69976	0.117706	-14.4408	2.86468e-47	1.27962e-45	-1.68655	0.116779
ENSG00000116750	UCHL5	protein_coding	ubiquitin C-terminal hydrolase L5 [Source:HGNC Symbol;Acc:HGNC:19678]	8.50023	8.79351	20.3654	21.6086	5975.24	-1.27928	0.0886099	-14.4372	3.01859e-47	1.34648e-45	-1.27362	0.0882163
ENSG00000197989	SNHG12	lncRNA	small nucleolar RNA host gene 12 [Source:HGNC Symbol;Acc:HGNC:30062]	50.1376	62.2992	20.0288	19.1447	9789.2	1.52119	0.105419	14.4299	3.35424e-47	1.4941e-45	1.51169	0.104758
ENSG00000175792	RUVBL1	protein_coding	RuvB like AAA ATPase 1 [Source:HGNC Symbol;Acc:HGNC:10474]	8.31123	9.52374	22.7255	24.7139	6913.77	-1.41141	0.0978154	-14.4294	3.38253e-47	1.50458e-45	-1.40382	0.0972868
ENSG00000188313	PLSCR1	protein_coding	phospholipid scramblase 1 [Source:HGNC Symbol;Acc:HGNC:9092]	30.8568	30.8662	8.35105	10.8668	5307.05	1.6831	0.116658	14.4276	3.46767e-47	1.5403e-45	1.67025	0.115761
ENSG00000162694	EXTL2	protein_coding	exostosin like glycosyltransferase 2 [Source:HGNC Symbol;Acc:HGNC:3516]	13.594	13.4391	4.287	4.64576	2185.61	1.59735	0.110722	14.4267	3.51737e-47	1.56019e-45	1.58636	0.109948
ENSG00000135074	ADAM19	protein_coding	ADAM metallopeptidase domain 19 [Source:HGNC Symbol;Acc:HGNC:197]	15.6996	16.1872	5.59442	6.38755	5115.28	1.41193	0.0978943	14.423	3.7093e-47	1.64302e-45	1.40432	0.0973632
ENSG00000160293	VAV2	protein_coding	vav guanine nucleotide exchange factor 2 [Source:HGNC Symbol;Acc:HGNC:12658]	6.35203	6.24404	15.8235	16.7722	3886.5	-1.37175	0.0951549	-14.416	4.10715e-47	1.81671e-45	-1.36476	0.0946664
ENSG00000198015	MRPL42	protein_coding	mitochondrial ribosomal protein L42 [Source:HGNC Symbol;Acc:HGNC:14493]	3.44153	3.40168	8.04744	8.6141	5823.02	-1.28381	0.0890823	-14.4115	4.37847e-47	1.93403e-45	-1.27808	0.0886824
ENSG00000137807	KIF23	protein_coding	kinesin family member 23 [Source:HGNC Symbol;Acc:HGNC:6392]	9.98528	9.72158	22.8778	24.607	6687.67	-1.2688	0.0880525	-14.4096	4.5027e-47	1.98613e-45	-1.26326	0.0876665
ENSG00000184465	WDR27	protein_coding	WD repeat domain 27 [Source:HGNC Symbol;Acc:HGNC:21248]	2.4928	2.10951	6.91885	6.69416	3476.56	-1.56453	0.108594	-14.4071	4.669e-47	2.05663e-45	-1.55417	0.107869
ENSG00000181090	EHMT1	protein_coding	euchromatic histone lysine methyltransferase 1 [Source:HGNC Symbol;Acc:HGNC:24650]	2.57934	2.68844	6.20598	6.31906	5975.31	-1.24956	0.086852	-14.3872	6.22371e-47	2.73765e-45	-1.24425	0.0864813
ENSG00000157734	SNX22	protein_coding	sorting nexin 22 [Source:HGNC Symbol;Acc:HGNC:16315]	3.25315	3.16804	9.35895	9.45546	2202.73	-1.55094	0.107872	-14.3776	7.15367e-47	3.14236e-45	-1.5408	0.107156
ENSG00000216490	IFI30	protein_coding	IFI30 lysosomal thiol reductase [Source:HGNC Symbol;Acc:HGNC:5398]	18.8788	21.3385	6.00202	5.14165	1822.17	1.85197	0.128991	14.3574	9.57495e-47	4.20013e-45	1.83471	0.127764
ENSG00000196498	NCOR2	protein_coding	nuclear receptor corepressor 2 [Source:HGNC Symbol;Acc:HGNC:7673]	6.33409	6.60638	14.6107	15.8038	9185.49	-1.2329	0.085893	-14.3539	1.00691e-46	4.41078e-45	-1.22778	0.085535
ENSG00000153107	ANAPC1	protein_coding	anaphase promoting complex subunit 1 [Source:HGNC Symbol;Acc:HGNC:19988]	3.83297	3.54917	9.01031	9.6975	5522.07	-1.34157	0.0934681	-14.3532	1.01761e-46	4.45151e-45	-1.33497	0.0930062
ENSG00000013441	CLK1	protein_coding	CDC like kinase 1 [Source:HGNC Symbol;Acc:HGNC:2068]	22.7454	23.2206	9.59104	8.98155	4998.42	1.30748	0.0911332	14.347	1.11317e-46	4.86285e-45	1.30137	0.0907044
ENSG00000237605	DYRK3-AS1	lncRNA	DYRK3 antisense RNA 1 [Source:HGNC Symbol;Acc:HGNC:40199]	6.4865	7.5344	0.301608	0.262085	276.594	4.63801	0.323285	14.3465	1.12039e-46	4.88763e-45	4.3837	0.297473
ENSG00000139842	CUL4A	protein_coding	cullin 4A [Source:HGNC Symbol;Acc:HGNC:2554]	10.3512	10.2244	23.466	25.8536	8265.39	-1.26126	0.0879456	-14.3414	1.20612e-46	5.25439e-45	-1.25577	0.0875613
ENSG00000080608	PUM3	protein_coding	pumilio RNA binding family member 3 [Source:HGNC Symbol;Acc:HGNC:29676]	33.4982	29.5716	76.7433	79.8519	8554.57	-1.31203	0.0914937	-14.3401	1.22889e-46	5.34625e-45	-1.30585	0.0910612
ENSG00000197299	BLM	protein_coding	BLM RecQ like helicase [Source:HGNC Symbol;Acc:HGNC:1058]	4.9211	4.71702	12.011	12.5357	4075.09	-1.34873	0.0940885	-14.3348	1.32716e-46	5.76589e-45	-1.34202	0.0936164
ENSG00000068654	POLR1A	protein_coding	RNA polymerase I subunit A [Source:HGNC Symbol;Acc:HGNC:17264]	7.02884	7.25661	15.3759	15.9978	13610	-1.13502	0.0791841	-14.3339	1.34305e-46	5.82691e-45	-1.13101	0.0789038
ENSG00000107551	RASSF4	protein_coding	Ras association domain family member 4 [Source:HGNC Symbol;Acc:HGNC:20793]	6.37516	5.79802	14.857	15.9815	6172.17	-1.34106	0.0935829	-14.3301	1.41826e-46	6.14482e-45	-1.33445	0.0931195
ENSG00000100612	DHRS7	protein_coding	dehydrogenase/reductase 7 [Source:HGNC Symbol;Acc:HGNC:21524]	10.4512	11.306	2.82862	3.07774	1360.36	1.88088	0.131315	14.3234	1.56178e-46	6.7574e-45	1.86272	0.130011
ENSG00000069424	KCNAB2	protein_coding	potassium voltage-gated channel subfamily A regulatory beta subunit 2 [Source:HGNC Symbol;Acc:HGNC:6229]	2.47301	2.54996	6.10589	6.47742	4586.66	-1.32494	0.0925055	-14.3228	1.57636e-46	6.81121e-45	-1.31856	0.0920572
ENSG00000204394	VARS1	protein_coding	valyl-tRNA synthetase 1 [Source:HGNC Symbol;Acc:HGNC:12651]	12.5467	13.5418	31.972	37.4301	8498.37	-1.41161	0.098627	-14.3126	1.82525e-46	7.87587e-45	-1.40389	0.0980856
ENSG00000185130	H2BC13	protein_coding	H2B clustered histone 13 [Source:HGNC Symbol;Acc:HGNC:4748]	70.2686	69.7159	189.948	228.128	3809.38	-1.57859	0.110299	-14.3119	1.84323e-46	7.94266e-45	-1.5678	0.109539
ENSG00000102743	SLC25A15	protein_coding	solute carrier family 25 member 15 [Source:HGNC Symbol;Acc:HGNC:10985]	2.89323	2.7048	9.43432	11.1988	1661.93	-1.8821	0.13156	-14.3061	2.0045e-46	8.62589e-45	-1.86386	0.130258
ENSG00000132507	EIF5A	protein_coding	eukaryotic translation initiation factor 5A [Source:HGNC Symbol;Acc:HGNC:3300]	113.011	117.174	259.895	305.925	32348.8	-1.29757	0.0908115	-14.2886	2.57855e-46	1.10811e-44	-1.29154	0.0903896
ENSG00000213160	KLHL23	protein_coding	kelch like family member 23 [Source:HGNC Symbol;Acc:HGNC:27506]	3.77888	3.99372	10.8496	11.5232	2515.4	-1.52533	0.106816	-14.28	2.91517e-46	1.25108e-44	-1.51555	0.106123
ENSG00000145386	CCNA2	protein_coding	cyclin A2 [Source:HGNC Symbol;Acc:HGNC:1578]	31.1312	33.5702	75.4317	83.9625	9320.67	-1.30077	0.0911052	-14.2776	3.01756e-46	1.29327e-44	-1.29469	0.0906783
ENSG00000110400	NECTIN1	protein_coding	nectin cell adhesion molecule 1 [Source:HGNC Symbol;Acc:HGNC:9706]	15.52	17.6279	40.0386	45.4276	14033.8	-1.36646	0.0957342	-14.2735	3.19981e-46	1.36953e-44	-1.35942	0.0952396
ENSG00000271614	ATP2B1-AS1	lncRNA	ATP2B1 antisense RNA 1 [Source:HGNC Symbol;Acc:HGNC:27883]	3.41857	3.65317	0.439854	0.366187	433.059	3.13435	0.219745	14.2635	3.69269e-46	1.57835e-44	3.05114	0.213093
ENSG00000089057	SLC23A2	protein_coding	solute carrier family 23 member 2 [Source:HGNC Symbol;Acc:HGNC:10973]	10.9551	10.6442	24.16	24.8935	8048.06	-1.18338	0.083022	-14.2538	4.24432e-46	1.81169e-44	-1.17879	0.0826985
ENSG00000163659	TIPARP	protein_coding	TCDD inducible poly(ADP-ribose) polymerase [Source:HGNC Symbol;Acc:HGNC:23696]	17.0295	17.5269	5.45757	6.40708	3372.51	1.54202	0.108191	14.2528	4.30643e-46	1.83573e-44	1.53188	0.107472
ENSG00000167005	NUDT21	protein_coding	nudix hydrolase 21 [Source:HGNC Symbol;Acc:HGNC:13870]	4.9975	4.72449	12.9168	14.4897	3332.42	-1.49527	0.104915	-14.2521	4.34798e-46	1.85096e-44	-1.48602	0.10426
ENSG00000079739	PGM1	protein_coding	phosphoglucomutase 1 [Source:HGNC Symbol;Acc:HGNC:8905]	9.78637	10.0355	25.2508	29.3596	4593.03	-1.46216	0.102607	-14.2501	4.47809e-46	1.90379e-44	-1.45351	0.101996
ENSG00000164109	MAD2L1	protein_coding	mitotic arrest deficient 2 like 1 [Source:HGNC Symbol;Acc:HGNC:6763]	7.91912	9.18268	22.7482	25.8363	5484.99	-1.5064	0.105942	-14.2191	6.97112e-46	2.95969e-44	-1.4969	0.10527
ENSG00000101888	NXT2	protein_coding	nuclear transport factor 2 like export factor 2 [Source:HGNC Symbol;Acc:HGNC:18151]	21.1181	22.3781	6.29231	7.53272	2692.99	1.65327	0.116473	14.1944	9.91854e-46	4.20544e-44	1.64069	0.115575
ENSG00000122034	GTF3A	protein_coding	general transcription factor IIIA [Source:HGNC Symbol;Acc:HGNC:4662]	30.2364	29.6867	69.6628	80.6841	9312.13	-1.32715	0.0937553	-14.1555	1.72658e-45	7.31086e-44	-1.32059	0.0932902
ENSG00000174837	ADGRE1	protein_coding	adhesion G protein-coupled receptor E1 [Source:HGNC Symbol;Acc:HGNC:3336]	2.21849	2.34713	0.0834105	0.0442936	263.33	5.16715	0.365071	14.1538	1.76887e-45	7.47998e-44	4.81659	0.325282
ENSG00000137106	GRHPR	protein_coding	glyoxylate and hydroxypyruvate reductase [Source:HGNC Symbol;Acc:HGNC:4570]	19.3211	19.043	41.364	45.1711	13660.1	-1.17355	0.0829623	-14.1456	1.98846e-45	8.39735e-44	-1.169	0.08264
ENSG00000100422	CERK	protein_coding	ceramide kinase [Source:HGNC Symbol;Acc:HGNC:19256]	3.71423	3.82007	10.9479	12.6928	2326.22	-1.64984	0.116646	-14.144	2.03489e-45	8.58197e-44	-1.63724	0.115743
ENSG00000158373	H2BC5	protein_coding	H2B clustered histone 5 [Source:HGNC Symbol;Acc:HGNC:4747]	99.2848	99.336	242.566	296.24	9609.92	-1.4398	0.101812	-14.1417	2.10042e-45	8.84658e-44	-1.43141	0.101217
ENSG00000151503	NCAPD3	protein_coding	non-SMC condensin II complex subunit D3 [Source:HGNC Symbol;Acc:HGNC:28952]	7.66096	7.29136	16.1435	17.1617	13657.1	-1.15539	0.0817078	-14.1405	2.1363e-45	8.98577e-44	-1.15105	0.0813998
ENSG00000279066	HEXD-IT1	lncRNA	HEXD intronic transcript 1 [Source:HGNC Symbol;Acc:HGNC:43650]	7.70784	12.5966	1.01381	0.688303	603.874	3.57828	0.253124	14.1365	2.26313e-45	9.50666e-44	3.45322	0.24333
ENSG00000101444	AHCY	protein_coding	adenosylhomocysteinase [Source:HGNC Symbol;Acc:HGNC:343]	45.6463	48.6408	105.904	121.326	18949.5	-1.26904	0.0897777	-14.1354	2.29844e-45	9.64219e-44	-1.26329	0.0893698
ENSG00000131462	TUBG1	protein_coding	tubulin gamma 1 [Source:HGNC Symbol;Acc:HGNC:12417]	6.07365	6.3571	16.5332	18.5159	3101.61	-1.49554	0.105805	-14.1349	2.31406e-45	9.69491e-44	-1.48613	0.105133
ENSG00000198885	ITPRIPL1	protein_coding	ITPRIP like 1 [Source:HGNC Symbol;Acc:HGNC:29371]	3.15672	3.19864	9.73024	11.3136	1934.99	-1.72748	0.122318	-14.1229	2.7457e-45	1.14881e-43	-1.71298	0.121274
ENSG00000110619	CARS1	protein_coding	cysteinyl-tRNA synthetase 1 [Source:HGNC Symbol;Acc:HGNC:1493]	11.5783	12.0176	4.763	4.98953	5066.14	1.27463	0.0902866	14.1176	2.9606e-45	1.23709e-43	1.26878	0.0898698
ENSG00000113569	NUP155	protein_coding	nucleoporin 155 [Source:HGNC Symbol;Acc:HGNC:8063]	17.1656	17.1541	37.117	41.3503	15633.5	-1.19308	0.0845598	-14.1093	3.32884e-45	1.38913e-43	-1.18827	0.0842187
ENSG00000109606	DHX15	protein_coding	DEAH-box helicase 15 [Source:HGNC Symbol;Acc:HGNC:2738]	22.0676	20.585	45.9593	48.2737	16918.6	-1.14361	0.081176	-14.088	4.50247e-45	1.87642e-43	-1.13936	0.0808742
ENSG00000204642	HLA-F	protein_coding	major histocompatibility complex, class I, F [Source:HGNC Symbol;Acc:HGNC:4963]	32.5901	32.3408	12.1619	13.7446	5932.57	1.32546	0.094197	14.0711	5.71651e-45	2.37925e-43	1.31884	0.0937243
ENSG00000108578	BLMH	protein_coding	bleomycin hydrolase [Source:HGNC Symbol;Acc:HGNC:1059]	10.9917	11.2507	25.9766	28.7175	5960.95	-1.29812	0.0922583	-14.0705	5.76579e-45	2.39662e-43	-1.2919	0.0918143
ENSG00000100060	MFNG	protein_coding	MFNG O-fucosylpeptide 3-beta-N-acetylglucosaminyltransferase [Source:HGNC Symbol;Acc:HGNC:7038]	13.0765	13.1885	32.4309	36.5951	4375.88	-1.39406	0.0990891	-14.0688	5.90753e-45	2.45232e-43	-1.38637	0.0985385
ENSG00000254709	IGLL5	protein_coding	immunoglobulin lambda like polypeptide 5 [Source:HGNC Symbol;Acc:HGNC:38476]	9.28477	9.58482	29.7759	33.5996	1666.82	-1.74798	0.124331	-14.059	6.78188e-45	2.8116e-43	-1.73283	0.123233
ENSG00000178952	TUFM	protein_coding	Tu translation elongation factor, mitochondrial [Source:HGNC Symbol;Acc:HGNC:12420]	43.5087	47.9793	112.375	135.397	11353.2	-1.4374	0.102288	-14.0525	7.4333e-45	3.07764e-43	-1.42894	0.101684
ENSG00000116237	ICMT	protein_coding	isoprenylcysteine carboxyl methyltransferase [Source:HGNC Symbol;Acc:HGNC:5350]	10.6483	11.2711	26.9319	31.4281	5965.99	-1.41284	0.100642	-14.0382	9.09745e-45	3.76174e-43	-1.40479	0.100066
ENSG00000185305	ARL15	protein_coding	ADP ribosylation factor like GTPase 15 [Source:HGNC Symbol;Acc:HGNC:25945]	3.39961	3.37425	10.554	11.711	1667.53	-1.71682	0.122336	-14.0337	9.69077e-45	4.00186e-43	-1.70242	0.121289
ENSG00000101773	RBBP8	protein_coding	RB binding protein 8, endonuclease [Source:HGNC Symbol;Acc:HGNC:9891]	23.3819	22.6768	50.3194	55.4155	11666.6	-1.19893	0.0854557	-14.0299	1.0234e-44	4.22069e-43	-1.194	0.0851035
ENSG00000214114	MYCBP	protein_coding	MYC binding protein [Source:HGNC Symbol;Acc:HGNC:7554]	3.52759	2.98109	12.4204	15.638	1450.81	-2.10814	0.150306	-14.0257	1.0859e-44	4.47262e-43	-2.08155	0.148365
ENSG00000113649	TCERG1	protein_coding	transcription elongation regulator 1 [Source:HGNC Symbol;Acc:HGNC:15630]	15.7172	14.9253	32.9105	33.7112	12947.5	-1.12046	0.0799545	-14.0138	1.28427e-44	5.28284e-43	-1.11643	0.079666
ENSG00000117174	ZNHIT6	protein_coding	zinc finger HIT-type containing 6 [Source:HGNC Symbol;Acc:HGNC:26089]	4.77237	4.60472	11.9966	12.7667	3205.29	-1.40104	0.0999832	-14.0127	1.30307e-44	5.3532e-43	-1.39316	0.0994162
ENSG00000171855	IFNB1	protein_coding	interferon beta 1 [Source:HGNC Symbol;Acc:HGNC:5434]	78.6848	104.548	0.614229	0.273987	2338.1	7.69192	0.549005	14.0107	1.34157e-44	5.50424e-43	6.54876	0.458415
ENSG00000172340	SUCLG2	protein_coding	succinate-CoA ligase GDP-forming subunit beta [Source:HGNC Symbol;Acc:HGNC:11450]	5.72172	5.41128	16.0988	17.2651	2079.72	-1.5835	0.113057	-14.0063	1.42691e-44	5.84681e-43	-1.57214	0.112233
ENSG00000237187	NR2F1-AS1	lncRNA	NR2F1 antisense RNA 1 [Source:HGNC Symbol;Acc:HGNC:48622]	0.356236	0.358811	0.00831495	0.0130057	253.277	5.06259	0.361692	13.997	1.6267e-44	6.65686e-43	4.72488	0.323406
ENSG00000169403	PTAFR	protein_coding	platelet activating factor receptor [Source:HGNC Symbol;Acc:HGNC:9582]	1.86657	1.80014	6.81729	6.94948	1110.34	-1.90865	0.136435	-13.9894	1.80895e-44	7.39314e-43	-1.88877	0.13497
ENSG00000142583	SLC2A5	protein_coding	solute carrier family 2 member 5 [Source:HGNC Symbol;Acc:HGNC:11010]	12.0492	12.438	27.7898	31.2251	8381.84	-1.26909	0.0907287	-13.9878	1.85119e-44	7.55607e-43	-1.26321	0.090307
ENSG00000105186	ANKRD27	protein_coding	ankyrin repeat domain 27 [Source:HGNC Symbol;Acc:HGNC:25310]	6.0472	5.77825	14.6151	16.9782	5158.1	-1.41779	0.101367	-13.9867	1.87805e-44	7.65584e-43	-1.4096	0.100778
ENSG00000122376	SHLD2	protein_coding	shieldin complex subunit 2 [Source:HGNC Symbol;Acc:HGNC:28773]	9.09408	9.23462	23.2281	27.339	4420.32	-1.46418	0.104771	-13.9751	2.2135e-44	9.0117e-43	-1.45514	0.10412
ENSG00000162065	TBC1D24	protein_coding	TBC1 domain family member 24 [Source:HGNC Symbol;Acc:HGNC:29203]	0.846983	1.14698	3.85952	4.1234	1844.23	-2.00133	0.14331	-13.965	2.54784e-44	1.03596e-42	-1.97835	0.141635
ENSG00000103064	SLC7A6	protein_coding	solute carrier family 7 member 6 [Source:HGNC Symbol;Acc:HGNC:11064]	7.77931	7.73831	17.7122	17.8889	5870.9	-1.19802	0.0858378	-13.9568	2.85988e-44	1.16135e-42	-1.19305	0.08548
ENSG00000068796	KIF2A	protein_coding	kinesin family member 2A [Source:HGNC Symbol;Acc:HGNC:6318]	8.67001	8.92503	18.9852	20.5516	11284.6	-1.16805	0.0836914	-13.9567	2.86456e-44	1.16176e-42	-1.16345	0.0833605
ENSG00000114796	KLHL24	protein_coding	kelch like family member 24 [Source:HGNC Symbol;Acc:HGNC:25947]	14.6177	15.895	6.20789	6.39322	5644.56	1.27582	0.0914307	13.954	2.97431e-44	1.20473e-42	1.26982	0.0909982
ENSG00000221955	SLC12A8	protein_coding	solute carrier family 12 member 8 [Source:HGNC Symbol;Acc:HGNC:15595]	5.85735	5.96843	1.70057	1.70193	1287.51	1.79726	0.128832	13.9504	3.12697e-44	1.26495e-42	1.78055	0.127601
ENSG00000271554		lncRNA	novel transcript, antisense to EIF2C3	18.4511	15.7899	0.0521333	0.199328	344.039	7.07223	0.507031	13.9483	3.22168e-44	1.3016e-42	6.30026	0.383663
ENSG00000130309	COLGALT1	protein_coding	collagen beta(1-O)galactosyltransferase 1 [Source:HGNC Symbol;Acc:HGNC:26182]	10.803	12.1227	28.104	32.342	7707.52	-1.39873	0.100356	-13.9377	3.74022e-44	1.50917e-42	-1.39081	0.099786
ENSG00000101445	PPP1R16B	protein_coding	protein phosphatase 1 regulatory subunit 16B [Source:HGNC Symbol;Acc:HGNC:15850]	22.9581	25.3565	55.8953	64.7587	16388	-1.32037	0.0947703	-13.9323	4.03125e-44	1.62454e-42	-1.3137	0.0942906
ENSG00000134291	TMEM106C	protein_coding	transmembrane protein 106C [Source:HGNC Symbol;Acc:HGNC:28775]	7.96419	8.65	22.9715	28.0433	3557.01	-1.6186	0.116324	-13.9146	5.16391e-44	2.07834e-42	-1.60631	0.115433
ENSG00000142230	SAE1	protein_coding	SUMO1 activating enzyme subunit 1 [Source:HGNC Symbol;Acc:HGNC:30660]	20.3205	19.6759	46.296	53.2695	7904.38	-1.31582	0.0945701	-13.9137	5.22772e-44	2.10136e-42	-1.3092	0.0940926
ENSG00000289297		lncRNA	novel transcript	18.7905	19.7063	2.05421	1.99198	371.537	3.25032	0.23368	13.9093	5.56381e-44	2.23362e-42	3.15318	0.225545
ENSG00000124795	DEK	protein_coding	DEK proto-oncogene [Source:HGNC Symbol;Acc:HGNC:2768]	33.1929	35.3848	73.5459	81.797	24568	-1.17966	0.0848347	-13.9054	5.87341e-44	2.35493e-42	-1.17488	0.0844905
ENSG00000153936	HS2ST1	protein_coding	heparan sulfate 2-O-sulfotransferase 1 [Source:HGNC Symbol;Acc:HGNC:5193]	3.66236	3.44482	9.06258	9.65132	3309.82	-1.3968	0.100496	-13.8991	6.41612e-44	2.56929e-42	-1.38887	0.0999206
ENSG00000103365	GGA2	protein_coding	golgi associated, gamma adaptin ear containing, ARF binding protein 2 [Source:HGNC Symbol;Acc:HGNC:16064]	16.0292	17.4545	36.7058	38.9555	13597.3	-1.17611	0.0846476	-13.8942	6.8649e-44	2.74553e-42	-1.17137	0.0843053
ENSG00000166803	PCLAF	protein_coding	PCNA clamp associated factor [Source:HGNC Symbol;Acc:HGNC:28961]	3.33049	3.85112	11.5875	12.5817	1743.83	-1.75087	0.126081	-13.8869	7.60745e-44	3.03867e-42	-1.73527	0.124937
ENSG00000111266	DUSP16	protein_coding	dual specificity phosphatase 16 [Source:HGNC Symbol;Acc:HGNC:17909]	7.67312	8.2218	2.63498	2.83407	2306.17	1.53904	0.11084	13.8852	7.78405e-44	3.1053e-42	1.52842	0.110064
ENSG00000165312	OTUD1	protein_coding	OTU deubiquitinase 1 [Source:HGNC Symbol;Acc:HGNC:27346]	5.65564	5.99879	0.821712	1.11353	679.384	2.58893	0.186556	13.8775	8.67233e-44	3.45531e-42	2.53899	0.182719
ENSG00000152256	PDK1	protein_coding	pyruvate dehydrogenase kinase 1 [Source:HGNC Symbol;Acc:HGNC:8809]	5.00213	4.5112	11.8377	11.1293	7297.9	-1.27151	0.0917053	-13.8652	1.02953e-43	4.09679e-42	-1.26549	0.0912697
ENSG00000215586		processed_pseudogene	FUS interacting protein (serine/arginine-rich) 1 (FUSIP1) pseudogene	14.7774	15.9603	0.425358	0.656786	252.845	4.82331	0.348049	13.8581	1.13578e-43	4.51392e-42	4.52159	0.315249
ENSG00000246705	H2AJ	protein_coding	H2A.J histone [Source:HGNC Symbol;Acc:HGNC:14456]	5.7655	6.69956	1.10842	1.27139	748.65	2.38838	0.172467	13.8484	1.30166e-43	5.16673e-42	2.34888	0.169455
ENSG00000165802	NSMF	protein_coding	NMDA receptor synaptonuclear signaling and neuronal migration factor [Source:HGNC Symbol;Acc:HGNC:29843]	6.52955	6.47893	16.2273	17.8662	3503.97	-1.39011	0.100387	-13.8475	1.31705e-43	5.22127e-42	-1.38223	0.0998137
ENSG00000275091		lncRNA	novel transcript, antisense to RFX1	22.7703	22.9363	0.390408	0.699701	249.319	5.38289	0.388734	13.8472	1.32249e-43	5.2363e-42	4.97786	0.339455
ENSG00000180370	PAK2	protein_coding	p21 (RAC1) activated kinase 2 [Source:HGNC Symbol;Acc:HGNC:8591]	18.0427	18.9659	41.3284	47.1561	11909.3	-1.2576	0.0908287	-13.8458	1.34823e-43	5.33155e-42	-1.25176	0.090406
ENSG00000289872		lncRNA	novel transcript	11.357	12.626	1.82471	1.70328	501.754	2.76548	0.199783	13.8424	1.41368e-43	5.58343e-42	2.70448	0.194945
ENSG00000144711	IQSEC1	protein_coding	IQ motif and Sec7 domain ArfGEF 1 [Source:HGNC Symbol;Acc:HGNC:29112]	13.7054	13.111	28.3759	29.9837	13283.8	-1.12187	0.0810646	-13.8392	1.47814e-43	5.83075e-42	-1.11772	0.0807639
ENSG00000165609	NUDT5	protein_coding	nudix hydrolase 5 [Source:HGNC Symbol;Acc:HGNC:8052]	9.11808	9.14331	21.539	23.1382	4483.93	-1.29079	0.0933331	-13.8299	1.68204e-43	6.62684e-42	-1.28446	0.0928728
ENSG00000117528	ABCD3	protein_coding	ATP binding cassette subfamily D member 3 [Source:HGNC Symbol;Acc:HGNC:67]	4.82187	4.89522	12.0257	13.732	4110.2	-1.40648	0.10173	-13.8257	1.78449e-43	7.02171e-42	-1.3983	0.101134
ENSG00000128059	PPAT	protein_coding	phosphoribosyl pyrophosphate amidotransferase [Source:HGNC Symbol;Acc:HGNC:9238]	12.0815	11.8485	26.7286	28.4227	6510.14	-1.20461	0.0871563	-13.8212	1.89831e-43	7.46034e-42	-1.19945	0.086782
ENSG00000175066	GK5	protein_coding	glycerol kinase 5 [Source:HGNC Symbol;Acc:HGNC:28635]	2.1085	2.03436	5.45343	5.47637	2770.21	-1.39957	0.101353	-13.8089	2.25367e-43	8.84592e-42	-1.39149	0.100762
ENSG00000006576	PHTF2	protein_coding	putative homeodomain transcription factor 2 [Source:HGNC Symbol;Acc:HGNC:13411]	4.75663	4.92043	11.7163	11.5364	4318.71	-1.26475	0.0916058	-13.8064	2.33154e-43	9.14028e-42	-1.25877	0.0911705
ENSG00000115414	FN1	protein_coding	fibronectin 1 [Source:HGNC Symbol;Acc:HGNC:3778]	0.658694	0.57919	0.00598674	0.00381497	325.113	6.98713	0.506617	13.7917	2.85834e-43	1.11916e-41	6.2234	0.384002
ENSG00000153310	CYRIB	protein_coding	CYFIP related Rac1 interactor B [Source:HGNC Symbol;Acc:HGNC:25216]	9.3703	9.93988	21.4938	23.8266	9422.19	-1.23083	0.0893317	-13.7782	3.44593e-43	1.34757e-41	-1.2253	0.0889293
ENSG00000131844	MCCC2	protein_coding	methylcrotonyl-CoA carboxylase subunit 2 [Source:HGNC Symbol;Acc:HGNC:6937]	6.66987	6.3486	13.7676	14.2054	12891.2	-1.10349	0.0801075	-13.7751	3.6008e-43	1.4064e-41	-1.0995	0.0798173
ENSG00000261429	DPPA2P4	processed_pseudogene	developmental pluripotency associated 2 pseudogene 4 [Source:HGNC Symbol;Acc:HGNC:44629]	13.0621	17.4566	0.0391297	0.112207	407.575	7.64142	0.555133	13.765	4.13758e-43	1.61406e-41	6.70801	0.396102
ENSG00000134987	WDR36	protein_coding	WD repeat domain 36 [Source:HGNC Symbol;Acc:HGNC:30696]	18.2972	18.252	38.1223	39.2572	12158.5	-1.08212	0.0786668	-13.7558	4.7013e-43	1.83172e-41	-1.07835	0.0783919
ENSG00000142634	EFHD2	protein_coding	EF-hand domain family member D2 [Source:HGNC Symbol;Acc:HGNC:28670]	13.5649	14.1597	37.6301	47.9889	4347.12	-1.62686	0.1183	-13.752	4.9572e-43	1.92905e-41	-1.61408	0.117365
ENSG00000155363	MOV10	protein_coding	Mov10 RNA helicase [Source:HGNC Symbol;Acc:HGNC:7200]	7.18775	8.20113	2.35706	2.69162	2709.76	1.60767	0.116913	13.751	5.02466e-43	1.9529e-41	1.59534	0.116006
ENSG00000053372	MRTO4	protein_coding	MRT4 homolog, ribosome maturation factor [Source:HGNC Symbol;Acc:HGNC:18477]	17.8534	18.2725	43.0389	48.7836	4949.86	-1.34588	0.0978995	-13.7476	5.26696e-43	2.04457e-41	-1.33862	0.0973689
ENSG00000138442	WDR12	protein_coding	WD repeat domain 12 [Source:HGNC Symbol;Acc:HGNC:14098]	4.92944	5.10122	11.6633	12.6062	4993.71	-1.27477	0.0927401	-13.7457	5.40818e-43	2.09683e-41	-1.2686	0.0922889
ENSG00000110917	MLEC	protein_coding	malectin [Source:HGNC Symbol;Acc:HGNC:28973]	36.5434	38.2985	79.542	89.7138	23785.5	-1.17731	0.0857145	-13.7352	6.24796e-43	2.41946e-41	-1.17244	0.0853595
ENSG00000173457	PPP1R14B	protein_coding	protein phosphatase 1 regulatory inhibitor subunit 14B [Source:HGNC Symbol;Acc:HGNC:9057]	14.5996	15.3553	42.1678	52.7944	3134.76	-1.66468	0.121225	-13.7322	6.51446e-43	2.51959e-41	-1.65096	0.120216
ENSG00000007923	DNAJC11	protein_coding	DnaJ heat shock protein family (Hsp40) member C11 [Source:HGNC Symbol;Acc:HGNC:25570]	6.03626	6.29212	13.6752	14.8548	7533.51	-1.21053	0.088207	-13.7238	7.31641e-43	2.82631e-41	-1.20523	0.0878193
ENSG00000161980	POLR3K	protein_coding	RNA polymerase III subunit K [Source:HGNC Symbol;Acc:HGNC:14121]	9.85746	9.59461	27.0123	28.7629	2128.05	-1.51976	0.11082	-13.7138	8.39808e-43	3.24021e-41	-1.50928	0.110045
ENSG00000276293	PIP4K2B	protein_coding	phosphatidylinositol-5-phosphate 4-kinase type 2 beta [Source:HGNC Symbol;Acc:HGNC:8998]	5.99564	6.64834	15.9217	17.4104	4024.92	-1.39852	0.10198	-13.7136	8.42101e-43	3.24511e-41	-1.39034	0.10138
ENSG00000263001	GTF2I	protein_coding	general transcription factor IIi [Source:HGNC Symbol;Acc:HGNC:4659]	9.07073	9.05236	19.336	20.9012	9984.09	-1.15073	0.0839743	-13.7033	9.69503e-43	3.73153e-41	-1.14616	0.0836399
ENSG00000106344	RBM28	protein_coding	RNA binding motif protein 28 [Source:HGNC Symbol;Acc:HGNC:21863]	8.82897	8.8503	18.2834	18.8827	13170.6	-1.07194	0.0782382	-13.7009	1.00212e-42	3.8524e-41	-1.06824	0.0779678
ENSG00000155561	NUP205	protein_coding	nucleoporin 205 [Source:HGNC Symbol;Acc:HGNC:18658]	27.9622	28.6118	58.084	62.8993	20480.8	-1.09661	0.080099	-13.6907	1.15403e-42	4.431e-41	-1.09265	0.0798091
ENSG00000164649	CDCA7L	protein_coding	cell division cycle associated 7 like [Source:HGNC Symbol;Acc:HGNC:30777]	15.4684	16.0704	35.9704	40.016	6337.3	-1.26866	0.0926838	-13.6881	1.1964e-42	4.58814e-41	-1.26253	0.0922339
ENSG00000163040	CCDC74A	protein_coding	coiled-coil domain containing 74A [Source:HGNC Symbol;Acc:HGNC:25197]	1.57649	1.53667	6.69365	7.36936	799.929	-2.17556	0.15894	-13.6879	1.19866e-42	4.59125e-41	-2.14493	0.156601
ENSG00000148180	GSN	protein_coding	gelsolin [Source:HGNC Symbol;Acc:HGNC:4620]	2.40711	2.36071	0.529771	0.6237	990.949	2.04676	0.149541	13.687	1.21484e-42	4.64762e-41	2.0212	0.147604
ENSG00000125630	POLR1B	protein_coding	RNA polymerase I subunit B [Source:HGNC Symbol;Acc:HGNC:20454]	5.29701	5.61834	12.7045	13.2514	5020.91	-1.24973	0.0913352	-13.6829	1.28484e-42	4.9095e-41	-1.24386	0.0909042
ENSG00000168496	FEN1	protein_coding	flap structure-specific endonuclease 1 [Source:HGNC Symbol;Acc:HGNC:3650]	26.9363	29.8242	67.4926	75.9054	6658.85	-1.33711	0.0977496	-13.679	1.35621e-42	5.17595e-41	-1.32993	0.0972222
ENSG00000169710	FASN	protein_coding	fatty acid synthase [Source:HGNC Symbol;Acc:HGNC:3594]	27.4376	29.1237	60.2877	68.1906	26105.1	-1.18366	0.0865665	-13.6734	1.46465e-42	5.5831e-41	-1.17866	0.0862008
ENSG00000268006	PTOV1-AS1	lncRNA	PTOV1 antisense RNA 1 [Source:HGNC Symbol;Acc:HGNC:44174]	2.74777	2.83927	0.347401	0.253932	393.671	3.21791	0.235444	13.6674	1.58947e-42	6.05161e-41	3.12024	0.227264
ENSG00000180596	H2BC4	protein_coding	H2B clustered histone 4 [Source:HGNC Symbol;Acc:HGNC:4757]	24.4365	25.0481	62.5465	80.548	8397.5	-1.53197	0.112116	-13.6642	1.6603e-42	6.31373e-41	-1.52116	0.111322
ENSG00000086570	FAT2	protein_coding	FAT atypical cadherin 2 [Source:HGNC Symbol;Acc:HGNC:3596]	0.544803	0.556426	0.0256875	0.03125	257.894	4.27166	0.312767	13.6576	1.81763e-42	6.90372e-41	4.0506	0.290641
ENSG00000166411	IDH3A	protein_coding	isocitrate dehydrogenase (NAD(+)) 3 catalytic subunit alpha [Source:HGNC Symbol;Acc:HGNC:5384]	14.0637	14.6237	31.1484	34.276	9718.9	-1.18944	0.0870989	-13.6562	1.85389e-42	7.03305e-41	-1.18436	0.0867259
ENSG00000162408	NOL9	protein_coding	nucleolar protein 9 [Source:HGNC Symbol;Acc:HGNC:26265]	12.2031	12.7959	27.2399	29.6032	9006.76	-1.18515	0.0868067	-13.6527	1.94453e-42	7.36808e-41	-1.18012	0.0864373
ENSG00000119866	BCL11A	protein_coding	BCL11 transcription factor A [Source:HGNC Symbol;Acc:HGNC:13221]	5.69792	4.67841	13.6252	12.9775	13720.4	-1.35827	0.099531	-13.6467	2.11346e-42	7.99863e-41	-1.3507	0.0989755
ENSG00000230183	CNOT6LP1	processed_pseudogene	CNOT6L pseudogene 1 [Source:HGNC Symbol;Acc:HGNC:32355]	6.30631	6.21531	0.0469985	0.0898476	280.108	6.50688	0.476899	13.6441	2.18777e-42	8.26998e-41	5.84593	0.376852
ENSG00000164342	TLR3	protein_coding	toll like receptor 3 [Source:HGNC Symbol;Acc:HGNC:11849]	2.50065	2.81063	0.513322	0.558566	724.207	2.30853	0.169209	13.6431	2.2207e-42	8.38445e-41	2.27176	0.166365
ENSG00000177455	CD19	protein_coding	CD19 molecule [Source:HGNC Symbol;Acc:HGNC:1633]	13.3963	13.6773	32.7284	36.1342	3892.93	-1.3469	0.0987457	-13.6401	2.31291e-42	8.72222e-41	-1.33951	0.0982005
ENSG00000141401	IMPA2	protein_coding	inositol monophosphatase 2 [Source:HGNC Symbol;Acc:HGNC:6051]	1.33748	1.25074	5.53706	5.86017	808.395	-2.13871	0.15689	-13.6319	2.58841e-42	9.74959e-41	-2.10935	0.154643
ENSG00000156110	ADK	protein_coding	adenosine kinase [Source:HGNC Symbol;Acc:HGNC:257]	7.75534	7.16096	18.5904	20.5862	3813.62	-1.39316	0.102204	-13.6312	2.61177e-42	9.82588e-41	-1.38498	0.101599
ENSG00000188191	PRKAR1B	protein_coding	protein kinase cAMP-dependent type I regulatory subunit beta [Source:HGNC Symbol;Acc:HGNC:9390]	6.41466	6.1036	15.5249	16.1596	3337.13	-1.33977	0.0983293	-13.6253	2.83089e-42	1.06376e-40	-1.33249	0.0977904
ENSG00000153815	CMIP	protein_coding	c-Maf inducing protein [Source:HGNC Symbol;Acc:HGNC:24319]	2.56886	2.64722	6.34803	6.90877	3652.09	-1.34575	0.0987782	-13.624	2.88324e-42	1.08215e-40	-1.33837	0.0982323
ENSG00000260572	PPM1L-DT	lncRNA	PPM1L divergent transcript [Source:HGNC Symbol;Acc:HGNC:55390]	5.3479	7.324	0.370603	0.536152	352.467	3.80207	0.279082	13.6235	2.90378e-42	1.08858e-40	3.64241	0.264987
ENSG00000143476	DTL	protein_coding	denticleless E3 ubiquitin protein ligase homolog [Source:HGNC Symbol;Acc:HGNC:30288]	10.8453	11.3393	25.4651	28.0331	5639.29	-1.26998	0.0932497	-13.6191	3.08183e-42	1.15396e-40	-1.26377	0.0927914
ENSG00000073111	MCM2	protein_coding	minichromosome maintenance complex component 2 [Source:HGNC Symbol;Acc:HGNC:6944]	20.3105	20.8343	46.4879	54.5453	10146.4	-1.29609	0.0951779	-13.6175	3.15006e-42	1.17811e-40	-1.28948	0.0946916
ENSG00000172403	SYNPO2	protein_coding	synaptopodin 2 [Source:HGNC Symbol;Acc:HGNC:17732]	0.476198	0.531152	0.0439783	0.0453999	324.189	3.49425	0.256615	13.6167	3.18726e-42	1.19062e-40	3.36925	0.245597
ENSG00000166902	MRPL16	protein_coding	mitochondrial ribosomal protein L16 [Source:HGNC Symbol;Acc:HGNC:14476]	14.1618	14.1724	35.5976	40.6409	3437.76	-1.42806	0.104939	-13.6084	3.56924e-42	1.33175e-40	-1.41922	0.104285
ENSG00000100426	ZBED4	protein_coding	zinc finger BED-type containing 4 [Source:HGNC Symbol;Acc:HGNC:20721]	5.58095	6.02668	14.2373	16.0885	4374.88	-1.38554	0.101853	-13.6034	3.82199e-42	1.42438e-40	-1.37746	0.101255
ENSG00000163683	SMIM14	protein_coding	small integral membrane protein 14 [Source:HGNC Symbol;Acc:HGNC:27321]	34.3889	37.7639	76.7494	81.8769	22798.6	-1.13652	0.0835479	-13.6032	3.83536e-42	1.42768e-40	-1.13205	0.0832191
ENSG00000110324	IL10RA	protein_coding	interleukin 10 receptor subunit alpha [Source:HGNC Symbol;Acc:HGNC:5964]	28.0015	30.0767	11.852	13.1863	11109.5	1.21379	0.0892456	13.6006	3.97362e-42	1.47742e-40	1.20835	0.0888444
ENSG00000144655	CSRNP1	protein_coding	cysteine and serine rich nuclear protein 1 [Source:HGNC Symbol;Acc:HGNC:14300]	16.3011	17.1185	5.01511	5.87651	2166.27	1.61713	0.118954	13.5946	4.30924e-42	1.60032e-40	1.60429	0.117996
ENSG00000287979		lncRNA	novel transcript	15.6707	15.9602	3.46963	3.60431	768.593	2.16058	0.158935	13.5941	4.34196e-42	1.61059e-40	2.13016	0.156586
ENSG00000163938	GNL3	protein_coding	G protein nucleolar 3 [Source:HGNC Symbol;Acc:HGNC:29931]	53.5348	52.3858	109.906	120.698	16492.7	-1.12245	0.0827157	-13.57	6.02988e-42	2.23408e-40	-1.11813	0.0823965
ENSG00000138639	ARHGAP24	protein_coding	Rho GTPase activating protein 24 [Source:HGNC Symbol;Acc:HGNC:25361]	0.775568	0.690723	3.03615	3.04191	898.657	-2.05143	0.151223	-13.5656	6.40781e-42	2.37134e-40	-2.02524	0.14922
ENSG00000138755	CXCL9	protein_coding	C-X-C motif chemokine ligand 9 [Source:HGNC Symbol;Acc:HGNC:7098]	29.1404	28.3677	7.96369	10.2407	3163.96	1.65911	0.12235	13.5604	6.87581e-42	2.54157e-40	1.64519	0.121313
ENSG00000155229	MMS19	protein_coding	MMS19 homolog, cytosolic iron-sulfur assembly component [Source:HGNC Symbol;Acc:HGNC:13824]	6.13176	5.88	14.6413	14.7814	3614.17	-1.29249	0.0953334	-13.5576	7.14699e-42	2.63873e-40	-1.28588	0.0948424
ENSG00000092051	JPH4	protein_coding	junctophilin 4 [Source:HGNC Symbol;Acc:HGNC:20156]	1.64751	1.95946	0.0194688	0.0155078	291.82	6.69149	0.493612	13.5562	7.28366e-42	2.68606e-40	5.97761	0.382934
ENSG00000125885	MCM8	protein_coding	minichromosome maintenance 8 homologous recombination repair factor [Source:HGNC Symbol;Acc:HGNC:16147]	6.99846	6.67695	16.6374	15.5849	5342.83	-1.23644	0.0912122	-13.5556	7.33782e-42	2.70289e-40	-1.23065	0.090783
ENSG00000171316	CHD7	protein_coding	chromodomain helicase DNA binding protein 7 [Source:HGNC Symbol;Acc:HGNC:20626]	7.6872	7.61862	15.8018	15.852	13424.1	-1.0483	0.0773387	-13.5547	7.43552e-42	2.7357e-40	-1.04477	0.0770775
ENSG00000076003	MCM6	protein_coding	minichromosome maintenance complex component 6 [Source:HGNC Symbol;Acc:HGNC:6949]	13.1024	13.2357	31.8841	38.6368	6061.96	-1.42096	0.10488	-13.5485	8.08981e-42	2.97298e-40	-1.41218	0.104229
ENSG00000060688	SNRNP40	protein_coding	small nuclear ribonucleoprotein U5 subunit 40 [Source:HGNC Symbol;Acc:HGNC:30857]	15.8641	17.1917	37.8162	41.4568	6608.5	-1.26197	0.0931602	-13.5462	8.34052e-42	3.06157e-40	-1.25581	0.0927035
ENSG00000100522	GNPNAT1	protein_coding	glucosamine-phosphate N-acetyltransferase 1 [Source:HGNC Symbol;Acc:HGNC:19980]	13.6631	14.0775	31.3744	34.2806	5668.5	-1.24296	0.0917883	-13.5416	8.88872e-42	3.25903e-40	-1.23706	0.0913511
ENSG00000141385	AFG3L2	protein_coding	AFG3 like matrix AAA peptidase subunit 2 [Source:HGNC Symbol;Acc:HGNC:315]	16.184	16.5405	34.6978	38.2396	11407.4	-1.15632	0.085409	-13.5386	9.25397e-42	3.38903e-40	-1.15157	0.0850573
ENSG00000279602		TEC	TEC	30.747	31.9599	9.53899	10.514	1664.72	1.64454	0.121542	13.5307	1.03077e-41	3.77057e-40	1.63092	0.120516
ENSG00000091409	ITGA6	protein_coding	integrin subunit alpha 6 [Source:HGNC Symbol;Acc:HGNC:6142]	8.12861	7.41894	18.5231	20.8915	5556.13	-1.34209	0.0992887	-13.5171	1.24025e-41	4.53163e-40	-1.33465	0.0987357
ENSG00000058091	CDK14	protein_coding	cyclin dependent kinase 14 [Source:HGNC Symbol;Acc:HGNC:8883]	22.7831	22.0603	45.9621	48.2832	14772	-1.07154	0.0793029	-13.5119	1.32966e-41	4.85273e-40	-1.06774	0.0790214
ENSG00000148840	PPRC1	protein_coding	PPARG related coactivator 1 [Source:HGNC Symbol;Acc:HGNC:30025]	13.4095	14.6083	31.0285	32.2414	8424.14	-1.1752	0.0870202	-13.5049	1.46409e-41	5.33422e-40	-1.17018	0.0866481
ENSG00000124571	XPO5	protein_coding	exportin 5 [Source:HGNC Symbol;Acc:HGNC:17675]	13.8806	14.048	29.0775	31.1027	11310	-1.10757	0.0820127	-13.5048	1.46496e-41	5.33422e-40	-1.10337	0.0817013
ENSG00000172432	GTPBP2	protein_coding	GTP binding protein 2 [Source:HGNC Symbol;Acc:HGNC:4670]	31.2004	31.4067	13.5831	14.3316	6475.07	1.16524	0.0863061	13.5012	1.53773e-41	5.5928e-40	1.16035	0.0859425
ENSG00000182158	CREB3L2	protein_coding	cAMP responsive element binding protein 3 like 2 [Source:HGNC Symbol;Acc:HGNC:23720]	3.50539	3.43497	0.928432	1.02355	1185.34	1.82975	0.135594	13.4943	1.68944e-41	6.13752e-40	1.81092	0.134159
ENSG00000196950	SLC39A10	protein_coding	solute carrier family 39 member 10 [Source:HGNC Symbol;Acc:HGNC:20861]	2.38254	2.65063	7.32862	8.59557	2194.08	-1.6618	0.123181	-13.4907	1.77294e-41	6.43328e-40	-1.64766	0.122119
ENSG00000101220	ADISSP	protein_coding	adipose secreted signaling protein [Source:HGNC Symbol;Acc:HGNC:15873]	12.4841	12.4733	34.6408	43.0233	2809.79	-1.6379	0.12141	-13.4907	1.77491e-41	6.43328e-40	-1.62436	0.120396
ENSG00000197943	PLCG2	protein_coding	phospholipase C gamma 2 [Source:HGNC Symbol;Acc:HGNC:9066]	3.23562	2.94927	7.67234	7.16881	5832.71	-1.26275	0.0936347	-13.4859	1.89392e-41	6.85682e-40	-1.25652	0.0931708
ENSG00000134516	DOCK2	protein_coding	dedicator of cytokinesis 2 [Source:HGNC Symbol;Acc:HGNC:2988]	9.8729	9.78197	20.2649	21.8962	13672.2	-1.10105	0.081669	-13.4818	2.00107e-41	7.23649e-40	-1.09691	0.0813616
ENSG00000284823		lncRNA	novel transcript, antisense to CDYL	5.67048	7.75633	0.101494	0.0606339	278.485	6.37872	0.473327	13.4764	2.15499e-41	7.78424e-40	5.72777	0.379457
ENSG00000198826	ARHGAP11A	protein_coding	Rho GTPase activating protein 11A [Source:HGNC Symbol;Acc:HGNC:15783]	9.44538	9.31678	20.7095	22.0253	5962.63	-1.18762	0.0881824	-13.4678	2.42115e-41	8.73568e-40	-1.18242	0.0877947
ENSG00000135387	CAPRIN1	protein_coding	cell cycle associated protein 1 [Source:HGNC Symbol;Acc:HGNC:6743]	36.918	38.07	78.5936	90.5653	33608.7	-1.17366	0.0871805	-13.4624	2.60162e-41	9.37618e-40	-1.16864	0.0868071
ENSG00000203711	LINC02901	lncRNA	long intergenic non-protein coding RNA 2901 [Source:HGNC Symbol;Acc:HGNC:21179]	4.34489	4.67583	0.320143	0.297267	273.959	3.8696	0.288008	13.4357	3.73297e-41	1.34383e-39	3.69742	0.271678
ENSG00000151465	CDC123	protein_coding	cell division cycle 123 [Source:HGNC Symbol;Acc:HGNC:16827]	32.6071	34.4961	74.505	83.2629	7821.34	-1.23339	0.0918174	-13.4331	3.86918e-41	1.39128e-39	-1.22754	0.0913804
ENSG00000169813	HNRNPF	protein_coding	heterogeneous nuclear ribonucleoprotein F [Source:HGNC Symbol;Acc:HGNC:5039]	46.3567	49.295	103.43	118.389	15727	-1.21354	0.0903471	-13.432	3.92508e-41	1.40978e-39	-1.20797	0.0899313
ENSG00000182004	SNRPE	protein_coding	small nuclear ribonucleoprotein polypeptide E [Source:HGNC Symbol;Acc:HGNC:11161]	21.6457	23.9618	55.6962	64.4155	5217.15	-1.3971	0.104063	-13.4255	4.28715e-41	1.53809e-39	-1.3886	0.103427
ENSG00000132837	DMGDH	protein_coding	dimethylglycine dehydrogenase [Source:HGNC Symbol;Acc:HGNC:24475]	1.85312	1.45462	0.110281	0.0837104	280.691	4.09422	0.305025	13.4226	4.45927e-41	1.59803e-39	3.89118	0.285519
ENSG00000136982	DSCC1	protein_coding	DNA replication and sister chromatid cohesion 1 [Source:HGNC Symbol;Acc:HGNC:24453]	8.68029	9.49319	24.5962	28.4554	2681.06	-1.54566	0.115189	-13.4185	4.71271e-41	1.68695e-39	-1.53415	0.114323
ENSG00000118596	SLC16A7	protein_coding	solute carrier family 16 member 7 [Source:HGNC Symbol;Acc:HGNC:10928]	1.29526	1.35911	3.63917	3.98898	2132.62	-1.52305	0.113506	-13.4182	4.73226e-41	1.69203e-39	-1.51203	0.112675
ENSG00000152556	PFKM	protein_coding	phosphofructokinase, muscle [Source:HGNC Symbol;Acc:HGNC:8877]	12.427	13.2484	27.6255	29.1978	9047.8	-1.14612	0.085418	-13.4178	4.75928e-41	1.69978e-39	-1.14141	0.085066
ENSG00000285230	RALY-AS1	lncRNA	RALY antisense RNA 1 [Source:HGNC Symbol;Acc:HGNC:50743]	3.44997	3.78363	1.11262	1.11361	1454.56	1.70011	0.126718	13.4164	4.84532e-41	1.72857e-39	1.68481	0.125553
ENSG00000132341	RAN	protein_coding	RAN, member RAS oncogene family [Source:HGNC Symbol;Acc:HGNC:9846]	51.629	55.1612	114.331	131.755	24926.2	-1.2044	0.0897837	-13.4144	4.97722e-41	1.77362e-39	-1.19893	0.0893759
ENSG00000100439	ABHD4	protein_coding	abhydrolase domain containing 4, N-acyl phospholipase B [Source:HGNC Symbol;Acc:HGNC:20154]	5.94288	7.40706	1.23645	1.49151	916.203	2.29029	0.170802	13.4091	5.35195e-41	1.90502e-39	2.25313	0.167918
ENSG00000133627	ACTR3B	protein_coding	actin related protein 3B [Source:HGNC Symbol;Acc:HGNC:17256]	2.53308	2.21859	7.22876	7.53657	1779.49	-1.63573	0.121994	-13.4083	5.40325e-41	1.92112e-39	-1.62208	0.120959
ENSG00000290727	ALMS1P1	lncRNA	ALMS1 pseudogene 1 [Source:HGNC Symbol;Acc:HGNC:29586]	1.6107	1.76372	0.0696353	0.0980905	251.28	4.32712	0.322755	13.4068	5.51736e-41	1.9595e-39	4.08972	0.298526
ENSG00000147955	SIGMAR1	protein_coding	sigma non-opioid intracellular receptor 1 [Source:HGNC Symbol;Acc:HGNC:8157]	10.59	11.3656	27.3538	31.5512	3822.13	-1.42388	0.106307	-13.3941	6.55007e-41	2.32366e-39	-1.41484	0.105628
ENSG00000164054	SHISA5	protein_coding	shisa family member 5 [Source:HGNC Symbol;Acc:HGNC:30376]	8.44221	9.70603	24.381	30.4661	4792.71	-1.59566	0.119166	-13.3902	6.89739e-41	2.44414e-39	-1.58295	0.118212
ENSG00000137124	ALDH1B1	protein_coding	aldehyde dehydrogenase 1 family member B1 [Source:HGNC Symbol;Acc:HGNC:407]	2.15918	2.29091	8.15635	9.44512	1040.34	-1.98395	0.14823	-13.3842	7.47798e-41	2.64692e-39	-1.9596	0.146356
ENSG00000071537	SEL1L	protein_coding	SEL1L adaptor subunit of SYVN1 ubiquitin ligase [Source:HGNC Symbol;Acc:HGNC:10717]	30.7478	31.004	13.0655	14.6579	12937.2	1.15531	0.0863434	13.3804	7.87128e-41	2.78303e-39	1.15046	0.0859802
ENSG00000065989	PDE4A	protein_coding	phosphodiesterase 4A [Source:HGNC Symbol;Acc:HGNC:8780]	2.43478	2.50209	6.91233	7.84073	2015.19	-1.57946	0.118065	-13.3779	8.14365e-41	2.87612e-39	-1.5671	0.117129
ENSG00000165480	SKA3	protein_coding	spindle and kinetochore associated complex subunit 3 [Source:HGNC Symbol;Acc:HGNC:20262]	8.75986	9.67221	23.9735	27.335	3164.57	-1.47707	0.110449	-13.3733	8.65941e-41	3.05487e-39	-1.46695	0.109686
ENSG00000013364	MVP	protein_coding	major vault protein [Source:HGNC Symbol;Acc:HGNC:7531]	9.4371	10.0645	3.19726	3.63366	2447.54	1.51318	0.113183	13.3694	9.12922e-41	3.21704e-39	1.5023	0.112359
ENSG00000125354	SEPTIN6	protein_coding	septin 6 [Source:HGNC Symbol;Acc:HGNC:15848]	28.4365	29.0186	58.6498	64.0958	17032.8	-1.09518	0.0819215	-13.3687	9.21437e-41	3.24344e-39	-1.09104	0.0816114
ENSG00000023445	BIRC3	protein_coding	baculoviral IAP repeat containing 3 [Source:HGNC Symbol;Acc:HGNC:591]	135.196	144.992	280.278	300.415	97515.7	-1.05138	0.0786537	-13.3673	9.39396e-41	3.30299e-39	-1.04772	0.0783794
ENSG00000131876	SNRPA1	protein_coding	small nuclear ribonucleoprotein polypeptide A' [Source:HGNC Symbol;Acc:HGNC:11152]	13.6108	13.536	30.8023	34.0163	5107.05	-1.25568	0.0939699	-13.3626	1.00073e-40	3.51241e-39	-1.24944	0.0935008
ENSG00000259870		lncRNA	novel transcript	7.31154	7.32082	0.0327511	0.0156527	466.178	8.25084	0.617462	13.3625	1.00117e-40	3.51241e-39	7.13343	0.403646
ENSG00000084090	STARD7	protein_coding	StAR related lipid transfer domain containing 7 [Source:HGNC Symbol;Acc:HGNC:18063]	44.2262	44.6757	96.0658	113.822	19970.6	-1.23936	0.0927702	-13.3594	1.04369e-40	3.65753e-39	-1.23335	0.0923204
ENSG00000198771	RCSD1	protein_coding	RCSD domain containing 1 [Source:HGNC Symbol;Acc:HGNC:28310]	6.06497	6.67343	15.0993	17.1154	5555.38	-1.3386	0.100227	-13.3556	1.09846e-40	3.84522e-39	-1.33104	0.0996586
ENSG00000139697	SBNO1	protein_coding	strawberry notch homolog 1 [Source:HGNC Symbol;Acc:HGNC:22973]	14.7734	14.6101	29.9765	32.6032	15489.2	-1.09071	0.0816773	-13.3539	1.12453e-40	3.93215e-39	-1.08661	0.0813698
ENSG00000125657	TNFSF9	protein_coding	TNF superfamily member 9 [Source:HGNC Symbol;Acc:HGNC:11939]	73.5981	78.1994	31.98	33.5427	5374.64	1.21202	0.0908345	13.3432	1.29798e-40	4.53362e-39	1.20639	0.0904105
ENSG00000089048	ESF1	protein_coding	ESF1 nucleolar pre-rRNA processing protein homolog [Source:HGNC Symbol;Acc:HGNC:15898]	23.1469	23.3594	49.6304	52.2103	7295.01	-1.13084	0.0847545	-13.3426	1.30882e-40	4.56648e-39	-1.12627	0.0844105
ENSG00000136960	ENPP2	protein_coding	ectonucleotide pyrophosphatase/phosphodiesterase 2 [Source:HGNC Symbol;Acc:HGNC:3357]	1.18636	1.25718	0.0740318	0.0854046	265.105	3.93663	0.295151	13.3377	1.39767e-40	4.87112e-39	3.75332	0.277451
ENSG00000130303	BST2	protein_coding	bone marrow stromal cell antigen 2 [Source:HGNC Symbol;Acc:HGNC:1119]	237.96	265.257	89.0101	106.825	11649.1	1.36145	0.102081	13.337	1.40979e-40	4.90796e-39	1.35348	0.101481
ENSG00000011485	PPP5C	protein_coding	protein phosphatase 5 catalytic subunit [Source:HGNC Symbol;Acc:HGNC:9322]	5.73933	5.91903	13.7007	15.4075	4374.07	-1.32013	0.0990075	-13.3336	1.47606e-40	5.13303e-39	-1.31285	0.0984586
ENSG00000185338	SOCS1	protein_coding	suppressor of cytokine signaling 1 [Source:HGNC Symbol;Acc:HGNC:19383]	49.6246	55.6961	14.4783	18.743	3749.27	1.6643	0.124823	13.3333	1.48208e-40	5.14833e-39	1.64977	0.123724
ENSG00000135966	TGFBRAP1	protein_coding	transforming growth factor beta receptor associated protein 1 [Source:HGNC Symbol;Acc:HGNC:16836]	6.39288	6.77586	15.8533	17.8815	4050.74	-1.35719	0.101797	-13.3323	1.50099e-40	5.2083e-39	-1.34929	0.1012
ENSG00000140464	PML	protein_coding	PML nuclear body scaffold [Source:HGNC Symbol;Acc:HGNC:9113]	16.0333	17.819	5.69073	6.96721	8920.54	1.41908	0.106463	13.3293	1.56318e-40	5.41815e-39	1.41005	0.105783
ENSG00000092847	AGO1	protein_coding	argonaute RISC component 1 [Source:HGNC Symbol;Acc:HGNC:3262]	14.9118	14.4096	29.3638	30.4938	18954.8	-1.02959	0.0772952	-13.3203	1.76464e-40	6.10979e-39	-1.02613	0.0770346
ENSG00000197768	STPG3	protein_coding	sperm-tail PG-rich repeat containing 3 [Source:HGNC Symbol;Acc:HGNC:37285]	4.39698	5.72033	0.159944	0.050961	251.836	5.59669	0.420189	13.3194	1.78441e-40	6.1715e-39	5.11257	0.359728
ENSG00000124496	TRERF1	protein_coding	transcriptional regulating factor 1 [Source:HGNC Symbol;Acc:HGNC:18273]	0.939405	1.00102	3.46355	3.49779	1075.84	-1.84301	0.138385	-13.3179	1.82055e-40	6.28962e-39	-1.82327	0.136861
ENSG00000204977	TRIM13	protein_coding	tripartite motif containing 13 [Source:HGNC Symbol;Acc:HGNC:9976]	1.81932	1.97857	5.45722	5.84707	1850.58	-1.57367	0.118178	-13.3161	1.86577e-40	6.43884e-39	-1.56134	0.117238
ENSG00000181163	NPM1	protein_coding	nucleophosmin 1 [Source:HGNC Symbol;Acc:HGNC:7910]	121.192	121.948	247.188	284.117	97418.3	-1.12776	0.0846923	-13.316	1.86922e-40	6.44373e-39	-1.1232	0.08435
ENSG00000010810	FYN	protein_coding	FYN proto-oncogene, Src family tyrosine kinase [Source:HGNC Symbol;Acc:HGNC:4037]	20.3256	19.8415	7.73714	8.88225	6369.71	1.27301	0.095649	13.3092	2.04696e-40	7.04877e-39	1.26646	0.0951546
ENSG00000276180	H4C9	protein_coding	H4 clustered histone 9 [Source:HGNC Symbol;Acc:HGNC:4793]	44.1818	46.9926	133.053	168.456	2359.56	-1.72565	0.12969	-13.3059	2.13769e-40	7.35324e-39	-1.70939	0.128454
ENSG00000079785	DDX1	protein_coding	DEAD-box helicase 1 [Source:HGNC Symbol;Acc:HGNC:2734]	11.7601	12.053	25.1248	28.1753	11817.4	-1.16242	0.0874624	-13.2905	2.62902e-40	9.03351e-39	-1.15741	0.087085
ENSG00000134061	CD180	protein_coding	CD180 molecule [Source:HGNC Symbol;Acc:HGNC:6726]	5.11515	4.55982	12.4955	13.4416	3055.1	-1.42274	0.107107	-13.2834	2.89039e-40	9.92086e-39	-1.41357	0.10641
ENSG00000110172	CHORDC1	protein_coding	cysteine and histidine rich domain containing 1 [Source:HGNC Symbol;Acc:HGNC:14525]	27.1074	27.1534	13.4495	12.9727	13553.9	1.03818	0.0782152	13.2734	3.3021e-40	1.13218e-38	1.0346	0.077945
ENSG00000135446	CDK4	protein_coding	cyclin dependent kinase 4 [Source:HGNC Symbol;Acc:HGNC:1773]	24.4674	24.2697	52.8274	58.822	7510.79	-1.19593	0.0901018	-13.273	3.318e-40	1.1364e-38	-1.19046	0.0896888
ENSG00000165389	SPTSSA	protein_coding	serine palmitoyltransferase small subunit A [Source:HGNC Symbol;Acc:HGNC:20361]	3.67469	3.98143	12.493	12.6016	1319.55	-1.71271	0.129133	-13.2631	3.78812e-40	1.29601e-38	-1.69671	0.127901
ENSG00000135776	ABCB10	protein_coding	ATP binding cassette subfamily B member 10 [Source:HGNC Symbol;Acc:HGNC:41]	6.13067	6.11207	15.4875	17.7161	2935.76	-1.43951	0.10855	-13.2613	3.88343e-40	1.32719e-38	-1.42998	0.107825
ENSG00000096968	JAK2	protein_coding	Janus kinase 2 [Source:HGNC Symbol;Acc:HGNC:6192]	11.0576	10.7585	4.56818	4.60116	3708.7	1.25049	0.0943128	13.259	4.00273e-40	1.36649e-38	1.24423	0.0938373
ENSG00000159399	HK2	protein_coding	hexokinase 2 [Source:HGNC Symbol;Acc:HGNC:4923]	17.2485	18.9771	39.2527	41.5513	10482.6	-1.15744	0.0872998	-13.2582	4.0451e-40	1.37947e-38	-1.15247	0.0869243
ENSG00000232855		lncRNA	novel transcript	1.26123	1.35145	0.00546083	0.00695969	374.954	7.71299	0.58243	13.2428	4.96869e-40	1.69261e-38	6.71944	0.401611
ENSG00000187555	USP7	protein_coding	ubiquitin specific peptidase 7 [Source:HGNC Symbol;Acc:HGNC:12630]	23.7765	23.0648	48.0086	53.6678	19639.8	-1.11815	0.0844696	-13.2373	5.3424e-40	1.81796e-38	-1.11366	0.0841297
ENSG00000074696	HACD3	protein_coding	3-hydroxyacyl-CoA dehydratase 3 [Source:HGNC Symbol;Acc:HGNC:24175]	10.0735	10.4219	23.6287	28.4532	7792.73	-1.34554	0.101663	-13.2352	5.49258e-40	1.86707e-38	-1.33772	0.101071
ENSG00000135763	URB2	protein_coding	URB2 ribosome biogenesis homolog [Source:HGNC Symbol;Acc:HGNC:28967]	8.18811	8.39184	18.5203	19.6356	4961.62	-1.2025	0.0908823	-13.2314	5.7789e-40	1.96229e-38	-1.19691	0.0904578
ENSG00000131828	PDHA1	protein_coding	pyruvate dehydrogenase E1 subunit alpha 1 [Source:HGNC Symbol;Acc:HGNC:8806]	16.6559	16.8134	36.5894	41.9691	8398.3	-1.23098	0.0930444	-13.23	5.89032e-40	1.99799e-38	-1.22498	0.0925899
ENSG00000161888	SPC24	protein_coding	SPC24 component of NDC80 kinetochore complex [Source:HGNC Symbol;Acc:HGNC:26913]	5.92935	5.78392	16.1009	17.3508	1940.73	-1.51401	0.114461	-13.2273	6.10388e-40	2.06821e-38	-1.50287	0.113607
ENSG00000183527	PSMG1	protein_coding	proteasome assembly chaperone 1 [Source:HGNC Symbol;Acc:HGNC:3043]	20.6751	21.5085	50.2966	59.5899	4953.17	-1.38134	0.104519	-13.2161	7.08682e-40	2.3987e-38	-1.37285	0.103874
ENSG00000000938	FGR	protein_coding	FGR proto-oncogene, Src family tyrosine kinase [Source:HGNC Symbol;Acc:HGNC:3697]	8.18794	7.58013	19.9766	22.1583	2963.95	-1.41808	0.107318	-13.2138	7.30145e-40	2.46872e-38	-1.4089	0.106617
ENSG00000166938	DIS3L	protein_coding	DIS3 like exosome 3'-5' exoribonuclease [Source:HGNC Symbol;Acc:HGNC:28698]	5.96283	6.24851	14.6626	16.1418	3539.19	-1.33498	0.101091	-13.2057	8.12995e-40	2.74591e-38	-1.32731	0.100506
ENSG00000164985	PSIP1	protein_coding	PC4 and SRSF1 interacting protein 1 [Source:HGNC Symbol;Acc:HGNC:9527]	18.9515	18.7704	39.0987	43.3913	12270.5	-1.12885	0.0855346	-13.1975	9.06431e-40	3.05824e-38	-1.12419	0.0851815
ENSG00000135486	HNRNPA1	protein_coding	heterogeneous nuclear ribonucleoprotein A1 [Source:HGNC Symbol;Acc:HGNC:5031]	110.559	112.988	220.748	245.4	69909.3	-1.06022	0.0803352	-13.1974	9.07943e-40	3.06009e-38	-1.05636	0.080043
ENSG00000004455	AK2	protein_coding	adenylate kinase 2 [Source:HGNC Symbol;Acc:HGNC:362]	16.6659	16.3871	32.4494	34.6853	27245.1	-1.02229	0.0774683	-13.1962	9.22551e-40	3.10602e-38	-1.01883	0.0772061
ENSG00000115306	SPTBN1	protein_coding	spectrin beta, non-erythrocytic 1 [Source:HGNC Symbol;Acc:HGNC:11275]	1.51034	1.62369	0.391486	0.451534	1111.98	1.89391	0.143539	13.1944	9.44622e-40	3.17695e-38	1.8721	0.141837
ENSG00000286176		lncRNA	novel transcript	11.2713	13.2045	0	0.0281882	864.15	9.73054	0.738039	13.1843	1.08022e-39	3.62916e-38	8.20046	0.410806
ENSG00000160856	FCRL3	protein_coding	Fc receptor like 3 [Source:HGNC Symbol;Acc:HGNC:18506]	7.05999	6.35333	15.9502	16.5978	4486.94	-1.27892	0.0970115	-13.1832	1.09628e-39	3.6792e-38	-1.27215	0.0964952
ENSG00000124721	DNAH8	protein_coding	dynein axonemal heavy chain 8 [Source:HGNC Symbol;Acc:HGNC:2952]	1.48296	1.1076	0.185792	0.234291	699.373	2.6236	0.199031	13.1819	1.11564e-39	3.74024e-38	2.56615	0.194423
ENSG00000136937	NCBP1	protein_coding	nuclear cap binding protein subunit 1 [Source:HGNC Symbol;Acc:HGNC:7658]	20.0007	19.9209	41.1634	44.4875	10464.7	-1.10132	0.0835543	-13.1809	1.1298e-39	3.7837e-38	-1.09699	0.083225
ENSG00000171823	FBXL14	protein_coding	F-box and leucine rich repeat protein 14 [Source:HGNC Symbol;Acc:HGNC:28624]	20.2994	24.5794	6.43776	7.47176	2405.11	1.68969	0.128227	13.1774	1.18447e-39	3.96261e-38	1.67413	0.127031
ENSG00000123595	RAB9A	protein_coding	RAB9A, member RAS oncogene family [Source:HGNC Symbol;Acc:HGNC:9792]	34.7398	37.4022	10.1783	13.0394	3049.73	1.63526	0.1241	13.1769	1.19208e-39	3.98385e-38	1.62114	0.123019
ENSG00000173436	MICOS10	protein_coding	mitochondrial contact site and cristae organizing system subunit 10 [Source:HGNC Symbol;Acc:HGNC:32068]	2.54126	2.48286	7.23166	7.86225	1668.64	-1.58711	0.120451	-13.1764	1.19962e-39	4.00485e-38	-1.57419	0.119454
ENSG00000196419	XRCC6	protein_coding	X-ray repair cross complementing 6 [Source:HGNC Symbol;Acc:HGNC:4055]	86.6994	91.5887	184.499	210.176	28132.2	-1.14647	0.0870443	-13.1711	1.28746e-39	4.29355e-38	-1.14158	0.0866727
ENSG00000112234	FBXL4	protein_coding	F-box and leucine rich repeat protein 4 [Source:HGNC Symbol;Acc:HGNC:13601]	5.90617	5.30546	13.6209	13.2987	4685.2	-1.26364	0.0959628	-13.1681	1.33999e-39	4.46406e-38	-1.2571	0.0954631
ENSG00000111142	METAP2	protein_coding	methionyl aminopeptidase 2 [Source:HGNC Symbol;Acc:HGNC:16672]	24.7678	25.2361	52.9376	60.0555	11079.5	-1.17616	0.0893238	-13.1673	1.35298e-39	4.50259e-38	-1.17087	0.0889218
ENSG00000155719	OTOA	protein_coding	otoancorin [Source:HGNC Symbol;Acc:HGNC:16378]	2.02351	2.22016	0.38725	0.404993	574.784	2.42107	0.183932	13.1628	1.43576e-39	4.77307e-38	2.37564	0.180247
ENSG00000125462	MIR9-1HG	lncRNA	MIR9-1 host gene [Source:HGNC Symbol;Acc:HGNC:30780]	3.69349	4.35348	1.36211	1.16585	2258.73	1.67076	0.12708	13.1473	1.76302e-39	5.85489e-38	1.65564	0.125915
ENSG00000163428	LRRC58	protein_coding	leucine rich repeat containing 58 [Source:HGNC Symbol;Acc:HGNC:26968]	17.6508	17.9109	36.1956	39.4627	13328.9	-1.0892	0.0829012	-13.1385	1.98005e-39	6.56874e-38	-1.08498	0.0825797
ENSG00000289117		lncRNA	novel transcript	15.9463	19.5706	0.331141	0.553916	228.65	5.32054	0.405017	13.1366	2.03123e-39	6.73151e-38	4.88838	0.351419
ENSG00000158417	EIF5B	protein_coding	eukaryotic translation initiation factor 5B [Source:HGNC Symbol;Acc:HGNC:30793]	27.5032	28.1454	55.1594	59.0899	20224.8	-1.03778	0.0790065	-13.1354	2.06411e-39	6.83334e-38	-1.03413	0.0787283
ENSG00000198888	MT-ND1	protein_coding	mitochondrially encoded NADH:ubiquinone oxidoreductase core subunit 1 [Source:HGNC Symbol;Acc:HGNC:7455]	1567.98	1632.4	3080.21	3098.26	135708	-0.949003	0.0722592	-13.1333	2.12183e-39	7.01708e-38	-0.946209	0.0720465
ENSG00000147274	RBMX	protein_coding	RNA binding motif protein X-linked [Source:HGNC Symbol;Acc:HGNC:9910]	39.3532	39.5754	77.8527	83.5387	21395	-1.03196	0.0785775	-13.133	2.13115e-39	7.04057e-38	-1.02837	0.0783039
ENSG00000049541	RFC2	protein_coding	replication factor C subunit 2 [Source:HGNC Symbol;Acc:HGNC:9970]	14.8783	15.4209	35.9097	39.0106	3521.13	-1.30614	0.0994796	-13.1297	2.22405e-39	7.33982e-38	-1.29887	0.0989221
ENSG00000206573	THUMPD3-AS1	lncRNA	THUMPD3 antisense RNA 1 [Source:HGNC Symbol;Acc:HGNC:44478]	18.0304	19.3287	8.525	7.67157	7727.39	1.20586	0.0919391	13.1159	2.67061e-39	8.80442e-38	1.20013	0.0915002
ENSG00000148843	PDCD11	protein_coding	programmed cell death 11 [Source:HGNC Symbol;Acc:HGNC:13408]	22.111	23.7846	46.9863	49.1263	16489.9	-1.06638	0.0813216	-13.1131	2.76858e-39	9.1179e-38	-1.06241	0.0810182
ENSG00000178096	BOLA1	protein_coding	bolA family member 1 [Source:HGNC Symbol;Acc:HGNC:24263]	6.7394	8.9936	0.764248	0.876614	384.188	3.26039	0.24866	13.1118	2.81676e-39	9.26697e-38	3.15046	0.239136
ENSG00000185880	TRIM69	protein_coding	tripartite motif containing 69 [Source:HGNC Symbol;Acc:HGNC:17857]	17.0575	17.5496	5.39534	6.95775	6585.26	1.48601	0.113339	13.1111	2.8428e-39	9.34296e-38	1.47529	0.112518
ENSG00000288744		lncRNA	novel transcript	18.0034	22.2699	3.6565	3.84096	652.178	2.42513	0.184998	13.1089	2.92678e-39	9.60898e-38	2.3791	0.181283
ENSG00000126457	PRMT1	protein_coding	protein arginine methyltransferase 1 [Source:HGNC Symbol;Acc:HGNC:5187]	21.0727	22.6722	48.8296	57.818	10917	-1.2857	0.0981433	-13.1003	3.2805e-39	1.07592e-37	-1.27874	0.0976105
ENSG00000135093	USP30	protein_coding	ubiquitin specific peptidase 30 [Source:HGNC Symbol;Acc:HGNC:20065]	5.86956	6.29613	1.71044	1.86166	1224.82	1.7677	0.134968	13.0972	3.41664e-39	1.11941e-37	1.74968	0.133557
ENSG00000167524	RSKR	protein_coding	ribosomal protein S6 kinase related [Source:HGNC Symbol;Acc:HGNC:26314]	2.58324	2.03136	9.4239	7.43564	2457.49	-1.86917	0.142766	-13.0925	3.63388e-39	1.18936e-37	-1.84787	0.141121
ENSG00000179873	NLRP11	protein_coding	NLR family pyrin domain containing 11 [Source:HGNC Symbol;Acc:HGNC:22945]	38.9044	37.0143	16.9748	17.7791	7222.98	1.12724	0.0861382	13.0864	3.93892e-39	1.28786e-37	1.12253	0.085777
ENSG00000233016	SNHG7	lncRNA	small nucleolar RNA host gene 7 [Source:HGNC Symbol;Acc:HGNC:28254]	31.836	37.3556	12.449	14.2015	7097.88	1.37633	0.105248	13.0771	4.45269e-39	1.45435e-37	1.36776	0.10459
ENSG00000169991	IFFO2	protein_coding	intermediate filament family orphan 2 [Source:HGNC Symbol;Acc:HGNC:27006]	3.35338	3.99532	0.845136	0.842374	845.088	2.1226	0.162404	13.0699	4.89242e-39	1.59633e-37	2.09141	0.159921
ENSG00000139737	SLAIN1	protein_coding	SLAIN motif family member 1 [Source:HGNC Symbol;Acc:HGNC:26387]	5.0254	5.3694	13.5562	15.7265	2660.4	-1.4943	0.114364	-13.0662	5.13776e-39	1.67466e-37	-1.48332	0.113516
ENSG00000146918	NCAPG2	protein_coding	non-SMC condensin II complex subunit G2 [Source:HGNC Symbol;Acc:HGNC:21904]	16.9102	15.2724	34.5856	35.7234	11021.7	-1.12744	0.0863288	-13.0598	5.5891e-39	1.8199e-37	-1.1227	0.0859658
ENSG00000103047	TANGO6	protein_coding	transport and golgi organization 6 homolog [Source:HGNC Symbol;Acc:HGNC:25749]	2.71347	2.46569	7.2846	7.17202	2054.82	-1.48092	0.113403	-13.0589	5.65502e-39	1.83948e-37	-1.47023	0.112574
ENSG00000118961	LDAH	protein_coding	lipid droplet associated hydrolase [Source:HGNC Symbol;Acc:HGNC:26145]	4.18137	4.22296	11.098	11.7712	2098.32	-1.44426	0.1106	-13.0585	5.68733e-39	1.84809e-37	-1.43434	0.10983
ENSG00000146453	PNLDC1	protein_coding	PARN like ribonuclease domain containing exonuclease 1 [Source:HGNC Symbol;Acc:HGNC:21185]	2.94162	3.68898	0.093443	0.133977	228.982	4.86179	0.372458	13.0532	6.09007e-39	1.97693e-37	4.51748	0.333171
ENSG00000125901	MRPS26	protein_coding	mitochondrial ribosomal protein S26 [Source:HGNC Symbol;Acc:HGNC:14045]	17.343	17.8399	49.5895	61.7515	2253.2	-1.66218	0.127363	-13.0507	6.29492e-39	2.04134e-37	-1.64707	0.126192
ENSG00000144283	PKP4	protein_coding	plakophilin 4 [Source:HGNC Symbol;Acc:HGNC:9026]	2.85476	3.01521	7.30742	8.37424	3110.92	-1.41775	0.108665	-13.047	6.60931e-39	2.14111e-37	-1.40834	0.107938
ENSG00000143341	HMCN1	protein_coding	hemicentin 1 [Source:HGNC Symbol;Acc:HGNC:19194]	0.421725	0.348451	0.00733356	0.0105147	223.503	5.42694	0.416152	13.0408	7.17285e-39	2.32129e-37	4.96667	0.357185
ENSG00000138071	ACTR2	protein_coding	actin related protein 2 [Source:HGNC Symbol;Acc:HGNC:169]	91.0005	91.4344	183.427	208.811	35148.5	-1.10436	0.0846893	-13.0401	7.23214e-39	2.3381e-37	-1.0999	0.084347
ENSG00000078140	UBE2K	protein_coding	ubiquitin conjugating enzyme E2 K [Source:HGNC Symbol;Acc:HGNC:4914]	22.2579	22.3389	45.6144	49.6837	10968	-1.09553	0.0840228	-13.0385	7.38836e-39	2.38617e-37	-1.09118	0.083688
ENSG00000279901		TEC	tec	6.88389	9.75244	0.994022	1.03922	468.79	3.03224	0.232773	13.0266	8.63458e-39	2.78582e-37	2.94218	0.22518
ENSG00000163528	CHCHD4	protein_coding	coiled-coil-helix-coiled-coil-helix domain containing 4 [Source:HGNC Symbol;Acc:HGNC:26467]	5.82852	5.79053	18.38	22.2388	1401.03	-1.80582	0.138664	-13.023	9.05105e-39	2.91722e-37	-1.7864	0.137143
ENSG00000109084	TMEM97	protein_coding	transmembrane protein 97 [Source:HGNC Symbol;Acc:HGNC:28106]	14.0443	15.2756	34.6843	39.7233	4598.45	-1.34364	0.103189	-13.0211	9.2825e-39	2.98878e-37	-1.3356	0.102568
ENSG00000145088	EAF2	protein_coding	ELL associated factor 2 [Source:HGNC Symbol;Acc:HGNC:23115]	28.5494	28.8582	10.4912	10.9	2111.01	1.42413	0.109382	13.0198	9.44051e-39	3.03657e-37	1.41456	0.108637
ENSG00000004487	KDM1A	protein_coding	lysine demethylase 1A [Source:HGNC Symbol;Acc:HGNC:29079]	5.09264	4.95517	10.4736	11.4037	8854.71	-1.12259	0.0862375	-13.0174	9.74476e-39	3.13126e-37	-1.11789	0.0858754
ENSG00000010671	BTK	protein_coding	Bruton tyrosine kinase [Source:HGNC Symbol;Acc:HGNC:1133]	7.89457	8.4642	18.6371	21.8158	6721.64	-1.30624	0.100357	-13.016	9.92983e-39	3.1875e-37	-1.29884	0.0997865
ENSG00000075651	PLD1	protein_coding	phospholipase D1 [Source:HGNC Symbol;Acc:HGNC:9067]	1.9719	2.27492	0.498737	0.456926	783.801	2.15215	0.165392	13.0125	1.03927e-38	3.33269e-37	2.11937	0.162762
ENSG00000119929	CUTC	protein_coding	cutC copper transporter [Source:HGNC Symbol;Acc:HGNC:24271]	6.57018	6.07592	19.3923	22.3846	1476.11	-1.72414	0.13259	-13.0036	1.16763e-38	3.74053e-37	-1.70717	0.13126
ENSG00000132313	MRPL35	protein_coding	mitochondrial ribosomal protein L35 [Source:HGNC Symbol;Acc:HGNC:14489]	7.73096	7.38337	18.2468	19.373	3052.96	-1.31562	0.101218	-12.998	1.25651e-38	4.02122e-37	-1.30804	0.10063
ENSG00000080824	HSP90AA1	protein_coding	heat shock protein 90 alpha family class A member 1 [Source:HGNC Symbol;Acc:HGNC:5253]	1339.02	1381.39	570.684	667.578	305395	1.1355	0.0874062	12.9911	1.37407e-38	4.39302e-37	1.13062	0.0870302
ENSG00000136261	BZW2	protein_coding	basic leucine zipper and W2 domains 2 [Source:HGNC Symbol;Acc:HGNC:18808]	18.7293	18.854	40.9888	46.8063	6949.26	-1.2241	0.0942473	-12.9882	1.42756e-38	4.55941e-37	-1.21798	0.0937747
ENSG00000189007	ADAT2	protein_coding	adenosine deaminase tRNA specific 2 [Source:HGNC Symbol;Acc:HGNC:21172]	3.12678	2.40896	8.88135	8.68551	2516.57	-1.66598	0.12828	-12.9871	1.44769e-38	4.61908e-37	-1.65062	0.127085
ENSG00000125944	HNRNPR	protein_coding	heterogeneous nuclear ribonucleoprotein R [Source:HGNC Symbol;Acc:HGNC:5047]	23.457	24.2923	47.6084	51.9792	19410.1	-1.0605	0.0817151	-12.9781	1.62933e-38	5.1934e-37	-1.05651	0.0814073
ENSG00000285091		lncRNA	novel transcript	3.72982	3.65936	0.12493	0.187653	224.398	4.55888	0.351564	12.9674	1.87162e-38	5.95967e-37	4.26705	0.319413
ENSG00000130038	CRACR2A	protein_coding	calcium release activated channel regulator 2A [Source:HGNC Symbol;Acc:HGNC:28657]	2.83598	2.51318	6.59365	6.90452	3556.1	-1.3354	0.10301	-12.9639	1.96144e-38	6.23942e-37	-1.32744	0.102391
ENSG00000185561	TLCD2	protein_coding	TLC domain containing 2 [Source:HGNC Symbol;Acc:HGNC:33522]	1.14927	1.32566	0.0175166	0.0279056	224.455	5.76189	0.444622	12.9591	2.08732e-38	6.6332e-37	5.22178	0.370233
ENSG00000237352				1.0188	1.09606	0.0927284	0.042471	302.825	3.97324	0.306621	12.9582	2.11275e-38	6.70731e-37	3.77355	0.28773
ENSG00000163597	SNHG16	lncRNA	small nucleolar RNA host gene 16 [Source:HGNC Symbol;Acc:HGNC:44352]	27.8645	29.4926	60.6403	70.5226	16480.9	-1.19334	0.0921424	-12.9511	2.31679e-38	7.3477e-37	-1.18764	0.0917015
ENSG00000113916	BCL6	protein_coding	BCL6 transcription repressor [Source:HGNC Symbol;Acc:HGNC:1001]	11.373	11.9971	25.3415	25.1882	6639.49	-1.11247	0.0859125	-12.9488	2.38551e-38	7.55807e-37	-1.10784	0.0855542
ENSG00000086200	IPO11	protein_coding	importin 11 [Source:HGNC Symbol;Acc:HGNC:20628]	5.66019	5.501	12.6465	13.8892	4302.04	-1.2495	0.0964969	-12.9486	2.39216e-38	7.5716e-37	-1.24296	0.0959887
ENSG00000164466	SFXN1	protein_coding	sideroflexin 1 [Source:HGNC Symbol;Acc:HGNC:16085]	10.5695	10.6698	22.2824	24.2981	7603.19	-1.13303	0.0875181	-12.9462	2.46782e-38	7.80329e-37	-1.12814	0.0871396
ENSG00000035687	ADSS2	protein_coding	adenylosuccinate synthase 2 [Source:HGNC Symbol;Acc:HGNC:292]	9.49461	8.79623	21.9953	23.6346	3329.08	-1.31891	0.101892	-12.9442	2.53396e-38	8.00444e-37	-1.31121	0.101293
ENSG00000151150	ANK3	protein_coding	ankyrin 3 [Source:HGNC Symbol;Acc:HGNC:494]	0.304085	0.380433	0.0252715	0.0286057	288.676	3.66636	0.283265	12.9432	2.5665e-38	8.09915e-37	3.50801	0.268408
ENSG00000116478	HDAC1	protein_coding	histone deacetylase 1 [Source:HGNC Symbol;Acc:HGNC:4852]	47.6648	49.0392	100.153	115.919	18775.1	-1.15989	0.0896498	-12.938	2.74831e-38	8.66429e-37	-1.15464	0.0892437
ENSG00000183605	SFXN4	protein_coding	sideroflexin 4 [Source:HGNC Symbol;Acc:HGNC:16088]	11.9692	12.2112	30.1937	32.2648	2511.19	-1.36912	0.10583	-12.937	2.78382e-38	8.76752e-37	-1.3605	0.105157
ENSG00000119922	IFIT2	protein_coding	interferon induced protein with tetratricopeptide repeats 2 [Source:HGNC Symbol;Acc:HGNC:5409]	298.488	369.655	9.34343	15.0229	45342.9	4.77716	0.36927	12.9368	2.79107e-38	8.78164e-37	4.43367	0.342792
ENSG00000104805	NUCB1	protein_coding	nucleobindin 1 [Source:HGNC Symbol;Acc:HGNC:8043]	12.2537	13.0938	5.374	5.50185	4192	1.22068	0.09437	12.9351	2.8535e-38	8.96915e-37	1.21457	0.0938942
ENSG00000162616	DNAJB4	protein_coding	DnaJ heat shock protein family (Hsp40) member B4 [Source:HGNC Symbol;Acc:HGNC:14886]	30.9056	33.8034	14.1572	14.029	5205.08	1.19899	0.0926939	12.9349	2.85855e-38	8.97614e-37	1.19319	0.0922435
ENSG00000182180	MRPS16	protein_coding	mitochondrial ribosomal protein S16 [Source:HGNC Symbol;Acc:HGNC:14048]	23.8579	23.1399	50.3349	54.9006	6437.74	-1.163	0.0899332	-12.9318	2.97774e-38	9.34116e-37	-1.1577	0.0895223
ENSG00000086712	TXLNG	protein_coding	taxilin gamma [Source:HGNC Symbol;Acc:HGNC:18578]	15.5721	15.0575	32.5051	34.6563	6593.93	-1.13274	0.0876142	-12.9287	3.10092e-38	9.71794e-37	-1.12784	0.0872342
ENSG00000070950	RAD18	protein_coding	RAD18 E3 ubiquitin protein ligase [Source:HGNC Symbol;Acc:HGNC:18278]	8.1692	7.90784	17.51	19.074	5566.61	-1.18625	0.0917723	-12.9261	3.20823e-38	1.00443e-36	-1.18063	0.0913355
ENSG00000178409	BEND3	protein_coding	BEN domain containing 3 [Source:HGNC Symbol;Acc:HGNC:23040]	2.82028	2.84428	7.33669	7.49023	2197.41	-1.3882	0.107495	-12.9141	3.74763e-38	1.17215e-36	-1.37919	0.106789
ENSG00000185112	FAM43A	protein_coding	family with sequence similarity 43 member A [Source:HGNC Symbol;Acc:HGNC:26888]	2.92738	3.25224	0.239566	0.343485	322.935	3.40329	0.263605	12.9105	3.92493e-38	1.2264e-36	3.27506	0.251991
ENSG00000275126	H4C13	protein_coding	H4 clustered histone 13 [Source:HGNC Symbol;Acc:HGNC:4791]	62.963	67.6974	178.26	231.996	3168.39	-1.65082	0.127921	-12.905	4.21672e-38	1.31627e-36	-1.63569	0.126739
ENSG00000108175	ZMIZ1	protein_coding	zinc finger MIZ-type containing 1 [Source:HGNC Symbol;Acc:HGNC:16493]	3.37037	3.51904	7.94981	8.70071	3849.35	-1.27318	0.0986753	-12.9027	4.34711e-38	1.35488e-36	-1.2662	0.0981316
ENSG00000286403		lncRNA	novel transcript	10.5441	14.1871	0.0164618	0.0157352	782.221	9.58589	0.74294	12.9026	4.34896e-38	1.35488e-36	8.04135	0.416496
ENSG00000139291	TMEM19	protein_coding	transmembrane protein 19 [Source:HGNC Symbol;Acc:HGNC:25605]	2.2805	2.34283	6.38287	6.94561	1764.48	-1.52759	0.118447	-12.8968	4.69034e-38	1.4598e-36	-1.51557	0.117501
ENSG00000184378	ACTRT3	protein_coding	actin related protein T3 [Source:HGNC Symbol;Acc:HGNC:24022]	5.54639	4.74496	0.287841	0.442181	278.746	3.81391	0.295909	12.8888	5.20437e-38	1.6182e-36	3.63514	0.278791
ENSG00000142089	IFITM3	protein_coding	interferon induced transmembrane protein 3 [Source:HGNC Symbol;Acc:HGNC:5414]	2.19136	2.69743	0.0724808	0.0692812	216.542	5.10846	0.396391	12.8874	5.29993e-38	1.6463e-36	4.70666	0.347389
ENSG00000103202	NME4	protein_coding	NME/NM23 nucleoside diphosphate kinase 4 [Source:HGNC Symbol;Acc:HGNC:7852]	4.03642	4.48475	12.0691	13.8794	1912.09	-1.60665	0.124685	-12.8857	5.41959e-38	1.68182e-36	-1.59264	0.123583
ENSG00000205531	NAP1L4	protein_coding	nucleosome assembly protein 1 like 4 [Source:HGNC Symbol;Acc:HGNC:7640]	30.8862	29.5212	61.7811	69.2404	15066.4	-1.11703	0.0866943	-12.8847	5.48734e-38	1.70118e-36	-1.1123	0.0863268
ENSG00000147224	PRPS1	protein_coding	phosphoribosyl pyrophosphate synthetase 1 [Source:HGNC Symbol;Acc:HGNC:9462]	12.3761	13.2458	29.466	33.0912	4524.42	-1.28786	0.0999619	-12.8835	5.57198e-38	1.72574e-36	-1.28063	0.0993974
ENSG00000133328	PLAAT2	protein_coding	phospholipase A and acyltransferase 2 [Source:HGNC Symbol;Acc:HGNC:17824]	36.8696	41.1223	5.05097	8.49906	1022.52	2.52362	0.195883	12.8833	5.58789e-38	1.72898e-36	2.47006	0.191581
ENSG00000116717	GADD45A	protein_coding	growth arrest and DNA damage inducible alpha [Source:HGNC Symbol;Acc:HGNC:4095]	19.3083	19.6503	5.96989	6.68727	1503.87	1.62167	0.125899	12.8808	5.77627e-38	1.78552e-36	1.60727	0.124759
ENSG00000168395	ING5	protein_coding	inhibitor of growth family member 5 [Source:HGNC Symbol;Acc:HGNC:19421]	2.90749	3.01778	7.17492	7.07426	3132.59	-1.26592	0.098315	-12.8761	6.13299e-38	1.89394e-36	-1.25903	0.0977765
ENSG00000276966	H4C5	protein_coding	H4 clustered histone 5 [Source:HGNC Symbol;Acc:HGNC:4790]	114.62	114.844	259.754	299.14	4916.07	-1.28438	0.0997833	-12.8717	6.49674e-38	2.00432e-36	-1.27719	0.099222
ENSG00000226251	LINC02608	lncRNA	long intergenic non-protein coding RNA 2608 [Source:HGNC Symbol;Acc:HGNC:54052]	2.55924	2.60344	0.143722	0.10154	225.011	4.39922	0.341925	12.866	6.99022e-38	2.15447e-36	4.13066	0.312959
ENSG00000277075	H2AC8	protein_coding	H2A clustered histone 8 [Source:HGNC Symbol;Acc:HGNC:4724]	47.5348	45.8531	129.15	172.295	3089.6	-1.69071	0.131456	-12.8614	7.42058e-38	2.28489e-36	-1.67435	0.130174
ENSG00000143537	ADAM15	protein_coding	ADAM metallopeptidase domain 15 [Source:HGNC Symbol;Acc:HGNC:193]	2.85191	3.02652	7.68624	8.05022	2153.97	-1.42066	0.110507	-12.8558	7.97626e-38	2.45361e-36	-1.41091	0.10974
ENSG00000111716	LDHB	protein_coding	lactate dehydrogenase B [Source:HGNC Symbol;Acc:HGNC:6541]	16.4393	16.0882	36.8551	42.6647	5058.85	-1.28972	0.100332	-12.8546	8.10643e-38	2.49123e-36	-1.28242	0.0997613
ENSG00000104814	MAP4K1	protein_coding	mitogen-activated protein kinase kinase kinase kinase 1 [Source:HGNC Symbol;Acc:HGNC:6863]	11.1646	11.15	25.3264	28.8548	4537.44	-1.27988	0.0995712	-12.8539	8.18106e-38	2.51173e-36	-1.27274	0.0990133
ENSG00000141682	PMAIP1	protein_coding	phorbol-12-myristate-13-acetate-induced protein 1 [Source:HGNC Symbol;Acc:HGNC:9108]	123.569	144.363	50.7951	58.2124	12471.5	1.29737	0.100963	12.85	8.59744e-38	2.63702e-36	1.28994	0.100383
ENSG00000110075	PPP6R3	protein_coding	protein phosphatase 6 regulatory subunit 3 [Source:HGNC Symbol;Acc:HGNC:1173]	14.8556	15.1417	30.0433	32.0781	11579.4	-1.05028	0.0817952	-12.8404	9.73469e-38	2.98296e-36	-1.04633	0.0814863
ENSG00000129680	MAP7D3	protein_coding	MAP7 domain containing 3 [Source:HGNC Symbol;Acc:HGNC:25742]	3.48077	3.62301	8.98941	10.5434	2775.75	-1.45935	0.113685	-12.8368	1.02016e-37	3.12301e-36	-1.44876	0.112853
ENSG00000180817	PPA1	protein_coding	inorganic pyrophosphatase 1 [Source:HGNC Symbol;Acc:HGNC:9226]	32.3611	32.396	66.0616	75.5126	16133.1	-1.12847	0.088011	-12.822	1.2353e-37	3.77798e-36	-1.12355	0.0876267
ENSG00000119471	HSDL2	protein_coding	hydroxysteroid dehydrogenase like 2 [Source:HGNC Symbol;Acc:HGNC:18572]	6.86308	6.96905	17.3338	19.5377	2537.88	-1.41458	0.110384	-12.8151	1.3496e-37	4.12356e-36	-1.4049	0.109621
ENSG00000171314	PGAM1	protein_coding	phosphoglycerate mutase 1 [Source:HGNC Symbol;Acc:HGNC:8888]	24.3972	28.1132	63.6801	78.1485	7471.21	-1.43353	0.111879	-12.8132	1.38275e-37	4.22079e-36	-1.42345	0.11109
ENSG00000100138	SNU13	protein_coding	small nuclear ribonucleoprotein 13 [Source:HGNC Symbol;Acc:HGNC:7819]	17.4618	18.2037	39.5087	44.4121	5297.87	-1.23456	0.0963611	-12.8118	1.40819e-37	4.2943e-36	-1.22811	0.0958556
ENSG00000131473	ACLY	protein_coding	ATP citrate lyase [Source:HGNC Symbol;Acc:HGNC:115]	43.0613	47.7697	97.345	113.941	23814.6	-1.21796	0.0951705	-12.7977	1.6897e-37	5.14782e-36	-1.21175	0.094685
ENSG00000169245	CXCL10	protein_coding	C-X-C motif chemokine ligand 10 [Source:HGNC Symbol;Acc:HGNC:10637]	836.216	972.496	75.8607	106.148	35403.5	3.31286	0.258951	12.7934	1.78576e-37	5.43526e-36	3.19176	0.24948
ENSG00000104951	IL4I1	protein_coding	interleukin 4 induced 1 [Source:HGNC Symbol;Acc:HGNC:19094]	16.468	17.1399	5.68696	6.07428	1713.28	1.51459	0.118436	12.7882	1.90844e-37	5.80307e-36	1.50267	0.117489
ENSG00000115816	CEBPZ	protein_coding	CCAAT enhancer binding protein zeta [Source:HGNC Symbol;Acc:HGNC:24218]	33.4192	33.6035	67.6748	74.1082	11099.3	-1.08099	0.0845495	-12.7853	1.98051e-37	6.01646e-36	-1.07664	0.0842084
ENSG00000136205	TNS3	protein_coding	tensin 3 [Source:HGNC Symbol;Acc:HGNC:21616]	7.9475	8.14952	16.2773	16.9566	9384.63	-1.04588	0.0818526	-12.7776	2.18831e-37	6.64135e-36	-1.04193	0.081543
ENSG00000163602	RYBP	protein_coding	RING1 and YY1 binding protein [Source:HGNC Symbol;Acc:HGNC:10480]	10.5693	11.095	4.56552	4.78043	3978.74	1.21284	0.0949445	12.7742	2.28615e-37	6.93166e-36	1.20668	0.0944599
ENSG00000173950	XXYLT1	protein_coding	xyloside xylosyltransferase 1 [Source:HGNC Symbol;Acc:HGNC:26639]	1.49134	1.24883	5.03305	5.05126	1047.39	-1.87976	0.14717	-12.7728	2.32777e-37	7.05112e-36	-1.85702	0.145342
ENSG00000074071	MRPS34	protein_coding	mitochondrial ribosomal protein S34 [Source:HGNC Symbol;Acc:HGNC:16618]	23.167	24.4629	60.2172	72.0239	2972.91	-1.47334	0.115351	-12.7726	2.33113e-37	7.05457e-36	-1.46234	0.114483
ENSG00000168918	INPP5D	protein_coding	inositol polyphosphate-5-phosphatase D [Source:HGNC Symbol;Acc:HGNC:6079]	12.7985	13.5465	27.1194	29.83	10944.2	-1.11218	0.087078	-12.7722	2.34328e-37	7.08457e-36	-1.10743	0.0867055
ENSG00000278705	H4C2	protein_coding	H4 clustered histone 2 [Source:HGNC Symbol;Acc:HGNC:4789]	110.284	116.31	272.766	338.169	4918.46	-1.43099	0.112116	-12.7635	2.62183e-37	7.91919e-36	-1.42089	0.111321
ENSG00000160991	ORAI2	protein_coding	ORAI calcium release-activated calcium modulator 2 [Source:HGNC Symbol;Acc:HGNC:21667]	15.8571	17.0095	34.2801	39.5908	17943.7	-1.16841	0.0915658	-12.7603	2.731e-37	8.24108e-36	-1.16289	0.0911332
ENSG00000130713	EXOSC2	protein_coding	exosome component 2 [Source:HGNC Symbol;Acc:HGNC:17097]	7.44994	8.06386	16.7482	17.4151	6461.73	-1.13891	0.0892566	-12.76	2.74165e-37	8.26534e-36	-1.13381	0.0888549
ENSG00000130813	SHFL	protein_coding	shiftless antiviral inhibitor of ribosomal frameshifting [Source:HGNC Symbol;Acc:HGNC:25649]	13.3761	14.6268	4.00462	5.05715	2435.27	1.62731	0.127543	12.7589	2.78128e-37	8.37686e-36	1.61248	0.126368
ENSG00000144619	CNTN4	protein_coding	contactin 4 [Source:HGNC Symbol;Acc:HGNC:2174]	1.35746	1.368	0.00753171	0.00359962	377.872	7.94665	0.622886	12.7578	2.82137e-37	8.48953e-36	6.83849	0.410674
ENSG00000132780	NASP	protein_coding	nuclear autoantigenic sperm protein [Source:HGNC Symbol;Acc:HGNC:7644]	39.8775	41.9869	80.1306	87.613	31372.1	-1.03496	0.0811345	-12.7561	2.88208e-37	8.66401e-36	-1.03112	0.0808334
ENSG00000067057	PFKP	protein_coding	phosphofructokinase, platelet [Source:HGNC Symbol;Acc:HGNC:8878]	8.35353	8.4655	17.6552	18.2318	6201.59	-1.09339	0.0857542	-12.7503	3.10741e-37	9.33254e-36	-1.08886	0.0853978
ENSG00000148459	PDSS1	protein_coding	decaprenyl diphosphate synthase subunit 1 [Source:HGNC Symbol;Acc:HGNC:17759]	7.01944	6.24648	20.689	19.6298	1551.5	-1.60366	0.125826	-12.7451	3.31768e-37	9.95461e-36	-1.58943	0.124691
ENSG00000175003	SLC22A1	protein_coding	solute carrier family 22 member 1 [Source:HGNC Symbol;Acc:HGNC:10963]	3.25324	2.88449	0.165317	0.10774	221.812	4.49477	0.352764	12.7415	3.47423e-37	1.04145e-35	4.20434	0.320857
ENSG00000184007	PTP4A2	protein_coding	protein tyrosine phosphatase 4A2 [Source:HGNC Symbol;Acc:HGNC:9635]	38.7768	38.9099	76.7041	86.3476	24441.9	-1.06961	0.0840441	-12.7267	4.2009e-37	1.25809e-35	-1.06535	0.0837094
ENSG00000196715	VKORC1L1	protein_coding	vitamin K epoxide reductase complex subunit 1 like 1 [Source:HGNC Symbol;Acc:HGNC:21492]	15.1343	15.605	31.804	35.3675	9027.92	-1.1278	0.0886284	-12.7251	4.29022e-37	1.28363e-35	-1.12282	0.0882355
ENSG00000108883	EFTUD2	protein_coding	elongation factor Tu GTP binding domain containing 2 [Source:HGNC Symbol;Acc:HGNC:30858]	12.2102	12.6518	25.1857	27.8518	11970.9	-1.09311	0.085933	-12.7204	4.55349e-37	1.36111e-35	-1.08856	0.085575
ENSG00000205045	SLFN12L	protein_coding	schlafen family member 12 like [Source:HGNC Symbol;Acc:HGNC:33920]	0.529919	0.501114	0.0201501	0.0300947	223.228	4.35503	0.342509	12.7151	4.87604e-37	1.45615e-35	4.08839	0.313741
ENSG00000129009	ISLR	protein_coding	immunoglobulin superfamily containing leucine rich repeat [Source:HGNC Symbol;Acc:HGNC:6133]	2.33125	2.74972	0.0783189	0.0873386	209.008	4.93758	0.388519	12.7087	5.28837e-37	1.5778e-35	4.56155	0.343308
ENSG00000143797	MBOAT2	protein_coding	membrane bound O-acyltransferase domain containing 2 [Source:HGNC Symbol;Acc:HGNC:25193]	2.03967	2.11256	5.41577	5.90004	2035.41	-1.44647	0.113847	-12.7053	5.52225e-37	1.64604e-35	-1.43594	0.113009
ENSG00000199032	MIR425	miRNA	microRNA 425 [Source:HGNC Symbol;Acc:HGNC:31882]	73.8502	84.8506	1.18469	2.83097	214.264	5.29476	0.416847	12.7019	5.76892e-37	1.71795e-35	4.84203	0.359503
ENSG00000069275	NUCKS1	protein_coding	nuclear casein kinase and cyclin dependent kinase substrate 1 [Source:HGNC Symbol;Acc:HGNC:29923]	61.7441	64.7202	125.488	142.402	38492.5	-1.08292	0.0852713	-12.6997	5.93488e-37	1.76571e-35	-1.07849	0.0849219
ENSG00000073331	ALPK1	protein_coding	alpha kinase 1 [Source:HGNC Symbol;Acc:HGNC:20917]	7.33794	6.5161	2.76358	2.85339	3632.52	1.3024	0.10257	12.6977	6.09265e-37	1.81095e-35	1.2947	0.101959
ENSG00000137168	PPIL1	protein_coding	peptidylprolyl isomerase like 1 [Source:HGNC Symbol;Acc:HGNC:9260]	21.056	22.7325	51.3717	57.1743	3663.7	-1.30975	0.103161	-12.6962	6.20739e-37	1.84333e-35	-1.30192	0.10254
ENSG00000247400	DNAJC3-DT	lncRNA	DNAJC3 divergent transcript [Source:HGNC Symbol;Acc:HGNC:39808]	3.7631	3.87553	0.919873	0.879267	704.229	2.0862	0.164379	12.6914	6.60054e-37	1.95824e-35	2.05481	0.161792
ENSG00000010256	UQCRC1	protein_coding	ubiquinol-cytochrome c reductase core protein 1 [Source:HGNC Symbol;Acc:HGNC:12585]	12.7035	13.2417	30.501	36.6982	4516.97	-1.37306	0.108189	-12.6913	6.60814e-37	1.95867e-35	-1.36403	0.107474
ENSG00000204673	AKT1S1	protein_coding	AKT1 substrate 1 [Source:HGNC Symbol;Acc:HGNC:28426]	21.8272	23.7079	9.78517	10.3921	5705.97	1.17418	0.0925715	12.684	7.25381e-37	2.14804e-35	1.16851	0.0921231
ENSG00000105953	OGDH	protein_coding	oxoglutarate dehydrogenase [Source:HGNC Symbol;Acc:HGNC:8124]	18.5601	21.2358	44.226	50.2613	10587	-1.24753	0.0984008	-12.6781	7.82395e-37	2.31471e-35	-1.24074	0.0978638
ENSG00000166788	SAAL1	protein_coding	serum amyloid A like 1 [Source:HGNC Symbol;Acc:HGNC:25158]	9.36189	9.67276	22.4165	24.1636	3044.88	-1.29114	0.101846	-12.6774	7.887e-37	2.33118e-35	-1.28362	0.101248
ENSG00000138642	HERC6	protein_coding	HECT and RLD domain containing E3 ubiquitin protein ligase family member 6 [Source:HGNC Symbol;Acc:HGNC:26072]	1.30912	1.47498	0.0178349	0.011365	246.074	6.58142	0.519156	12.6772	7.91431e-37	2.33708e-35	5.8183	0.396217
ENSG00000082641	NFE2L1	protein_coding	NFE2 like bZIP transcription factor 1 [Source:HGNC Symbol;Acc:HGNC:7781]	69.4373	76.6551	30.4315	34.7037	18808.2	1.16532	0.0919247	12.677	7.9352e-37	2.34035e-35	1.15978	0.0914869
ENSG00000091039	OSBPL8	protein_coding	oxysterol binding protein like 8 [Source:HGNC Symbol;Acc:HGNC:16396]	16.3086	16.1143	31.6871	32.9982	13519.1	-0.996436	0.0786024	-12.6769	7.94014e-37	2.34035e-35	-0.992967	0.0783283
ENSG00000187837	H1-2	protein_coding	H1.2 linker histone, cluster member [Source:HGNC Symbol;Acc:HGNC:4716]	145.529	142.831	321.375	401.394	11187.2	-1.32571	0.104608	-12.6731	8.33671e-37	2.45496e-35	-1.31756	0.103964
ENSG00000185432	TMT1A	protein_coding	thiol methyltransferase 1A [Source:HGNC Symbol;Acc:HGNC:24550]	10.7937	12.8631	29.2185	33.9914	5359.01	-1.41796	0.112053	-12.6544	1.05796e-36	3.11255e-35	-1.40796	0.111259
ENSG00000138756	BMP2K	protein_coding	BMP2 inducible kinase [Source:HGNC Symbol;Acc:HGNC:18041]	34.297	34.8458	65.3301	67.3981	30343.4	-0.940829	0.0743584	-12.6526	1.08195e-36	3.18016e-35	-0.937897	0.0741265
ENSG00000149547	EI24	protein_coding	EI24 autophagy associated transmembrane protein [Source:HGNC Symbol;Acc:HGNC:13276]	25.0069	25.504	53.4381	61.85	8760.51	-1.19062	0.0941122	-12.6511	1.10308e-36	3.23929e-35	-1.18469	0.093642
ENSG00000265565	MIR3143	miRNA	microRNA 3143 [Source:HGNC Symbol;Acc:HGNC:38284]	102.494	119.472	5.72598	5.73385	222.58	4.27566	0.337981	12.6506	1.11023e-36	3.25727e-35	4.01985	0.310581
ENSG00000115364	MRPL19	protein_coding	mitochondrial ribosomal protein L19 [Source:HGNC Symbol;Acc:HGNC:14052]	5.40201	5.29203	11.779	13.2209	4833.58	-1.22518	0.096857	-12.6493	1.12836e-36	3.30739e-35	-1.21871	0.0963436
ENSG00000149269	PAK1	protein_coding	p21 (RAC1) activated kinase 1 [Source:HGNC Symbol;Acc:HGNC:8590]	3.75083	3.56327	9.36927	11.0664	2528.87	-1.48245	0.117205	-12.6484	1.14161e-36	3.34314e-35	-1.47102	0.116293
ENSG00000289540		lncRNA	novel transcript, sense intronic to TTC33	21.5273	22.7034	3.45496	3.30245	410.561	2.71076	0.214394	12.6439	1.20972e-36	3.53933e-35	2.64215	0.208437
ENSG00000196177	ACADSB	protein_coding	acyl-CoA dehydrogenase short/branched chain [Source:HGNC Symbol;Acc:HGNC:91]	4.49356	4.50184	10.6749	11.9104	2979.8	-1.32821	0.105158	-12.6306	1.43141e-36	4.18408e-35	-1.31996	0.104499
ENSG00000138385	SSB	protein_coding	small RNA binding exonuclease protection factor La [Source:HGNC Symbol;Acc:HGNC:11316]	33.5359	34.0526	67.6445	76.5622	16201.3	-1.09331	0.0866706	-12.6146	1.755e-36	5.1252e-35	-1.08869	0.0863035
ENSG00000242759	LINC00882	lncRNA	long intergenic non-protein coding RNA 882 [Source:HGNC Symbol;Acc:HGNC:48568]	0.647087	0.518326	0.0544394	0.0740855	364.603	3.17883	0.25204	12.6124	1.80418e-36	5.26398e-35	3.06884	0.242205
ENSG00000185000	DGAT1	protein_coding	diacylglycerol O-acyltransferase 1 [Source:HGNC Symbol;Acc:HGNC:2843]	5.75074	7.36204	1.46788	1.65349	1015.04	2.07035	0.164204	12.6084	1.89726e-36	5.53049e-35	2.03927	0.161664
ENSG00000067533	RRP15	protein_coding	ribosomal RNA processing 15 homolog [Source:HGNC Symbol;Acc:HGNC:24255]	5.2549	4.72663	11.6082	12.088	4015.16	-1.24735	0.098933	-12.608	1.907e-36	5.55376e-35	-1.24048	0.0983854
ENSG00000049089	COL9A2	protein_coding	collagen type IX alpha 2 chain [Source:HGNC Symbol;Acc:HGNC:2218]	23.6497	23.2523	7.99599	9.81673	4128.56	1.3965	0.110774	12.6067	1.94025e-36	5.64543e-35	1.38687	0.110006
ENSG00000170522	ELOVL6	protein_coding	ELOVL fatty acid elongase 6 [Source:HGNC Symbol;Acc:HGNC:15829]	2.80441	2.60898	6.97367	7.73353	2215.19	-1.442	0.114389	-12.6062	1.95242e-36	5.67562e-35	-1.43141	0.113539
ENSG00000155760	FZD7	protein_coding	frizzled class receptor 7 [Source:HGNC Symbol;Acc:HGNC:4045]	3.39667	3.61135	0.756473	0.651488	584.294	2.31609	0.183743	12.6051	1.98026e-36	5.75128e-35	2.2727	0.1801
ENSG00000127616	SMARCA4	protein_coding	SWI/SNF related, matrix associated, actin dependent regulator of chromatin, subfamily a, member 4 [Source:HGNC Symbol;Acc:HGNC:11100]	21.3231	22.8644	43.2232	46.8162	31654.3	-1.02693	0.0814927	-12.6015	2.07227e-36	6.01298e-35	-1.02309	0.0811876
ENSG00000256615		lncRNA	novel transcript	17.0351	14.6637	0.0594392	0.170446	279.323	7.09322	0.563259	12.5932	2.30256e-36	6.67511e-35	6.18824	0.406494
ENSG00000176208	ATAD5	protein_coding	ATPase family AAA domain containing 5 [Source:HGNC Symbol;Acc:HGNC:25752]	10.9707	11.2845	23.3342	22.8469	7332.58	-1.05315	0.0836419	-12.5912	2.36188e-36	6.84081e-35	-1.049	0.0833113
ENSG00000173588	CEP83	protein_coding	centrosomal protein 83 [Source:HGNC Symbol;Acc:HGNC:17966]	7.50075	6.80829	16.813	16.002	4934.95	-1.1974	0.0951049	-12.5903	2.38855e-36	6.91175e-35	-1.1913	0.0946188
ENSG00000134986	NREP	protein_coding	neuronal regeneration related protein [Source:HGNC Symbol;Acc:HGNC:16834]	1.69632	1.59999	4.52148	5.27094	1843.96	-1.57094	0.124835	-12.5841	2.58315e-36	7.46806e-35	-1.55722	0.123731
ENSG00000107581	EIF3A	protein_coding	eukaryotic translation initiation factor 3 subunit A [Source:HGNC Symbol;Acc:HGNC:3271]	59.1106	59.9291	111.684	118.027	37451.2	-0.948387	0.0754056	-12.5771	2.82084e-36	8.14782e-35	-0.945347	0.0751638
ENSG00000103740	ACSBG1	protein_coding	acyl-CoA synthetase bubblegum family member 1 [Source:HGNC Symbol;Acc:HGNC:29567]	1.00735	1.01652	0.0105412	0.0080607	251.887	6.7694	0.538251	12.5767	2.83746e-36	8.18835e-35	5.94986	0.400937
ENSG00000167775	CD320	protein_coding	CD320 molecule [Source:HGNC Symbol;Acc:HGNC:16692]	7.40041	7.57917	20.2758	24.6619	2066.78	-1.58507	0.126049	-12.575	2.89756e-36	8.35419e-35	-1.57096	0.124914
ENSG00000163013	FBXO41	protein_coding	F-box protein 41 [Source:HGNC Symbol;Acc:HGNC:29409]	5.94417	6.37684	13.7351	15.5414	5073.32	-1.24869	0.0993021	-12.5746	2.91156e-36	8.38692e-35	-1.24176	0.098749
ENSG00000196363	WDR5	protein_coding	WD repeat domain 5 [Source:HGNC Symbol;Acc:HGNC:12757]	13.6365	14.0122	30.495	34.9307	5120.73	-1.24272	0.098832	-12.574	2.93386e-36	8.4435e-35	-1.23589	0.0982868
ENSG00000159199	ATP5MC1	protein_coding	ATP synthase membrane subunit c locus 1 [Source:HGNC Symbol;Acc:HGNC:841]	10.9089	11.4209	26.6833	30.6981	3154.92	-1.3617	0.108422	-12.5593	3.5349e-36	1.0164e-34	-1.35271	0.107701
ENSG00000123600	METTL8	protein_coding	methyltransferase 8, tRNA N3-cytidine [Source:HGNC Symbol;Acc:HGNC:25856]	4.46292	4.23967	9.41837	9.71912	4943.98	-1.1369	0.0905322	-12.558	3.59425e-36	1.03253e-34	-1.13166	0.0901127
ENSG00000150045	KLRF1	protein_coding	killer cell lectin like receptor F1 [Source:HGNC Symbol;Acc:HGNC:13342]	5.71108	5.25882	0.149966	0.0521259	213.058	5.77501	0.459887	12.5575	3.6171e-36	1.03816e-34	5.20046	0.379214
ENSG00000183684	ALYREF	protein_coding	Aly/REF export factor [Source:HGNC Symbol;Acc:HGNC:19071]	40.0292	42.1932	90.035	105.301	6650.18	-1.24842	0.0994219	-12.5568	3.64932e-36	1.04646e-34	-1.24148	0.0988674
ENSG00000112715	VEGFA	protein_coding	vascular endothelial growth factor A [Source:HGNC Symbol;Acc:HGNC:12680]	4.01032	4.32523	1.32367	1.59748	2458.69	1.5124	0.120458	12.5555	3.70825e-36	1.06239e-34	1.5001	0.119467
ENSG00000105202	FBL	protein_coding	fibrillarin [Source:HGNC Symbol;Acc:HGNC:3599]	49.8776	51.0618	104.313	119.906	10522.1	-1.15146	0.0917113	-12.5553	3.71827e-36	1.06344e-34	-1.14601	0.0912763
ENSG00000229043	ZFAND2A-DT	lncRNA	ZFAND2A divergent transcript [Source:HGNC Symbol;Acc:HGNC:41187]	4.02879	4.31902	0.845926	1.01702	706.116	2.16306	0.172283	12.5553	3.71861e-36	1.06344e-34	2.12737	0.169311
ENSG00000211896	IGHG1	IG_C_gene	immunoglobulin heavy constant gamma 1 (G1m marker) [Source:HGNC Symbol;Acc:HGNC:5525]	7.83348	7.85507	19.6159	22.4477	2414.29	-1.42297	0.113338	-12.5551	3.72648e-36	1.06473e-34	-1.41271	0.112513
ENSG00000067955	CBFB	protein_coding	core-binding factor subunit beta [Source:HGNC Symbol;Acc:HGNC:1539]	16.4042	15.9203	33.802	37.8407	7320.38	-1.14824	0.0914611	-12.5544	3.76242e-36	1.07403e-34	-1.14283	0.0910293
ENSG00000107951	MTPAP	protein_coding	mitochondrial poly(A) polymerase [Source:HGNC Symbol;Acc:HGNC:25532]	4.68527	4.63916	10.3858	11.3546	3921.79	-1.22135	0.0973016	-12.5522	3.86424e-36	1.10211e-34	-1.21485	0.0967805
ENSG00000101096	NFATC2	protein_coding	nuclear factor of activated T cells 2 [Source:HGNC Symbol;Acc:HGNC:7776]	8.61276	8.20444	17.5698	18.9323	6686.93	-1.11808	0.0890753	-12.552	3.87453e-36	1.10405e-34	-1.11308	0.0886762
ENSG00000138496	PARP9	protein_coding	poly(ADP-ribose) polymerase family member 9 [Source:HGNC Symbol;Acc:HGNC:24118]	44.9543	44.3798	18.7923	21.9014	17590.3	1.13434	0.0903798	12.5509	3.93203e-36	1.11943e-34	1.12913	0.0899636
ENSG00000183742	MACC1	protein_coding	MET transcriptional regulator MACC1 [Source:HGNC Symbol;Acc:HGNC:30215]	4.5276	4.60971	9.93571	10.2569	4393.95	-1.14401	0.0912001	-12.5439	4.291e-36	1.22053e-34	-1.13865	0.0907711
ENSG00000100347	SAMM50	protein_coding	SAMM50 sorting and assembly machinery component [Source:HGNC Symbol;Acc:HGNC:24276]	5.8787	6.02917	13.2975	14.4267	3845.06	-1.21929	0.0972177	-12.5419	4.40499e-36	1.25183e-34	-1.21281	0.0966979
ENSG00000108064	TFAM	protein_coding	transcription factor A, mitochondrial [Source:HGNC Symbol;Acc:HGNC:11741]	18.0786	18.0528	37.6113	43.4023	9365.26	-1.16496	0.09291	-12.5386	4.59318e-36	1.30414e-34	-1.1593	0.0924576
ENSG00000108395	TRIM37	protein_coding	tripartite motif containing 37 [Source:HGNC Symbol;Acc:HGNC:7523]	10.1526	10.0041	21.6495	24.2611	5481.79	-1.18763	0.0947256	-12.5376	4.65074e-36	1.3193e-34	-1.18163	0.0942455
ENSG00000151702	FLI1	protein_coding	Fli-1 proto-oncogene, ETS transcription factor [Source:HGNC Symbol;Acc:HGNC:3749]	4.60098	4.46655	10.2969	11.5465	3755	-1.26849	0.101252	-12.528	5.24392e-36	1.48625e-34	-1.26118	0.100665
ENSG00000059588	TARBP1	protein_coding	TAR (HIV-1) RNA binding protein 1 [Source:HGNC Symbol;Acc:HGNC:11568]	9.12511	7.96632	20.1658	19.1475	6675.2	-1.20172	0.0959239	-12.5278	5.25783e-36	1.48886e-34	-1.1955	0.0954258
ENSG00000013306	SLC25A39	protein_coding	solute carrier family 25 member 39 [Source:HGNC Symbol;Acc:HGNC:24279]	15.7891	16.5845	34.58	37.6776	5583.95	-1.15838	0.0924654	-12.5277	5.26764e-36	1.4903e-34	-1.1528	0.0920188
ENSG00000150753	CCT5	protein_coding	chaperonin containing TCP1 subunit 5 [Source:HGNC Symbol;Acc:HGNC:1618]	38.9281	40.478	80.1099	92.8447	21535	-1.12309	0.0896716	-12.5245	5.48296e-36	1.54984e-34	-1.11801	0.0892653
ENSG00000150093	ITGB1	protein_coding	integrin subunit beta 1 [Source:HGNC Symbol;Acc:HGNC:6153]	10.3637	9.85114	20.2617	22.5258	13885	-1.0818	0.0864209	-12.5178	5.96687e-36	1.68512e-34	-1.07725	0.0860569
ENSG00000251364	SYT9-AS1	lncRNA	SYT9 antisense RNA 1 [Source:HGNC Symbol;Acc:HGNC:56173]	13.0536	11.4416	26.0884	26.8632	13497.9	-1.11218	0.0888649	-12.5154	6.15042e-36	1.73541e-34	-1.10723	0.0884692
ENSG00000177830	CHID1	protein_coding	chitinase domain containing 1 [Source:HGNC Symbol;Acc:HGNC:28474]	4.06431	4.91877	12.0877	12.7245	2741.18	-1.46581	0.11713	-12.5144	6.2274e-36	1.75557e-34	-1.45453	0.116221
ENSG00000176946	THAP4	protein_coding	THAP domain containing 4 [Source:HGNC Symbol;Acc:HGNC:23187]	11.3944	11.1498	25.797	27.9755	3298.95	-1.25417	0.100235	-12.5123	6.39291e-36	1.80063e-34	-1.24708	0.0996646
ENSG00000057704	TMCC3	protein_coding	transmembrane and coiled-coil domain family 3 [Source:HGNC Symbol;Acc:HGNC:29199]	2.23966	2.32647	0.453717	0.461424	540.248	2.31882	0.185363	12.5096	6.61167e-36	1.8606e-34	2.27464	0.181609
ENSG00000196116	TDRD7	protein_coding	tudor domain containing 7 [Source:HGNC Symbol;Acc:HGNC:30831]	19.1294	20.0399	6.90986	8.20589	3429.5	1.37342	0.109908	12.4961	7.83837e-36	2.20385e-34	1.36411	0.109157
ENSG00000165724	ZMYND19	protein_coding	zinc finger MYND-type containing 19 [Source:HGNC Symbol;Acc:HGNC:21146]	7.82304	8.62635	21.4724	24.7599	2269.34	-1.49098	0.119418	-12.4853	8.97505e-36	2.5212e-34	-1.47905	0.118453
ENSG00000278259	MYO19	protein_coding	myosin XIX [Source:HGNC Symbol;Acc:HGNC:26234]	3.81532	3.76233	8.09618	8.4108	4765.18	-1.12328	0.0899975	-12.4812	9.45202e-36	2.65284e-34	-1.11816	0.0895853
ENSG00000113648	MACROH2A1	protein_coding	macroH2A.1 histone [Source:HGNC Symbol;Acc:HGNC:4740]	11.0189	10.4704	20.9108	22.1554	16623.1	-1.00295	0.0803807	-12.4775	9.90783e-36	2.77831e-34	-0.999298	0.0800878
ENSG00000287054		lncRNA	novel transcript, antisense to ZCCHC10	8.96305	11.6786	0.0337816	0	636.507	9.28699	0.744561	12.4731	1.0467e-35	2.93251e-34	7.76615	0.421074
ENSG00000163808	KIF15	protein_coding	kinesin family member 15 [Source:HGNC Symbol;Acc:HGNC:17273]	6.43896	6.6664	14.8294	16.1149	3520.93	-1.23958	0.0993921	-12.4716	1.06609e-35	2.9842e-34	-1.2327	0.0988365
ENSG00000114054	PCCB	protein_coding	propionyl-CoA carboxylase subunit beta [Source:HGNC Symbol;Acc:HGNC:8654]	2.70778	2.91498	7.06316	7.50469	2291.35	-1.3735	0.110157	-12.4685	1.10913e-35	3.10195e-34	-1.36414	0.109399
ENSG00000177084	POLE	protein_coding	DNA polymerase epsilon, catalytic subunit [Source:HGNC Symbol;Acc:HGNC:9177]	9.50962	9.49437	19.4787	18.6281	10687.5	-1.00373	0.080504	-12.4681	1.11458e-35	3.11445e-34	-1.00007	0.0802095
ENSG00000204922	UQCC3	protein_coding	ubiquinol-cytochrome c reductase complex assembly factor 3 [Source:HGNC Symbol;Acc:HGNC:34399]	9.96446	11.8424	2.93107	2.94554	1004.35	1.8917	0.151737	12.467	1.13e-35	3.15475e-34	1.86739	0.149731
ENSG00000177425	PAWR	protein_coding	pro-apoptotic WT1 regulator [Source:HGNC Symbol;Acc:HGNC:8614]	7.52273	7.16682	15.1085	15.1451	7843.15	-1.04232	0.0836138	-12.4659	1.14616e-35	3.19704e-34	-1.03821	0.0832836
ENSG00000115825	PRKD3	protein_coding	protein kinase D3 [Source:HGNC Symbol;Acc:HGNC:9408]	7.67223	7.82919	15.7076	16.538	7421.15	-1.05672	0.0847859	-12.4634	1.18167e-35	3.29319e-34	-1.05245	0.0844417
ENSG00000072135	PTPN18	protein_coding	protein tyrosine phosphatase non-receptor type 18 [Source:HGNC Symbol;Acc:HGNC:9649]	2.77141	2.62903	7.21941	7.77155	1769.09	-1.47301	0.118219	-12.46	1.23357e-35	3.43481e-34	-1.46146	0.11728
ENSG00000101868	POLA1	protein_coding	DNA polymerase alpha 1, catalytic subunit [Source:HGNC Symbol;Acc:HGNC:9173]	6.57292	5.66058	14.0157	13.5227	9358.8	-1.17059	0.0940279	-12.4494	1.40848e-35	3.91842e-34	-1.16477	0.0935591
ENSG00000179580	RNF151	protein_coding	ring finger protein 151 [Source:HGNC Symbol;Acc:HGNC:23235]	6.2246	7.5974	0.210772	0.083945	208.963	5.56224	0.446978	12.4441	1.50564e-35	4.18505e-34	5.02912	0.375184
ENSG00000196323	ZBTB44	protein_coding	zinc finger and BTB domain containing 44 [Source:HGNC Symbol;Acc:HGNC:25001]	12.7166	12.7254	24.7875	26.7474	12853.2	-1.01836	0.081844	-12.4427	1.5319e-35	4.2543e-34	-1.01452	0.0815346
ENSG00000121644	DESI2	protein_coding	desumoylating isopeptidase 2 [Source:HGNC Symbol;Acc:HGNC:24264]	16.9117	16.1805	35.4486	41.8674	8248.49	-1.22432	0.0984021	-12.4421	1.54482e-35	4.28642e-34	-1.21766	0.0978648
ENSG00000198496	NBR2	lncRNA	neighbor of BRCA1 lncRNA 2 [Source:HGNC Symbol;Acc:HGNC:20691]	8.56346	9.06504	2.69392	2.60732	1057.82	1.73362	0.139417	12.4348	1.69222e-35	4.69133e-34	1.71477	0.137861
ENSG00000220256		lncRNA	novel transcript	1.06137	1.15739	0.0101121	0.0144986	230.722	6.48928	0.521969	12.4323	1.74491e-35	4.83317e-34	5.7278	0.398885
ENSG00000025156	HSF2	protein_coding	heat shock transcription factor 2 [Source:HGNC Symbol;Acc:HGNC:5225]	6.41425	6.3389	16.4582	17.8625	1921.58	-1.42831	0.114926	-12.4281	1.84044e-35	5.09332e-34	-1.41772	0.114064
ENSG00000135624	CCT7	protein_coding	chaperonin containing TCP1 subunit 7 [Source:HGNC Symbol;Acc:HGNC:1622]	60.8221	63.0796	125.099	146.412	21455.5	-1.13184	0.0910982	-12.4244	1.92687e-35	5.32787e-34	-1.12655	0.0906722
ENSG00000129351	ILF3	protein_coding	interleukin enhancer binding factor 3 [Source:HGNC Symbol;Acc:HGNC:6038]	33.7249	33.2175	63.9354	71.0649	33505.5	-1.01198	0.0814858	-12.4191	2.05825e-35	5.68618e-34	-1.0082	0.0811808
ENSG00000164818	DNAAF5	protein_coding	dynein axonemal assembly factor 5 [Source:HGNC Symbol;Acc:HGNC:26013]	4.00942	4.16995	9.63687	11.0308	3116.99	-1.33741	0.107786	-12.408	2.36378e-35	6.52458e-34	-1.32868	0.107077
ENSG00000196787	H2AC11	protein_coding	H2A clustered histone 11 [Source:HGNC Symbol;Acc:HGNC:4737]	161.862	162.916	362.061	454.022	8512.89	-1.32932	0.107143	-12.4069	2.39732e-35	6.6114e-34	-1.32074	0.10645
ENSG00000101337	TM9SF4	protein_coding	transmembrane 9 superfamily member 4 [Source:HGNC Symbol;Acc:HGNC:30797]	12.0152	12.6451	25.9797	28.7273	6254.99	-1.14958	0.0926641	-12.4059	2.42681e-35	6.68232e-34	-1.14403	0.0922148
ENSG00000073536	NLE1	protein_coding	notchless homolog 1 [Source:HGNC Symbol;Acc:HGNC:19889]	3.25356	3.04912	8.27679	9.47691	1993.48	-1.49419	0.120442	-12.4059	2.42725e-35	6.68232e-34	-1.48204	0.119451
ENSG00000240457	RN7SL472P	misc_RNA	RNA, 7SL, cytoplasmic 472, pseudogene [Source:HGNC Symbol;Acc:HGNC:46488]	30.4254	25.1946	0.117256	0.392278	248.918	6.75489	0.544497	12.4057	2.43278e-35	6.69174e-34	5.91778	0.405569
ENSG00000174669	SLC29A2	protein_coding	solute carrier family 29 member 2 [Source:HGNC Symbol;Acc:HGNC:11004]	3.44279	3.71324	11.0772	11.2523	1213.88	-1.64175	0.132451	-12.3951	2.77845e-35	7.63594e-34	-1.62562	0.131124
ENSG00000135838	NPL	protein_coding	N-acetylneuraminate pyruvate lyase [Source:HGNC Symbol;Acc:HGNC:16781]	13.6054	13.8813	5.51075	5.93418	2931.53	1.26389	0.102045	12.3856	3.12863e-35	8.59085e-34	1.25649	0.101443
ENSG00000123064	DDX54	protein_coding	DEAD-box helicase 54 [Source:HGNC Symbol;Acc:HGNC:20084]	11.2802	11.558	24.0627	26.5502	5630.87	-1.14811	0.0926987	-12.3854	3.13579e-35	8.60307e-34	-1.14256	0.0922488
ENSG00000177030	DEAF1	protein_coding	DEAF1 transcription factor [Source:HGNC Symbol;Acc:HGNC:14677]	3.45525	3.45963	8.20586	8.46628	2617.18	-1.26969	0.10256	-12.38	3.35386e-35	9.19341e-34	-1.26218	0.101948
ENSG00000152583	SPARCL1	protein_coding	SPARC like 1 [Source:HGNC Symbol;Acc:HGNC:11220]	7.57836	7.50932	18.0477	20.8269	2839.01	-1.36556	0.11032	-12.3782	3.43157e-35	9.39828e-34	-1.35622	0.10956
ENSG00000289005		lncRNA	novel transcript	6.42497	6.49777	0.258964	0.330043	203.485	4.45297	0.359832	12.3752	3.56195e-35	9.74697e-34	4.15506	0.326041
ENSG00000198804	MT-CO1	protein_coding	mitochondrially encoded cytochrome c oxidase I [Source:HGNC Symbol;Acc:HGNC:7419]	2816.41	3353.1	6566.71	7165.11	464477	-1.1543	0.0932857	-12.3738	3.62452e-35	9.90962e-34	-1.14864	0.0928289
ENSG00000261420	MPC1-DT	lncRNA	MPC1 divergent transcript [Source:HGNC Symbol;Acc:HGNC:55366]	5.2625	5.63291	0.598498	0.612224	299.769	3.16962	0.256242	12.3697	3.81474e-35	1.04207e-33	3.05643	0.245689
ENSG00000116984	MTR	protein_coding	5-methyltetrahydrofolate-homocysteine methyltransferase [Source:HGNC Symbol;Acc:HGNC:7468]	6.4887	6.03418	12.5672	12.9513	11086	-1.02699	0.0830272	-12.3693	3.83262e-35	1.04606e-33	-1.023	0.0827042
ENSG00000101158	NELFCD	protein_coding	negative elongation factor complex member C/D [Source:HGNC Symbol;Acc:HGNC:15934]	11.9741	12.6099	25.7287	29.1998	7579.41	-1.15988	0.0937948	-12.3662	3.9826e-35	1.08605e-33	-1.15414	0.0933292
ENSG00000118007	STAG1	protein_coding	STAG1 cohesin complex component [Source:HGNC Symbol;Acc:HGNC:11354]	6.09278	5.85444	12.8763	13.9618	4604.13	-1.16766	0.094441	-12.3639	4.09786e-35	1.11653e-33	-1.1618	0.0939649
ENSG00000205581	HMGN1	protein_coding	high mobility group nucleosome binding domain 1 [Source:HGNC Symbol;Acc:HGNC:4984]	31.3985	30.5867	61.288	69.0361	14675.8	-1.07214	0.0867552	-12.3582	4.40043e-35	1.19794e-33	-1.06759	0.086387
ENSG00000250509		lncRNA	novel transcript	8.45526	8.91631	0.0274847	0.0525429	330.174	7.75247	0.627435	12.3558	4.53219e-35	1.23275e-33	6.64795	0.41588
ENSG00000175054	ATR	protein_coding	ATR serine/threonine kinase [Source:HGNC Symbol;Acc:HGNC:882]	6.7319	5.96683	13.4338	13.1205	16180.1	-1.06426	0.0861499	-12.3535	4.6619e-35	1.26694e-33	-1.05981	0.0857894
ENSG00000270647	TAF15	protein_coding	TATA-box binding protein associated factor 15 [Source:HGNC Symbol;Acc:HGNC:11547]	12.331	11.9507	23.4131	23.7407	14712.1	-0.957509	0.0775567	-12.3459	5.12494e-35	1.39159e-33	-0.954263	0.0772935
ENSG00000159147	DONSON	protein_coding	DNA replication fork stabilization factor DONSON [Source:HGNC Symbol;Acc:HGNC:2993]	6.12577	6.28929	15.1524	15.8725	2308.43	-1.32138	0.107086	-12.3394	5.55679e-35	1.50756e-33	-1.31287	0.10639
ENSG00000113456	RAD1	protein_coding	RAD1 checkpoint DNA exonuclease [Source:HGNC Symbol;Acc:HGNC:9806]	6.47407	6.76524	14.7724	16.2592	3770.44	-1.22897	0.0996073	-12.3382	5.64124e-35	1.52916e-33	-1.22212	0.0990484
ENSG00000141858	SAMD1	protein_coding	sterile alpha motif domain containing 1 [Source:HGNC Symbol;Acc:HGNC:17958]	13.2909	14.0295	33.278	41.3174	3540.15	-1.44922	0.117469	-12.3371	5.72009e-35	1.54921e-33	-1.438	0.116553
ENSG00000265692	LINC01970	lncRNA	long intergenic non-protein coding RNA 1970 [Source:HGNC Symbol;Acc:HGNC:52796]	4.70336	5.66897	0.465038	0.181433	301.863	4.01042	0.325106	12.3357	5.81461e-35	1.57347e-33	3.78507	0.303188
ENSG00000260231	KDM7A-DT	lncRNA	KDM7A divergent transcript [Source:HGNC Symbol;Acc:HGNC:48959]	2.85685	3.05685	0.19576	0.233898	235.896	3.78126	0.306561	12.3345	5.90722e-35	1.59717e-33	3.59187	0.287336
ENSG00000178425	NT5DC1	protein_coding	5'-nucleotidase domain containing 1 [Source:HGNC Symbol;Acc:HGNC:21556]	3.18742	3.24209	7.73207	7.975	2448.2	-1.28866	0.104541	-12.3268	6.49579e-35	1.7548e-33	-1.28075	0.103893
ENSG00000134001	EIF2S1	protein_coding	eukaryotic translation initiation factor 2 subunit alpha [Source:HGNC Symbol;Acc:HGNC:3265]	19.5285	19.8798	39.3284	43.5676	9848.07	-1.07284	0.0870404	-12.3258	6.58223e-35	1.77664e-33	-1.06826	0.0866684
ENSG00000188677	PARVB	protein_coding	parvin beta [Source:HGNC Symbol;Acc:HGNC:14653]	1.96638	2.12604	5.50216	5.92783	1731.04	-1.48188	0.120249	-12.3234	6.77791e-35	1.8279e-33	-1.46986	0.119261
ENSG00000188690	UROS	protein_coding	uroporphyrinogen III synthase [Source:HGNC Symbol;Acc:HGNC:12592]	3.42372	3.31639	7.64107	8.26597	3258.09	-1.23888	0.100534	-12.323	6.81103e-35	1.83528e-33	-1.23184	0.0999588
ENSG00000105926	PALS2	protein_coding	protein associated with LIN7 2, MAGUK p55 family member [Source:HGNC Symbol;Acc:HGNC:18167]	8.92014	8.71517	17.9883	17.7901	7574.33	-1.02062	0.0828443	-12.3197	7.09302e-35	1.90964e-33	-1.01667	0.0825232
ENSG00000162073	PAQR4	protein_coding	progestin and adipoQ receptor family member 4 [Source:HGNC Symbol;Acc:HGNC:26386]	5.00108	5.48302	14.5855	18.0661	1920.78	-1.6391	0.133103	-12.3146	7.56178e-35	2.03244e-33	-1.62284	0.131766
ENSG00000119403	PHF19	protein_coding	PHD finger protein 19 [Source:HGNC Symbol;Acc:HGNC:24566]	5.55632	6.05117	13.127	13.5635	3822.28	-1.2013	0.097551	-12.3146	7.56197e-35	2.03244e-33	-1.19487	0.097026
ENSG00000139197	PEX5	protein_coding	peroxisomal biogenesis factor 5 [Source:HGNC Symbol;Acc:HGNC:9719]	9.65267	9.8642	21.1344	24.4918	5411.03	-1.22521	0.0995122	-12.3122	7.79035e-35	2.09205e-33	-1.21839	0.0989559
ENSG00000267534	S1PR2	protein_coding	sphingosine-1-phosphate receptor 2 [Source:HGNC Symbol;Acc:HGNC:3169]	21.8031	23.1287	45.8566	49.4978	7735.2	-1.0856	0.0882688	-12.2988	9.19775e-35	2.46791e-33	-1.08083	0.0878806
ENSG00000168924	LETM1	protein_coding	leucine zipper and EF-hand containing transmembrane protein 1 [Source:HGNC Symbol;Acc:HGNC:6556]	10.5012	11.3154	22.9513	26.4098	8718.69	-1.17799	0.0957837	-12.2985	9.22858e-35	2.47409e-33	-1.17191	0.0952882
ENSG00000279965	LINC03032	TEC	long intergenic non-protein coding RNA 3032 [Source:HGNC Symbol;Acc:HGNC:56192]	5.58658	6.51405	1.01695	0.915353	430.526	2.64725	0.215259	12.298	9.28406e-35	2.48686e-33	2.5797	0.209301
ENSG00000155393	HEATR3	protein_coding	HEAT repeat containing 3 [Source:HGNC Symbol;Acc:HGNC:26087]	3.57245	3.39813	8.10206	8.94913	3007.91	-1.2906	0.104945	-12.2978	9.30698e-35	2.49089e-33	-1.28261	0.104291
ENSG00000136518	ACTL6A	protein_coding	actin like 6A [Source:HGNC Symbol;Acc:HGNC:24124]	10.7331	11.0229	23.8468	26.2052	3986.57	-1.20207	0.0977963	-12.2916	1.00478e-34	2.68689e-33	-1.19561	0.0972675
ENSG00000124160	NCOA5	protein_coding	nuclear receptor coactivator 5 [Source:HGNC Symbol;Acc:HGNC:15909]	14.3785	13.7332	30.8233	34.9987	4583.68	-1.22747	0.0998927	-12.2879	1.05244e-34	2.81197e-33	-1.22058	0.0993296
ENSG00000111832	RWDD1	protein_coding	RWD domain containing 1 [Source:HGNC Symbol;Acc:HGNC:20993]	7.34814	7.44518	15.9775	17.5447	4290.42	-1.18023	0.0961352	-12.2768	1.20695e-34	3.22208e-33	-1.1741	0.095633
ENSG00000130816	DNMT1	protein_coding	DNA methyltransferase 1 [Source:HGNC Symbol;Acc:HGNC:2976]	22.0523	22.7255	41.719	43.9633	30367.1	-0.936222	0.0762901	-12.2719	1.28254e-34	3.42102e-33	-0.933151	0.0760397
ENSG00000113719	ERGIC1	protein_coding	endoplasmic reticulum-golgi intermediate compartment 1 [Source:HGNC Symbol;Acc:HGNC:29205]	1.78514	1.77972	4.05738	4.30898	3022.28	-1.23081	0.100346	-12.2656	1.38633e-34	3.69475e-33	-1.22384	0.0997743
ENSG00000115677	HDLBP	protein_coding	high density lipoprotein binding protein [Source:HGNC Symbol;Acc:HGNC:4857]	22.4914	22.3863	43.9775	50.8928	25720.3	-1.07998	0.0880644	-12.2635	1.42214e-34	3.78701e-33	-1.07526	0.0876795
ENSG00000225899	FRG2B	protein_coding	FSHD region gene 2 family member B [Source:HGNC Symbol;Acc:HGNC:33518]	3.27836	2.92205	0.0327667	0.0939608	200.818	5.60043	0.456702	12.2628	1.43516e-34	3.81846e-33	5.04655	0.380067
ENSG00000129250	KIF1C	protein_coding	kinesin family member 1C [Source:HGNC Symbol;Acc:HGNC:6317]	6.9489	7.38331	15.0993	16.7259	5992.73	-1.15096	0.0939386	-12.2522	1.63401e-34	4.34389e-33	-1.14524	0.0934706
ENSG00000120889	TNFRSF10B	protein_coding	TNF receptor superfamily member 10b [Source:HGNC Symbol;Acc:HGNC:11905]	56.9655	61.1724	26.3807	29.4079	13188.7	1.08237	0.0883421	12.2521	1.63737e-34	4.34918e-33	1.07762	0.0879533
ENSG00000204525	HLA-C	protein_coding	major histocompatibility complex, class I, C [Source:HGNC Symbol;Acc:HGNC:4933]	257.876	278.957	101.368	125.672	28985	1.24148	0.101392	12.2443	1.80126e-34	4.7805e-33	1.23431	0.100806
ENSG00000050748	MAPK9	protein_coding	mitogen-activated protein kinase 9 [Source:HGNC Symbol;Acc:HGNC:6886]	3.58378	3.39795	7.95307	8.51328	3178.12	-1.23792	0.101117	-12.2424	1.84422e-34	4.89042e-33	-1.2308	0.100532
ENSG00000148187	MRRF	protein_coding	mitochondrial ribosome recycling factor [Source:HGNC Symbol;Acc:HGNC:7234]	2.77435	2.75164	6.57541	6.26134	3066.95	-1.21593	0.0993351	-12.2407	1.88345e-34	4.99027e-33	-1.20919	0.0987801
ENSG00000242622	GSK3B-DT	lncRNA	GSK3B divergent transcript [Source:HGNC Symbol;Acc:HGNC:55635]	3.28118	3.52518	0.536508	0.600606	427.293	2.58089	0.210866	12.2395	1.91293e-34	5.06415e-33	2.51764	0.205268
ENSG00000092470	WDR76	protein_coding	WD repeat domain 76 [Source:HGNC Symbol;Acc:HGNC:25773]	15.1551	14.4444	30.822	33.2848	5749.76	-1.11495	0.0911369	-12.2338	2.05223e-34	5.4284e-33	-1.10973	0.0907093
ENSG00000166750	SLFN5	protein_coding	schlafen family member 5 [Source:HGNC Symbol;Acc:HGNC:28286]	9.57816	9.85851	3.05289	3.978	4276.01	1.46673	0.119894	12.2336	2.05743e-34	5.43761e-33	1.4549	0.118922
ENSG00000125450	NUP85	protein_coding	nucleoporin 85 [Source:HGNC Symbol;Acc:HGNC:8734]	6.88831	7.49478	16.1988	17.6338	3789.69	-1.2341	0.100916	-12.2289	2.17754e-34	5.75027e-33	-1.22703	0.100335
ENSG00000171262	FAM98B	protein_coding	family with sequence similarity 98 member B [Source:HGNC Symbol;Acc:HGNC:26773]	6.93514	7.38292	15.4654	17.2082	4872.72	-1.19035	0.0973844	-12.2232	2.33735e-34	6.16714e-33	-1.184	0.0968627
ENSG00000280109	PLAC4	lncRNA	placenta enriched 4 [Source:HGNC Symbol;Acc:HGNC:14616]	1.73693	3.07049	0.0211271	0.029515	777.205	6.56679	0.53742	12.2191	2.45794e-34	6.47992e-33	5.6441	0.448762
ENSG00000163563	MNDA	protein_coding	myeloid cell nuclear differentiation antigen [Source:HGNC Symbol;Acc:HGNC:7183]	3.03798	3.30392	0.152693	0.0648677	201.044	4.87433	0.399059	12.2146	2.59902e-34	6.84618e-33	4.48278	0.351797
ENSG00000170325	PRDM10	protein_coding	PR/SET domain 10 [Source:HGNC Symbol;Acc:HGNC:13995]	2.88716	2.92481	7.30568	7.35985	2053.65	-1.33534	0.109361	-12.2103	2.73801e-34	7.20631e-33	-1.32637	0.108619
ENSG00000232053		lncRNA	novel transcript	3.3813	4.18163	0.598315	0.59197	433.622	2.66769	0.218534	12.2072	2.84566e-34	7.48343e-33	2.59759	0.212316
ENSG00000123358	NR4A1	protein_coding	nuclear receptor subfamily 4 group A member 1 [Source:HGNC Symbol;Acc:HGNC:7980]	1.87377	2.33471	0.24254	0.375885	532.955	2.76475	0.226614	12.2002	3.09879e-34	8.14236e-33	2.6868	0.219796
ENSG00000176619	LMNB2	protein_coding	lamin B2 [Source:HGNC Symbol;Acc:HGNC:6638]	20.436	20.1639	41.8225	49.5268	10774.5	-1.16996	0.0959211	-12.1971	3.22132e-34	8.45729e-33	-1.1639	0.0954237
ENSG00000152778	IFIT5	protein_coding	interferon induced protein with tetratricopeptide repeats 5 [Source:HGNC Symbol;Acc:HGNC:13328]	36.0733	38.3904	3.86494	5.43814	5539.26	3.0006	0.246161	12.1896	3.53215e-34	9.26568e-33	2.90116	0.237957
ENSG00000132388	UBE2G1	protein_coding	ubiquitin conjugating enzyme E2 G1 [Source:HGNC Symbol;Acc:HGNC:12482]	16.4092	15.9145	33.146	37.1823	7125.23	-1.12156	0.0920111	-12.1894	3.5386e-34	9.27494e-33	-1.11622	0.0915715
ENSG00000215018	COL28A1	protein_coding	collagen type XXVIII alpha 1 chain [Source:HGNC Symbol;Acc:HGNC:22442]	0.955664	0.889048	0.036224	0.0395714	192.982	4.60419	0.377759	12.1882	3.59449e-34	9.41365e-33	4.26859	0.338066
ENSG00000128268	MGAT3	protein_coding	beta-1,4-mannosyl-glycoprotein 4-beta-N-acetylglucosaminyltransferase [Source:HGNC Symbol;Acc:HGNC:7046]	4.73354	5.82859	13.6824	15.8836	3516.01	-1.48511	0.121868	-12.1862	3.68086e-34	9.63187e-33	-1.47274	0.120847
ENSG00000164338	UTP15	protein_coding	UTP15 small subunit processome component [Source:HGNC Symbol;Acc:HGNC:25758]	7.72134	7.87355	16.5396	18.3228	4829.62	-1.16066	0.0952565	-12.1846	3.75668e-34	9.82218e-33	-1.15473	0.0947682
ENSG00000242802	AP5Z1	protein_coding	adaptor related protein complex 5 subunit zeta 1 [Source:HGNC Symbol;Acc:HGNC:22197]	8.71976	9.41451	3.94368	3.85367	3296.12	1.2177	0.0999498	12.1831	3.82435e-34	9.99087e-33	1.21086	0.0993844
ENSG00000157212	PAXIP1	protein_coding	PAX interacting protein 1 [Source:HGNC Symbol;Acc:HGNC:8624]	3.42618	3.03183	7.76831	7.77478	3223.76	-1.26711	0.104017	-12.1817	3.8917e-34	1.01585e-32	-1.2594	0.103381
ENSG00000168961	LGALS9	protein_coding	galectin 9 [Source:HGNC Symbol;Acc:HGNC:6570]	3.57286	3.67028	0.64034	0.905178	760.082	2.22732	0.182854	12.1809	3.93107e-34	1.02528e-32	2.18601	0.179328
ENSG00000092621	PHGDH	protein_coding	phosphoglycerate dehydrogenase [Source:HGNC Symbol;Acc:HGNC:8923]	19.3564	20.6431	8.69835	9.72811	8124.13	1.11811	0.0917997	12.1799	3.97607e-34	1.03616e-32	1.11281	0.0913631
ENSG00000169299	PGM2	protein_coding	phosphoglucomutase 2 [Source:HGNC Symbol;Acc:HGNC:8906]	10.5365	10.2568	22.6625	24.1003	3759.72	-1.16929	0.0960245	-12.177	4.12033e-34	1.07288e-32	-1.16323	0.0955237
ENSG00000160439	RDH13	protein_coding	retinol dehydrogenase 13 [Source:HGNC Symbol;Acc:HGNC:19978]	1.34071	1.15171	3.79025	3.95698	1333.16	-1.63616	0.134368	-12.1767	4.13718e-34	1.07638e-32	-1.61963	0.132987
ENSG00000186298	PPP1CC	protein_coding	protein phosphatase 1 catalytic subunit gamma [Source:HGNC Symbol;Acc:HGNC:9283]	33.2599	34.5573	67.0129	77.9565	22241.7	-1.09605	0.0900888	-12.1663	4.69912e-34	1.22158e-32	-1.09104	0.0896769
ENSG00000001497	LAS1L	protein_coding	LAS1 like ribosome biogenesis factor [Source:HGNC Symbol;Acc:HGNC:25726]	4.61083	4.46424	9.43658	10.2964	5474.3	-1.12068	0.0921145	-12.1661	4.70811e-34	1.22291e-32	-1.11533	0.091673
ENSG00000274618	H4C6	protein_coding	H4 clustered histone 6 [Source:HGNC Symbol;Acc:HGNC:4783]	48.748	46.1629	118.746	124.642	2053.25	-1.35866	0.111736	-12.1596	5.10226e-34	1.32421e-32	-1.34913	0.110944
ENSG00000146701	MDH2	protein_coding	malate dehydrogenase 2 [Source:HGNC Symbol;Acc:HGNC:6971]	46.3918	48.2837	94.1932	109.039	16417.2	-1.10209	0.0906571	-12.1567	5.28373e-34	1.37018e-32	-1.09699	0.0902372
ENSG00000133641	RLIG1	protein_coding	RNA 5'-phosphate and 3'-OH ligase 1 [Source:HGNC Symbol;Acc:HGNC:25322]	3.27528	3.31464	7.97518	8.54746	2237.1	-1.32618	0.109103	-12.1553	5.37573e-34	1.3929e-32	-1.31731	0.108366
ENSG00000153574	RPIA	protein_coding	ribose 5-phosphate isomerase A [Source:HGNC Symbol;Acc:HGNC:10297]	14.388	15.7635	35.7392	39.7857	2899.83	-1.32481	0.109024	-12.1515	5.63379e-34	1.45858e-32	-1.31596	0.108291
ENSG00000185404	SP140L	protein_coding	SP140 nuclear body protein like [Source:HGNC Symbol;Acc:HGNC:25105]	8.8784	8.91528	3.16804	3.58617	2099.23	1.39724	0.115013	12.1486	5.83917e-34	1.51051e-32	1.38687	0.114149
ENSG00000153879	CEBPG	protein_coding	CCAAT enhancer binding protein gamma [Source:HGNC Symbol;Acc:HGNC:1837]	30.7269	31.8563	13.3027	14.9097	5573.91	1.14932	0.0946241	12.1462	6.01017e-34	1.55348e-32	1.14353	0.0941455
ENSG00000204256	BRD2	protein_coding	bromodomain containing 2 [Source:HGNC Symbol;Acc:HGNC:1103]	74.8639	77.1295	38.0321	40.8547	31433	0.946134	0.0779214	12.1422	6.31429e-34	1.63076e-32	0.942897	0.0776546
ENSG00000114315	HES1	protein_coding	hes family bHLH transcription factor 1 [Source:HGNC Symbol;Acc:HGNC:5192]	18.8474	22.0348	6.17371	7.12927	1688.63	1.6194	0.13341	12.1385	6.60364e-34	1.7041e-32	1.60326	0.132061
ENSG00000101412	E2F1	protein_coding	E2F transcription factor 1 [Source:HGNC Symbol;Acc:HGNC:3113]	22.3739	24.3693	49.4393	54.5755	6138.05	-1.154	0.0950935	-12.1355	6.8514e-34	1.7666e-32	-1.14813	0.0946082
ENSG00000168502	MTCL1	protein_coding	microtubule crosslinking factor 1 [Source:HGNC Symbol;Acc:HGNC:29121]	0.677967	0.711573	2.11866	2.33244	1128.88	-1.67966	0.138413	-12.1352	6.87661e-34	1.77166e-32	-1.66166	0.136898
ENSG00000114686	MRPL3	protein_coding	mitochondrial ribosomal protein L3 [Source:HGNC Symbol;Acc:HGNC:10379]	33.8938	34.2152	70.9515	84.6504	9192.94	-1.19199	0.098243	-12.1331	7.05269e-34	1.81555e-32	-1.18552	0.0977086
ENSG00000135482	ZC3H10	protein_coding	zinc finger CCCH-type containing 10 [Source:HGNC Symbol;Acc:HGNC:25893]	3.86627	4.60965	1.3495	1.34687	1414.17	1.65235	0.136214	12.1305	7.27715e-34	1.87182e-32	1.63519	0.134774
ENSG00000110108	TMEM109	protein_coding	transmembrane protein 109 [Source:HGNC Symbol;Acc:HGNC:28771]	15.4837	14.9389	36.1324	44.864	3603.8	-1.41282	0.116571	-12.1199	8.28909e-34	2.13038e-32	-1.40205	0.115677
ENSG00000277161	PIGW	protein_coding	phosphatidylinositol glycan anchor biosynthesis class W [Source:HGNC Symbol;Acc:HGNC:23213]	5.80788	6.22413	15.4796	17.3995	1925.06	-1.4504	0.119698	-12.1171	8.57385e-34	2.20178e-32	-1.43874	0.118725
ENSG00000212907	MT-ND4L	protein_coding	mitochondrially encoded NADH:ubiquinone oxidoreductase core subunit 4L [Source:HGNC Symbol;Acc:HGNC:7460]	476.086	527.538	1028.71	1011.99	13685	-1.02384	0.084522	-12.1133	8.97535e-34	2.30302e-32	-1.01973	0.0841815
ENSG00000179958	DCTPP1	protein_coding	dCTP pyrophosphatase 1 [Source:HGNC Symbol;Acc:HGNC:28777]	13.3717	14.602	35.7837	44.3456	2559.01	-1.51839	0.12535	-12.1132	8.99274e-34	2.30562e-32	-1.50502	0.124237
ENSG00000260302	LINC01882	lncRNA	long intergenic non-protein coding RNA 1882 [Source:HGNC Symbol;Acc:HGNC:52701]	6.53433	8.58206	0.0146195	0.0139742	538.684	9.0469	0.747386	12.1047	9.97066e-34	2.55428e-32	7.54	0.425821
ENSG00000115761	NOL10	protein_coding	nucleolar protein 10 [Source:HGNC Symbol;Acc:HGNC:25862]	3.14908	2.96082	6.45371	6.3143	6094.84	-1.0633	0.0878428	-12.1046	9.98881e-34	2.55686e-32	-1.05868	0.08746
ENSG00000169925	BRD3	protein_coding	bromodomain containing 3 [Source:HGNC Symbol;Acc:HGNC:1104]	3.28014	2.9853	7.74192	8.68322	2364.54	-1.3905	0.114988	-12.0925	1.15662e-33	2.95823e-32	-1.38018	0.114127
ENSG00000204592	HLA-E	protein_coding	major histocompatibility complex, class I, E [Source:HGNC Symbol;Acc:HGNC:4962]	175.769	190.577	79.9227	91.8028	23796.7	1.09306	0.0904275	12.0877	1.22618e-33	3.13362e-32	1.08803	0.0900109
ENSG00000235531	MSC-AS1	lncRNA	MSC antisense RNA 1 [Source:HGNC Symbol;Acc:HGNC:48724]	0.537695	0.507613	0.0164296	0.0228427	188.797	4.73067	0.391378	12.0872	1.23407e-33	3.15125e-32	4.36415	0.346824
ENSG00000168078	PBK	protein_coding	PDZ binding kinase [Source:HGNC Symbol;Acc:HGNC:18282]	7.95643	8.99229	21.9603	24.1632	2050.55	-1.44441	0.119507	-12.0864	1.24659e-33	3.18065e-32	-1.43284	0.11854
ENSG00000197771	MCMBP	protein_coding	minichromosome maintenance complex binding protein [Source:HGNC Symbol;Acc:HGNC:25782]	16.5448	16.2733	33.2067	38.3563	9469.69	-1.12477	0.0930763	-12.0844	1.2776e-33	3.25715e-32	-1.11928	0.0926216
ENSG00000102962	CCL22	protein_coding	C-C motif chemokine ligand 22 [Source:HGNC Symbol;Acc:HGNC:10621]	46.7611	46.6054	89.7646	98.1407	12418.2	-1.00906	0.0835286	-12.0804	1.3412e-33	3.41656e-32	-1.00509	0.0831999
ENSG00000166508	MCM7	protein_coding	minichromosome maintenance complex component 7 [Source:HGNC Symbol;Acc:HGNC:6950]	54.8389	55.0252	107.005	124.667	25639.9	-1.07638	0.0891191	-12.078	1.37987e-33	3.51224e-32	-1.07157	0.0887204
ENSG00000138593	SECISBP2L	protein_coding	SECIS binding protein 2 like [Source:HGNC Symbol;Acc:HGNC:28997]	14.8235	15.8092	6.66263	7.33078	5797.31	1.13023	0.0937005	12.0621	1.67445e-33	4.25863e-32	1.12464	0.0932359
ENSG00000173575	CHD2	protein_coding	chromodomain helicase DNA binding protein 2 [Source:HGNC Symbol;Acc:HGNC:1917]	19.0498	18.1005	9.65607	9.76896	18333.3	0.935452	0.0775877	12.0567	1.78791e-33	4.54356e-32	0.932279	0.0773242
ENSG00000163714	U2SURP	protein_coding	U2 snRNP associated SURP domain containing [Source:HGNC Symbol;Acc:HGNC:30855]	25.5318	25.2055	46.8094	49.7618	25187.7	-0.928558	0.0771103	-12.0419	2.13858e-33	5.43035e-32	-0.925447	0.0768517
ENSG00000123416	TUBA1B	protein_coding	tubulin alpha 1b [Source:HGNC Symbol;Acc:HGNC:18809]	138.836	150.168	289.17	344.349	49903.3	-1.13231	0.0940371	-12.0411	2.16082e-33	5.48243e-32	-1.12667	0.093569
ENSG00000159958	TNFRSF13C	protein_coding	TNF receptor superfamily member 13C [Source:HGNC Symbol;Acc:HGNC:17755]	8.57372	8.32632	18.7587	20.6261	3342	-1.22068	0.101385	-12.04	2.18948e-33	5.5507e-32	-1.21362	0.100796
ENSG00000117226	GBP3	protein_coding	guanylate binding protein 3 [Source:HGNC Symbol;Acc:HGNC:4184]	2.56834	2.54156	0.352861	0.429272	382.043	2.70669	0.224823	12.0392	2.21035e-33	5.59914e-32	2.63157	0.217996
ENSG00000037474	NSUN2	protein_coding	NOP2/Sun RNA methyltransferase 2 [Source:HGNC Symbol;Acc:HGNC:25994]	25.8761	26.3617	50.654	56.8008	13308.2	-1.0406	0.0865017	-12.0298	2.47841e-33	6.27316e-32	-1.03621	0.0861367
ENSG00000290862	NMRAL2P	lncRNA	NmrA like redox sensor 2, pseudogene [Source:NCBI gene (formerly Entrezgene);Acc:344887]	3.47775	3.56172	0.405263	0.199935	304.075	3.54454	0.29483	12.0223	2.71294e-33	6.8568e-32	3.37879	0.278892
ENSG00000160007	ARHGAP35	protein_coding	Rho GTPase activating protein 35 [Source:HGNC Symbol;Acc:HGNC:4591]	6.07397	6.1206	11.8631	12.9537	9720.91	-1.02511	0.0852673	-12.0223	2.71332e-33	6.8568e-32	-1.02091	0.0849175
ENSG00000198721	ECI2	protein_coding	enoyl-CoA delta isomerase 2 [Source:HGNC Symbol;Acc:HGNC:14601]	6.41795	6.75653	15.7136	19.438	3346.34	-1.41596	0.11778	-12.022	2.7217e-33	6.8725e-32	-1.40494	0.116858
ENSG00000117593	DARS2	protein_coding	aspartyl-tRNA synthetase 2, mitochondrial [Source:HGNC Symbol;Acc:HGNC:25538]	7.41847	7.59848	15.5006	16.8998	5277.14	-1.10947	0.092293	-12.0211	2.75176e-33	6.9429e-32	-1.10415	0.0918489
ENSG00000186187	ZNRF1	protein_coding	zinc and ring finger 1 [Source:HGNC Symbol;Acc:HGNC:18452]	2.83048	2.95792	6.72138	7.11456	2622.73	-1.25724	0.104589	-12.0207	2.76595e-33	6.97314e-32	-1.24951	0.103941
ENSG00000178966	RMI1	protein_coding	RecQ mediated genome instability 1 [Source:HGNC Symbol;Acc:HGNC:25764]	9.56231	9.63087	21.6482	25.1	3413.36	-1.28441	0.106909	-12.0141	2.9972e-33	7.55014e-32	-1.27616	0.106218
ENSG00000205085	GARIN1A	protein_coding	golgi associated RAB2 interactor 1A [Source:HGNC Symbol;Acc:HGNC:27998]	2.97108	2.53327	0.642932	0.46032	692.066	2.32002	0.193138	12.0123	3.06387e-33	7.71196e-32	2.27209	0.188977
ENSG00000166477	LEO1	protein_coding	LEO1 homolog, Paf1/RNA polymerase II complex component [Source:HGNC Symbol;Acc:HGNC:30401]	7.38593	8.28103	19.6856	22.5143	2321.87	-1.42962	0.119037	-12.0098	3.15461e-33	7.93407e-32	-1.41826	0.118083
ENSG00000138160	KIF11	protein_coding	kinesin family member 11 [Source:HGNC Symbol;Acc:HGNC:6388]	27.4377	28.3005	53.3091	58.0488	13459.8	-0.998488	0.083145	-12.009	3.18674e-33	8.00853e-32	-0.9946	0.0828208
ENSG00000156232	WHAMM	protein_coding	WASP homolog associated with actin, golgi membranes and microtubules [Source:HGNC Symbol;Acc:HGNC:30493]	11.0866	11.6783	4.66081	4.81404	2499.85	1.26457	0.105303	12.0089	3.18934e-33	8.00871e-32	1.25669	0.10464
ENSG00000135925	WNT10A	protein_coding	Wnt family member 10A [Source:HGNC Symbol;Acc:HGNC:13829]	5.91339	5.90988	14.8248	16.4871	1906.39	-1.40518	0.117153	-11.9945	3.79925e-33	9.53269e-32	-1.39436	0.11624
ENSG00000070495	JMJD6	protein_coding	jumonji domain containing 6, arginine demethylase and lysine hydroxylase [Source:HGNC Symbol;Acc:HGNC:19355]	10.0104	11.0982	3.86784	4.36555	2650.87	1.35806	0.113268	11.9898	4.01738e-33	1.0072e-31	1.34828	0.112445
ENSG00000198756	COLGALT2	protein_coding	collagen beta(1-O)galactosyltransferase 2 [Source:HGNC Symbol;Acc:HGNC:16790]	0.7346	0.780859	0.0264073	0.0336554	186.144	4.65451	0.388286	11.9873	4.1409e-33	1.03735e-31	4.2984	0.345207
ENSG00000183943	PRKX	protein_coding	protein kinase cAMP-dependent X-linked catalytic subunit [Source:HGNC Symbol;Acc:HGNC:9441]	2.74315	2.68992	6.76268	7.19665	1914.59	-1.36145	0.113678	-11.9764	4.72674e-33	1.18318e-31	-1.35158	0.112845
ENSG00000133056	PIK3C2B	protein_coding	phosphatidylinositol-4-phosphate 3-kinase catalytic subunit type 2 beta [Source:HGNC Symbol;Acc:HGNC:8972]	3.54293	3.71981	8.08642	7.98458	3591.37	-1.14587	0.0956822	-11.9758	4.76111e-33	1.19084e-31	-1.13996	0.0951867
ENSG00000099194	SCD	protein_coding	stearoyl-CoA desaturase [Source:HGNC Symbol;Acc:HGNC:10571]	78.9401	86.7551	163.058	186.98	40941.9	-1.07899	0.0901227	-11.9725	4.95336e-33	1.23795e-31	-1.07406	0.0897105
ENSG00000125703	ATG4C	protein_coding	autophagy related 4C cysteine peptidase [Source:HGNC Symbol;Acc:HGNC:16040]	7.05179	7.36526	17.1724	19.2072	2395.69	-1.33545	0.111597	-11.9667	5.30953e-33	1.32592e-31	-1.32611	0.11081
ENSG00000122873	CISD1	protein_coding	CDGSH iron sulfur domain 1 [Source:HGNC Symbol;Acc:HGNC:30880]	7.80658	8.278	19.3993	22.1632	2402.04	-1.36971	0.11448	-11.9646	5.44432e-33	1.35851e-31	-1.35964	0.113631
ENSG00000134954	ETS1	protein_coding	ETS proto-oncogene 1, transcription factor [Source:HGNC Symbol;Acc:HGNC:3488]	14.9255	15.5249	29.8674	33.1287	10111.3	-1.04883	0.0876836	-11.9616	5.64772e-33	1.40816e-31	-1.04429	0.0873033
ENSG00000121152	NCAPH	protein_coding	non-SMC condensin I complex subunit H [Source:HGNC Symbol;Acc:HGNC:1112]	2.80509	3.16496	7.59031	8.68021	2203.2	-1.44655	0.120937	-11.9612	5.67118e-33	1.4129e-31	-1.43469	0.119935
ENSG00000168297	PXK	protein_coding	PX domain containing serine/threonine kinase like [Source:HGNC Symbol;Acc:HGNC:23326]	11.0472	11.2745	22.6505	23.5425	5553.17	-1.04925	0.0877222	-11.9611	5.68266e-33	1.41464e-31	-1.0447	0.0873408
ENSG00000115902	SLC1A4	protein_coding	solute carrier family 1 member 4 [Source:HGNC Symbol;Acc:HGNC:10942]	8.35866	8.66585	2.78173	3.42776	2440.86	1.45471	0.121644	11.9587	5.84846e-33	1.45478e-31	1.44264	0.120626
ENSG00000142207	URB1	protein_coding	URB1 ribosome biogenesis homolog [Source:HGNC Symbol;Acc:HGNC:17344]	8.19609	8.11657	15.8874	17.1082	8542.96	-1.01631	0.0849907	-11.9579	5.90281e-33	1.46714e-31	-1.01218	0.0846441
ENSG00000134255	CEPT1	protein_coding	choline/ethanolamine phosphotransferase 1 [Source:HGNC Symbol;Acc:HGNC:24289]	14.6375	13.9111	27.7661	27.9155	11036.5	-0.963785	0.0806159	-11.9553	6.09317e-33	1.51327e-31	-0.960256	0.0803202
ENSG00000165185	KIAA1958	protein_coding	KIAA1958 [Source:HGNC Symbol;Acc:HGNC:23427]	2.26285	2.4126	5.27144	5.53362	3078.54	-1.20857	0.101184	-11.9444	6.94882e-33	1.72443e-31	-1.20161	0.100597
ENSG00000185668	POU3F1	protein_coding	POU class 3 homeobox 1 [Source:HGNC Symbol;Acc:HGNC:9214]	1.91232	2.1046	0.0579357	0.0332269	184.358	5.46833	0.457824	11.9442	6.96382e-33	1.7268e-31	4.92293	0.381598
ENSG00000085449	WDFY1	protein_coding	WD repeat and FYVE domain containing 1 [Source:HGNC Symbol;Acc:HGNC:20451]	22.953	25.0405	10.4634	11.4264	5801.59	1.13249	0.0948668	11.9377	7.52707e-33	1.86501e-31	1.12676	0.0943846
ENSG00000160282	FTCD	protein_coding	formimidoyltransferase cyclodeaminase [Source:HGNC Symbol;Acc:HGNC:3974]	2.56999	2.98647	0.0200618	0.00958812	289.579	7.56071	0.633455	11.9357	7.71325e-33	1.90965e-31	6.45257	0.422263
ENSG00000068831	RASGRP2	protein_coding	RAS guanyl releasing protein 2 [Source:HGNC Symbol;Acc:HGNC:9879]	1.63951	1.55435	4.66718	5.18444	1201.29	-1.62517	0.136202	-11.9321	8.05218e-33	1.992e-31	-1.6083	0.134761
ENSG00000086189	DIMT1	protein_coding	DIM1 rRNA methyltransferase and ribosome maturation factor [Source:HGNC Symbol;Acc:HGNC:30217]	3.06299	3.26313	7.05671	7.98927	3552.11	-1.25007	0.104768	-11.9317	8.08631e-33	1.99889e-31	-1.24235	0.104118
ENSG00000055163	CYFIP2	protein_coding	cytoplasmic FMR1 interacting protein 2 [Source:HGNC Symbol;Acc:HGNC:13760]	15.6078	16.3005	31.1492	35.6837	15787.9	-1.06665	0.0894287	-11.9274	8.51582e-33	2.10342e-31	-1.06185	0.0890256
ENSG00000061273	HDAC7	protein_coding	histone deacetylase 7 [Source:HGNC Symbol;Acc:HGNC:14067]	5.25329	5.27454	10.8089	11.5424	4940.59	-1.08619	0.0910679	-11.9272	8.53501e-33	2.10652e-31	-1.08112	0.0906412
ENSG00000103194	USP10	protein_coding	ubiquitin specific peptidase 10 [Source:HGNC Symbol;Acc:HGNC:12608]	24.5795	25.0828	47.384	51.0222	11373.6	-0.986625	0.0827456	-11.9236	8.91771e-33	2.19926e-31	-0.982819	0.0824259
ENSG00000165689	ENTR1	protein_coding	endosome associated trafficking regulator 1 [Source:HGNC Symbol;Acc:HGNC:10667]	12.6994	13.0128	27.4858	30.1812	3960.12	-1.16535	0.0977457	-11.9223	9.05915e-33	2.23241e-31	-1.15909	0.0972179
ENSG00000112130	RNF8	protein_coding	ring finger protein 8 [Source:HGNC Symbol;Acc:HGNC:10071]	5.41042	5.45894	11.7581	12.5299	3492.87	-1.16003	0.0973205	-11.9197	9.34977e-33	2.30224e-31	-1.15385	0.0967991
ENSG00000134046	MBD2	protein_coding	methyl-CpG binding domain protein 2 [Source:HGNC Symbol;Acc:HGNC:6917]	12.4013	12.6405	25.5131	29.1401	6858.61	-1.12602	0.0945083	-11.9145	9.94388e-33	2.44663e-31	-1.12036	0.094032
ENSG00000146094	DOK3	protein_coding	docking protein 3 [Source:HGNC Symbol;Acc:HGNC:24583]	9.88981	8.88729	20.6759	20.6252	4711.16	-1.1372	0.0954694	-11.9117	1.02915e-32	2.53019e-31	-1.13137	0.0949779
ENSG00000080839	RBL1	protein_coding	RB transcriptional corepressor like 1 [Source:HGNC Symbol;Acc:HGNC:9893]	10.1752	9.82898	20.2986	21.4426	5566.17	-1.0612	0.0891411	-11.9047	1.11835e-32	2.74736e-31	-1.05645	0.088741
ENSG00000158092	NCK1	protein_coding	NCK adaptor protein 1 [Source:HGNC Symbol;Acc:HGNC:7664]	4.09577	4.31988	10.0574	10.111	2383.82	-1.26096	0.105923	-11.9045	1.12123e-32	2.75231e-31	-1.25301	0.105249
ENSG00000156471	PTDSS1	protein_coding	phosphatidylserine synthase 1 [Source:HGNC Symbol;Acc:HGNC:9587]	15.6732	16.9596	33.4531	38.8179	9698.13	-1.14714	0.0963731	-11.9031	1.1407e-32	2.79792e-31	-1.14114	0.0958686
ENSG00000274997	H2AC12	protein_coding	H2A clustered histone 12 [Source:HGNC Symbol;Acc:HGNC:13671]	87.4822	88.6842	198.091	242.594	4266.72	-1.32291	0.111162	-11.9007	1.17354e-32	2.87626e-31	-1.31373	0.110387
ENSG00000169926	KLF13	protein_coding	KLF transcription factor 13 [Source:HGNC Symbol;Acc:HGNC:13672]	14.3112	14.9059	28.9269	33.5498	13085.9	-1.09654	0.0921584	-11.8984	1.2063e-32	2.95428e-31	-1.0913	0.0917173
ENSG00000132953	XPO4	protein_coding	exportin 4 [Source:HGNC Symbol;Acc:HGNC:17796]	12.1283	11.1938	22.8712	23.7684	11115.3	-0.99987	0.084121	-11.8861	1.39806e-32	3.42126e-31	-0.995885	0.0837852
ENSG00000108312	UBTF	protein_coding	upstream binding transcription factor [Source:HGNC Symbol;Acc:HGNC:12511]	23.2535	24.4107	46.0482	51.8888	15589.3	-1.03898	0.0874187	-11.8851	1.41541e-32	3.46104e-31	-1.03451	0.0870421
ENSG00000140391	TSPAN3	protein_coding	tetraspanin 3 [Source:HGNC Symbol;Acc:HGNC:17752]	6.29111	6.60544	13.3027	14.3516	5155.56	-1.10056	0.0926061	-11.8843	1.42798e-32	3.4891e-31	-1.09525	0.0921576
ENSG00000154380	ENAH	protein_coding	ENAH actin regulator [Source:HGNC Symbol;Acc:HGNC:18271]	1.12823	1.15716	2.83908	3.07335	1886.61	-1.3714	0.115408	-11.883	1.45105e-32	3.54273e-31	-1.36114	0.114536
ENSG00000119285	HEATR1	protein_coding	HEAT repeat containing 1 [Source:HGNC Symbol;Acc:HGNC:25517]	21.9265	20.6196	40.4585	43.8733	17400.4	-0.987068	0.0830737	-11.8818	1.47104e-32	3.58878e-31	-0.983231	0.0827504
ENSG00000167986	DDB1	protein_coding	damage specific DNA binding protein 1 [Source:HGNC Symbol;Acc:HGNC:2717]	13.7798	14.9633	27.8992	31.1641	20620.7	-1.03906	0.0874909	-11.8763	1.57244e-32	3.83319e-31	-1.03459	0.0871134
ENSG00000159131	GART	protein_coding	phosphoribosylglycinamide formyltransferase, phosphoribosylglycinamide synthetase, phosphoribosylaminoimidazole synthetase [Source:HGNC Symbol;Acc:HGNC:4163]	16.7484	17.9731	34.2761	38.6966	12634.2	-1.07156	0.0902487	-11.8734	1.62624e-32	3.96131e-31	-1.06665	0.0898343
ENSG00000163882	POLR2H	protein_coding	RNA polymerase II, I and III subunit H [Source:HGNC Symbol;Acc:HGNC:9195]	7.73583	7.96491	18.1038	19.6994	2554.14	-1.26775	0.106795	-11.8709	1.67746e-32	4.08294e-31	-1.25963	0.106106
ENSG00000135114	OASL	protein_coding	2'-5'-oligoadenylate synthetase like [Source:HGNC Symbol;Acc:HGNC:8090]	28.2916	36.9327	1.25321	1.92805	6542.4	4.35756	0.367426	11.8597	1.9163e-32	4.6607e-31	4.04745	0.34117
ENSG00000238045	MVP-DT	lncRNA	MVP divergent transcript [Source:HGNC Symbol;Acc:HGNC:56029]	2.51336	2.47275	0.391278	0.36181	350.85	2.72749	0.230031	11.857	1.97849e-32	4.80825e-31	2.64833	0.222685
ENSG00000176974	SHMT1	protein_coding	serine hydroxymethyltransferase 1 [Source:HGNC Symbol;Acc:HGNC:10850]	4.81529	4.72053	10.63	12.3399	3451.32	-1.26841	0.106977	-11.8568	1.98375e-32	4.81736e-31	-1.26025	0.106285
ENSG00000236901	MIR600HG	lncRNA	MIR600 host gene [Source:HGNC Symbol;Acc:HGNC:23642]	1.68033	1.42713	4.86861	4.97748	1173.22	-1.66383	0.140335	-11.8561	2.00005e-32	4.85321e-31	-1.6455	0.138759
ENSG00000169139	UBE2V2	protein_coding	ubiquitin conjugating enzyme E2 V2 [Source:HGNC Symbol;Acc:HGNC:12495]	7.83503	7.64488	16.2657	18.6393	5026.32	-1.17311	0.0989866	-11.8512	2.12159e-32	5.1442e-31	-1.16664	0.0984391
ENSG00000086475	SEPHS1	protein_coding	selenophosphate synthetase 1 [Source:HGNC Symbol;Acc:HGNC:19685]	12.4025	12.1615	25.6342	28.4469	4623.26	-1.13864	0.0961135	-11.8469	2.2336e-32	5.41166e-31	-1.13273	0.0956119
ENSG00000110107	PRPF19	protein_coding	pre-mRNA processing factor 19 [Source:HGNC Symbol;Acc:HGNC:17896]	36.6811	37.3998	74.0434	86.5364	10367.5	-1.11616	0.0942175	-11.8466	2.23997e-32	5.42294e-31	-1.11059	0.0937461
ENSG00000177732	SOX12	protein_coding	SRY-box transcription factor 12 [Source:HGNC Symbol;Acc:HGNC:11198]	3.98725	3.89938	9.70831	11.0928	2029.04	-1.3993	0.118178	-11.8406	2.4064e-32	5.82143e-31	-1.38833	0.117242
ENSG00000243317	STMP1	protein_coding	short transmembrane mitochondrial protein 1 [Source:HGNC Symbol;Acc:HGNC:41909]	8.91018	9.02906	18.8595	20.889	4308.04	-1.14785	0.0969593	-11.8384	2.47028e-32	5.97141e-31	-1.14178	0.0964443
ENSG00000134294	SLC38A2	protein_coding	solute carrier family 38 member 2 [Source:HGNC Symbol;Acc:HGNC:13448]	50.08	52.8269	25.2404	27.1483	15299.3	0.973976	0.0822872	11.8363	2.53365e-32	6.11993e-31	0.970261	0.0819729
ENSG00000077454	LRCH4	protein_coding	leucine rich repeats and calponin homology domain containing 4 [Source:HGNC Symbol;Acc:HGNC:6691]	4.24299	4.82009	1.53749	1.4627	1299.45	1.59508	0.134787	11.8341	2.60214e-32	6.28057e-31	1.57886	0.133391
ENSG00000066044	ELAVL1	protein_coding	ELAV like RNA binding protein 1 [Source:HGNC Symbol;Acc:HGNC:3312]	13.3077	13.7796	26.5565	29.3865	8749.19	-1.04638	0.0884213	-11.834	2.60412e-32	6.28058e-31	-1.04177	0.0880313
ENSG00000182552	RWDD4	protein_coding	RWD domain containing 4 [Source:HGNC Symbol;Acc:HGNC:23750]	5.8149	6.09675	15.1383	17.4869	1856.44	-1.45374	0.12287	-11.8315	2.68332e-32	6.46667e-31	-1.44144	0.121819
ENSG00000252835	SCARNA21	scaRNA	small Cajal body-specific RNA 21 [Source:HGNC Symbol;Acc:HGNC:32579]	552.825	740.272	225.043	225.741	3668.84	1.52032	0.128567	11.8251	2.89617e-32	6.97435e-31	1.50624	0.127369
ENSG00000233822	H2BC15	protein_coding	H2B clustered histone 15 [Source:HGNC Symbol;Acc:HGNC:4749]	9.88225	9.77789	21.7131	26.2791	4367.16	-1.28762	0.108899	-11.8239	2.93626e-32	7.06552e-31	-1.27904	0.108171
ENSG00000100216	TOMM22	protein_coding	translocase of outer mitochondrial membrane 22 [Source:HGNC Symbol;Acc:HGNC:18002]	30.9323	33.7356	67.2947	76.8081	6894.8	-1.15603	0.0977882	-11.8218	3.0124e-32	7.24323e-31	-1.14981	0.0972608
ENSG00000081189	MEF2C	protein_coding	myocyte enhancer factor 2C [Source:HGNC Symbol;Acc:HGNC:6996]	6.55888	6.2279	12.7077	13.4807	6934.4	-1.03431	0.0874984	-11.8209	3.04555e-32	7.31739e-31	-1.02985	0.0871202
ENSG00000011260	UTP18	protein_coding	UTP18 small subunit processome component [Source:HGNC Symbol;Acc:HGNC:24274]	14.1311	14.4168	30.8606	35.1719	3869.41	-1.20987	0.102391	-11.8162	3.21765e-32	7.72505e-31	-1.20274	0.101784
ENSG00000135924	DNAJB2	protein_coding	DnaJ heat shock protein family (Hsp40) member B2 [Source:HGNC Symbol;Acc:HGNC:5228]	13.4802	14.6015	4.70254	5.88926	3418.99	1.4064	0.11908	11.8105	3.44609e-32	8.26723e-31	1.39521	0.118127
ENSG00000065882	TBC1D1	protein_coding	TBC1 domain family member 1 [Source:HGNC Symbol;Acc:HGNC:11578]	5.42081	5.47482	11.3896	13.0965	5117.45	-1.16829	0.0989454	-11.8074	3.57403e-32	8.56767e-31	-1.16186	0.0983986
ENSG00000109265	CRACD	protein_coding	capping protein inhibiting regulator of actin dynamics [Source:HGNC Symbol;Acc:HGNC:29219]	1.73284	1.93459	4.77406	5.03116	1774.88	-1.41884	0.120244	-11.7997	3.91797e-32	9.38507e-31	-1.40733	0.119257
ENSG00000156521	TYSND1	protein_coding	trypsin like peroxisomal matrix peptidase 1 [Source:HGNC Symbol;Acc:HGNC:28531]	4.04254	4.47924	10.6354	12.3796	2205.72	-1.43346	0.121488	-11.7992	3.93852e-32	9.42719e-31	-1.4216	0.120473
ENSG00000150991	UBC	protein_coding	ubiquitin C [Source:HGNC Symbol;Acc:HGNC:12468]	200.187	232.718	88.0667	103.598	36848.5	1.17544	0.0997029	11.7894	4.42498e-32	1.05836e-30	1.16887	0.0991452
ENSG00000122884	P4HA1	protein_coding	prolyl 4-hydroxylase subunit alpha 1 [Source:HGNC Symbol;Acc:HGNC:8546]	14.0007	13.3165	28.8687	30.4876	4057.55	-1.11962	0.0950055	-11.7848	4.6737e-32	1.117e-30	-1.11394	0.0945208
ENSG00000101166	PRELID3B	protein_coding	PRELI domain containing 3B [Source:HGNC Symbol;Acc:HGNC:15892]	50.3981	50.9205	100.04	118.208	13915.5	-1.1071	0.0939456	-11.7845	4.69042e-32	1.12016e-30	-1.10161	0.0934785
ENSG00000197653	DNAH10	protein_coding	dynein axonemal heavy chain 10 [Source:HGNC Symbol;Acc:HGNC:2941]	0.425455	0.434911	0.0391514	0.0343888	229.47	3.5494	0.3012	11.7842	4.70995e-32	1.12397e-30	3.37709	0.283494
ENSG00000004779	NDUFAB1	protein_coding	NADH:ubiquinone oxidoreductase subunit AB1 [Source:HGNC Symbol;Acc:HGNC:7694]	18.2518	18.2126	40.8919	45.5995	2880.83	-1.24615	0.105759	-11.783	4.7766e-32	1.13902e-30	-1.23832	0.105089
ENSG00000107833	NPM3	protein_coding	nucleophosmin/nucleoplasmin 3 [Source:HGNC Symbol;Acc:HGNC:7931]	14.5414	17.6559	44.9022	54.043	1907.5	-1.61982	0.137569	-11.7746	5.2779e-32	1.25761e-30	-1.60267	0.136096
ENSG00000196591	HDAC2	protein_coding	histone deacetylase 2 [Source:HGNC Symbol;Acc:HGNC:4853]	9.14635	9.37193	17.8445	20.2566	13139.8	-1.04091	0.0884171	-11.7728	5.39166e-32	1.28376e-30	-1.03633	0.0880274
ENSG00000089041	P2RX7	protein_coding	purinergic receptor P2X 7 [Source:HGNC Symbol;Acc:HGNC:8537]	0.961544	1.06716	0.0309736	0.0296063	175.378	5.06611	0.430347	11.7722	5.43177e-32	1.29234e-30	4.60599	0.369455
ENSG00000102384	CENPI	protein_coding	centromere protein I [Source:HGNC Symbol;Acc:HGNC:3968]	4.81804	4.22286	10.9746	10.4948	3223.75	-1.24771	0.106041	-11.7663	5.82523e-32	1.38491e-30	-1.23983	0.105367
ENSG00000236494		lncRNA	novel transcript	2.78113	3.83032	0.0121399	0.023208	284.706	7.53785	0.640752	11.7641	5.97745e-32	1.42004e-30	6.40391	0.427753
ENSG00000177105	RHOG	protein_coding	ras homolog family member G [Source:HGNC Symbol;Acc:HGNC:672]	16.3913	17.574	39.0266	46.074	3168.13	-1.32521	0.112722	-11.7564	6.54553e-32	1.55383e-30	-1.31576	0.111913
ENSG00000141956	PRDM15	protein_coding	PR/SET domain 15 [Source:HGNC Symbol;Acc:HGNC:13999]	2.23302	2.40537	5.27312	5.30942	2994.43	-1.19	0.101237	-11.7546	6.68825e-32	1.58652e-30	-1.18314	0.10065
ENSG00000078269	SYNJ2	protein_coding	synaptojanin 2 [Source:HGNC Symbol;Acc:HGNC:11504]	3.42627	3.33425	7.10201	7.76447	4097.27	-1.13691	0.0967423	-11.752	6.89833e-32	1.63513e-30	-1.13093	0.0962307
ENSG00000104442	ARMC1	protein_coding	armadillo repeat containing 1 [Source:HGNC Symbol;Acc:HGNC:17684]	15.9638	16.7414	33.6676	37.6994	5385.56	-1.1258	0.0958441	-11.7462	7.39099e-32	1.7506e-30	-1.11998	0.0953471
ENSG00000082212	ME2	protein_coding	malic enzyme 2 [Source:HGNC Symbol;Acc:HGNC:6984]	11.4368	11.165	21.1469	23.248	16120	-0.97398	0.0829903	-11.7361	8.32657e-32	1.97073e-30	-0.970201	0.082668
ENSG00000133226	SRRM1	protein_coding	serine and arginine repetitive matrix 1 [Source:HGNC Symbol;Acc:HGNC:16638]	23.8384	22.2813	43.5422	46.2416	16443.4	-0.961084	0.0819219	-11.7317	8.76696e-32	2.07341e-30	-0.95745	0.0816118
ENSG00000130741	EIF2S3	protein_coding	eukaryotic translation initiation factor 2 subunit gamma [Source:HGNC Symbol;Acc:HGNC:3267]	95.7566	94.2308	176.742	200.685	35048.1	-0.990308	0.0844324	-11.729	9.05273e-32	2.1394e-30	-0.986331	0.0840933
ENSG00000198042	MAK16	protein_coding	MAK16 homolog [Source:HGNC Symbol;Acc:HGNC:13703]	9.58435	11.0241	23.0634	26.3101	4677.49	-1.26056	0.107495	-11.7267	9.29914e-32	2.196e-30	-1.25238	0.106794
ENSG00000101079	NDRG3	protein_coding	NDRG family member 3 [Source:HGNC Symbol;Acc:HGNC:14462]	6.65162	7.06459	16.3138	18.9027	2414.43	-1.36049	0.116043	-11.7239	9.60951e-32	2.2676e-30	-1.3502	0.115159
ENSG00000106628	POLD2	protein_coding	DNA polymerase delta 2, accessory subunit [Source:HGNC Symbol;Acc:HGNC:9176]	10.125	10.7205	21.0427	24.21	8008.46	-1.11831	0.095392	-11.7233	9.67792e-32	2.28205e-30	-1.11259	0.0949026
ENSG00000145332	KLHL8	protein_coding	kelch like family member 8 [Source:HGNC Symbol;Acc:HGNC:18644]	5.34249	5.29897	11.2215	11.7666	3743.19	-1.11123	0.0948109	-11.7204	1.00148e-31	2.35973e-30	-1.10561	0.094329
ENSG00000149474	KAT14	protein_coding	lysine acetyltransferase 14 [Source:HGNC Symbol;Acc:HGNC:15904]	4.56137	4.38127	10.5402	12.1037	2399	-1.34046	0.114379	-11.7194	1.01358e-31	2.38647e-30	-1.33062	0.113532
ENSG00000114126	TFDP2	protein_coding	transcription factor Dp-2 [Source:HGNC Symbol;Acc:HGNC:11751]	7.19211	7.23503	14.0216	15.3776	7891.7	-1.02703	0.0876745	-11.7142	1.07853e-31	2.53751e-30	-1.02259	0.0872942
ENSG00000107937	GTPBP4	protein_coding	GTP binding protein 4 [Source:HGNC Symbol;Acc:HGNC:21535]	21.1611	20.0713	39.7834	44.2561	11605.8	-1.02732	0.0877314	-11.7098	1.13551e-31	2.66959e-30	-1.02287	0.0873506
ENSG00000277157	H4C4	protein_coding	H4 clustered histone 4 [Source:HGNC Symbol;Acc:HGNC:4782]	43.9225	44.4173	117.645	159.552	2229.63	-1.64994	0.140935	-11.7071	1.17224e-31	2.7539e-30	-1.63161	0.139355
ENSG00000177565	TBL1XR1	protein_coding	TBL1X/Y related 1 [Source:HGNC Symbol;Acc:HGNC:29529]	21.3388	20.5456	38.355	40.1478	21328	-0.906341	0.0774447	-11.7031	1.22905e-31	2.88522e-30	-0.903278	0.0771827
ENSG00000111581	NUP107	protein_coding	nucleoporin 107 [Source:HGNC Symbol;Acc:HGNC:29914]	10.8391	10.6742	20.8412	22.7115	7979.91	-1.01757	0.086971	-11.7001	1.27331e-31	2.98692e-30	-1.01323	0.0865998
ENSG00000182578	CSF1R	protein_coding	colony stimulating factor 1 receptor [Source:HGNC Symbol;Acc:HGNC:2433]	2.02378	2.26364	0.376841	0.337892	389.984	2.58523	0.221062	11.6946	1.35893e-31	3.1854e-30	2.51575	0.214631
ENSG00000173726	TOMM20	protein_coding	translocase of outer mitochondrial membrane 20 [Source:HGNC Symbol;Acc:HGNC:20947]	44.8701	44.071	84.061	93.7324	13879.8	-0.999307	0.0854717	-11.6917	1.40605e-31	3.29342e-30	-0.995196	0.0851197
ENSG00000107719	PALD1	protein_coding	phosphatase domain containing paladin 1 [Source:HGNC Symbol;Acc:HGNC:23530]	1.90552	2.27593	5.14941	5.5282	2820.91	-1.35257	0.115723	-11.688	1.46773e-31	3.43535e-30	-1.3424	0.114847
ENSG00000176406	RIMS2	protein_coding	regulating synaptic membrane exocytosis 2 [Source:HGNC Symbol;Acc:HGNC:17283]	3.16103	2.70337	1.11031	1.04273	1931.86	1.44574	0.123755	11.6823	1.56947e-31	3.67077e-30	1.43333	0.12268
ENSG00000129566	TEP1	protein_coding	telomerase associated protein 1 [Source:HGNC Symbol;Acc:HGNC:11726]	11.2099	12.9551	5.51954	5.45017	6062.32	1.1394	0.0975549	11.6796	1.62043e-31	3.78717e-30	1.1333	0.097031
ENSG00000133028	SCO1	protein_coding	synthesis of cytochrome C oxidase 1 [Source:HGNC Symbol;Acc:HGNC:10603]	6.3289	6.17764	12.4944	13.7938	6047.36	-1.07178	0.0917742	-11.6785	1.64172e-31	3.83411e-30	-1.0667	0.0913379
ENSG00000103222	ABCC1	protein_coding	ATP binding cassette subfamily C member 1 [Source:HGNC Symbol;Acc:HGNC:51]	14.7404	15.0077	27.8257	29.2701	11482.8	-0.940603	0.0805567	-11.6763	1.68484e-31	3.93192e-30	-0.937164	0.0802617
ENSG00000145293	ENOPH1	protein_coding	enolase-phosphatase 1 [Source:HGNC Symbol;Acc:HGNC:24599]	14.5125	13.7588	31.9313	36.9856	3064.08	-1.28562	0.110119	-11.6748	1.71502e-31	3.99939e-30	-1.27686	0.109365
ENSG00000005100	DHX33	protein_coding	DEAH-box helicase 33 [Source:HGNC Symbol;Acc:HGNC:16718]	10.3938	11.071	21.991	24.8465	5984.61	-1.12575	0.0964409	-11.6729	1.75334e-31	4.08576e-30	-1.11986	0.0959348
ENSG00000111605	CPSF6	protein_coding	cleavage and polyadenylation specific factor 6 [Source:HGNC Symbol;Acc:HGNC:13871]	18.4628	17.5852	33.8928	35.854	12890.1	-0.952224	0.0815765	-11.6728	1.75602e-31	4.08899e-30	-0.948654	0.0812703
ENSG00000247077	PGAM5	protein_coding	PGAM family member 5, mitochondrial serine/threonine protein phosphatase [Source:HGNC Symbol;Acc:HGNC:28763]	14.7334	15.7979	32.1	37.8001	6007.36	-1.19507	0.102391	-11.6716	1.77965e-31	4.14099e-30	-1.18803	0.101786
ENSG00000185262	UBALD2	protein_coding	UBA like domain containing 2 [Source:HGNC Symbol;Acc:HGNC:28438]	32.5045	35.0313	12.7637	14.2901	2362.24	1.3196	0.113158	11.6616	2.00224e-31	4.65551e-30	1.31012	0.112337
ENSG00000102898	NUTF2	protein_coding	nuclear transport factor 2 [Source:HGNC Symbol;Acc:HGNC:13722]	10.9608	11.8395	24.1755	28.5104	5716.04	-1.20843	0.103633	-11.6607	2.02414e-31	4.70297e-30	-1.20114	0.103005
ENSG00000085365	SCAMP1	protein_coding	secretory carrier membrane protein 1 [Source:HGNC Symbol;Acc:HGNC:10563]	5.05254	5.25921	11.0921	12.0093	3411.62	-1.16375	0.0998269	-11.6577	2.09733e-31	4.86946e-30	-1.15723	0.0992644
ENSG00000160131	VMA21	protein_coding	vacuolar ATPase assembly factor VMA21 [Source:HGNC Symbol;Acc:HGNC:22082]	14.8484	15.327	30.0067	33.9774	7278.26	-1.08439	0.093021	-11.6575	2.10062e-31	4.87354e-30	-1.07911	0.0925669
ENSG00000126709	IFI6	protein_coding	interferon alpha inducible protein 6 [Source:HGNC Symbol;Acc:HGNC:4054]	331.699	376.056	41.3298	56.539	11413.2	2.85426	0.245061	11.6471	2.37268e-31	5.50069e-30	2.76048	0.236992
ENSG00000110955	ATP5F1B	protein_coding	ATP synthase F1 subunit beta [Source:HGNC Symbol;Acc:HGNC:830]	173.78	185.843	349.699	416.111	38122.1	-1.09051	0.0936403	-11.6458	2.41094e-31	5.58531e-30	-1.08513	0.093178
ENSG00000172771	EFCAB12	protein_coding	EF-hand calcium binding domain 12 [Source:HGNC Symbol;Acc:HGNC:28061]	0.964902	0.901994	0.0751286	0.0971577	239.937	3.43581	0.295152	11.6408	2.55526e-31	5.91534e-30	3.27526	0.278792
ENSG00000130559	CAMSAP1	protein_coding	calmodulin regulated spectrin associated protein 1 [Source:HGNC Symbol;Acc:HGNC:19946]	5.53042	5.55359	11.3612	12.6428	4758.43	-1.11486	0.0957743	-11.6404	2.56662e-31	5.9373e-30	-1.1091	0.0952782
ENSG00000172534	HCFC1	protein_coding	host cell factor C1 [Source:HGNC Symbol;Acc:HGNC:4839]	20.4653	22.1136	40.7421	45.3413	17547.8	-1.01562	0.0872664	-11.6381	2.6378e-31	6.0975e-30	-1.01126	0.0868918
ENSG00000100353	EIF3D	protein_coding	eukaryotic translation initiation factor 3 subunit D [Source:HGNC Symbol;Acc:HGNC:3278]	34.7703	34.1649	65.1798	72.1595	11904.5	-0.994461	0.0855083	-11.63	2.90134e-31	6.70182e-30	-0.990366	0.0851557
ENSG00000228393	LINC01004	lncRNA	long intergenic non-protein coding RNA 1004 [Source:HGNC Symbol;Acc:HGNC:48961]	12.727	13.1116	5.43918	4.75273	2166.64	1.34238	0.115512	11.6211	3.21895e-31	7.43005e-30	1.33232	0.114638
ENSG00000123505	AMD1	protein_coding	adenosylmethionine decarboxylase 1 [Source:HGNC Symbol;Acc:HGNC:457]	19.7987	21.0482	38.3011	41.9826	18687.6	-0.974898	0.0838966	-11.6202	3.25234e-31	7.50167e-30	-0.971033	0.0835637
ENSG00000151914	DST	protein_coding	dystonin [Source:HGNC Symbol;Acc:HGNC:1090]	1.88143	1.80699	0.842091	0.880976	3943.1	1.09796	0.0945327	11.6146	3.4751e-31	8.00966e-30	1.09244	0.0940549
ENSG00000099219	ERMP1	protein_coding	endoplasmic reticulum metallopeptidase 1 [Source:HGNC Symbol;Acc:HGNC:23703]	1.26966	1.33031	3.09849	3.45569	2113.9	-1.33402	0.114925	-11.6077	3.76571e-31	8.67317e-30	-1.32413	0.114065
ENSG00000175567	UCP2	protein_coding	uncoupling protein 2 [Source:HGNC Symbol;Acc:HGNC:12518]	31.9391	32.7001	64.0884	74.3037	8506.02	-1.09833	0.0946519	-11.6039	3.939e-31	9.06571e-30	-1.09279	0.0941738
ENSG00000093000	NUP50	protein_coding	nucleoporin 50 [Source:HGNC Symbol;Acc:HGNC:8065]	14.471	14.4249	27.6545	31.2284	10942.2	-1.02702	0.0885601	-11.5969	4.27468e-31	9.83115e-30	-1.02248	0.0881685
ENSG00000172366	MCRIP2	protein_coding	MAPK regulated corepressor interacting protein 2 [Source:HGNC Symbol;Acc:HGNC:14142]	3.15872	3.10184	7.89247	8.06424	1687.74	-1.34982	0.116404	-11.596	4.31709e-31	9.92148e-30	-1.33956	0.115508
ENSG00000111786	SRSF9	protein_coding	serine and arginine rich splicing factor 9 [Source:HGNC Symbol;Acc:HGNC:10791]	23.6248	24.3945	46.6587	52.3877	8807.95	-1.04453	0.0900789	-11.5958	4.32997e-31	9.94387e-30	-1.03976	0.0896666
ENSG00000119402	FBXW2	protein_coding	F-box and WD repeat domain containing 2 [Source:HGNC Symbol;Acc:HGNC:13608]	9.43034	9.01594	17.6545	19.1601	9496.52	-0.996978	0.0859887	-11.5943	4.40492e-31	1.01087e-29	-0.992827	0.08563
ENSG00000174371	EXO1	protein_coding	exonuclease 1 [Source:HGNC Symbol;Acc:HGNC:3511]	12.5098	12.0903	24.9551	26.2349	4745.65	-1.05723	0.0912284	-11.5888	4.69451e-31	1.07655e-29	-1.05228	0.0907994
ENSG00000172216	CEBPB	protein_coding	CCAAT enhancer binding protein beta [Source:HGNC Symbol;Acc:HGNC:1834]	46.2482	52.5162	4.27814	6.22322	3041.33	3.23314	0.279005	11.5881	4.73514e-31	1.08508e-29	3.09674	0.267118
ENSG00000158710	TAGLN2	protein_coding	transgelin 2 [Source:HGNC Symbol;Acc:HGNC:11554]	75.3911	83.3504	160.32	192.027	17497.9	-1.15034	0.0993266	-11.5814	5.11827e-31	1.17203e-29	-1.14396	0.0987749
ENSG00000118513	MYB	protein_coding	MYB proto-oncogene, transcription factor [Source:HGNC Symbol;Acc:HGNC:7545]	8.59662	8.8884	17.9561	19.8338	4598.87	-1.11194	0.0960266	-11.5795	5.23454e-31	1.19779e-29	-1.10617	0.0955265
ENSG00000005249	PRKAR2B	protein_coding	protein kinase cAMP-dependent type II regulatory subunit beta [Source:HGNC Symbol;Acc:HGNC:9392]	3.6144	3.7417	7.5465	8.03168	4367.14	-1.08256	0.0934951	-11.5788	5.28053e-31	1.20744e-29	-1.07723	0.0930333
ENSG00000132429	POPDC3	protein_coding	popeye domain containing 3 [Source:HGNC Symbol;Acc:HGNC:17649]	5.71343	6.18624	0.0301367	0	411.685	8.65693	0.748009	11.5733	5.62828e-31	1.28603e-29	7.19287	0.43068
ENSG00000152219	ARL14EP	protein_coding	ADP ribosylation factor like GTPase 14 effector protein [Source:HGNC Symbol;Acc:HGNC:26798]	6.34121	6.59609	13.8364	14.434	3372.97	-1.12779	0.0974985	-11.5672	6.03882e-31	1.37884e-29	-1.12176	0.0969744
ENSG00000103769	RAB11A	protein_coding	RAB11A, member RAS oncogene family [Source:HGNC Symbol;Acc:HGNC:9760]	14.1225	15.2305	29.5019	33.7499	7961.21	-1.10765	0.0958227	-11.5593	6.62263e-31	1.51106e-29	-1.10192	0.0953266
ENSG00000077420	APBB1IP	protein_coding	amyloid beta precursor protein binding family B member 1 interacting protein [Source:HGNC Symbol;Acc:HGNC:17379]	9.91832	10.6256	21.7864	23.4481	3826.06	-1.13876	0.0985919	-11.5503	7.35684e-31	1.6771e-29	-1.13254	0.0980503
ENSG00000167740	CYB5D2	protein_coding	cytochrome b5 domain containing 2 [Source:HGNC Symbol;Acc:HGNC:28471]	10.9757	11.2919	3.23562	3.64212	962.546	1.69455	0.146711	11.5502	7.36095e-31	1.6771e-29	1.67418	0.144904
ENSG00000135899	SP110	protein_coding	SP110 nuclear body protein [Source:HGNC Symbol;Acc:HGNC:5401]	35.166	35.2347	15.2327	18.087	16774	1.07915	0.0934433	11.5487	7.4903e-31	1.70535e-29	1.07385	0.0929836
ENSG00000234883	MIR155HG	lncRNA	MIR155 host gene [Source:HGNC Symbol;Acc:HGNC:35460]	52.8179	47.9133	22.2365	23.3351	3932.72	1.14424	0.0991615	11.5391	8.37767e-31	1.90601e-29	1.13791	0.0986103
ENSG00000106688	SLC1A1	protein_coding	solute carrier family 1 member 1 [Source:HGNC Symbol;Acc:HGNC:10939]	2.14219	2.07611	6.36284	6.46209	1025.13	-1.60423	0.139053	-11.5369	8.60039e-31	1.95528e-29	-1.58688	0.137517
ENSG00000141076	UTP4	protein_coding	UTP4 small subunit processome component [Source:HGNC Symbol;Acc:HGNC:1983]	10.7016	11.1661	21.862	24.1076	5749.81	-1.07193	0.0929433	-11.5332	8.97586e-31	2.03918e-29	-1.06672	0.0924901
ENSG00000114867	EIF4G1	protein_coding	eukaryotic translation initiation factor 4 gamma 1 [Source:HGNC Symbol;Acc:HGNC:3296]	59.5752	61.7953	110.826	124.369	47232.8	-0.954449	0.0827602	-11.5327	9.0262e-31	2.04915e-29	-0.950767	0.0824408
ENSG00000187037	GPR141	protein_coding	G protein-coupled receptor 141 [Source:HGNC Symbol;Acc:HGNC:19997]	1.33101	1.52356	0.0894125	0.133326	223.708	3.67667	0.318845	11.5312	9.18295e-31	2.08324e-29	3.47814	0.297934
ENSG00000100346	CACNA1I	protein_coding	calcium voltage-gated channel subunit alpha1 I [Source:HGNC Symbol;Acc:HGNC:1396]	0.516558	0.544043	0.0063681	0.012174	176.237	5.82966	0.506045	11.52	1.04557e-30	2.37029e-29	5.15539	0.402516
ENSG00000160072	ATAD3B	protein_coding	ATPase family AAA domain containing 3B [Source:HGNC Symbol;Acc:HGNC:24007]	5.16397	5.61203	11.4743	12.758	4072.58	-1.16918	0.101529	-11.5157	1.09903e-30	2.4897e-29	-1.1624	0.100938
ENSG00000145912	NHP2	protein_coding	NHP2 ribonucleoprotein [Source:HGNC Symbol;Acc:HGNC:14377]	31.1998	34.1487	70.2596	83.0327	4884.44	-1.23014	0.106825	-11.5154	1.10332e-30	2.49762e-29	-1.22225	0.106138
ENSG00000172301	COPRS	protein_coding	coordinator of PRMT5 and differentiation stimulator [Source:HGNC Symbol;Acc:HGNC:28848]	8.45636	9.5867	24.9759	25.2784	1425.49	-1.47782	0.128432	-11.5067	1.22094e-30	2.76192e-29	-1.46417	0.127228
ENSG00000105612	DNASE2	protein_coding	deoxyribonuclease 2, lysosomal [Source:HGNC Symbol;Acc:HGNC:2960]	7.94742	9.20336	2.93916	2.92076	1335.3	1.54933	0.134753	11.4976	1.35671e-30	3.06687e-29	1.53359	0.133361
ENSG00000188735	TMEM120B	protein_coding	transmembrane protein 120B [Source:HGNC Symbol;Acc:HGNC:32008]	2.09502	2.41556	5.82899	5.69023	2049.89	-1.35265	0.117709	-11.4915	1.45607e-30	3.28913e-29	-1.34213	0.116785
ENSG00000144821	MYH15	protein_coding	myosin heavy chain 15 [Source:HGNC Symbol;Acc:HGNC:31073]	0.85389	0.695298	0.0539712	0.0433345	198.293	3.99482	0.347675	11.4901	1.47919e-30	3.33896e-29	3.74182	0.319564
ENSG00000008086	CDKL5	protein_coding	cyclin dependent kinase like 5 [Source:HGNC Symbol;Acc:HGNC:11411]	2.33232	2.31503	0.869895	0.964189	1869.39	1.34111	0.116728	11.4892	1.4951e-30	3.37247e-29	1.33086	0.115826
ENSG00000196510	ANAPC7	protein_coding	anaphase promoting complex subunit 7 [Source:HGNC Symbol;Acc:HGNC:17380]	8.53241	8.13106	17.0321	17.3323	4640.96	-1.04424	0.0908907	-11.4889	1.49929e-30	3.37953e-29	-1.03938	0.0904664
ENSG00000181045	SLC26A11	protein_coding	solute carrier family 26 member 11 [Source:HGNC Symbol;Acc:HGNC:14471]	1.59543	1.64994	0.199703	0.123909	264.852	3.32929	0.289884	11.4849	1.57106e-30	3.53879e-29	3.1786	0.274762
ENSG00000167792	NDUFV1	protein_coding	NADH:ubiquinone oxidoreductase core subunit V1 [Source:HGNC Symbol;Acc:HGNC:7716]	17.1011	17.4185	34.0162	39.5442	8272.48	-1.09156	0.0951896	-11.4673	1.92635e-30	4.33601e-29	-1.086	0.0947033
ENSG00000136938	ANP32B	protein_coding	acidic nuclear phosphoprotein 32 family member B [Source:HGNC Symbol;Acc:HGNC:16677]	87.5445	87.8276	162.612	180.73	14681.4	-0.969254	0.0845255	-11.467	1.93261e-30	4.34701e-29	-0.965353	0.084185
ENSG00000135108	FBXO21	protein_coding	F-box protein 21 [Source:HGNC Symbol;Acc:HGNC:13592]	8.38232	8.66859	17.1405	19.3315	5577.53	-1.097	0.0956793	-11.4654	1.96793e-30	4.4233e-29	-1.09135	0.095185
ENSG00000102241	HTATSF1	protein_coding	HIV-1 Tat specific factor 1 [Source:HGNC Symbol;Acc:HGNC:5276]	14.9267	14.135	30.5323	35.102	4378.65	-1.17541	0.102536	-11.4634	2.01558e-30	4.5272e-29	-1.16846	0.101927
ENSG00000151470	C4orf33	protein_coding	chromosome 4 open reading frame 33 [Source:HGNC Symbol;Acc:HGNC:27025]	3.97267	4.22532	0.95501	1.31076	1111	1.85446	0.161883	11.4555	2.20636e-30	4.9522e-29	1.82738	0.15947
ENSG00000162368	CMPK1	protein_coding	cytidine/uridine monophosphate kinase 1 [Source:HGNC Symbol;Acc:HGNC:18170]	43.5354	47.0233	84.4766	89.4588	17762.4	-0.94164	0.0822115	-11.4539	2.2489e-30	5.04412e-29	-0.938055	0.0818982
ENSG00000178878	APOLD1	protein_coding	apolipoprotein L domain containing 1 [Source:HGNC Symbol;Acc:HGNC:25268]	8.75604	8.52113	3.92243	3.65338	2704.99	1.18953	0.103907	11.4481	2.4045e-30	5.38931e-29	1.18231	0.103271
ENSG00000236078	LINC01447	lncRNA	long intergenic non-protein coding RNA 1447 [Source:HGNC Symbol;Acc:HGNC:50783]	2.80455	2.51028	0.0227221	0.0108596	244.796	7.31683	0.639219	11.4465	2.44755e-30	5.48191e-29	6.21509	0.428792
ENSG00000152601	MBNL1	protein_coding	muscleblind like splicing regulator 1 [Source:HGNC Symbol;Acc:HGNC:6923]	28.9185	29.5171	52.4865	56.5688	25322.7	-0.900155	0.0786508	-11.445	2.49235e-30	5.57832e-29	-0.897017	0.0783765
ENSG00000067048	DDX3Y	protein_coding	DEAD-box helicase 3 Y-linked [Source:HGNC Symbol;Acc:HGNC:2699]	23.8128	24.3041	44.4614	47.7548	12149.4	-0.938498	0.0820083	-11.4439	2.52185e-30	5.64038e-29	-0.934942	0.0816972
ENSG00000261360	OTULIN-DT	lncRNA	OTULIN divergent transcript [Source:HGNC Symbol;Acc:HGNC:55368]	5.24311	4.67476	1.04406	0.704454	493.886	2.50558	0.219056	11.4381	2.69757e-30	6.02914e-29	2.43938	0.212933
ENSG00000186918	ZNF395	protein_coding	zinc finger protein 395 [Source:HGNC Symbol;Acc:HGNC:18737]	1.86952	2.17926	5.63725	6.51641	1424.31	-1.58597	0.138696	-11.4348	2.8017e-30	6.25746e-29	-1.5689	0.137183
ENSG00000173875	ZNF791	protein_coding	zinc finger protein 791 [Source:HGNC Symbol;Acc:HGNC:26895]	6.47382	7.04621	2.6535	2.7465	1902.03	1.32399	0.115803	11.4331	2.8562e-30	6.37469e-29	1.31402	0.114921
ENSG00000035141	FAM136A	protein_coding	family with sequence similarity 136 member A [Source:HGNC Symbol;Acc:HGNC:25911]	16.7601	17.3171	34.9337	40.2823	5065.19	-1.1423	0.0999137	-11.4329	2.86339e-30	6.38625e-29	-1.13589	0.0993509
ENSG00000245322	H2AZ1-DT	lncRNA	H2AZ1 divergent transcript [Source:HGNC Symbol;Acc:HGNC:40271]	1.82499	2.36861	0.324175	0.210836	367.87	2.97278	0.260048	11.4317	2.90509e-30	6.47469e-29	2.86333	0.249598
ENSG00000185697	MYBL1	protein_coding	MYB proto-oncogene like 1 [Source:HGNC Symbol;Acc:HGNC:7547]	5.3963	5.53423	11.9384	11.3298	3747.02	-1.08996	0.0953586	-11.4301	2.95838e-30	6.58884e-29	-1.08438	0.0948685
ENSG00000068366	ACSL4	protein_coding	acyl-CoA synthetase long chain family member 4 [Source:HGNC Symbol;Acc:HGNC:3571]	10.8414	11.5262	21.3195	23.3162	10111.9	-0.996817	0.0873043	-11.4177	3.41035e-30	7.59012e-29	-0.992539	0.086929
ENSG00000188807	TMEM201	protein_coding	transmembrane protein 201 [Source:HGNC Symbol;Acc:HGNC:33719]	4.30264	4.47628	9.51541	10.5419	3046.86	-1.19209	0.10442	-11.4163	3.46568e-30	7.70786e-29	-1.18479	0.103776
ENSG00000255910		lncRNA	novel transcript	2.30879	2.16578	0.0685871	0.160919	196.152	4.27769	0.374882	11.4108	3.69431e-30	8.21058e-29	3.96754	0.339338
ENSG00000110104	CCDC86	protein_coding	coiled-coil domain containing 86 [Source:HGNC Symbol;Acc:HGNC:28359]	10.2325	10.5005	22.1586	25.2436	3446.48	-1.19312	0.104603	-11.4062	3.89431e-30	8.64903e-29	-1.18578	0.103956
ENSG00000168298	H1-4	protein_coding	H1.4 linker histone, cluster member [Source:HGNC Symbol;Acc:HGNC:4718]	133.99	147.054	288.205	352.052	10974.2	-1.1879	0.104172	-11.4033	4.02781e-30	8.93927e-29	-1.18065	0.103536
ENSG00000180777	ANKRD30B	protein_coding	ankyrin repeat domain 30B [Source:HGNC Symbol;Acc:HGNC:24165]	1.02743	0.903102	0.0050635	0.01452	200.266	6.60949	0.579685	11.4019	4.09232e-30	9.07607e-29	5.70389	0.422251
ENSG00000143643	TTC13	protein_coding	tetratricopeptide repeat domain 13 [Source:HGNC Symbol;Acc:HGNC:26204]	2.22708	2.0619	6.23985	6.54525	1088.49	-1.57581	0.138224	-11.4004	4.16228e-30	9.22478e-29	-1.55897	0.136719
ENSG00000197872	CYRIA	protein_coding	CYFIP related Rac1 interactor A [Source:HGNC Symbol;Acc:HGNC:25373]	7.88674	7.69601	2.67065	3.1465	1764.6	1.42121	0.124725	11.3947	4.44479e-30	9.84403e-29	1.40881	0.123625
ENSG00000135473	PAN2	protein_coding	poly(A) specific ribonuclease subunit PAN2 [Source:HGNC Symbol;Acc:HGNC:20074]	10.7818	9.79059	4.29095	4.67877	3256.04	1.19745	0.105092	11.3943	4.46349e-30	9.87855e-29	1.19001	0.104435
ENSG00000166206	GABRB3	protein_coding	gamma-aminobutyric acid type A receptor subunit beta3 [Source:HGNC Symbol;Acc:HGNC:4083]	0.377052	0.423996	0.00744439	0.00711577	170.912	5.78238	0.507566	11.3924	4.5644e-30	1.00948e-28	5.10853	0.403935
ENSG00000162063	CCNF	protein_coding	cyclin F [Source:HGNC Symbol;Acc:HGNC:1591]	6.39034	6.63298	13.8534	16.3702	4129.65	-1.21467	0.106626	-11.3919	4.58964e-30	1.01436e-28	-1.20691	0.105942
ENSG00000102879	CORO1A	protein_coding	coronin 1A [Source:HGNC Symbol;Acc:HGNC:2252]	13.2526	13.3502	27.2856	32.8702	6275.48	-1.1772	0.103341	-11.3914	4.61463e-30	1.01917e-28	-1.17013	0.102719
ENSG00000139793	MBNL2	protein_coding	muscleblind like splicing regulator 2 [Source:HGNC Symbol;Acc:HGNC:16746]	16.5936	14.6264	5.4001	6.66131	3407.1	1.37182	0.120431	11.3909	4.64116e-30	1.02432e-28	1.36066	0.119445
ENSG00000188848	BEND4	protein_coding	BEN domain containing 4 [Source:HGNC Symbol;Acc:HGNC:23815]	6.89686	7.30723	14.0704	15.2545	5830.68	-1.04586	0.0918404	-11.3878	4.80757e-30	1.06031e-28	-1.0409	0.0914032
ENSG00000147853	AK3	protein_coding	adenylate kinase 3 [Source:HGNC Symbol;Acc:HGNC:17376]	11.0555	11.0183	22.7749	26.5442	4749.1	-1.15989	0.101874	-11.3856	4.93548e-30	1.08776e-28	-1.15313	0.101278
ENSG00000099954	CECR2	protein_coding	CECR2 histone acetyl-lysine reader [Source:HGNC Symbol;Acc:HGNC:1840]	1.22422	1.1142	0.00322076	0.00307859	378.557	8.53682	0.74992	11.3836	5.04447e-30	1.11101e-28	7.07914	0.433405
ENSG00000114450	GNB4	protein_coding	G protein subunit beta 4 [Source:HGNC Symbol;Acc:HGNC:20731]	3.36757	3.35369	7.45275	8.50733	2737.77	-1.24777	0.109616	-11.3831	5.07725e-30	1.11745e-28	-1.23934	0.108871
ENSG00000139613	SMARCC2	protein_coding	SWI/SNF related, matrix associated, actin dependent regulator of chromatin subfamily c member 2 [Source:HGNC Symbol;Acc:HGNC:11105]	8.99978	8.99018	17.2584	19.1083	7551.71	-1.01547	0.0892104	-11.3828	5.0913e-30	1.11977e-28	-1.01092	0.0888099
ENSG00000105976	MET	protein_coding	MET proto-oncogene, receptor tyrosine kinase [Source:HGNC Symbol;Acc:HGNC:7029]	9.69215	9.42393	18.5405	19.9791	6301.82	-1.01084	0.0888274	-11.3798	5.26971e-30	1.1582e-28	-1.00635	0.0884318
ENSG00000288787		lncRNA	novel transcript	9.92418	12.0551	0	0.0569139	384.893	8.56223	0.752418	11.3796	5.28311e-30	1.16035e-28	7.08982	0.434949
ENSG00000116954	RRAGC	protein_coding	Ras related GTP binding C [Source:HGNC Symbol;Acc:HGNC:19902]	10.0029	10.2074	3.88485	4.38414	2205.24	1.28906	0.11336	11.3714	5.80722e-30	1.27458e-28	1.27976	0.112535
ENSG00000119318	RAD23B	protein_coding	RAD23 homolog B, nucleotide excision repair protein [Source:HGNC Symbol;Acc:HGNC:9813]	37.2503	38.8386	69.855	75.7162	15476.3	-0.935987	0.0823179	-11.3704	5.87181e-30	1.28786e-28	-0.932414	0.0820033
ENSG00000260236	PTPN23-DT	lncRNA	PTPN23 divergent transcript [Source:HGNC Symbol;Acc:HGNC:55397]	5.1405	5.04779	1.10233	0.965862	450.971	2.30111	0.202459	11.3658	6.18771e-30	1.35621e-28	2.249	0.197594
ENSG00000150459	SAP18	protein_coding	Sin3A associated protein 18 [Source:HGNC Symbol;Acc:HGNC:10530]	52.6082	56.4758	24.8186	27.992	9321.17	1.04646	0.0920898	11.3635	6.35537e-30	1.39199e-28	1.04147	0.0916494
ENSG00000185686	PRAME	protein_coding	PRAME nuclear receptor transcriptional regulator [Source:HGNC Symbol;Acc:HGNC:9336]	2.63768	3.16501	0.415231	0.522012	388.259	2.62905	0.231385	11.3622	6.45051e-30	1.41185e-28	2.55187	0.224061
ENSG00000135069	PSAT1	protein_coding	phosphoserine aminotransferase 1 [Source:HGNC Symbol;Acc:HGNC:19129]	91.8529	91.7288	41.4342	47.5693	9101.34	1.04439	0.0919326	11.3604	6.58192e-30	1.43962e-28	1.03943	0.0914944
ENSG00000155962	CLIC2	protein_coding	chloride intracellular channel 2 [Source:HGNC Symbol;Acc:HGNC:2063]	2.31887	2.18024	0.157263	0.202355	208.852	3.64303	0.320787	11.3565	6.88191e-30	1.5042e-28	3.44409	0.299393
ENSG00000160193	WDR4	protein_coding	WD repeat domain 4 [Source:HGNC Symbol;Acc:HGNC:12756]	8.97571	8.08839	21.0678	19.8139	2401.33	-1.26043	0.11099	-11.3563	6.90217e-30	1.50759e-28	-1.25171	0.110216
ENSG00000105486	LIG1	protein_coding	DNA ligase 1 [Source:HGNC Symbol;Acc:HGNC:6598]	4.42608	4.86963	9.55625	10.0575	4965.43	-1.07726	0.0949188	-11.3493	7.47372e-30	1.63131e-28	-1.0718	0.094436
ENSG00000177889	UBE2N	protein_coding	ubiquitin conjugating enzyme E2 N [Source:HGNC Symbol;Acc:HGNC:12492]	10.5024	10.9884	21.4623	24.5192	6080.39	-1.0974	0.0967201	-11.3461	7.75131e-30	1.69073e-28	-1.09162	0.0962097
ENSG00000008282	SYPL1	protein_coding	synaptophysin like 1 [Source:HGNC Symbol;Acc:HGNC:11507]	29.3143	30.6121	57.1909	61.846	7879.62	-0.990181	0.0872746	-11.3456	7.80028e-30	1.70025e-28	-0.985934	0.0868995
ENSG00000137101	CD72	protein_coding	CD72 molecule [Source:HGNC Symbol;Acc:HGNC:1696]	4.07464	4.05232	10.8236	11.0699	1329.05	-1.42974	0.126037	-11.3438	7.96159e-30	1.73422e-28	-1.41701	0.124899
ENSG00000172893	DHCR7	protein_coding	7-dehydrocholesterol reductase [Source:HGNC Symbol;Acc:HGNC:2860]	6.00414	6.34146	12.8397	14.4812	4129.37	-1.14608	0.10108	-11.3384	8.46535e-30	1.84268e-28	-1.1395	0.100497
ENSG00000137959	IFI44L	protein_coding	interferon induced protein 44 like [Source:HGNC Symbol;Acc:HGNC:17817]	99.3698	95.0298	43.3133	51.4115	50805.9	1.03719	0.0914893	11.3368	8.62876e-30	1.87696e-28	1.03231	0.0910581
ENSG00000252186	RNU6-781P	snRNA	RNA, U6 small nuclear 781, pseudogene [Source:HGNC Symbol;Acc:HGNC:47744]	74.5869	77.8662	0.680314	0.325142	234.59	7.25498	0.640175	11.3328	9.02731e-30	1.96231e-28	6.15715	0.430072
ENSG00000272008		lncRNA	novel transcript, antisense to ZNF292	1.59963	1.40291	0.0915713	0.123336	200.975	3.80186	0.335504	11.3318	9.13055e-30	1.98339e-28	3.57632	0.310744
ENSG00000145494	NDUFS6	protein_coding	NADH:ubiquinone oxidoreductase subunit S6 [Source:HGNC Symbol;Acc:HGNC:7713]	27.5433	27.4332	61.3332	68.0851	2475.54	-1.23524	0.109042	-11.3281	9.52132e-30	2.06686e-28	-1.22699	0.108308
ENSG00000155961	RAB39B	protein_coding	RAB39B, member RAS oncogene family [Source:HGNC Symbol;Acc:HGNC:16499]	8.0618	7.89297	2.20449	2.7326	1079.22	1.69165	0.149376	11.3248	9.89114e-30	2.14567e-28	1.67057	0.147476
ENSG00000168291	PDHB	protein_coding	pyruvate dehydrogenase E1 subunit beta [Source:HGNC Symbol;Acc:HGNC:8808]	7.81498	8.58863	17.6841	20.3775	3888.51	-1.21441	0.10726	-11.3221	1.02022e-29	2.21163e-28	-1.20656	0.106564
ENSG00000100162	CENPM	protein_coding	centromere protein M [Source:HGNC Symbol;Acc:HGNC:18352]	11.9137	11.2855	27.6418	27.3974	2072.31	-1.24637	0.110132	-11.317	1.08131e-29	2.34247e-28	-1.23788	0.109376
ENSG00000138821	SLC39A8	protein_coding	solute carrier family 39 member 8 [Source:HGNC Symbol;Acc:HGNC:20862]	4.02223	3.96477	8.49986	9.68105	3359.42	-1.18679	0.104875	-11.3162	1.09148e-29	2.36289e-28	-1.17945	0.104224
ENSG00000130985	UBA1	protein_coding	ubiquitin like modifier activating enzyme 1 [Source:HGNC Symbol;Acc:HGNC:12469]	28.9707	30.2917	54.8856	61.5667	17119.4	-0.974572	0.086127	-11.3155	1.09954e-29	2.37871e-28	-0.970501	0.0857669
ENSG00000008277	ADAM22	protein_coding	ADAM metallopeptidase domain 22 [Source:HGNC Symbol;Acc:HGNC:201]	3.13539	2.85461	6.42225	6.42586	3897.08	-1.10092	0.0973019	-11.3145	1.11225e-29	2.40456e-28	-1.09506	0.0967814
ENSG00000204842	ATXN2	protein_coding	ataxin 2 [Source:HGNC Symbol;Acc:HGNC:10555]	3.89519	3.83401	7.66776	7.53477	5740.76	-0.97591	0.0862877	-11.31	1.1715e-29	2.53093e-28	-0.971819	0.0859249
ENSG00000141101	NOB1	protein_coding	NIN1 (RPN12) binding protein 1 homolog [Source:HGNC Symbol;Acc:HGNC:29540]	17.7673	19.5657	39.9401	45.1482	3892.97	-1.18858	0.105126	-11.3063	1.22194e-29	2.63811e-28	-1.1812	0.10447
ENSG00000287431	RENO1	lncRNA	regulator of early neurogenesis 1 [Source:HGNC Symbol;Acc:HGNC:54096]	0.776603	0.98858	0.020257	0.0048407	183.825	6.15276	0.544896	11.2916	1.44354e-29	3.11442e-28	5.35828	0.417808
ENSG00000095370	SH2D3C	protein_coding	SH2 domain containing 3C [Source:HGNC Symbol;Acc:HGNC:16884]	8.86071	8.50011	3.53358	3.41307	1702.67	1.32153	0.117094	11.2861	1.53776e-29	3.31544e-28	1.31136	0.116182
ENSG00000197451	HNRNPAB	protein_coding	heterogeneous nuclear ribonucleoprotein A/B [Source:HGNC Symbol;Acc:HGNC:5034]	92.3324	100.802	186.484	218.44	19172	-1.06807	0.0946409	-11.2855	1.54797e-29	3.33519e-28	-1.06269	0.0941636
ENSG00000147874	HAUS6	protein_coding	HAUS augmin like complex subunit 6 [Source:HGNC Symbol;Acc:HGNC:25948]	12.3355	12.4408	23.8119	27.3682	8874.07	-1.04667	0.0927465	-11.2853	1.5519e-29	3.34139e-28	-1.0416	0.0922967
ENSG00000111144	LTA4H	protein_coding	leukotriene A4 hydrolase [Source:HGNC Symbol;Acc:HGNC:6710]	9.78929	9.77782	19.3887	22.7259	6913.19	-1.10595	0.0980081	-11.2843	1.56965e-29	3.3773e-28	-1.09997	0.0974773
ENSG00000043514	TRIT1	protein_coding	tRNA isopentenyltransferase 1 [Source:HGNC Symbol;Acc:HGNC:20286]	9.37241	9.0298	18.185	18.3373	5430.96	-0.988903	0.0876673	-11.2802	1.64388e-29	3.53461e-28	-0.984624	0.0872867
ENSG00000197386	HTT	protein_coding	huntingtin [Source:HGNC Symbol;Acc:HGNC:4851]	6.36748	6.46799	11.7101	12.1705	11894.6	-0.895719	0.079428	-11.2771	1.70229e-29	3.65772e-28	-0.892535	0.0791452
ENSG00000108984	MAP2K6	protein_coding	mitogen-activated protein kinase kinase 6 [Source:HGNC Symbol;Acc:HGNC:6846]	0.274777	0.250992	1.01562	0.984588	636.945	-1.9276	0.171043	-11.2696	1.85309e-29	3.97907e-28	-1.89623	0.168162
ENSG00000165119	HNRNPK	protein_coding	heterogeneous nuclear ribonucleoprotein K [Source:HGNC Symbol;Acc:HGNC:5044]	85.7846	87.7303	156.054	175.952	43612.6	-0.936162	0.0830758	-11.2688	1.8716e-29	4.01608e-28	-0.932523	0.0827527
ENSG00000183723	CMTM4	protein_coding	CKLF like MARVEL transmembrane domain containing 4 [Source:HGNC Symbol;Acc:HGNC:19175]	0.553605	0.540499	2.01003	2.08644	640.516	-1.90468	0.169027	-11.2685	1.87813e-29	4.02738e-28	-1.8744	0.166247
ENSG00000165861	ZFYVE1	protein_coding	zinc finger FYVE-type containing 1 [Source:HGNC Symbol;Acc:HGNC:13180]	8.5615	8.94789	3.646	3.6736	1963.55	1.25827	0.111705	11.2643	1.97e-29	4.22152e-28	1.24946	0.110914
ENSG00000115464	USP34	protein_coding	ubiquitin specific peptidase 34 [Source:HGNC Symbol;Acc:HGNC:20066]	16.9455	15.3869	30.1552	30.6634	26002.6	-0.911532	0.0809265	-11.2637	1.9824e-29	4.24523e-28	-0.908169	0.0806277
ENSG00000196756	SNHG17	lncRNA	small nucleolar RNA host gene 17 [Source:HGNC Symbol;Acc:HGNC:48600]	9.63071	9.80234	19.4289	17.9713	10240.7	-0.944505	0.0838883	-11.2591	2.0894e-29	4.47134e-28	-0.940761	0.0835553
ENSG00000134453	RBM17	protein_coding	RNA binding motif protein 17 [Source:HGNC Symbol;Acc:HGNC:16944]	12.4804	12.476	23.6399	24.3615	7036.31	-0.94368	0.0838542	-11.2538	2.21777e-29	4.74286e-28	-0.939943	0.0835214
ENSG00000204370	SDHD	protein_coding	succinate dehydrogenase complex subunit D [Source:HGNC Symbol;Acc:HGNC:10683]	10.4435	10.7046	23.0086	26.5598	2986.22	-1.229	0.109243	-11.2502	2.31122e-29	4.93938e-28	-1.22076	0.108506
ENSG00000168827	GFM1	protein_coding	G elongation factor mitochondrial 1 [Source:HGNC Symbol;Acc:HGNC:13780]	7.71988	7.88656	14.612	15.4976	8157.23	-0.948108	0.0843007	-11.2467	2.40295e-29	5.13196e-28	-0.944313	0.0839626
ENSG00000166226	CCT2	protein_coding	chaperonin containing TCP1 subunit 2 [Source:HGNC Symbol;Acc:HGNC:1615]	57.5437	58.9399	108.818	127.654	22597.4	-1.02157	0.0908917	-11.2394	2.61249e-29	5.57572e-28	-1.01681	0.0904687
ENSG00000174442	ZWILCH	protein_coding	zwilch kinetochore protein [Source:HGNC Symbol;Acc:HGNC:25468]	12.1089	12.5718	24.2602	26.7974	5560.89	-1.04879	0.0933493	-11.2352	2.73986e-29	5.84363e-28	-1.04365	0.0928902
ENSG00000053254	FOXN3	protein_coding	forkhead box N3 [Source:HGNC Symbol;Acc:HGNC:1928]	4.66579	4.8606	9.45911	10.3105	4945.8	-1.05333	0.0937733	-11.2328	2.81492e-29	5.99967e-28	-1.04812	0.0933078
ENSG00000005022	SLC25A5	protein_coding	solute carrier family 25 member 5 [Source:HGNC Symbol;Acc:HGNC:10991]	102.872	108.846	211.184	264.108	16169.3	-1.1667	0.103875	-11.2318	2.84625e-29	6.06239e-28	-1.15963	0.103244
ENSG00000169062	UPF3A	protein_coding	UPF3A regulator of nonsense mediated mRNA decay [Source:HGNC Symbol;Acc:HGNC:20332]	8.2531	8.49831	17.0227	16.9132	4415.12	-1.01853	0.0906946	-11.2303	2.89444e-29	6.16089e-28	-1.01381	0.0902731
ENSG00000010803	SCMH1	protein_coding	Scm polycomb group protein homolog 1 [Source:HGNC Symbol;Acc:HGNC:19003]	10.8863	9.70839	22.0753	21.793	4490.08	-1.09089	0.0971398	-11.2301	2.9003e-29	6.16922e-28	-1.0851	0.0966222
ENSG00000181924	COA4	protein_coding	cytochrome c oxidase assembly factor 4 homolog [Source:HGNC Symbol;Acc:HGNC:24604]	12.1491	11.8144	26.3835	29.6299	2613.45	-1.22503	0.109162	-11.2221	3.17551e-29	6.75009e-28	-1.21683	0.108426
ENSG00000070756	PABPC1	protein_coding	poly(A) binding protein cytoplasmic 1 [Source:HGNC Symbol;Acc:HGNC:8554]	178.246	176.232	316.282	360.575	149011	-0.933158	0.083166	-11.2204	3.23709e-29	6.87637e-28	-0.929522	0.0828419
ENSG00000053900	ANAPC4	protein_coding	anaphase promoting complex subunit 4 [Source:HGNC Symbol;Acc:HGNC:19990]	4.16881	4.10928	9.22818	8.79435	2963.26	-1.12239	0.100059	-11.2173	3.35241e-29	7.11659e-28	-1.11607	0.0994919
ENSG00000289829		lncRNA	novel transcript	8.60392	9.41497	0.170925	0.13615	167.256	5.87781	0.524096	11.2151	3.43639e-29	7.28998e-28	5.16008	0.41053
ENSG00000229337		lncRNA	novel transcript	5.08267	5.92242	1.32236	1.20929	553.601	2.12039	0.189109	11.2125	3.54036e-29	7.50551e-28	2.07836	0.185192
ENSG00000160049	DFFA	protein_coding	DNA fragmentation factor subunit alpha [Source:HGNC Symbol;Acc:HGNC:2772]	13.0536	13.4319	25.1563	27.9543	7981.32	-1.00384	0.0895464	-11.2103	3.62969e-29	7.68975e-28	-0.999311	0.0891414
ENSG00000058600	POLR3E	protein_coding	RNA polymerase III subunit E [Source:HGNC Symbol;Acc:HGNC:30347]	4.87494	4.99811	9.8765	10.6349	4362.46	-1.05491	0.0941114	-11.2091	3.67852e-29	7.788e-28	-1.04965	0.0936406
ENSG00000068650	ATP11A	protein_coding	ATPase phospholipid transporting 11A [Source:HGNC Symbol;Acc:HGNC:13552]	2.40524	2.25806	4.96818	5.20197	3148.56	-1.12495	0.100405	-11.2041	3.89187e-29	8.2342e-28	-1.11858	0.099833
ENSG00000264522	OTUD7B	protein_coding	OTU deubiquitinase 7B [Source:HGNC Symbol;Acc:HGNC:16683]	1.47658	1.46925	0.404617	0.4257	698.821	1.82675	0.163059	11.203	3.94281e-29	8.33641e-28	1.79969	0.160563
ENSG00000132376	INPP5K	protein_coding	inositol polyphosphate-5-phosphatase K [Source:HGNC Symbol;Acc:HGNC:33882]	8.23149	8.90415	3.1613	3.555	1867.51	1.35101	0.120622	11.2004	4.06029e-29	8.57909e-28	1.33998	0.119627
ENSG00000188785	ZNF548	protein_coding	zinc finger protein 548 [Source:HGNC Symbol;Acc:HGNC:26561]	5.85818	5.80819	2.20823	2.33196	1511.26	1.36139	0.121582	11.1973	4.20277e-29	8.87423e-28	1.3501	0.12056
ENSG00000107566	ERLIN1	protein_coding	ER lipid raft associated 1 [Source:HGNC Symbol;Acc:HGNC:16947]	5.92621	5.91991	13.6744	13.8657	2081.1	-1.21714	0.108722	-11.1949	4.31702e-29	9.10939e-28	-1.20905	0.107994
ENSG00000187741	FANCA	protein_coding	FA complementation group A [Source:HGNC Symbol;Acc:HGNC:3582]	8.66896	8.09886	17.9646	16.0357	9463.63	-1.01981	0.0910964	-11.1949	4.32044e-29	9.11056e-28	-1.01505	0.0906702
ENSG00000155115	GTF3C6	protein_coding	general transcription factor IIIC subunit 6 [Source:HGNC Symbol;Acc:HGNC:20872]	63.6916	65.4488	128.825	149.167	5675.36	-1.10617	0.0988127	-11.1947	4.33044e-29	9.12557e-28	-1.1001	0.0982685
ENSG00000183963	SMTN	protein_coding	smoothelin [Source:HGNC Symbol;Acc:HGNC:11126]	2.27349	2.68625	0.71224	0.79507	998.593	1.71796	0.153499	11.192	4.46436e-29	9.40154e-28	1.69537	0.151437
ENSG00000141449	GREB1L	protein_coding	GREB1 like retinoic acid receptor coactivator [Source:HGNC Symbol;Acc:HGNC:31042]	0.458641	0.484894	0.0258956	0.0232965	169.442	4.26264	0.380919	11.1904	4.5443e-29	9.56353e-28	3.94507	0.34266
ENSG00000178105	DDX10	protein_coding	DEAD-box helicase 10 [Source:HGNC Symbol;Acc:HGNC:2735]	4.04162	3.73149	7.6135	8.13299	6428.67	-1.0185	0.0910168	-11.1902	4.55328e-29	9.57608e-28	-1.01375	0.0905913
ENSG00000241468	ATP5MF	protein_coding	ATP synthase membrane subunit f [Source:HGNC Symbol;Acc:HGNC:848]	19.7424	22.1384	44.0255	46.5378	4269.82	-1.11267	0.0994832	-11.1845	4.85429e-29	1.02024e-27	-1.10648	0.0989273
ENSG00000285492		lncRNA	novel transcript	0.438864	0.428435	0.0221634	0.0324006	183.843	3.98708	0.356505	11.1838	4.89427e-29	1.02796e-27	3.72295	0.326239
ENSG00000057935	MTA3	protein_coding	metastasis associated 1 family member 3 [Source:HGNC Symbol;Acc:HGNC:23784]	5.11781	5.18815	10.0892	10.5502	4955.39	-1.00195	0.0896107	-11.1811	5.04324e-29	1.05855e-27	-0.997421	0.0892042
ENSG00000112365	ZBTB24	protein_coding	zinc finger and BTB domain containing 24 [Source:HGNC Symbol;Acc:HGNC:21143]	7.89756	7.8799	14.8533	15.2325	7258.17	-0.931228	0.0832945	-11.1799	5.11268e-29	1.07241e-27	-0.927588	0.0829683
ENSG00000171223	JUNB	protein_coding	JunB proto-oncogene, AP-1 transcription factor subunit [Source:HGNC Symbol;Acc:HGNC:6205]	99.0867	104.011	37.1719	47.922	7982.33	1.2549	0.112291	11.1755	5.3772e-29	1.12715e-27	1.24601	0.111494
ENSG00000170571	EMB	protein_coding	embigin [Source:HGNC Symbol;Acc:HGNC:30465]	13.6592	14.8306	27.9273	30.8464	6920.87	-1.04477	0.0934886	-11.1754	5.38156e-29	1.12732e-27	-1.03963	0.0930277
ENSG00000075239	ACAT1	protein_coding	acetyl-CoA acetyltransferase 1 [Source:HGNC Symbol;Acc:HGNC:93]	3.71661	3.82271	8.68702	10.427	2367.63	-1.34226	0.120156	-11.171	5.65677e-29	1.18419e-27	-1.33139	0.119176
ENSG00000121060	TRIM25	protein_coding	tripartite motif containing 25 [Source:HGNC Symbol;Acc:HGNC:12932]	33.4883	34.6485	15.2536	18.0118	19057.3	1.03436	0.0926122	11.1687	5.80027e-29	1.21343e-27	1.02937	0.0921648
ENSG00000012822	CALCOCO1	protein_coding	calcium binding and coiled-coil domain 1 [Source:HGNC Symbol;Acc:HGNC:29306]	3.94069	3.86074	1.25099	1.50393	1421.69	1.50128	0.134443	11.1666	5.93786e-29	1.24139e-27	1.48609	0.133063
ENSG00000197713	RPE	protein_coding	ribulose-5-phosphate-3-epimerase [Source:HGNC Symbol;Acc:HGNC:10293]	25.8467	24.2087	47.6721	49.6504	7858.55	-0.959267	0.0859096	-11.166	5.98099e-29	1.24958e-27	-0.95528	0.0855518
ENSG00000254860	TMEM9B-AS1	lncRNA	TMEM9B antisense RNA 1 [Source:HGNC Symbol;Acc:HGNC:19230]	2.60194	2.43384	0.616331	0.492881	523.634	2.18363	0.195707	11.1577	6.56697e-29	1.37111e-27	2.13734	0.191359
ENSG00000154743	TSEN2	protein_coding	tRNA splicing endonuclease subunit 2 [Source:HGNC Symbol;Acc:HGNC:28422]	2.49863	2.10255	6.12242	5.37043	3022.24	-1.32058	0.118389	-11.1545	6.80386e-29	1.41963e-27	-1.31019	0.117453
ENSG00000196092	PAX5	protein_coding	paired box 5 [Source:HGNC Symbol;Acc:HGNC:8619]	25.3373	27.4164	48.3782	52.8448	22303.1	-0.940209	0.0843049	-11.1525	6.96318e-29	1.45192e-27	-0.936445	0.0839671
ENSG00000128708	HAT1	protein_coding	histone acetyltransferase 1 [Source:HGNC Symbol;Acc:HGNC:4821]	8.20853	8.07691	16.513	19.6243	5390.67	-1.14998	0.10312	-11.1519	7.01253e-29	1.46125e-27	-1.14311	0.102502
ENSG00000255302	EID1	protein_coding	EP300 interacting inhibitor of differentiation 1 [Source:HGNC Symbol;Acc:HGNC:1191]	21.267	22.579	44.8647	50.6192	4302.01	-1.12289	0.100701	-11.1507	7.10154e-29	1.47883e-27	-1.11648	0.100124
ENSG00000277972	CISD3	protein_coding	CDGSH iron sulfur domain 3 [Source:HGNC Symbol;Acc:HGNC:27578]	2.93636	2.76987	8.07661	8.81542	1066.47	-1.56583	0.140447	-11.1489	7.25146e-29	1.50906e-27	-1.54856	0.13887
ENSG00000026297	RNASET2	protein_coding	ribonuclease T2 [Source:HGNC Symbol;Acc:HGNC:21686]	0.804272	0.985619	0.224267	0.166449	644.646	2.19672	0.197068	11.147	7.40779e-29	1.54009e-27	2.1495	0.192673
ENSG00000281207	SLFNL1-AS1	lncRNA	SLFNL1 antisense RNA 1 [Source:HGNC Symbol;Acc:HGNC:44126]	2.45287	2.10417	7.26484	6.30788	1317.14	-1.5744	0.141241	-11.147	7.4103e-29	1.54009e-27	-1.55684	0.139642
ENSG00000234028	EIF2AK3-DT	lncRNA	EIF2AK3 divergent transcript [Source:HGNC Symbol;Acc:HGNC:54066]	3.07897	3.33447	0.705888	0.766736	511.218	2.12234	0.190424	11.1453	7.54772e-29	1.56762e-27	2.07971	0.186412
ENSG00000144843	ADPRH	protein_coding	ADP-ribosylarginine hydrolase [Source:HGNC Symbol;Acc:HGNC:269]	6.91572	6.08115	2.31893	2.11694	1217.68	1.55112	0.139175	11.1451	7.56529e-29	1.57024e-27	1.53432	0.137641
ENSG00000055130	CUL1	protein_coding	cullin 1 [Source:HGNC Symbol;Acc:HGNC:2551]	36.2875	35.551	65.4268	71.7331	13134	-0.933056	0.0837267	-11.1441	7.65464e-29	1.58775e-27	-0.929372	0.0833957
ENSG00000179562	GCC1	protein_coding	GRIP and coiled-coil domain containing 1 [Source:HGNC Symbol;Acc:HGNC:19095]	17.3821	19.2987	7.77954	8.66942	3993.39	1.15689	0.103821	11.1431	7.73742e-29	1.60387e-27	1.14988	0.103189
ENSG00000263826		lncRNA	novel transcript, antisense to eukaryotic translation initiation factor 4A, isoform 2 EIF4A2	2.89124	2.96192	0.343559	0.246295	234.044	3.31318	0.297356	11.1422	7.81998e-29	1.61993e-27	3.1559	0.28094
ENSG00000156639	ZFAND3	protein_coding	zinc finger AN1-type containing 3 [Source:HGNC Symbol;Acc:HGNC:18019]	22.2461	21.9069	10.4159	10.8789	3772.16	1.05194	0.0944416	11.1386	8.14165e-29	1.68546e-27	1.04666	0.0939652
ENSG00000123179	EBPL	protein_coding	EBP like [Source:HGNC Symbol;Acc:HGNC:18061]	7.92825	7.05169	20.096	21.3455	1332.19	-1.4681	0.131854	-11.1343	8.5448e-29	1.76776e-27	-1.45381	0.130553
ENSG00000068724	TTC7A	protein_coding	tetratricopeptide repeat domain 7A [Source:HGNC Symbol;Acc:HGNC:19750]	2.90165	3.13379	6.29066	7.11201	3955.89	-1.15106	0.103399	-11.1322	8.74207e-29	1.8074e-27	-1.14415	0.102775
ENSG00000128973	CLN6	protein_coding	CLN6 transmembrane ER protein [Source:HGNC Symbol;Acc:HGNC:2077]	2.94171	2.6301	6.61014	6.81022	2111.08	-1.26823	0.11394	-11.1307	8.89548e-29	1.83792e-27	-1.25898	0.113102
ENSG00000132801	ZSWIM3	protein_coding	zinc finger SWIM-type containing 3 [Source:HGNC Symbol;Acc:HGNC:16157]	7.0707	8.80035	2.271	2.14118	852.225	1.84701	0.166082	11.1211	9.9069e-29	2.04555e-27	1.81865	0.163465
ENSG00000156970	BUB1B	protein_coding	BUB1 mitotic checkpoint serine/threonine kinase B [Source:HGNC Symbol;Acc:HGNC:1149]	20.5936	20.9044	38.5782	41.4814	8211.19	-0.948066	0.0852869	-11.1162	1.04635e-28	2.15908e-27	-0.944182	0.0849368
ENSG00000234420	ZNF37BP	transcribed_processed_pseudogene	zinc finger protein 37B, pseudogene [Source:HGNC Symbol;Acc:HGNC:13103]	6.58863	6.00011	14.0138	12.5618	6085.41	-1.07792	0.0969909	-11.1136	1.0774e-28	2.2217e-27	-1.07221	0.0964763
ENSG00000233143				0.47113	0.52374	0.00154318	0.00147506	336.251	8.36535	0.753047	11.1087	1.13837e-28	2.3459e-27	6.91329	0.437747
ENSG00000053371	AKR7A2	protein_coding	aldo-keto reductase family 7 member A2 [Source:HGNC Symbol;Acc:HGNC:389]	6.69042	6.79835	17.9794	23.102	1469.36	-1.60692	0.144697	-11.1054	1.18072e-28	2.43159e-27	-1.58812	0.142982
ENSG00000144580	CNOT9	protein_coding	CCR4-NOT transcription complex subunit 9 [Source:HGNC Symbol;Acc:HGNC:10445]	19.0234	18.8469	35.3205	39.2842	9003.83	-0.978238	0.0881218	-11.101	1.24071e-28	2.55349e-27	-0.973961	0.0877358
ENSG00000183431	SF3A3	protein_coding	splicing factor 3a subunit 3 [Source:HGNC Symbol;Acc:HGNC:10767]	42.2061	44.8328	80.7151	91.0291	15252.1	-0.980556	0.0883311	-11.1009	1.24156e-28	2.55358e-27	-0.976249	0.0879427
ENSG00000256690	STX5-DT	lncRNA	STX5 divergent transcript [Source:HGNC Symbol;Acc:HGNC:55488]	6.46696	6.62233	0.247003	0.150245	156.156	5.04795	0.454908	11.0966	1.30244e-28	2.67705e-27	4.54237	0.385066
ENSG00000169814	BTD	protein_coding	biotinidase [Source:HGNC Symbol;Acc:HGNC:1122]	0.792649	0.882988	0.199872	0.199689	537.192	2.06822	0.186401	11.0956	1.31842e-28	2.70815e-27	2.02838	0.182647
ENSG00000006744	ELAC2	protein_coding	elaC ribonuclease Z 2 [Source:HGNC Symbol;Acc:HGNC:14198]	12.2797	13.1681	24.3882	27.148	8158.67	-1.01809	0.0917648	-11.0946	1.33304e-28	2.73639e-27	-1.01327	0.0913291
ENSG00000169714	CNBP	protein_coding	CCHC-type zinc finger nucleic acid binding protein [Source:HGNC Symbol;Acc:HGNC:13164]	64.5903	70.3892	128.044	150.054	22407.7	-1.04287	0.0940033	-11.094	1.34163e-28	2.75226e-27	-1.03769	0.0935356
ENSG00000173227	SYT12	protein_coding	synaptotagmin 12 [Source:HGNC Symbol;Acc:HGNC:18381]	0.504815	0.60742	0.0482308	0.0342045	199.643	3.75689	0.338777	11.0895	1.40999e-28	2.89061e-27	3.52951	0.313628
ENSG00000280367		TEC	novel transcript	1.58442	1.61018	0.106538	0.0678899	172.659	4.19923	0.378719	11.088	1.43503e-28	2.94004e-27	3.88889	0.341734
ENSG00000142453	CARM1	protein_coding	coactivator associated arginine methyltransferase 1 [Source:HGNC Symbol;Acc:HGNC:23393]	14.4416	14.8602	29.3618	35.1722	6277.53	-1.13914	0.102739	-11.0877	1.43992e-28	2.94817e-27	-1.13238	0.102128
ENSG00000198700	IPO9	protein_coding	importin 9 [Source:HGNC Symbol;Acc:HGNC:19425]	9.4642	9.21005	17.1419	17.69	9640.37	-0.899371	0.0811389	-11.0843	1.49454e-28	3.05802e-27	-0.896035	0.0808374
ENSG00000101017	CD40	protein_coding	CD40 molecule [Source:HGNC Symbol;Acc:HGNC:11919]	63.555	62.5137	33.9401	35.4839	16626	0.860684	0.077656	11.0833	1.51209e-28	3.09194e-27	0.857759	0.0773918
ENSG00000104774	MAN2B1	protein_coding	mannosidase alpha class 2B member 1 [Source:HGNC Symbol;Acc:HGNC:6826]	7.50217	7.64038	16.2126	15.2861	3793.72	-1.05664	0.095345	-11.0823	1.52927e-28	3.12504e-27	-1.05124	0.0948553
ENSG00000176953	NFATC2IP	protein_coding	nuclear factor of activated T cells 2 interacting protein [Source:HGNC Symbol;Acc:HGNC:25906]	8.07464	8.53654	18.0678	16.6259	4451.82	-1.06247	0.0958881	-11.0803	1.56342e-28	3.19278e-27	-1.05697	0.0953903
ENSG00000105939	ZC3HAV1	protein_coding	zinc finger CCCH-type containing, antiviral 1 [Source:HGNC Symbol;Acc:HGNC:23721]	52.6554	64.6618	26.1646	28.0953	21985.4	1.11244	0.100399	11.0802	1.56559e-28	3.19515e-27	1.10613	0.0998293
ENSG00000273983	H3C8	protein_coding	H3 clustered histone 8 [Source:HGNC Symbol;Acc:HGNC:4772]	111.368	115.984	231.002	276.85	5519.34	-1.15955	0.104663	-11.079	1.58702e-28	3.23682e-27	-1.15241	0.104016
ENSG00000130699	TAF4	protein_coding	TATA-box binding protein associated factor 4 [Source:HGNC Symbol;Acc:HGNC:11537]	2.79591	2.93254	6.10894	6.51863	2853.85	-1.14042	0.102997	-11.0723	1.70976e-28	3.48489e-27	-1.13362	0.102379
ENSG00000103489	XYLT1	protein_coding	xylosyltransferase 1 [Source:HGNC Symbol;Acc:HGNC:15516]	0.634787	0.718306	2.09086	2.12301	933.842	-1.63892	0.148045	-11.0704	1.74668e-28	3.55786e-27	-1.61885	0.146195
ENSG00000260271		lncRNA	novel transcript	0.969566	0.910445	3.53615	2.72517	1149.3	-1.7355	0.156796	-11.0685	1.78329e-28	3.63011e-27	-1.7117	0.15461
ENSG00000107949	BCCIP	protein_coding	BRCA2 and CDKN1A interacting protein [Source:HGNC Symbol;Acc:HGNC:978]	11.8789	10.8888	23.4707	27.5219	5019.33	-1.16337	0.105112	-11.0679	1.79484e-28	3.65128e-27	-1.15614	0.104457
ENSG00000107404	DVL1	protein_coding	dishevelled segment polarity protein 1 [Source:HGNC Symbol;Acc:HGNC:3084]	4.39834	4.63178	10.6466	11.8897	1854.72	-1.31954	0.11924	-11.0663	1.82841e-28	3.71718e-27	-1.30901	0.11828
ENSG00000004864	SLC25A13	protein_coding	solute carrier family 25 member 13 [Source:HGNC Symbol;Acc:HGNC:10983]	4.21693	4.69479	10.9179	12.7064	1826.99	-1.40663	0.127137	-11.0639	1.87751e-28	3.81456e-27	-1.39389	0.125974
ENSG00000145725	PPIP5K2	protein_coding	diphosphoinositol pentakisphosphate kinase 2 [Source:HGNC Symbol;Acc:HGNC:29035]	4.51552	4.35083	8.39103	8.66239	6775.18	-0.943664	0.0852991	-11.063	1.89623e-28	3.85012e-27	-0.939798	0.0849487
ENSG00000089053	ANAPC5	protein_coding	anaphase promoting complex subunit 5 [Source:HGNC Symbol;Acc:HGNC:15713]	13.1353	13.3737	23.7386	25.3306	14023.3	-0.888356	0.0803618	-11.0545	2.08592e-28	4.23256e-27	-0.885124	0.0800691
ENSG00000164659	ELAPOR2	protein_coding	endosome-lysosome associated apoptosis and autophagy regulator family member 2 [Source:HGNC Symbol;Acc:HGNC:21945]	0.634933	0.653675	0.0127717	0.0325544	162.932	4.81978	0.436107	11.0518	2.14793e-28	4.35559e-27	4.36741	0.376873
ENSG00000167085	PHB1	protein_coding	prohibitin 1 [Source:HGNC Symbol;Acc:HGNC:8912]	13.5778	15.1781	29.9976	37.2136	7436.87	-1.2249	0.11084	-11.0511	2.16538e-28	4.38817e-27	-1.21645	0.110074
ENSG00000168393	DTYMK	protein_coding	deoxythymidylate kinase [Source:HGNC Symbol;Acc:HGNC:3061]	8.88488	10.418	22.8633	26.3782	2488.85	-1.35116	0.122311	-11.0469	2.26835e-28	4.59391e-27	-1.33983	0.121278
ENSG00000101290	CDS2	protein_coding	CDP-diacylglycerol synthase 2 [Source:HGNC Symbol;Acc:HGNC:1801]	10.8557	11.2661	20.2583	22.2166	11536.9	-0.941167	0.0852117	-11.045	2.31647e-28	4.68838e-27	-0.937319	0.0848628
ENSG00000184445	KNTC1	protein_coding	kinetochore associated 1 [Source:HGNC Symbol;Acc:HGNC:17255]	10.2402	10.1865	19.2165	18.5857	9981.02	-0.888001	0.0804097	-11.0435	2.35784e-28	4.76905e-27	-0.884766	0.0801164
ENSG00000153406	NMRAL1	protein_coding	NmrA like redox sensor 1 [Source:HGNC Symbol;Acc:HGNC:24987]	6.81962	6.76257	15.1328	17.4977	2397.03	-1.26462	0.114526	-11.0423	2.38957e-28	4.83015e-27	-1.25531	0.113676
ENSG00000166012	TAF1D	protein_coding	TATA-box binding protein associated factor, RNA polymerase I subunit D [Source:HGNC Symbol;Acc:HGNC:28759]	22.179	20.7886	39.5394	39.5658	14725.7	-0.880522	0.0797427	-11.042	2.39543e-28	4.83891e-27	-0.877367	0.0794567
ENSG00000261236	BOP1	protein_coding	BOP1 ribosomal biogenesis factor [Source:HGNC Symbol;Acc:HGNC:15519]	9.18749	10.1161	20.7289	24.482	3750.59	-1.22789	0.111206	-11.0416	2.40706e-28	4.85933e-27	-1.21937	0.11043
ENSG00000105835	NAMPT	protein_coding	nicotinamide phosphoribosyltransferase [Source:HGNC Symbol;Acc:HGNC:30092]	23.6707	23.1429	12.3743	13.3152	25880.4	0.865725	0.0784104	11.0409	2.42481e-28	4.89204e-27	0.862725	0.0781386
ENSG00000151849	CENPJ	protein_coding	centromere protein J [Source:HGNC Symbol;Acc:HGNC:17272]	5.12583	4.78391	10.8248	10.8975	2784.51	-1.13226	0.102564	-11.0395	2.46379e-28	4.96751e-27	-1.12556	0.101954
ENSG00000187912	CLEC17A	protein_coding	C-type lectin domain containing 17A [Source:HGNC Symbol;Acc:HGNC:34520]	1.43819	1.59486	5.64512	5.39066	663.519	-1.8633	0.168807	-11.038	2.50486e-28	5.04712e-27	-1.83375	0.166046
ENSG00000102144	PGK1	protein_coding	phosphoglycerate kinase 1 [Source:HGNC Symbol;Acc:HGNC:8896]	42.2787	44.2906	80.0289	93.1725	21377	-1.00055	0.0906764	-11.0343	2.61213e-28	5.25993e-27	-0.995916	0.0902565
ENSG00000101266	CSNK2A1	protein_coding	casein kinase 2 alpha 1 [Source:HGNC Symbol;Acc:HGNC:2457]	8.92647	8.66324	15.5354	16.7116	22269.3	-0.874448	0.0792536	-11.0335	2.63276e-28	5.29809e-27	-0.871353	0.0789729
ENSG00000178691	SUZ12	protein_coding	SUZ12 polycomb repressive complex 2 subunit [Source:HGNC Symbol;Acc:HGNC:17101]	20.417	21.4298	38.1266	40.7521	11970.3	-0.91454	0.0829155	-11.0298	2.74525e-28	5.52097e-27	-0.910998	0.0825939
ENSG00000111678	C12orf57	protein_coding	chromosome 12 open reading frame 57 [Source:HGNC Symbol;Acc:HGNC:29521]	17.7523	20.1436	5.61184	6.95517	1379.39	1.59191	0.144343	11.0286	2.78125e-28	5.58983e-27	1.57337	0.142638
ENSG00000095739	BAMBI	protein_coding	BMP and activin membrane bound inhibitor [Source:HGNC Symbol;Acc:HGNC:30251]	2.73339	3.30077	0.240925	0.2917	212.599	3.50048	0.317453	11.0268	2.83893e-28	5.70213e-27	3.31277	0.2972
ENSG00000119487	MAPKAP1	protein_coding	MAPK associated protein 1 [Source:HGNC Symbol;Acc:HGNC:18752]	11.5494	11.304	21.6349	23.9852	6986.25	-0.997306	0.0904456	-11.0266	2.8448e-28	5.7103e-27	-0.992714	0.0900282
ENSG00000183718	TRIM52	protein_coding	tripartite motif containing 52 [Source:HGNC Symbol;Acc:HGNC:19024]	7.76465	7.35458	3.36768	3.1512	2220.15	1.21383	0.110134	11.0214	3.0138e-28	6.04571e-27	1.20556	0.109377
ENSG00000163781	TOPBP1	protein_coding	DNA topoisomerase II binding protein 1 [Source:HGNC Symbol;Acc:HGNC:17008]	21.1699	20.5479	37.5002	40.023	13241.6	-0.893984	0.0811326	-11.0188	3.10183e-28	6.21837e-27	-0.890669	0.0808314
ENSG00000172009	THOP1	protein_coding	thimet oligopeptidase 1 [Source:HGNC Symbol;Acc:HGNC:11793]	8.7747	9.6072	17.9927	19.1079	6231.84	-1.01319	0.0919607	-11.0177	3.14104e-28	6.29299e-27	-1.00837	0.0915219
ENSG00000110880	CORO1C	protein_coding	coronin 1C [Source:HGNC Symbol;Acc:HGNC:2254]	11.2949	11.1674	21.7981	25.3765	6810.88	-1.07057	0.0971775	-11.0166	3.17799e-28	6.363e-27	-1.06488	0.0966601
ENSG00000182054	IDH2	protein_coding	isocitrate dehydrogenase (NADP(+)) 2 [Source:HGNC Symbol;Acc:HGNC:5383]	11.4056	11.4605	24.4756	29.1453	3226.43	-1.22969	0.111638	-11.015	3.23506e-28	6.47319e-27	-1.22109	0.110853
ENSG00000189306	RRP7A	protein_coding	ribosomal RNA processing 7 homolog A [Source:HGNC Symbol;Acc:HGNC:24286]	10.5195	11.4103	21.7557	24.6698	5897.18	-1.08208	0.0982566	-11.0128	3.31402e-28	6.62699e-27	-1.07621	0.0977216
ENSG00000130348	QRSL1	protein_coding	glutaminyl-tRNA amidotransferase subunit QRSL1 [Source:HGNC Symbol;Acc:HGNC:21020]	10.0563	9.91866	19.5595	21.939	5073.65	-1.05493	0.0958014	-11.0116	3.35908e-28	6.71286e-27	-1.04948	0.0953052
ENSG00000110987	BCL7A	protein_coding	BAF chromatin remodeling complex subunit BCL7A [Source:HGNC Symbol;Acc:HGNC:1004]	8.7591	9.86526	19.1195	22.2297	5959.25	-1.15073	0.104509	-11.0108	3.38895e-28	6.76829e-27	-1.14366	0.103866
ENSG00000171903	CYP4F11	protein_coding	cytochrome P450 family 4 subfamily F member 11 [Source:HGNC Symbol;Acc:HGNC:13265]	2.97101	3.09999	0.613333	0.62593	412.151	2.29235	0.208212	11.0097	3.4322e-28	6.85035e-27	2.23752	0.202919
ENSG00000095015	MAP3K1	protein_coding	mitogen-activated protein kinase kinase kinase 1 [Source:HGNC Symbol;Acc:HGNC:6848]	8.1111	8.59508	16.1594	17.6711	5921.08	-1.01799	0.0924775	-11.008	3.49771e-28	6.97673e-27	-1.01309	0.0920312
ENSG00000170854	RIOX2	protein_coding	ribosomal oxygenase 2 [Source:HGNC Symbol;Acc:HGNC:19441]	3.70276	3.7472	8.09211	9.14536	2570.76	-1.21034	0.109985	-11.0047	3.62874e-28	7.23354e-27	-1.20212	0.109232
ENSG00000142197	DOP1B	protein_coding	DOP1 leucine zipper like protein B [Source:HGNC Symbol;Acc:HGNC:1291]	1.22558	1.21289	3.21492	3.35666	1231.44	-1.43031	0.130009	-11.0016	3.75274e-28	7.47602e-27	-1.41677	0.12876
ENSG00000115207	GTF3C2	protein_coding	general transcription factor IIIC subunit 2 [Source:HGNC Symbol;Acc:HGNC:4665]	10.7834	11.0227	21.0552	23.5208	5728.96	-1.03159	0.0937732	-11.0009	3.78263e-28	7.53083e-27	-1.02649	0.0933079
ENSG00000197498	RPF2	protein_coding	ribosome production factor 2 homolog [Source:HGNC Symbol;Acc:HGNC:20870]	17.4999	17.9035	33.5894	36.5318	6264.1	-0.986007	0.0896308	-11.0008	3.78915e-28	7.53907e-27	-0.981548	0.0892244
ENSG00000183486	MX2	protein_coding	MX dynamin like GTPase 2 [Source:HGNC Symbol;Acc:HGNC:7533]	14.6737	14.763	1.66683	2.39044	7382.19	2.85893	0.259897	11.0003	3.81071e-28	7.57722e-27	2.7537	0.250302
ENSG00000165949	IFI27	protein_coding	interferon alpha inducible protein 27 [Source:HGNC Symbol;Acc:HGNC:5397]	106.948	112.56	15.5696	21.5032	16093.2	2.5658	0.233282	10.9987	3.87735e-28	7.7049e-27	2.48918	0.226308
ENSG00000172969	FRG2C	protein_coding	FSHD region gene 2 family member C [Source:HGNC Symbol;Acc:HGNC:33626]	5.59868	4.63927	0.0165172	0.0157881	323.327	8.30864	0.75582	10.9929	4.13492e-28	8.21158e-27	6.84976	0.440507
ENSG00000154518	ATP5MC3	protein_coding	ATP synthase membrane subunit c locus 3 [Source:HGNC Symbol;Acc:HGNC:843]	19.442	20.2412	40.682	51.8384	7769.77	-1.22131	0.111111	-10.9917	4.18738e-28	8.31057e-27	-1.21284	0.110339
ENSG00000113645	WWC1	protein_coding	WW and C2 domain containing 1 [Source:HGNC Symbol;Acc:HGNC:29435]	1.44501	1.31444	3.47921	3.64646	1508.43	-1.36868	0.124598	-10.9848	4.52187e-28	8.9688e-27	-1.35677	0.123501
ENSG00000150756	ATPSCKMT	protein_coding	ATP synthase c subunit lysine N-methyltransferase [Source:HGNC Symbol;Acc:HGNC:27029]	2.97289	3.08437	8.236	8.5822	1137.37	-1.47334	0.134158	-10.9821	4.65711e-28	9.23126e-27	-1.45849	0.132784
ENSG00000186185	KIF18B	protein_coding	kinesin family member 18B [Source:HGNC Symbol;Acc:HGNC:27102]	9.42905	10.215	20.3535	19.9876	4282.6	-1.03815	0.0945327	-10.9819	4.66903e-28	9.24912e-27	-1.03293	0.0940556
ENSG00000135049	AGTPBP1	protein_coding	ATP/GTP binding carboxypeptidase 1 [Source:HGNC Symbol;Acc:HGNC:17258]	14.2737	13.8653	26.7355	27.3572	6147.18	-0.942877	0.0858644	-10.981	4.71684e-28	9.33798e-27	-0.938962	0.085507
ENSG00000238741	SCARNA7	scaRNA	small Cajal body-specific RNA 7 [Source:HGNC Symbol;Acc:HGNC:32563]	294.721	330.039	146.741	150.911	4607.19	1.06964	0.0974257	10.979	4.82276e-28	9.54173e-27	1.06393	0.0969035
ENSG00000213088	ACKR1	protein_coding	atypical chemokine receptor 1 (Duffy blood group) [Source:HGNC Symbol;Acc:HGNC:4035]	5.44549	5.53592	0.70088	0.682122	252.267	2.98937	0.272316	10.9776	4.89856e-28	9.68565e-27	2.86933	0.259953
ENSG00000177406	NINJ2-AS1	lncRNA	NINJ2 antisense RNA 1 [Source:HGNC Symbol;Acc:HGNC:40405]	3.27075	3.39304	0.867573	0.7275	544.509	2.06345	0.18798	10.977	4.93055e-28	9.74283e-27	2.02303	0.184138
ENSG00000117419	ERI3	protein_coding	ERI1 exoribonuclease family member 3 [Source:HGNC Symbol;Acc:HGNC:17276]	9.54517	9.67278	21.1316	25.3753	2770.46	-1.27511	0.116163	-10.9769	4.93375e-28	9.74308e-27	-1.26546	0.115278
ENSG00000086619	ERO1B	protein_coding	endoplasmic reticulum oxidoreductase 1 beta [Source:HGNC Symbol;Acc:HGNC:14355]	4.57582	4.34396	2.05652	1.74234	2957.04	1.23169	0.112214	10.9763	4.9673e-28	9.80323e-27	1.22298	0.111415
ENSG00000164330	EBF1	protein_coding	EBF transcription factor 1 [Source:HGNC Symbol;Acc:HGNC:3126]	5.572	5.58926	11.6514	11.5504	3284.97	-1.05573	0.0961882	-10.9757	5.00224e-28	9.86605e-27	-1.05024	0.0956851
ENSG00000277775	H3C7	protein_coding	H3 clustered histone 7 [Source:HGNC Symbol;Acc:HGNC:4773]	49.0326	54.9224	119.237	145.65	2757.81	-1.34954	0.122995	-10.9723	5.196e-28	1.02418e-26	-1.33809	0.121946
ENSG00000033327	GAB2	protein_coding	GRB2 associated binding protein 2 [Source:HGNC Symbol;Acc:HGNC:14458]	1.62639	1.25814	0.18002	0.235086	338.355	2.79538	0.254864	10.9681	5.43984e-28	1.07158e-26	2.69647	0.245058
ENSG00000163521	GLB1L	protein_coding	galactosidase beta 1 like [Source:HGNC Symbol;Acc:HGNC:28129]	3.11946	3.29747	0.643105	0.638729	398.398	2.32371	0.211976	10.9621	5.81269e-28	1.14384e-26	2.26615	0.206385
ENSG00000020922	MRE11	protein_coding	MRE11 homolog, double strand break repair nuclease [Source:HGNC Symbol;Acc:HGNC:7230]	11.175	10.1141	20.614	21.8009	7399.22	-0.994473	0.0907193	-10.9621	5.81389e-28	1.14384e-26	-0.989866	0.0902981
ENSG00000236453		lncRNA	novel transcript	11.3524	11.1098	2.08266	2.53085	436.033	2.28265	0.208272	10.9599	5.95404e-28	1.17069e-26	2.22803	0.202998
ENSG00000134765	DSC1	protein_coding	desmocollin 1 [Source:HGNC Symbol;Acc:HGNC:3035]	1.39526	1.30666	0.024132	0.0076889	176.719	6.4225	0.586061	10.9588	6.03131e-28	1.18515e-26	5.51673	0.428382
ENSG00000145375	AFG2A	protein_coding	AFG2 AAA ATPase homolog A [Source:HGNC Symbol;Acc:HGNC:18119]	4.07209	3.82685	8.86657	8.13137	3509.39	-1.10556	0.100895	-10.9576	6.11018e-28	1.1999e-26	-1.09923	0.100315
ENSG00000070785	EIF2B3	protein_coding	eukaryotic translation initiation factor 2B subunit gamma [Source:HGNC Symbol;Acc:HGNC:3259]	8.45737	8.36909	17.7672	19.4234	2788.75	-1.14428	0.104484	-10.9518	6.51745e-28	1.27909e-26	-1.13726	0.103839
ENSG00000174231	PRPF8	protein_coding	pre-mRNA processing factor 8 [Source:HGNC Symbol;Acc:HGNC:17340]	43.0362	45.8885	78.6357	85.7372	44077.1	-0.886325	0.0809636	-10.9472	6.85258e-28	1.34403e-26	-0.883052	0.0806645
ENSG00000198855	FICD	protein_coding	FIC domain protein adenylyltransferase [Source:HGNC Symbol;Acc:HGNC:18416]	4.63598	3.9061	1.15617	1.14053	684.911	1.89508	0.173186	10.9425	7.22118e-28	1.41545e-26	1.86348	0.170204
ENSG00000188529	SRSF10	protein_coding	serine and arginine rich splicing factor 10 [Source:HGNC Symbol;Acc:HGNC:16713]	19.9439	18.6457	35.0366	34.9589	19491.8	-0.859046	0.0785412	-10.9375	7.62584e-28	1.49385e-26	-0.85606	0.078268
ENSG00000270361		lncRNA	novel transcript	8.98564	7.22561	0.572598	0.475932	180.253	3.95221	0.361534	10.9318	8.12209e-28	1.59008e-26	3.68306	0.330375
ENSG00000069849	ATP1B3	protein_coding	ATPase Na+/K+ transporting subunit beta 3 [Source:HGNC Symbol;Acc:HGNC:806]	30.0626	30.3404	56.4371	61.9015	7079.89	-0.970274	0.0888337	-10.9224	9.01243e-28	1.76329e-26	-0.965963	0.0884382
ENSG00000103540	CCP110	protein_coding	centriolar coiled-coil protein 110 [Source:HGNC Symbol;Acc:HGNC:24342]	4.94097	5.405	10.2129	11.0916	5419.45	-1.04213	0.095421	-10.9214	9.10471e-28	1.78024e-26	-1.0368	0.0949308
ENSG00000021574	SPAST	protein_coding	spastin [Source:HGNC Symbol;Acc:HGNC:11233]	3.78537	3.79865	7.74166	8.61824	3438.49	-1.10921	0.101564	-10.9212	9.1259e-28	1.78329e-26	-1.10278	0.100973
ENSG00000141429	GALNT1	protein_coding	polypeptide N-acetylgalactosaminyltransferase 1 [Source:HGNC Symbol;Acc:HGNC:4123]	12.9853	13.3908	25.1034	27.7206	6144.71	-1.00201	0.0917519	-10.9209	9.16155e-28	1.78915e-26	-0.997263	0.091316
ENSG00000126777	KTN1	protein_coding	kinectin 1 [Source:HGNC Symbol;Acc:HGNC:6467]	15.5023	16.2063	28.0556	30.6348	24050.9	-0.888266	0.08134	-10.9204	9.20785e-28	1.79709e-26	-0.884955	0.0810366
ENSG00000285454		lncRNA	novel transcript	2.08729	3.0311	0.155222	0.169566	191.463	3.97735	0.364298	10.9178	9.47272e-28	1.84765e-26	3.70241	0.332891
ENSG00000166311	SMPD1	protein_coding	sphingomyelin phosphodiesterase 1 [Source:HGNC Symbol;Acc:HGNC:11120]	6.4109	7.0762	1.34741	1.88697	693.715	2.05891	0.188852	10.9023	1.12428e-27	2.19155e-26	2.01822	0.184997
ENSG00000182963	GJC1	protein_coding	gap junction protein gamma 1 [Source:HGNC Symbol;Acc:HGNC:4280]	1.35819	1.34884	3.47264	3.63395	1294.63	-1.3925	0.127743	-10.9008	1.14308e-27	2.22683e-26	-1.37976	0.126559
ENSG00000130513	GDF15	protein_coding	growth differentiation factor 15 [Source:HGNC Symbol;Acc:HGNC:30142]	2.31662	2.28103	0.0576165	0.0629407	149.038	5.25202	0.481899	10.8986	1.17044e-27	2.27872e-26	4.67732	0.397945
ENSG00000125257	ABCC4	protein_coding	ATP binding cassette subfamily C member 4 [Source:HGNC Symbol;Acc:HGNC:55]	6.85198	6.25121	13.1208	13.2381	5153.93	-1.00838	0.0925345	-10.8973	1.18739e-27	2.3103e-26	-1.00352	0.0920873
ENSG00000130227	XPO7	protein_coding	exportin 7 [Source:HGNC Symbol;Acc:HGNC:14108]	10.7106	11.3961	21.0938	23.5495	6989.22	-1.01401	0.0930824	-10.8937	1.23517e-27	2.4018e-26	-1.00907	0.0926275
ENSG00000111300	NAA25	protein_coding	N-alpha-acetyltransferase 25, NatB auxiliary subunit [Source:HGNC Symbol;Acc:HGNC:25783]	9.53007	8.65535	18.0835	17.393	8042.42	-0.964064	0.0885616	-10.8858	1.34693e-27	2.61751e-26	-0.959807	0.0881698
ENSG00000057608	GDI2	protein_coding	GDP dissociation inhibitor 2 [Source:HGNC Symbol;Acc:HGNC:4227]	58.748	60.9899	110.324	130.217	21364.9	-1.00643	0.0924665	-10.8842	1.37028e-27	2.66127e-26	-1.00159	0.0920212
ENSG00000065978	YBX1	protein_coding	Y-box binding protein 1 [Source:HGNC Symbol;Acc:HGNC:8014]	299.632	311.722	555.209	661.327	93926.3	-0.992706	0.0912552	-10.8784	1.46175e-27	2.83718e-26	-0.988053	0.0908274
ENSG00000151131	NOPCHAP1	protein_coding	NOP protein chaperone 1 [Source:HGNC Symbol;Acc:HGNC:28628]	1.66197	1.42236	3.44926	3.356	3874.12	-1.14167	0.10495	-10.8782	1.46404e-27	2.83987e-26	-1.1346	0.104298
ENSG00000047315	POLR2B	protein_coding	RNA polymerase II subunit B [Source:HGNC Symbol;Acc:HGNC:9188]	31.8794	30.6395	56.5609	63.8251	16308.4	-0.945328	0.0869284	-10.8748	1.52009e-27	2.94679e-26	-0.941305	0.0865582
ENSG00000245904	BTG1-DT	lncRNA	BTG1 divergent transcript [Source:HGNC Symbol;Acc:HGNC:55600]	1.29105	1.30753	0.311718	0.25419	467.18	2.2	0.202311	10.8743	1.52773e-27	2.9598e-26	2.15024	0.197499
ENSG00000102445	RUBCNL	protein_coding	rubicon like autophagy enhancer [Source:HGNC Symbol;Acc:HGNC:20420]	4.9197	5.02089	9.60899	9.22812	6935.51	-0.922153	0.0848067	-10.8736	1.54024e-27	2.98222e-26	-0.918418	0.0844624
ENSG00000023330	ALAS1	protein_coding	5'-aminolevulinate synthase 1 [Source:HGNC Symbol;Acc:HGNC:396]	29.9967	33.0154	14.1975	15.1053	3543.39	1.1045	0.101634	10.8674	1.64899e-27	3.18912e-26	1.09808	0.101041
ENSG00000277027	RMRP	ribozyme	RNA component of mitochondrial RNA processing endoribonuclease [Source:HGNC Symbol;Acc:HGNC:10031]	7471.58	9524.61	3766.78	4014.29	99004.5	1.12717	0.10372	10.8674	1.64911e-27	3.18912e-26	1.12035	0.103093
ENSG00000165238	WNK2	protein_coding	WNK lysine deficient protein kinase 2 [Source:HGNC Symbol;Acc:HGNC:14542]	0.529191	0.494141	1.5503	1.62653	858.661	-1.63437	0.150523	-10.8579	1.82844e-27	3.53375e-26	-1.61369	0.148577
ENSG00000133030	MPRIP	protein_coding	myosin phosphatase Rho interacting protein [Source:HGNC Symbol;Acc:HGNC:30321]	5.06118	5.09295	9.36741	10.3912	8332.32	-0.960457	0.0884628	-10.8572	1.84337e-27	3.56044e-26	-0.956226	0.0880723
ENSG00000144320	LNPK	protein_coding	lunapark, ER junction formation factor [Source:HGNC Symbol;Acc:HGNC:21610]	4.59886	4.48958	9.05715	9.43845	3791.31	-1.02511	0.0944254	-10.8563	1.86211e-27	3.59445e-26	-1.01996	0.0939497
ENSG00000164362	TERT	protein_coding	telomerase reverse transcriptase [Source:HGNC Symbol;Acc:HGNC:11730]	0.580635	0.546055	2.46353	2.20778	519.513	-2.05159	0.189099	-10.8493	2.00959e-27	3.87678e-26	-2.01093	0.185197
ENSG00000121931	LRIF1	protein_coding	ligand dependent nuclear receptor interacting factor 1 [Source:HGNC Symbol;Acc:HGNC:30299]	22.58	25.3871	8.81461	10.8542	3585.02	1.2859	0.118552	10.8467	2.06844e-27	3.98787e-26	1.27576	0.117613
ENSG00000147130	ZMYM3	protein_coding	zinc finger MYM-type containing 3 [Source:HGNC Symbol;Acc:HGNC:13054]	4.31985	5.04157	10.3872	10.8024	3198	-1.17859	0.108668	-10.8458	2.08805e-27	4.02323e-26	-1.17077	0.107944
ENSG00000236499	LINC00896	lncRNA	long intergenic non-protein coding RNA 896 [Source:HGNC Symbol;Acc:HGNC:26519]	2.36631	2.95414	0.208217	0.168407	184.959	3.82215	0.352446	10.8447	2.11403e-27	4.07083e-26	3.57343	0.324019
ENSG00000291208		lncRNA	novel transcript	2.14332	2.23182	0.664662	0.453801	857.427	1.96886	0.181609	10.8413	2.19449e-27	4.2232e-26	1.93281	0.1782
ENSG00000165097	KDM1B	protein_coding	lysine demethylase 1B [Source:HGNC Symbol;Acc:HGNC:21577]	12.0032	11.3458	22.7572	26.3696	6163.82	-1.07321	0.0990063	-10.8398	2.2297e-27	4.28836e-26	-1.06729	0.0984591
ENSG00000108604	SMARCD2	protein_coding	SWI/SNF related, matrix associated, actin dependent regulator of chromatin, subfamily d, member 2 [Source:HGNC Symbol;Acc:HGNC:11107]	8.10202	8.81036	17.1954	20.2114	4849.03	-1.1453	0.105672	-10.8382	2.26867e-27	4.36065e-26	-1.13811	0.105007
ENSG00000100528	CNIH1	protein_coding	cornichon family AMPA receptor auxiliary protein 1 [Source:HGNC Symbol;Acc:HGNC:19431]	11.6428	11.414	22.4042	25.6747	5403.84	-1.06028	0.097837	-10.8372	2.29352e-27	4.40576e-26	-1.05457	0.0973088
ENSG00000160803	UBQLN4	protein_coding	ubiquilin 4 [Source:HGNC Symbol;Acc:HGNC:1237]	9.60271	9.56935	19.3628	21.5053	3529.54	-1.09205	0.100772	-10.8368	2.30291e-27	4.42111e-26	-1.08581	0.100194
ENSG00000104524	PYCR3	protein_coding	pyrroline-5-carboxylate reductase 3 [Source:HGNC Symbol;Acc:HGNC:25846]	2.53938	2.62003	6.82417	7.92902	1189.58	-1.51591	0.139903	-10.8355	2.33775e-27	4.48529e-26	-1.49932	0.138348
ENSG00000139192	TAPBPL	protein_coding	TAP binding protein like [Source:HGNC Symbol;Acc:HGNC:30683]	12.5557	16.4965	4.98958	5.14015	1890.61	1.51999	0.140288	10.8348	2.3549e-27	4.51508e-26	1.50326	0.138729
ENSG00000136709	WDR33	protein_coding	WD repeat domain 33 [Source:HGNC Symbol;Acc:HGNC:25651]	3.75139	3.7076	7.17997	7.38011	4857.41	-0.964985	0.0890639	-10.8347	2.35613e-27	4.51508e-26	-0.960676	0.088665
ENSG00000247556	OIP5-AS1	lncRNA	OIP5 antisense RNA 1 [Source:HGNC Symbol;Acc:HGNC:43563]	5.43552	5.35398	9.74236	10.6474	10556.7	-0.918251	0.0847631	-10.8331	2.39782e-27	4.5922e-26	-0.914535	0.0844196
ENSG00000102580	DNAJC3	protein_coding	DnaJ heat shock protein family (Hsp40) member C3 [Source:HGNC Symbol;Acc:HGNC:9439]	32.3777	30.1948	15.6845	16.7251	8036.21	0.949057	0.0876415	10.8289	2.51291e-27	4.80971e-26	0.944952	0.0872617
ENSG00000081665	ZNF506	protein_coding	zinc finger protein 506 [Source:HGNC Symbol;Acc:HGNC:23780]	11.7895	11.5431	6.09883	5.86748	5095.32	0.963422	0.0889721	10.8284	2.52645e-27	4.83272e-26	0.959128	0.0885743
ENSG00000184220	CMSS1	protein_coding	cms1 ribosomal small subunit homolog [Source:HGNC Symbol;Acc:HGNC:28666]	4.9656	4.56129	9.91539	10.831	3302.26	-1.12284	0.103827	-10.8145	2.93831e-27	5.61714e-26	-1.11604	0.103195
ENSG00000078668	VDAC3	protein_coding	voltage dependent anion channel 3 [Source:HGNC Symbol;Acc:HGNC:12674]	19.9455	21.0477	39.7884	45.9038	6099.41	-1.06384	0.0983868	-10.8129	2.99117e-27	5.71475e-26	-1.05805	0.0978498
ENSG00000105197	TIMM50	protein_coding	translocase of inner mitochondrial membrane 50 [Source:HGNC Symbol;Acc:HGNC:23656]	5.37573	5.50778	11.0372	12.6937	3767.94	-1.12471	0.104028	-10.8116	3.03317e-27	5.79151e-26	-1.11787	0.103393
ENSG00000092054	MYH7	protein_coding	myosin heavy chain 7 [Source:HGNC Symbol;Acc:HGNC:7577]	0.767542	0.805875	0.0285016	0.0326922	149.112	4.68286	0.433232	10.8091	3.11628e-27	5.94663e-26	4.24789	0.375233
ENSG00000100726	TELO2	protein_coding	telomere maintenance 2 [Source:HGNC Symbol;Acc:HGNC:29099]	5.85431	5.87312	12.5907	13.9794	2457.15	-1.18	0.10917	-10.8088	3.12639e-27	5.96233e-26	-1.1721	0.108435
ENSG00000182057	OGFRP1	lncRNA	opioid growth factor receptor pseudogene 1 [Source:HGNC Symbol;Acc:HGNC:50511]	1.46512	1.37259	4.04102	4.14621	995.202	-1.52867	0.14143	-10.8087	3.13188e-27	5.96921e-26	-1.51158	0.13982
ENSG00000198931	APRT	protein_coding	adenine phosphoribosyltransferase [Source:HGNC Symbol;Acc:HGNC:626]	10.2045	11.2741	25.04	29.5206	2067	-1.3451	0.124453	-10.8081	3.15242e-27	6.00475e-26	-1.33342	0.123364
ENSG00000137575	SDCBP	protein_coding	syndecan binding protein [Source:HGNC Symbol;Acc:HGNC:10662]	11.6711	12.2548	5.36159	5.55113	2518.92	1.1325	0.104801	10.8061	3.21963e-27	6.12908e-26	1.12551	0.10415
ENSG00000263412	NFE2L1-DT	lncRNA	NFE2L1 divergent transcript [Source:HGNC Symbol;Acc:HGNC:54812]	3.19408	3.85944	0.660022	0.625352	374.475	2.45642	0.227348	10.8047	3.27155e-27	6.22418e-26	2.3867	0.22045
ENSG00000110031	LPXN	protein_coding	leupaxin [Source:HGNC Symbol;Acc:HGNC:14061]	29.0973	30.4185	56.8606	65.1994	6779.92	-1.0363	0.0959171	-10.8042	3.28926e-27	6.25412e-26	-1.03094	0.0954196
ENSG00000122862	SRGN	protein_coding	serglycin [Source:HGNC Symbol;Acc:HGNC:9361]	205.749	215.829	107.26	116.624	11889.4	0.913003	0.0845177	10.8025	3.34913e-27	6.36415e-26	0.90933	0.0841772
ENSG00000261373	VPS9D1-AS1	lncRNA	VPS9D1 antisense RNA 1 [Source:HGNC Symbol;Acc:HGNC:48915]	12.8463	12.413	27.8884	28.9803	2179.07	-1.17086	0.108412	-10.8001	3.43956e-27	6.53208e-26	-1.16313	0.107691
ENSG00000180902	D2HGDH	protein_coding	D-2-hydroxyglutarate dehydrogenase [Source:HGNC Symbol;Acc:HGNC:28358]	2.2095	2.10215	6.34368	5.5357	1288.03	-1.462	0.135389	-10.7985	3.49806e-27	6.6392e-26	-1.447	0.133981
ENSG00000188976	NOC2L	protein_coding	NOC2 like nucleolar associated transcriptional repressor [Source:HGNC Symbol;Acc:HGNC:24517]	16.5756	17.6272	32.0272	35.9869	8570.97	-0.991762	0.0918493	-10.7977	3.52875e-27	6.69344e-26	-0.987054	0.0914124
ENSG00000159259	CHAF1B	protein_coding	chromatin assembly factor 1 subunit B [Source:HGNC Symbol;Acc:HGNC:1911]	5.45694	5.23069	11.3656	12.7844	2691.27	-1.17617	0.108968	-10.7937	3.68609e-27	6.98771e-26	-1.16833	0.108237
ENSG00000291033	TXLNGY	lncRNA	taxilin gamma Y-linked (pseudogene) [Source:NCBI gene (formerly Entrezgene);Acc:246126]	5.4049	4.4594	11.5826	10.5106	6020.06	-1.16328	0.107821	-10.789	3.88029e-27	7.35147e-26	-1.15568	0.107115
ENSG00000134574	DDB2	protein_coding	damage specific DNA binding protein 2 [Source:HGNC Symbol;Acc:HGNC:2718]	16.1055	14.2958	30.0986	30.5876	6675.47	-0.997238	0.0924723	-10.7842	4.08876e-27	7.74179e-26	-0.992439	0.0920263
ENSG00000136573	BLK	protein_coding	BLK proto-oncogene, Src family tyrosine kinase [Source:HGNC Symbol;Acc:HGNC:1057]	16.9197	16.8863	31.3918	35.1784	7571.92	-0.977645	0.0906695	-10.7825	4.16365e-27	7.87889e-26	-0.973121	0.0902491
ENSG00000110852	CLEC2B	protein_coding	C-type lectin domain family 2 member B [Source:HGNC Symbol;Acc:HGNC:2053]	12.642	15.0997	3.96678	5.01183	1391.12	1.627	0.150898	10.7821	4.18225e-27	7.90937e-26	1.60632	0.148953
ENSG00000186815	TPCN1	protein_coding	two pore segment channel 1 [Source:HGNC Symbol;Acc:HGNC:18182]	8.91825	9.09541	16.6761	18.141	6979.09	-0.950745	0.0882743	-10.7703	4.75212e-27	8.98173e-26	-0.946574	0.0878862
ENSG00000093009	CDC45	protein_coding	cell division cycle 45 [Source:HGNC Symbol;Acc:HGNC:1739]	7.77231	8.87848	18.7469	21.4481	2562.24	-1.27152	0.118098	-10.7667	4.94555e-27	9.34177e-26	-1.26158	0.117168
ENSG00000129128	SPCS3	protein_coding	signal peptidase complex subunit 3 [Source:HGNC Symbol;Acc:HGNC:26212]	25.8871	24.6576	45.2025	49.6557	15028.9	-0.908233	0.0843618	-10.7659	4.98544e-27	9.4115e-26	-0.904593	0.0840233
ENSG00000172845	SP3	protein_coding	Sp3 transcription factor [Source:HGNC Symbol;Acc:HGNC:11208]	7.87336	8.19659	14.5878	14.4921	11543.4	-0.855656	0.0795588	-10.755	5.61277e-27	1.05895e-25	-0.852604	0.0792747
ENSG00000174891	RSRC1	protein_coding	arginine and serine rich coiled-coil 1 [Source:HGNC Symbol;Acc:HGNC:24152]	2.44926	2.24748	4.86726	4.78818	3887.72	-1.03967	0.0967411	-10.7469	6.12639e-27	1.15516e-25	-1.0342	0.0962297
ENSG00000085840	ORC1	protein_coding	origin recognition complex subunit 1 [Source:HGNC Symbol;Acc:HGNC:8487]	17.0248	17.8039	33.5523	36.6904	4963.36	-1.01212	0.0941844	-10.7462	6.17668e-27	1.16395e-25	-1.00707	0.0937129
ENSG00000165246	NLGN4Y	protein_coding	neuroligin 4 Y-linked [Source:HGNC Symbol;Acc:HGNC:15529]	0.601897	0.525924	0.0179916	0.00764327	150.018	5.46944	0.509164	10.742	6.46264e-27	1.21712e-25	4.81667	0.410668
ENSG00000289837		lncRNA	novel transcript, antisense to PRELID3B	4.61903	5.56378	0.148566	0.159759	146.88	5.04468	0.469674	10.7408	6.54559e-27	1.23201e-25	4.51103	0.394183
ENSG00000103037	SETD6	protein_coding	SET domain containing 6, protein lysine methyltransferase [Source:HGNC Symbol;Acc:HGNC:26116]	2.3993	2.41273	5.61796	5.49514	1865.37	-1.20752	0.112469	-10.7364	6.86524e-27	1.29141e-25	-1.19894	0.111664
ENSG00000164070	HSPA4L	protein_coding	heat shock protein family A (Hsp70) member 4 like [Source:HGNC Symbol;Acc:HGNC:17041]	0.401596	0.416165	0.0090102	0.0114833	145.131	5.31545	0.495103	10.736	6.89352e-27	1.29596e-25	4.70844	0.404499
ENSG00000198886	MT-ND4	protein_coding	mitochondrially encoded NADH:ubiquinone oxidoreductase core subunit 4 [Source:HGNC Symbol;Acc:HGNC:7459]	2217.58	2515.09	4366.99	4346.67	280447	-0.880623	0.0820274	-10.7357	6.91832e-27	1.29985e-25	-0.877285	0.0817165
ENSG00000287765		lncRNA	novel transcript, antisense to TM9SF1	6.14035	5.95024	0.493214	0.821656	247.333	3.19763	0.297956	10.7319	7.21027e-27	1.3539e-25	3.04528	0.281862
ENSG00000170915	PAQR8	protein_coding	progestin and adipoQ receptor family member 8 [Source:HGNC Symbol;Acc:HGNC:15708]	2.87809	2.81784	6.82818	7.71404	1541.99	-1.35237	0.126015	-10.7318	7.21743e-27	1.35444e-25	-1.34033	0.124881
ENSG00000079335	CDC14A	protein_coding	cell division cycle 14A [Source:HGNC Symbol;Acc:HGNC:1718]	4.51278	4.51356	1.75474	1.67223	1227.05	1.39734	0.130214	10.7311	7.27138e-27	1.36376e-25	1.38407	0.128958
ENSG00000140525	FANCI	protein_coding	FA complementation group I [Source:HGNC Symbol;Acc:HGNC:25568]	10.6093	10.6048	18.5885	18.8275	15842.7	-0.818636	0.0762894	-10.7307	7.30621e-27	1.36948e-25	-0.815951	0.0760389
ENSG00000184979	USP18	protein_coding	ubiquitin specific peptidase 18 [Source:HGNC Symbol;Acc:HGNC:12616]	1.65527	1.99513	0.00419486	0.0160387	227.506	7.47761	0.696956	10.729	7.44291e-27	1.39428e-25	6.22294	0.444005
ENSG00000275835	TUBGCP5	protein_coding	tubulin gamma complex component 5 [Source:HGNC Symbol;Acc:HGNC:18600]	4.74365	4.19727	10.6823	9.71891	2831.64	-1.19009	0.11094	-10.7273	7.57782e-27	1.41872e-25	-1.18186	0.110169
ENSG00000286393		lncRNA	novel transcript	4.26699	3.76462	0.0187022	0.0268149	224.576	7.45776	0.695218	10.7272	7.58353e-27	1.41895e-25	6.2123	0.443026
ENSG00000157514	TSC22D3	protein_coding	TSC22 domain family member 3 [Source:HGNC Symbol;Acc:HGNC:3051]	5.90392	6.18395	1.24754	1.94439	1146.39	1.92013	0.179021	10.7257	7.70914e-27	1.4416e-25	1.88596	0.175778
ENSG00000119408	NEK6	protein_coding	NIMA related kinase 6 [Source:HGNC Symbol;Acc:HGNC:7749]	10.4136	10.9383	21.0762	23.9165	4451.44	-1.0754	0.100283	-10.7236	7.88664e-27	1.47392e-25	-1.06932	0.0997143
ENSG00000168214	RBPJ	protein_coding	recombination signal binding protein for immunoglobulin kappa J region [Source:HGNC Symbol;Acc:HGNC:5724]	5.80349	5.56821	10.4396	11.0469	7614.56	-0.918006	0.0856287	-10.7208	8.13233e-27	1.51895e-25	-0.914215	0.0852745
ENSG00000036257	CUL3	protein_coding	cullin 3 [Source:HGNC Symbol;Acc:HGNC:2553]	10.5114	9.44279	18.7576	20.2131	10260.8	-0.965718	0.0900852	-10.7201	8.19539e-27	1.52982e-25	-0.961306	0.089673
ENSG00000225630	MTND2P28	unprocessed_pseudogene	MT-ND2 pseudogene 28 [Source:HGNC Symbol;Acc:HGNC:42129]	56.2185	60.6648	113.286	126.938	5642.81	-1.03936	0.0969632	-10.7192	8.27487e-27	1.54375e-25	-1.03387	0.0964491
ENSG00000146731	CCT6A	protein_coding	chaperonin containing TCP1 subunit 6A [Source:HGNC Symbol;Acc:HGNC:1620]	85.2319	87.5271	152.449	173.384	29023.6	-0.915386	0.0854028	-10.7185	8.33813e-27	1.55464e-25	-0.911627	0.0850518
ENSG00000260257		lncRNA	novel transcript	2.50999	2.4528	8.02067	8.79156	702.327	-1.7604	0.16425	-10.7179	8.39204e-27	1.56377e-25	-1.73395	0.161714
ENSG00000137822	TUBGCP4	protein_coding	tubulin gamma complex component 4 [Source:HGNC Symbol;Acc:HGNC:16691]	4.70614	4.70635	9.09104	9.16155	4677.58	-0.955457	0.0891495	-10.7175	8.42712e-27	1.56938e-25	-0.951182	0.0887493
ENSG00000206503	HLA-A	protein_coding	major histocompatibility complex, class I, A [Source:HGNC Symbol;Acc:HGNC:4931]	132.924	147.057	62.867	74.6607	39299.2	1.02558	0.0957203	10.7144	8.71632e-27	1.62229e-25	1.02029	0.0952267
ENSG00000189114	BLOC1S3	protein_coding	biogenesis of lysosomal organelles complex 1 subunit 3 [Source:HGNC Symbol;Acc:HGNC:20914]	7.32229	7.96994	2.23374	2.72364	1034.71	1.6246	0.151639	10.7136	8.7863e-27	1.63435e-25	1.60375	0.149655
ENSG00000180957	PITPNB	protein_coding	phosphatidylinositol transfer protein beta [Source:HGNC Symbol;Acc:HGNC:9002]	20.6512	20.9308	37.4911	40.6046	9200.02	-0.909317	0.0848884	-10.7119	8.94909e-27	1.66366e-25	-0.905627	0.0845433
ENSG00000198624	CCDC69	protein_coding	coiled-coil domain containing 69 [Source:HGNC Symbol;Acc:HGNC:24487]	13.1334	13.3031	25.0803	28.4727	5981.98	-1.0185	0.0951121	-10.7084	9.29597e-27	1.72679e-25	-1.01331	0.0946268
ENSG00000062822	POLD1	protein_coding	DNA polymerase delta 1, catalytic subunit [Source:HGNC Symbol;Acc:HGNC:9175]	8.86786	9.24745	17.7802	19.438	4132.24	-1.03886	0.0970142	-10.7084	9.29958e-27	1.72679e-25	-1.03336	0.0964987
ENSG00000138430	OLA1	protein_coding	Obg like ATPase 1 [Source:HGNC Symbol;Acc:HGNC:28833]	20.0666	19.6767	36.0734	40.6154	10575.3	-0.94834	0.0885815	-10.7059	9.55487e-27	1.77316e-25	-0.94415	0.0881896
ENSG00000213390	ARHGAP19	protein_coding	Rho GTPase activating protein 19 [Source:HGNC Symbol;Acc:HGNC:23724]	3.26614	2.97298	7.26448	8.81022	2082.79	-1.36551	0.127566	-10.7044	9.70788e-27	1.8005e-25	-1.35306	0.126393
ENSG00000123124	WWP1	protein_coding	WW domain containing E3 ubiquitin protein ligase 1 [Source:HGNC Symbol;Acc:HGNC:17004]	5.94066	5.77818	11.6932	12.2034	3518.44	-1.02801	0.0961211	-10.695	1.07466e-26	1.99198e-25	-1.02267	0.0956193
ENSG00000226688	ENTPD1-AS1	lncRNA	ENTPD1 antisense RNA 1 [Source:HGNC Symbol;Acc:HGNC:45203]	0.671346	0.633082	1.51564	1.56424	1773.44	-1.23949	0.115904	-10.6941	1.08436e-26	2.00879e-25	-1.23015	0.115022
ENSG00000280283		TEC	TEC	11.6836	12.3011	0	0.0848561	281.972	8.11221	0.758603	10.6936	1.09032e-26	2.01866e-25	6.66736	0.44468
ENSG00000276672		lncRNA	novel transcript, sense intronic to RFC3	1.6007	1.27663	5.37274	4.55826	898.738	-1.78703	0.16715	-10.6912	1.119e-26	2.07055e-25	-1.75924	0.164497
ENSG00000134905	CARS2	protein_coding	cysteinyl-tRNA synthetase 2, mitochondrial [Source:HGNC Symbol;Acc:HGNC:25695]	4.95756	5.29364	9.91896	10.529	4849.06	-0.996202	0.0932269	-10.6858	1.18661e-26	2.19437e-25	-0.991329	0.0927696
ENSG00000088205	DDX18	protein_coding	DEAD-box helicase 18 [Source:HGNC Symbol;Acc:HGNC:2741]	10.4114	10.9848	19.9302	22.169	7503.77	-0.976486	0.0913846	-10.6855	1.19065e-26	2.20056e-25	-0.971896	0.0909542
ENSG00000129480	DTD2	protein_coding	D-aminoacyl-tRNA deacylase 2 [Source:HGNC Symbol;Acc:HGNC:20277]	3.70838	3.48	9.46031	9.72893	1184.54	-1.41659	0.132589	-10.6841	1.20824e-26	2.23176e-25	-1.40265	0.131264
ENSG00000006607	FARP2	protein_coding	FERM, ARH/RhoGEF and pleckstrin domain protein 2 [Source:HGNC Symbol;Acc:HGNC:16460]	6.21104	6.33867	11.4129	12.2767	7882.52	-0.916637	0.0858431	-10.6781	1.28941e-26	2.3803e-25	-0.912834	0.0854862
ENSG00000159202	UBE2Z	protein_coding	ubiquitin conjugating enzyme E2 Z [Source:HGNC Symbol;Acc:HGNC:25847]	52.5268	53.6966	28.0798	30.2076	14230.1	0.865807	0.081085	10.6778	1.29343e-26	2.38633e-25	0.8626	0.0807843
ENSG00000146433	TMEM181	protein_coding	transmembrane protein 181 [Source:HGNC Symbol;Acc:HGNC:20958]	5.51574	5.2466	11.2139	11.6745	2818.08	-1.08866	0.101975	-10.6757	1.32261e-26	2.43876e-25	-1.08229	0.101376
ENSG00000112308	C6orf62	protein_coding	chromosome 6 open reading frame 62 [Source:HGNC Symbol;Acc:HGNC:20998]	96.1057	105.289	47.6633	54.5596	18946.9	0.978265	0.0916522	10.6737	1.35187e-26	2.49126e-25	0.97364	0.0912186
ENSG00000132763	MMACHC	protein_coding	metabolism of cobalamin associated C [Source:HGNC Symbol;Acc:HGNC:24525]	3.97982	4.43081	9.5467	11.1318	2222.97	-1.29797	0.121632	-10.6712	1.38783e-26	2.55605e-25	-1.2872	0.120616
ENSG00000075336	TIMM21	protein_coding	translocase of inner mitochondrial membrane 21 [Source:HGNC Symbol;Acc:HGNC:25010]	3.74285	3.78473	8.389	9.42779	1993.57	-1.24309	0.116495	-10.6707	1.39566e-26	2.56896e-25	-1.23362	0.115601
ENSG00000132466	ANKRD17	protein_coding	ankyrin repeat domain 17 [Source:HGNC Symbol;Acc:HGNC:23575]	23.6021	23.4236	40.2963	42.0575	23579	-0.808395	0.0757673	-10.6694	1.41463e-26	2.60238e-25	-0.805779	0.075522
ENSG00000148484	RSU1	protein_coding	Ras suppressor protein 1 [Source:HGNC Symbol;Acc:HGNC:10464]	4.90515	5.08678	11.241	13.4987	2168.96	-1.30813	0.122627	-10.6675	1.44392e-26	2.65472e-25	-1.2971	0.121586
ENSG00000091129	NRCAM	protein_coding	neuronal cell adhesion molecule [Source:HGNC Symbol;Acc:HGNC:7994]	0.892245	0.822794	0.107699	0.0988267	231.944	3.05444	0.286417	10.6643	1.49473e-26	2.74655e-25	2.91937	0.272028
ENSG00000128512	DOCK4	protein_coding	dedicator of cytokinesis 4 [Source:HGNC Symbol;Acc:HGNC:19192]	4.66157	4.29321	1.93897	2.03328	2303.67	1.17261	0.109972	10.6628	1.51936e-26	2.79019e-25	1.16464	0.109219
ENSG00000061794	MRPS35	protein_coding	mitochondrial ribosomal protein S35 [Source:HGNC Symbol;Acc:HGNC:16635]	37.0351	36.8321	70.6165	83.3063	6654.1	-1.05926	0.0993746	-10.6593	1.57762e-26	2.89549e-25	-1.05338	0.0988215
ENSG00000184922	FMNL1	protein_coding	formin like 1 [Source:HGNC Symbol;Acc:HGNC:1212]	6.01223	6.51031	12.3516	13.2825	4355.66	-1.03358	0.0969731	-10.6585	1.59193e-26	2.92007e-25	-1.02812	0.0964584
ENSG00000139083	ETV6	protein_coding	ETS variant transcription factor 6 [Source:HGNC Symbol;Acc:HGNC:3495]	25.2467	25.3165	44.6436	49.8131	15869.5	-0.901592	0.0846095	-10.6559	1.63628e-26	2.99969e-25	-0.897957	0.0842681
ENSG00000167613	LAIR1	protein_coding	leukocyte associated immunoglobulin like receptor 1 [Source:HGNC Symbol;Acc:HGNC:6477]	2.40409	2.06241	0.559757	0.659146	694.522	1.873	0.175808	10.6537	1.67589e-26	3.07053e-25	1.84084	0.172698
ENSG00000214113	LYRM4	protein_coding	LYR motif containing 4 [Source:HGNC Symbol;Acc:HGNC:21365]	3.89158	3.59522	8.96297	9.98065	1580.15	-1.33939	0.125741	-10.652	1.70574e-26	3.12341e-25	-1.32753	0.124615
ENSG00000155827	RNF20	protein_coding	ring finger protein 20 [Source:HGNC Symbol;Acc:HGNC:10062]	8.11679	8.28477	16.2517	17.3225	3549.07	-1.03357	0.0970514	-10.6497	1.74883e-26	3.20046e-25	-1.02809	0.096535
ENSG00000094975	SUCO	protein_coding	SUN domain containing ossification factor [Source:HGNC Symbol;Acc:HGNC:1240]	20.6555	20.3088	10.3594	11.2231	7472.13	0.924431	0.0868614	10.6426	1.88797e-26	3.45311e-25	0.920504	0.0864916
ENSG00000120802	TMPO	protein_coding	thymopoietin [Source:HGNC Symbol;Acc:HGNC:11875]	30.59	32.9075	56.7248	63.5957	23643	-0.922128	0.0866485	-10.6422	1.89659e-26	3.46688e-25	-0.918229	0.0862819
ENSG00000011376	LARS2	protein_coding	leucyl-tRNA synthetase 2, mitochondrial [Source:HGNC Symbol;Acc:HGNC:17095]	4.99725	5.31211	9.81636	10.9314	5832.11	-1.00906	0.0948203	-10.6418	1.90437e-26	3.4791e-25	-1.00395	0.0943395
ENSG00000136237	RAPGEF5	protein_coding	Rap guanine nucleotide exchange factor 5 [Source:HGNC Symbol;Acc:HGNC:16862]	2.93468	2.87098	6.10447	6.06392	2790.38	-1.0676	0.100327	-10.6413	1.91528e-26	3.49701e-25	-1.06156	0.0997556
ENSG00000116251	RPL22	protein_coding	ribosomal protein L22 [Source:HGNC Symbol;Acc:HGNC:10315]	14.241	14.6176	26.9471	29.5765	6028.6	-0.969902	0.0911535	-10.6403	1.93462e-26	3.53029e-25	-0.965366	0.0907261
ENSG00000163703	CRELD1	protein_coding	cysteine rich with EGF like domains 1 [Source:HGNC Symbol;Acc:HGNC:14630]	1.48559	1.76692	0.407851	0.416427	571.753	1.98026	0.186173	10.6367	2.01198e-26	3.66934e-25	1.9422	0.18246
ENSG00000137955	RABGGTB	protein_coding	Rab geranylgeranyltransferase subunit beta [Source:HGNC Symbol;Acc:HGNC:9796]	27.2953	24.6974	49.3576	47.7889	13363.2	-0.901843	0.0848158	-10.633	2.09351e-26	3.81584e-25	-0.898189	0.0844718
ENSG00000175354	PTPN2	protein_coding	protein tyrosine phosphatase non-receptor type 2 [Source:HGNC Symbol;Acc:HGNC:9650]	5.28781	5.32773	10.2618	10.7016	4166.89	-0.981728	0.0923347	-10.6323	2.10901e-26	3.84189e-25	-0.977018	0.0918901
ENSG00000116906	GNPAT	protein_coding	glyceronephosphate O-acyltransferase [Source:HGNC Symbol;Acc:HGNC:4416]	10.4275	9.87852	20.997	24.3752	3241.68	-1.16	0.109103	-10.6321	2.11321e-26	3.84733e-25	-1.15224	0.10837
ENSG00000268403		lncRNA	novel transcript, antisense to ZNF143	12.2626	13.3234	2.8878	3.5002	558.469	2.00115	0.188314	10.6267	2.23866e-26	4.07338e-25	1.96183	0.184469
ENSG00000260916	CCPG1	protein_coding	cell cycle progression 1 [Source:HGNC Symbol;Acc:HGNC:24227]	2.33536	2.31087	0.781704	0.722913	818.316	1.62693	0.153122	10.625	2.27903e-26	4.14446e-25	1.60564	0.15107
ENSG00000149187	CELF1	protein_coding	CUGBP Elav-like family member 1 [Source:HGNC Symbol;Acc:HGNC:2549]	24.5448	25.9458	44.1093	47.7002	22733.2	-0.862642	0.0811969	-10.6241	2.30294e-26	4.18555e-25	-0.859438	0.0808951
ENSG00000122779	TRIM24	protein_coding	tripartite motif containing 24 [Source:HGNC Symbol;Acc:HGNC:11812]	7.38274	7.52525	13.8443	15.1504	6180.42	-0.959749	0.0903399	-10.6238	2.31076e-26	4.19735e-25	-0.95534	0.0899239
ENSG00000275379	H3C11	protein_coding	H3 clustered histone 11 [Source:HGNC Symbol;Acc:HGNC:4771]	123.092	126.836	236.077	264.186	5699.98	-1.00123	0.0942472	-10.6235	2.3177e-26	4.20755e-25	-0.996229	0.0937749
ENSG00000054118	THRAP3	protein_coding	thyroid hormone receptor associated protein 3 [Source:HGNC Symbol;Acc:HGNC:22964]	58.6959	59.6972	103.512	116.493	24175	-0.893965	0.0841562	-10.6227	2.33735e-26	4.2408e-25	-0.890399	0.0838203
ENSG00000158887	MPZ	protein_coding	myelin protein zero [Source:HGNC Symbol;Acc:HGNC:7225]	13.2832	13.517	4.84977	5.24665	1200.67	1.40818	0.132611	10.6189	2.43474e-26	4.41363e-25	1.39432	0.131285
ENSG00000288900		lncRNA	novel transcript	11.029	10.3266	1.05548	1.43766	234.987	3.09652	0.291606	10.6189	2.4354e-26	4.41363e-25	2.95489	0.276477
ENSG00000185515	BRCC3	protein_coding	BRCA1/BRCA2-containing complex subunit 3 [Source:HGNC Symbol;Acc:HGNC:24185]	8.91906	9.352	18.963	20.7657	2779.3	-1.1207	0.105647	-10.6079	2.73759e-26	4.95846e-25	-1.11367	0.104981
ENSG00000160917	CPSF4	protein_coding	cleavage and polyadenylation specific factor 4 [Source:HGNC Symbol;Acc:HGNC:2327]	7.87255	8.20026	16.2245	17.2692	3189.92	-1.05932	0.0998772	-10.6062	2.78758e-26	5.04612e-25	-1.05338	0.0993143
ENSG00000273802	H2BC8	protein_coding	H2B clustered histone 8 [Source:HGNC Symbol;Acc:HGNC:4746]	66.8118	60.5161	133.559	143.378	2992.08	-1.12106	0.10571	-10.6051	2.82132e-26	5.1043e-25	-1.11402	0.105042
ENSG00000180592	SKIDA1	protein_coding	SKI/DACH domain containing 1 [Source:HGNC Symbol;Acc:HGNC:32697]	1.45695	1.52358	0.261398	0.3062	359.97	2.39182	0.225541	10.6048	2.83079e-26	5.1185e-25	2.325	0.218809
ENSG00000152766	ANKRD22	protein_coding	ankyrin repeat domain 22 [Source:HGNC Symbol;Acc:HGNC:28321]	1.46753	1.63042	0.171994	0.139742	206.172	3.31445	0.312598	10.6029	2.88845e-26	5.21979e-25	3.14156	0.293581
ENSG00000147140	NONO	protein_coding	non-POU domain containing octamer binding [Source:HGNC Symbol;Acc:HGNC:7871]	28.5107	29.3925	50.0061	54.9243	27657.4	-0.857733	0.0808997	-10.6024	2.90351e-26	5.24401e-25	-0.85457	0.0806012
ENSG00000146223	RPL7L1	protein_coding	ribosomal protein L7 like 1 [Source:HGNC Symbol;Acc:HGNC:21370]	22.756	24.1705	42.8756	50.1397	16544.4	-0.987095	0.0931122	-10.6011	2.94389e-26	5.31391e-25	-0.982279	0.0926575
ENSG00000137642	SORL1	protein_coding	sortilin related receptor 1 [Source:HGNC Symbol;Acc:HGNC:11185]	14.3128	14.147	24.3233	25.2953	22935.6	-0.80196	0.0757049	-10.5932	3.20285e-26	5.77807e-25	-0.79937	0.0754602
ENSG00000015133	CCDC88C	protein_coding	coiled-coil domain containing 88C [Source:HGNC Symbol;Acc:HGNC:19967]	6.03666	6.49991	11.9386	11.8265	6827.39	-0.922697	0.08715	-10.5875	3.40713e-26	6.1431e-25	-0.918751	0.0867765
ENSG00000275302	CCL4	protein_coding	C-C motif chemokine ligand 4 [Source:HGNC Symbol;Acc:HGNC:10630]	5.6554	5.26835	0.861289	1.09769	350.002	2.47806	0.234102	10.5854	3.48455e-26	6.27912e-25	2.40364	0.226569
ENSG00000231312	MAP4K3-DT	lncRNA	MAP4K3 divergent transcript [Source:HGNC Symbol;Acc:HGNC:54056]	0.802548	0.894127	0.155309	0.18231	388.232	2.32846	0.220034	10.5823	3.60084e-26	6.48499e-25	2.26645	0.213814
ENSG00000074582	BCS1L	protein_coding	BCS1 homolog, ubiquinol-cytochrome c reductase complex chaperone [Source:HGNC Symbol;Acc:HGNC:1020]	6.14165	6.06377	13.355	14.7529	2061.74	-1.20355	0.113757	-10.58	3.68953e-26	6.64095e-25	-1.1948	0.112924
ENSG00000019991	HGF	protein_coding	hepatocyte growth factor [Source:HGNC Symbol;Acc:HGNC:4893]	0.5616	0.430392	0.00704519	0.0202026	150.457	5.17496	0.48917	10.5791	3.72633e-26	6.70337e-25	4.5885	0.405636
ENSG00000163382	NAXE	protein_coding	NAD(P)HX epimerase [Source:HGNC Symbol;Acc:HGNC:18453]	1.89007	1.84953	4.17856	4.76207	1940.91	-1.25761	0.118953	-10.5724	4.00261e-26	7.19514e-25	-1.24763	0.118001
ENSG00000106080	FKBP14	protein_coding	FKBP prolyl isomerase 14 [Source:HGNC Symbol;Acc:HGNC:18625]	6.56443	6.49752	2.72584	2.6516	1491.46	1.28045	0.121113	10.5723	4.00423e-26	7.19514e-25	1.26992	0.120105
ENSG00000089154	GCN1	protein_coding	GCN1 activator of EIF2AK4 [Source:HGNC Symbol;Acc:HGNC:4199]	22.2945	24.0892	41.2715	45.2985	19439.1	-0.900266	0.0851661	-10.5707	4.07361e-26	7.31565e-25	-0.896589	0.0848179
ENSG00000251095		lncRNA	novel transcript	0.745271	0.739307	0.0147598	0.00470275	158.964	6.26765	0.59301	10.5692	4.13933e-26	7.42947e-25	5.35917	0.434439
ENSG00000213639	PPP1CB	protein_coding	protein phosphatase 1 catalytic subunit beta [Source:HGNC Symbol;Acc:HGNC:9282]	14.6069	15.1932	26.6823	28.4579	9505.84	-0.887812	0.0840023	-10.5689	4.15319e-26	7.45014e-25	-0.884283	0.0836679
ENSG00000102030	NAA10	protein_coding	N-alpha-acetyltransferase 10, NatA catalytic subunit [Source:HGNC Symbol;Acc:HGNC:18704]	2.14014	2.43226	6.10223	6.07188	1253.65	-1.4128	0.13371	-10.5662	4.27581e-26	7.66577e-25	-1.39866	0.132353
ENSG00000164045	CDC25A	protein_coding	cell division cycle 25A [Source:HGNC Symbol;Acc:HGNC:1725]	12.5244	13.3124	24.9857	28.2164	4958.65	-1.04212	0.0986601	-10.5627	4.4355e-26	7.94757e-25	-1.03642	0.0981184
ENSG00000125089	SH3TC1	protein_coding	SH3 domain and tetratricopeptide repeats 1 [Source:HGNC Symbol;Acc:HGNC:26009]	2.33792	2.47136	5.09456	5.45824	2464.87	-1.1338	0.107342	-10.5624	4.44912e-26	7.96747e-25	-1.12646	0.106643
ENSG00000188822	CNR2	protein_coding	cannabinoid receptor 2 [Source:HGNC Symbol;Acc:HGNC:2160]	2.23318	2.25434	5.80428	5.64474	1269.96	-1.3512	0.127947	-10.5606	4.53637e-26	8.11913e-25	-1.33881	0.126758
ENSG00000215068	ANXA2R-AS1	lncRNA	ANXA2R antisense RNA 1 [Source:HGNC Symbol;Acc:HGNC:27208]	1.40943	1.27261	0.207255	0.231553	301.458	2.61105	0.24727	10.5595	4.59223e-26	8.21447e-25	2.52389	0.238298
ENSG00000110330	BIRC2	protein_coding	baculoviral IAP repeat containing 2 [Source:HGNC Symbol;Acc:HGNC:590]	21.4497	21.8223	11.2187	11.167	4488.83	0.950867	0.0900705	10.5569	4.71916e-26	8.43676e-25	0.946525	0.0896577
ENSG00000263727		lncRNA	novel transcript	17.0813	17.7631	0.256387	0.428871	144.12	5.66159	0.536447	10.5539	4.87469e-26	8.70991e-25	4.93621	0.420546
ENSG00000168385	SEPTIN2	protein_coding	septin 2 [Source:HGNC Symbol;Acc:HGNC:7729]	32.2925	31.1149	54.8958	59.1779	19819.3	-0.847259	0.0802831	-10.5534	4.89895e-26	8.74832e-25	-0.844183	0.0799913
ENSG00000152102	FAM168B	protein_coding	family with sequence similarity 168 member B [Source:HGNC Symbol;Acc:HGNC:27016]	8.23956	7.95115	16.1033	18.9664	4216.77	-1.11515	0.105677	-10.5525	4.94777e-26	8.83052e-25	-1.10815	0.105011
ENSG00000083642	PDS5B	protein_coding	PDS5 cohesin associated factor B [Source:HGNC Symbol;Acc:HGNC:20418]	6.39841	6.1931	11.458	12.1077	7216.71	-0.904267	0.0857015	-10.5514	5.00665e-26	8.93059e-25	-0.900527	0.0853463
ENSG00000152409	JMY	protein_coding	junction mediating and regulatory protein, p53 cofactor [Source:HGNC Symbol;Acc:HGNC:28916]	15.2342	15.5418	8.05074	8.39756	6501.49	0.903823	0.0856621	10.551	5.02458e-26	8.95754e-25	0.900088	0.0853072
ENSG00000076641	PAG1	protein_coding	phosphoprotein membrane anchor with glycosphingolipid microdomains 1 [Source:HGNC Symbol;Acc:HGNC:30043]	11.0978	11.964	21.0396	21.2146	10897.2	-0.873593	0.0828022	-10.5504	5.06029e-26	9.01613e-25	-0.870219	0.082482
ENSG00000105983	LMBR1	protein_coding	limb development membrane protein 1 [Source:HGNC Symbol;Acc:HGNC:13243]	14.2079	13.8907	24.538	26.5023	14140.1	-0.861162	0.0816285	-10.5498	5.09213e-26	9.06615e-25	-0.857929	0.0813218
ENSG00000106772	PRUNE2	protein_coding	prune homolog 2 with BCH domain [Source:HGNC Symbol;Acc:HGNC:25209]	0.586355	0.547667	0.0818944	0.09729	291.84	2.66094	0.252228	10.5497	5.09408e-26	9.06615e-25	2.56867	0.242683
ENSG00000179091	CYC1	protein_coding	cytochrome c1 [Source:HGNC Symbol;Acc:HGNC:2579]	20.1946	22.5389	44.3144	53.3158	4170.35	-1.19205	0.113	-10.5491	5.12669e-26	9.11907e-25	-1.1835	0.112187
ENSG00000280206		lncRNA	novel transcript	46.9489	48.7954	20.1188	21.2227	1830.03	1.21147	0.114882	10.5454	5.33381e-26	9.48216e-25	1.2025	0.114022
ENSG00000173020	GRK2	protein_coding	G protein-coupled receptor kinase 2 [Source:HGNC Symbol;Acc:HGNC:289]	8.06041	8.91838	17.1285	20.8044	5487.03	-1.15979	0.110005	-10.543	5.46981e-26	9.71849e-25	-1.15191	0.109256
ENSG00000131653	TRAF7	protein_coding	TNF receptor associated factor 7 [Source:HGNC Symbol;Acc:HGNC:20456]	13.0138	13.4925	25.1795	28.5561	5451.9	-1.01961	0.0967207	-10.5418	5.54498e-26	9.84653e-25	-1.01424	0.0962104
ENSG00000116668	SWT1	protein_coding	SWT1 RNA endoribonuclease homolog [Source:HGNC Symbol;Acc:HGNC:16785]	3.80239	3.83093	1.08523	1.07769	603.168	1.81935	0.172592	10.5414	5.56844e-26	9.88266e-25	1.78922	0.169636
ENSG00000101187	SLCO4A1	protein_coding	solute carrier organic anion transporter family member 4A1 [Source:HGNC Symbol;Acc:HGNC:10953]	3.11509	3.385	7.96702	9.01826	1418.65	-1.38588	0.13152	-10.5374	5.80665e-26	1.02997e-24	-1.37246	0.130231
ENSG00000139405	RITA1	protein_coding	RBPJ interacting and tubulin associated 1 [Source:HGNC Symbol;Acc:HGNC:25925]	9.84336	11.3812	24.1786	29.8455	2629.78	-1.34799	0.127938	-10.5363	5.87601e-26	1.04169e-24	-1.33563	0.126757
ENSG00000131153	GINS2	protein_coding	GINS complex subunit 2 [Source:HGNC Symbol;Acc:HGNC:24575]	8.75724	9.46782	19.2325	22.5305	2922.69	-1.19641	0.113668	-10.5255	6.59454e-26	1.16841e-24	-1.18773	0.112839
ENSG00000079616	KIF22	protein_coding	kinesin family member 22 [Source:HGNC Symbol;Acc:HGNC:6391]	7.52821	7.98644	14.7578	15.7898	4998.06	-0.977473	0.0929003	-10.5217	6.85976e-26	1.21473e-24	-0.972726	0.0924478
ENSG00000245552	LNCRNA-IUR	lncRNA	lncRNA imatinib upregulated [Source:HGNC Symbol;Acc:HGNC:55755]	0.568427	0.771667	0.063401	0.0570374	203.64	3.47674	0.330438	10.5216	6.86779e-26	1.21505e-24	3.27549	0.307991
ENSG00000233237	LINC00472	lncRNA	long intergenic non-protein coding RNA 472 [Source:HGNC Symbol;Acc:HGNC:21380]	0.211364	0.182659	0.013455	0.012218	162.2	3.94085	0.374548	10.5216	6.86923e-26	1.21505e-24	3.65465	0.339996
ENSG00000258183	LINC02392	lncRNA	long intergenic non-protein coding RNA 2392 [Source:HGNC Symbol;Acc:HGNC:53319]	2.67424	3.60037	0.0241858	0	270.849	8.05021	0.765279	10.5193	7.03794e-26	1.24419e-24	6.57678	0.450639
ENSG00000245750	DRAIC	lncRNA	downregulated RNA in cancer, inhibitor of cell invasion and migration [Source:HGNC Symbol;Acc:HGNC:27082]	0.144725	0.214547	0.0131259	0.0104554	182.005	3.93125	0.373843	10.5158	7.30765e-26	1.29115e-24	3.64587	0.340425
ENSG00000214050	FBXO16	protein_coding	F-box protein 16 [Source:HGNC Symbol;Acc:HGNC:13618]	3.83178	3.78756	1.03976	1.07321	579.197	1.85027	0.175968	10.5148	7.38512e-26	1.30411e-24	1.81843	0.172832
ENSG00000130921	MTRFR	protein_coding	mitochondrial translation release factor in rescue [Source:HGNC Symbol;Acc:HGNC:26784]	6.60417	7.42462	3.20099	3.09324	2558.61	1.15635	0.109977	10.5144	7.41554e-26	1.30876e-24	1.14849	0.109225
ENSG00000122140	MRPS2	protein_coding	mitochondrial ribosomal protein S2 [Source:HGNC Symbol;Acc:HGNC:14495]	11.6352	12.7014	25.9818	31.5273	3069.69	-1.24078	0.118052	-10.5104	7.73284e-26	1.364e-24	-1.23108	0.117124
ENSG00000141959	PFKL	protein_coding	phosphofructokinase, liver type [Source:HGNC Symbol;Acc:HGNC:8876]	9.34845	9.9549	17.8861	20.1318	7744.09	-0.977877	0.0930749	-10.5064	8.07588e-26	1.42372e-24	-0.97311	0.0926203
ENSG00000134697	GNL2	protein_coding	G protein nucleolar 2 [Source:HGNC Symbol;Acc:HGNC:29925]	19.4079	20.0286	35.1779	38.3992	9830.36	-0.899754	0.0856574	-10.5041	8.27088e-26	1.45722e-24	-0.896036	0.085303
ENSG00000132463	GRSF1	protein_coding	G-rich RNA sequence binding factor 1 [Source:HGNC Symbol;Acc:HGNC:4610]	17.1566	17.2699	30.4833	33.8347	11561.8	-0.901735	0.0858465	-10.5041	8.27514e-26	1.45722e-24	-0.897993	0.0854897
ENSG00000167670	CHAF1A	protein_coding	chromatin assembly factor 1 subunit A [Source:HGNC Symbol;Acc:HGNC:1910]	17.1058	17.871	32.1362	34.7257	6668.01	-0.934826	0.0890178	-10.5016	8.49706e-26	1.49547e-24	-0.930655	0.0886199
ENSG00000048162	NOP16	protein_coding	NOP16 nucleolar protein [Source:HGNC Symbol;Acc:HGNC:26934]	15.3583	15.9968	30.7623	35.1916	4132.75	-1.07284	0.102161	-10.5015	8.50478e-26	1.496e-24	-1.06654	0.101559
ENSG00000142208	AKT1	protein_coding	AKT serine/threonine kinase 1 [Source:HGNC Symbol;Acc:HGNC:391]	5.74611	6.31127	11.5236	12.7205	6019.14	-1.00777	0.0959912	-10.4985	8.77313e-26	1.54235e-24	-1.00254	0.0954924
ENSG00000186416	NKRF	protein_coding	NFKB repressing factor [Source:HGNC Symbol;Acc:HGNC:19374]	6.86676	7.05566	14.0873	15.5792	3003.14	-1.0915	0.104072	-10.488	9.80984e-26	1.72365e-24	-1.08486	0.103435
ENSG00000138823	MTTP	protein_coding	microsomal triglyceride transfer protein [Source:HGNC Symbol;Acc:HGNC:7467]	1.99095	2.00289	0.382254	0.429481	372.621	2.29812	0.21915	10.4865	9.96479e-26	1.74991e-24	2.23739	0.212996
ENSG00000131203	IDO1	protein_coding	indoleamine 2,3-dioxygenase 1 [Source:HGNC Symbol;Acc:HGNC:6059]	2.47752	2.96942	0.256093	0.461332	325.433	2.92165	0.278612	10.4864	9.9718e-26	1.75017e-24	2.79901	0.26593
ENSG00000197061	H4C3	protein_coding	H4 clustered histone 3 [Source:HGNC Symbol;Acc:HGNC:4787]	175.259	196.369	379.866	490.806	7615.15	-1.22833	0.117183	-10.4822	1.04312e-25	1.82978e-24	-1.21887	0.116278
ENSG00000027001	MIPEP	protein_coding	mitochondrial intermediate peptidase [Source:HGNC Symbol;Acc:HGNC:7104]	4.19102	4.04444	9.81089	10.3713	1457.23	-1.29323	0.123429	-10.4775	1.09657e-25	1.92248e-24	-1.28218	0.122364
ENSG00000155657	TTN	protein_coding	titin [Source:HGNC Symbol;Acc:HGNC:12403]	1.21829	1.01356	2.43528	2.21089	12385.7	-1.05778	0.100969	-10.4763	1.10956e-25	1.94418e-24	-1.05172	0.100389
ENSG00000163029	SMC6	protein_coding	structural maintenance of chromosomes 6 [Source:HGNC Symbol;Acc:HGNC:20466]	9.68748	9.41492	17.1972	17.6281	8018.57	-0.86639	0.0827015	-10.4761	1.1123e-25	1.9479e-24	-0.863052	0.0823823
ENSG00000101333	PLCB4	protein_coding	phospholipase C beta 4 [Source:HGNC Symbol;Acc:HGNC:9059]	0.237841	0.322236	0.00317948	0.00151956	184.735	6.90738	0.659362	10.4758	1.11531e-25	1.95211e-24	5.78139	0.44689
ENSG00000100105	PATZ1	protein_coding	POZ/BTB and AT hook containing zinc finger 1 [Source:HGNC Symbol;Acc:HGNC:13071]	5.22229	5.58619	11.0546	12.0935	2984.51	-1.0988	0.104904	-10.4744	1.13279e-25	1.98161e-24	-1.09201	0.104252
ENSG00000170191	NANP	protein_coding	N-acetylneuraminic acid phosphatase [Source:HGNC Symbol;Acc:HGNC:16140]	3.13392	3.40856	8.07178	8.79485	1347.44	-1.36636	0.130482	-10.4717	1.16578e-25	2.03819e-24	-1.35333	0.129223
ENSG00000141527	CARD14	protein_coding	caspase recruitment domain family member 14 [Source:HGNC Symbol;Acc:HGNC:16446]	0.345586	0.539563	0.0156604	0.0149691	152.039	4.8534	0.463556	10.4699	1.18741e-25	2.07486e-24	4.3449	0.394824
ENSG00000101452	DHX35	protein_coding	DEAH-box helicase 35 [Source:HGNC Symbol;Acc:HGNC:15861]	4.33859	4.34731	9.48945	9.56334	2098.36	-1.13326	0.108258	-10.4682	1.20968e-25	2.11261e-24	-1.1258	0.10754
ENSG00000188895	MSL1	protein_coding	MSL complex subunit 1 [Source:HGNC Symbol;Acc:HGNC:27905]	6.22328	6.63923	12.3792	13.4673	4525.94	-1.00685	0.0962366	-10.4623	1.28729e-25	2.2469e-24	-1.00161	0.0957336
ENSG00000258977	LINC01467	lncRNA	long intergenic non-protein coding RNA 1467 [Source:HGNC Symbol;Acc:HGNC:50911]	6.57757	7.24451	0	0.0537908	256.433	7.97488	0.762383	10.4605	1.31221e-25	2.28916e-24	6.53033	0.449038
ENSG00000187109	NAP1L1	protein_coding	nucleosome assembly protein 1 like 1 [Source:HGNC Symbol;Acc:HGNC:7637]	57.5852	57.6941	97.0782	107.25	82521.6	-0.82576	0.0789736	-10.4561	1.37328e-25	2.39437e-24	-0.822858	0.078696
ENSG00000108424	KPNB1	protein_coding	karyopherin subunit beta 1 [Source:HGNC Symbol;Acc:HGNC:6400]	45.5983	48.8446	82.1491	91.5915	41829	-0.879431	0.0841205	-10.4544	1.39842e-25	2.43686e-24	-0.875926	0.0837851
ENSG00000103326	CAPN15	protein_coding	calpain 15 [Source:HGNC Symbol;Acc:HGNC:11182]	5.121	5.55211	10.5234	11.3347	3935.08	-1.03424	0.0989376	-10.4535	1.41219e-25	2.45951e-24	-1.02855	0.098391
ENSG00000115419	GLS	protein_coding	glutaminase [Source:HGNC Symbol;Acc:HGNC:4331]	22.1065	22.1901	37.8376	39.8911	18160.7	-0.811265	0.0776403	-10.449	1.48039e-25	2.57688e-24	-0.808509	0.0773763
ENSG00000197857	ZNF44	protein_coding	zinc finger protein 44 [Source:HGNC Symbol;Acc:HGNC:13110]	4.56997	4.52967	2.06785	1.75852	2047.78	1.25014	0.119655	10.4479	1.49854e-25	2.60703e-24	1.2401	0.118686
ENSG00000268756		lncRNA	novel transcript, antisense to ECH1	8.65554	8.86543	0.121399	0.11604	152.131	6.20601	0.594005	10.4477	1.5007e-25	2.60868e-24	5.30348	0.435537
ENSG00000155438	NIFK	protein_coding	nucleolar protein interacting with the FHA domain of MKI67 [Source:HGNC Symbol;Acc:HGNC:17838]	9.98707	11.6708	24.2678	29.4475	2777.88	-1.31056	0.12544	-10.4477	1.50113e-25	2.60868e-24	-1.299	0.124327
ENSG00000101003	GINS1	protein_coding	GINS complex subunit 1 [Source:HGNC Symbol;Acc:HGNC:28980]	8.73145	9.09961	16.458	18.1564	6363.81	-0.957031	0.0916047	-10.4474	1.50603e-25	2.61576e-24	-0.952511	0.0911711
ENSG00000112149	CD83	protein_coding	CD83 molecule [Source:HGNC Symbol;Acc:HGNC:1703]	180.413	193.378	92.4107	104.813	20604	0.922359	0.088293	10.4466	1.51921e-25	2.63721e-24	0.91831	0.0879051
ENSG00000163932	PRKCD	protein_coding	protein kinase C delta [Source:HGNC Symbol;Acc:HGNC:9399]	10.7585	11.2734	21.0551	23.8986	4977.05	-1.02892	0.0985055	-10.4453	1.53895e-25	2.67001e-24	-1.02331	0.0979664
ENSG00000282418		lncRNA	novel transcript	11.2638	9.72448	0.0307298	0.146866	179.079	6.86592	0.657368	10.4446	1.55167e-25	2.69061e-24	5.75546	0.445737
ENSG00000131467	PSME3	protein_coding	proteasome activator subunit 3 [Source:HGNC Symbol;Acc:HGNC:9570]	29.2577	30.7489	54.1802	62.8942	13813.8	-0.964266	0.0923329	-10.4434	1.57141e-25	2.72334e-24	-0.95964	0.0918895
ENSG00000165934	CPSF2	protein_coding	cleavage and polyadenylation specific factor 2 [Source:HGNC Symbol;Acc:HGNC:2325]	7.5273	7.73132	13.5937	14.6994	8940.41	-0.890855	0.0853109	-10.4425	1.58659e-25	2.74815e-24	-0.887203	0.0849607
ENSG00000165879	FRAT1	protein_coding	FRAT regulator of WNT signaling pathway 1 [Source:HGNC Symbol;Acc:HGNC:3944]	2.39874	2.57203	0.298747	0.31039	223.383	3.02837	0.290071	10.4401	1.62685e-25	2.81635e-24	2.89119	0.275176
ENSG00000150527	MIA2	protein_coding	MIA SH3 domain ER export factor 2 [Source:HGNC Symbol;Acc:HGNC:18432]	9.13084	8.4374	4.41551	4.42936	4213.24	0.990055	0.0948387	10.4393	1.63931e-25	2.83637e-24	0.985044	0.0943569
ENSG00000121578	B4GALT4	protein_coding	beta-1,4-galactosyltransferase 4 [Source:HGNC Symbol;Acc:HGNC:927]	6.56702	6.04601	2.70403	2.78204	1914.29	1.20101	0.115047	10.4393	1.6403e-25	2.83653e-24	1.19209	0.114185
ENSG00000235513	L3MBTL2-AS1	lncRNA	L3MBTL2 antisense RNA 1 [Source:HGNC Symbol;Acc:HGNC:40847]	0.941102	1.10879	0.0302695	0.01085	143.685	5.65175	0.542197	10.4238	1.93118e-25	3.33773e-24	4.91062	0.424684
ENSG00000226979	LTA	protein_coding	lymphotoxin alpha [Source:HGNC Symbol;Acc:HGNC:6709]	44.1	46.1559	21.2524	22.9421	3534.75	1.03004	0.0988261	10.4227	1.95236e-25	3.37249e-24	1.02438	0.0982808
ENSG00000140740	UQCRC2	protein_coding	ubiquinol-cytochrome c reductase core protein 2 [Source:HGNC Symbol;Acc:HGNC:12586]	27.4801	29.2357	50.8713	56.6691	11408.7	-0.923088	0.0885716	-10.4219	1.96895e-25	3.3993e-24	-0.919011	0.08818
ENSG00000149100	EIF3M	protein_coding	eukaryotic translation initiation factor 3 subunit M [Source:HGNC Symbol;Acc:HGNC:24460]	25.7691	25.8256	44.332	47.712	16153.2	-0.835123	0.0801552	-10.4188	2.03452e-25	3.51061e-24	-0.8321	0.0798648
ENSG00000092964	DPYSL2	protein_coding	dihydropyrimidinase like 2 [Source:HGNC Symbol;Acc:HGNC:3014]	17.7752	18.4282	32.2392	36.2983	11566.4	-0.920804	0.0884568	-10.4096	2.2405e-25	3.86391e-24	-0.916747	0.0880666
ENSG00000107815	TWNK	protein_coding	twinkle mtDNA helicase [Source:HGNC Symbol;Acc:HGNC:1160]	9.93267	9.96861	19.2551	21.0616	3768.77	-1.01858	0.0978506	-10.4095	2.24282e-25	3.86582e-24	-1.0131	0.0973217
ENSG00000105369	CD79A	protein_coding	CD79a molecule [Source:HGNC Symbol;Acc:HGNC:1698]	96.5179	98.6508	175.946	204.488	11709	-0.962965	0.0925221	-10.4079	2.28082e-25	3.92917e-24	-0.958326	0.0920758
ENSG00000134758	RNF138	protein_coding	ring finger protein 138 [Source:HGNC Symbol;Acc:HGNC:17765]	13.4804	13.7232	25.8215	26.2514	4530.79	-0.936751	0.0900124	-10.4069	2.30571e-25	3.96991e-24	-0.932479	0.0896006
ENSG00000136897	MRPL50	protein_coding	mitochondrial ribosomal protein L50 [Source:HGNC Symbol;Acc:HGNC:16654]	7.13083	7.00489	14.9741	17.0497	2330.69	-1.17991	0.113394	-10.4053	2.34478e-25	4.03498e-24	-1.17139	0.112571
ENSG00000230424	EMC1-AS1	lncRNA	EMC1 antisense RNA 1 [Source:HGNC Symbol;Acc:HGNC:54050]	8.37856	8.66321	1.12568	0.839274	219.497	3.11851	0.29988	10.3992	2.50033e-25	4.30033e-24	2.96797	0.283408
ENSG00000180694	TMEM64	protein_coding	transmembrane protein 64 [Source:HGNC Symbol;Acc:HGNC:25441]	4.75853	4.74539	9.79172	11.2	2709.4	-1.14334	0.109956	-10.3981	2.52903e-25	4.34732e-24	-1.13557	0.109205
ENSG00000273391		lncRNA	novel transcript, antisense to LUC7L2	16.9331	18.9987	2.63288	3.59084	341.355	2.52786	0.243163	10.3957	2.5929e-25	4.4547e-24	2.44616	0.234745
ENSG00000124159	MATN4	protein_coding	matrilin 4 [Source:HGNC Symbol;Acc:HGNC:6910]	2.33837	2.08698	0.174148	0.206411	179.377	3.53823	0.340376	10.3951	2.61041e-25	4.48236e-24	3.32216	0.315416
ENSG00000141837	CACNA1A	protein_coding	calcium voltage-gated channel subunit alpha1 A [Source:HGNC Symbol;Acc:HGNC:1388]	0.122841	0.109952	0.00915626	0.00532735	161.496	4.01135	0.386097	10.3895	2.76812e-25	4.7506e-24	3.70315	0.348498
ENSG00000111877	MCM9	protein_coding	minichromosome maintenance 9 homologous recombination repair factor [Source:HGNC Symbol;Acc:HGNC:21484]	3.01685	2.75683	5.97159	5.89588	3336.53	-1.03944	0.100057	-10.3884	2.79971e-25	4.80221e-24	-1.03359	0.0994916
ENSG00000154978	VOPP1	protein_coding	VOPP1 WW domain binding protein [Source:HGNC Symbol;Acc:HGNC:34518]	32.5549	32.3463	57.7154	67.1296	15338.9	-0.943854	0.090884	-10.3853	2.89405e-25	4.96134e-24	-0.939466	0.0904611
ENSG00000160949	TONSL	protein_coding	tonsoku like, DNA repair protein [Source:HGNC Symbol;Acc:HGNC:7801]	4.06267	4.29041	8.58048	8.86489	2764.94	-1.0625	0.102354	-10.3805	3.04031e-25	5.20926e-24	-1.05624	0.101748
ENSG00000289482		lncRNA	novel transcript	12.5579	13.7922	0.468489	0.348296	135.691	5.01517	0.483156	10.38	3.05658e-25	5.2343e-24	4.45813	0.402181
ENSG00000166783	MARF1	protein_coding	meiosis regulator and mRNA stability factor 1 [Source:HGNC Symbol;Acc:HGNC:29562]	23.8712	22.6466	12.9	13.1737	11982.5	0.835178	0.0804668	10.3792	3.0846e-25	5.27945e-24	0.832131	0.0801729
ENSG00000124406	ATP8A1	protein_coding	ATPase phospholipid transporting 8A1 [Source:HGNC Symbol;Acc:HGNC:13531]	12.6953	11.6903	22.1054	22.2028	11660.4	-0.861544	0.083025	-10.3769	3.15771e-25	5.40165e-24	-0.858199	0.0827022
ENSG00000158715	SLC45A3	protein_coding	solute carrier family 45 member 3 [Source:HGNC Symbol;Acc:HGNC:8642]	5.0773	4.89942	11.1757	13.4438	1964.67	-1.30331	0.125612	-10.3757	3.19875e-25	5.46892e-24	-1.29179	0.124493
ENSG00000173442	EHBP1L1	protein_coding	EH domain binding protein 1 like 1 [Source:HGNC Symbol;Acc:HGNC:30682]	2.32121	2.79234	6.3553	6.30399	1811.19	-1.3078	0.126055	-10.3749	3.22565e-25	5.51193e-24	-1.29616	0.124922
ENSG00000189325	BNIP5	protein_coding	BCL2 interacting protein 5 [Source:HGNC Symbol;Acc:HGNC:33769]	2.06425	2.12715	0.349538	0.312127	274.349	2.66393	0.25688	10.3703	3.38446e-25	5.78019e-24	2.5682	0.246784
ENSG00000177189	RPS6KA3	protein_coding	ribosomal protein S6 kinase A3 [Source:HGNC Symbol;Acc:HGNC:10432]	6.84222	7.31365	13.1223	13.7861	6091.6	-0.926681	0.0894	-10.3656	3.55647e-25	6.07069e-24	-0.922512	0.0889968
ENSG00000116459	ATP5PB	protein_coding	ATP synthase peripheral stalk-membrane subunit b [Source:HGNC Symbol;Acc:HGNC:840]	36.2505	36.2862	65.055	74.4745	10072.1	-0.943829	0.0910724	-10.3635	3.63403e-25	6.19975e-24	-0.939423	0.0906466
ENSG00000204632	HLA-G	protein_coding	major histocompatibility complex, class I, G [Source:HGNC Symbol;Acc:HGNC:4964]	4.18188	4.08684	0.584615	0.624002	252.892	2.7739	0.267821	10.3573	3.87706e-25	6.6108e-24	2.66596	0.256296
ENSG00000117450	PRDX1	protein_coding	peroxiredoxin 1 [Source:HGNC Symbol;Acc:HGNC:9352]	388.449	420.935	711.781	819.01	59576.1	-0.91939	0.0887743	-10.3565	3.91058e-25	6.66438e-24	-0.915311	0.0883803
ENSG00000005059	MCUB	protein_coding	mitochondrial calcium uniporter dominant negative subunit beta [Source:HGNC Symbol;Acc:HGNC:26076]	11.9869	12.4138	23.8703	27.8002	4093.16	-1.0825	0.104526	-10.3563	3.91651e-25	6.67089e-24	-1.07586	0.103882
ENSG00000156253	RWDD2B	protein_coding	RWD domain containing 2B [Source:HGNC Symbol;Acc:HGNC:1302]	4.05722	4.92438	11.1501	13.3224	1709.93	-1.44626	0.139698	-10.3528	4.06446e-25	6.91918e-24	-1.43047	0.138159
ENSG00000075415	SLC25A3	protein_coding	solute carrier family 25 member 3 [Source:HGNC Symbol;Acc:HGNC:10989]	28.0822	28.5896	49.8944	58.2532	22192.2	-0.932322	0.0900556	-10.3527	4.06665e-25	6.91919e-24	-0.928066	0.0896442
ENSG00000100906	NFKBIA	protein_coding	NFKB inhibitor alpha [Source:HGNC Symbol;Acc:HGNC:7797]	108.693	114.21	53.0724	62.0502	17364.4	0.953192	0.0920723	10.3526	4.07095e-25	6.9228e-24	0.948644	0.0916327
ENSG00000042088	TDP1	protein_coding	tyrosyl-DNA phosphodiesterase 1 [Source:HGNC Symbol;Acc:HGNC:18884]	4.32341	4.38575	8.963	10.1162	2617.34	-1.13149	0.109302	-10.352	4.09981e-25	6.96815e-24	-1.1239	0.108565
ENSG00000187608	ISG15	protein_coding	ISG15 ubiquitin like modifier [Source:HGNC Symbol;Acc:HGNC:4053]	716.825	871.588	70.9506	103.802	23137.1	3.18417	0.307621	10.351	4.14256e-25	7.03703e-24	3.02227	0.291979
ENSG00000198833	UBE2J1	protein_coding	ubiquitin conjugating enzyme E2 J1 [Source:HGNC Symbol;Acc:HGNC:17598]	60.832	62.1026	108.154	126.176	22516.4	-0.930673	0.0899375	-10.348	4.27354e-25	7.25563e-24	-0.926435	0.0895277
ENSG00000131323	TRAF3	protein_coding	TNF receptor associated factor 3 [Source:HGNC Symbol;Acc:HGNC:12033]	7.88049	7.68342	13.8863	14.3801	7883.13	-0.860904	0.0831967	-10.3478	4.28151e-25	7.26528e-24	-0.857547	0.0828718
ENSG00000165138	ANKS6	protein_coding	ankyrin repeat and sterile alpha motif domain containing 6 [Source:HGNC Symbol;Acc:HGNC:26724]	2.13332	2.02714	4.62304	5.30276	1889.4	-1.25456	0.121257	-10.3463	4.35039e-25	7.37821e-24	-1.24422	0.120249
ENSG00000135540	NHSL1	protein_coding	NHS like 1 [Source:HGNC Symbol;Acc:HGNC:21021]	0.942686	0.967802	0.117913	0.17094	290.972	2.7235	0.263293	10.344	4.45667e-25	7.55443e-24	2.62093	0.2525
ENSG00000076604	TRAF4	protein_coding	TNF receptor associated factor 4 [Source:HGNC Symbol;Acc:HGNC:12034]	29.9443	31.3204	54.2608	60.8753	12193.5	-0.910245	0.088008	-10.3428	4.5138e-25	7.64718e-24	-0.906275	0.0876238
ENSG00000023228	NDUFS1	protein_coding	NADH:ubiquinone oxidoreductase core subunit S1 [Source:HGNC Symbol;Acc:HGNC:7707]	10.6661	11.5158	19.8674	21.9279	11788.4	-0.913988	0.0884051	-10.3386	4.71193e-25	7.97858e-24	-0.909966	0.0880156
[truncated: 41,213 more rows]

## Sheet: Raji-siDDX3X vs siSCRBL
ensembl_gene_id	external_gene_name	gene_biotype	description	raji_siddx3x_1	raji_siddx3x_2	raji_scrbl_1	raji_scrbl_2	baseMean	log2FoldChange	lfcSE	stat	pvalue	padj	log2FCshrink	lfcSEshrink
[truncated: 35,965 more rows]

## Sheet: Raji-siDDX3Y vs siSCRBL
ensembl_gene_id	external_gene_name	gene_biotype	description	raji_siddx3y_1	raji_siddx3y_2	raji_scrbl_1	raji_scrbl_2	baseMean	log2FoldChange	lfcSE	stat	pvalue	padj	log2FCshrink	lfcSEshrink
[truncated: 35,965 more rows]

[truncated: 1 more sheets: Raji-siDDX3XY vs siSCRBL]
