# Supplementary material for: Inhibiting the RNA helicase DDX3X in Burkitt lymphoma induces oxydative stress and impedes tumor progression in xenografts
Source: Front Cell Dev Biol. 2025 Jul 23;13:1642006. doi: 10.3389/fcell.2025.1642006 (PMC12325266; doi:10.3389/fcell.2025.1642006)
Supplement: Supplementary file 2 [file Table3.xlsx]

## Sheet: Primary B cells-RK33 vs DMSO
ensembl_gene_id	external_gene_name	gene_biotype	description	hb_cell_913613_rk33	hb_cell_913614_rk33	hb_cell_913615_rk33	hb_cell_913613_dmso	hb_cell_913614_dmso	hb_cell_913615_dmso	baseMean	log2FoldChange	lfcSE	stat	pvalue	padj	log2FCshrink	lfcSEshrink
ENSG00000105974	CAV1	protein_coding	caveolin 1 [Source:HGNC Symbol;Acc:HGNC:1527]	0.925255	1.11632	1.27468	5.78997	8.52253	7.46844	1488.13	-2.71476	0.171043	-15.8718	9.92785e-57	2.14213e-52	-2.44945	0.154044
ENSG00000106366	SERPINE1	protein_coding	serpin family E member 1 [Source:HGNC Symbol;Acc:HGNC:8583]	4.49724	5.44751	7.03171	31.3532	53.728	43.7098	7052.22	-2.9232	0.193867	-15.0783	2.24867e-51	2.42598e-47	-2.56513	0.170142
ENSG00000075618	FSCN1	protein_coding	fascin actin-bundling protein 1 [Source:HGNC Symbol;Acc:HGNC:11148]	14.2034	13.9864	15.9427	42.36	44.0039	38.6335	9590.32	-1.50183	0.100443	-14.952	1.51059e-50	1.08647e-46	-1.44784	0.0968246
ENSG00000049249	TNFRSF9	protein_coding	TNF receptor superfamily member 9 [Source:HGNC Symbol;Acc:HGNC:11924]	0.682196	0.577893	0.655966	2.41573	2.6621	2.33435	908.605	-1.95115	0.131689	-14.8164	1.14855e-49	6.19557e-46	-1.83363	0.123559
ENSG00000007968	E2F2	protein_coding	E2F transcription factor 2 [Source:HGNC Symbol;Acc:HGNC:3114]	8.75205	9.57983	9.02681	2.89527	3.34773	3.58896	3113.96	1.47601	0.112868	13.0773	4.43803e-39	1.91519e-35	1.40964	0.107768
ENSG00000117525	F3	protein_coding	coagulation factor III, tissue factor [Source:HGNC Symbol;Acc:HGNC:3541]	0.400524	0.577259	0.686883	3.20687	4.06693	5.03381	618.147	-2.88497	0.222359	-12.9744	1.70961e-38	6.14805e-35	-2.4378	0.187111
ENSG00000166147	FBN1	protein_coding	fibrillin 1 [Source:HGNC Symbol;Acc:HGNC:3603]	0.763769	0.908485	0.902718	2.83676	4.0313	4.87678	4066.53	-2.18946	0.174351	-12.5578	3.60293e-36	1.11058e-32	-1.96796	0.156681
ENSG00000176533	GNG7	protein_coding	G protein subunit gamma 7 [Source:HGNC Symbol;Acc:HGNC:4410]	5.24188	5.72888	4.62451	1.86641	1.89008	1.92996	1483.08	1.45512	0.120832	12.0425	2.12477e-33	5.73077e-30	1.3806	0.114591
ENSG00000107562	CXCL12	protein_coding	C-X-C motif chemokine ligand 12 [Source:HGNC Symbol;Acc:HGNC:10672]	0.0615163	0.062726	0.0959825	0.564283	0.901392	1.17524	269.431	-3.58033	0.304349	-11.7639	5.9909e-32	1.43629e-28	-2.66221	0.223516
ENSG00000167191	GPRC5B	protein_coding	G protein-coupled receptor class C group 5 member B [Source:HGNC Symbol;Acc:HGNC:13308]	0.0885289	0.0885666	0.0550002	0.539675	0.626236	0.554321	199.142	-2.89509	0.248452	-11.6525	2.2282e-31	4.80778e-28	-2.35896	0.199393
ENSG00000154096	THY1	protein_coding	Thy-1 cell surface antigen [Source:HGNC Symbol;Acc:HGNC:11801]	0.164302	0.147823	0.282876	1.10982	1.67825	1.61223	528.371	-2.88346	0.248976	-11.5813	5.12775e-31	1.00583e-27	-2.3433	0.201596
ENSG00000177706	FAM20C	protein_coding	FAM20C golgi associated secretory pathway kinase [Source:HGNC Symbol;Acc:HGNC:22140]	0.0703731	0.12109	0.12471	0.699319	0.993389	1.0879	239.924	-3.13516	0.273724	-11.4537	2.25246e-30	4.05011e-27	-2.45478	0.211652
ENSG00000081041	CXCL2	protein_coding	C-X-C motif chemokine ligand 2 [Source:HGNC Symbol;Acc:HGNC:4603]	3.86386	8.55253	7.41716	0.761687	0.771278	0.928708	477.801	3.00883	0.266212	11.3024	1.27729e-29	2.12001e-26	2.3797	0.20981
ENSG00000153094	BCL2L11	protein_coding	BCL2 like 11 [Source:HGNC Symbol;Acc:HGNC:994]	13.3253	12.2661	10.5624	5.03899	4.76958	4.17098	5181.35	1.37098	0.122297	11.2103	3.63115e-29	5.59639e-26	1.29914	0.115877
ENSG00000065534	MYLK	protein_coding	myosin light chain kinase [Source:HGNC Symbol;Acc:HGNC:7590]	0.0644945	0.0901992	0.0989606	0.332978	0.600104	0.600064	863.822	-2.59512	0.232418	-11.1658	5.99584e-29	8.62482e-26	-2.16122	0.193295
ENSG00000114554	PLXNA1	protein_coding	plexin A1 [Source:HGNC Symbol;Acc:HGNC:9099]	1.25441	1.2932	1.41879	2.98553	2.88516	3.35917	2272.75	-1.21843	0.111652	-10.9128	1.0017e-27	1.35086e-24	-1.16476	0.106711
ENSG00000118503	TNFAIP3	protein_coding	TNF alpha induced protein 3 [Source:HGNC Symbol;Acc:HGNC:11896]	37.3113	36.8929	47.2619	112.699	108.855	92.7072	43035.9	-1.37137	0.12668	-10.8255	2.60603e-27	3.30767e-24	-1.29457	0.119585
ENSG00000118308	IRAG2	protein_coding	inositol 1,4,5-triphosphate receptor associated 2 [Source:HGNC Symbol;Acc:HGNC:6690]	28.5118	27.1851	28.0757	15.6564	14.5073	15.1354	13080.6	0.887001	0.0827126	10.7239	7.86248e-27	9.42493e-24	0.865124	0.0806712
ENSG00000013297	CLDN11	protein_coding	claudin 11 [Source:HGNC Symbol;Acc:HGNC:8514]	0.0257222	0.0314736	0.0611693	0.424704	0.852583	0.901412	152.155	-4.19175	0.398845	-10.5097	7.79384e-26	8.85093e-23	-2.63831	0.245761
ENSG00000119681	LTBP2	protein_coding	latent transforming growth factor beta binding protein 2 [Source:HGNC Symbol;Acc:HGNC:6715]	0.0563196	0.0461914	0.0559918	0.287008	0.420665	0.499486	190.047	-2.92879	0.279896	-10.4639	1.2658e-25	1.36561e-22	-2.2716	0.214327
ENSG00000184371	CSF1	protein_coding	colony stimulating factor 1 [Source:HGNC Symbol;Acc:HGNC:2432]	1.05034	0.906563	0.859771	2.40273	2.37157	2.74909	830.265	-1.41825	0.139455	-10.17	2.69877e-24	2.66045e-21	-1.32313	0.130001
ENSG00000161638	ITGA5	protein_coding	integrin subunit alpha 5 [Source:HGNC Symbol;Acc:HGNC:6141]	0.963472	1.14667	1.43751	3.29731	4.35852	4.95457	1828.73	-1.82937	0.179888	-10.1695	2.71261e-24	2.66045e-21	-1.63375	0.160586
ENSG00000168421	RHOH	protein_coding	ras homolog family member H [Source:HGNC Symbol;Acc:HGNC:686]	15.2565	14.7249	15.7727	8.61896	8.20039	8.4678	7226.79	0.855528	0.0844066	10.1358	3.83258e-24	3.59546e-21	0.833577	0.0822384
ENSG00000024422	EHD2	protein_coding	EH domain containing 2 [Source:HGNC Symbol;Acc:HGNC:3243]	0.43371	0.533635	0.661152	1.85068	2.91312	3.01933	554.596	-2.25589	0.223312	-10.102	5.41277e-24	4.68231e-21	-1.90401	0.188074
ENSG00000177469	CAVIN1	protein_coding	caveolae associated protein 1 [Source:HGNC Symbol;Acc:HGNC:9688]	2.10772	2.93963	3.40286	8.15811	12.0309	11.5633	2200.14	-1.90954	0.18903	-10.1018	5.42512e-24	4.68231e-21	-1.68643	0.166899
ENSG00000110092	CCND1	protein_coding	cyclin D1 [Source:HGNC Symbol;Acc:HGNC:1582]	1.18826	1.64724	2.07332	5.15604	6.31299	6.07382	1638.61	-1.83685	0.182543	-10.0625	8.08914e-24	6.71305e-21	-1.63521	0.16243
ENSG00000124145	SDC4	protein_coding	syndecan 4 [Source:HGNC Symbol;Acc:HGNC:10661]	2.3352	2.28137	2.71168	5.77025	5.57933	6.05661	990.762	-1.24748	0.125497	-9.94035	2.7785e-23	2.22043e-20	-1.17887	0.118533
ENSG00000197629	MPEG1	protein_coding	macrophage expressed 1 [Source:HGNC Symbol;Acc:HGNC:29619]	17.7209	12.154	14.8898	4.7102	3.03293	4.94688	3891.16	1.81845	0.185806	9.78681	1.28283e-22	9.88558e-20	1.61238	0.164741
ENSG00000122870	BICC1	protein_coding	BicC family RNA binding protein 1 [Source:HGNC Symbol;Acc:HGNC:19351]	0.0894368	0.0994861	0.123448	0.469033	0.568571	0.764132	221.51	-2.52686	0.258289	-9.78306	1.33122e-22	9.90471e-20	-2.02684	0.205592
ENSG00000100364	KIAA0930	protein_coding	KIAA0930 [Source:HGNC Symbol;Acc:HGNC:1314]	8.19897	8.5363	7.53864	4.2188	4.36835	3.96038	4649.97	0.952072	0.0976979	9.74506	1.93661e-22	1.39288e-19	0.919624	0.094363
ENSG00000155926	SLA	protein_coding	Src like adaptor [Source:HGNC Symbol;Acc:HGNC:10902]	4.24641	5.13932	4.55571	1.54852	1.83822	2.1271	2234.11	1.33764	0.139987	9.55546	1.23039e-21	8.56394e-19	1.24729	0.130502
ENSG00000028277	POU2F2	protein_coding	POU class 2 homeobox 2 [Source:HGNC Symbol;Acc:HGNC:9213]	34.5749	33.4934	34.5115	20.3148	20.7351	20.8058	22867.9	0.729763	0.0765978	9.52721	1.61566e-21	1.08941e-18	0.714273	0.0749714
ENSG00000122884	P4HA1	protein_coding	prolyl 4-hydroxylase subunit alpha 1 [Source:HGNC Symbol;Acc:HGNC:8546]	9.44719	9.40213	10.0607	17.9498	17.0019	17.1818	3842.61	-0.850484	0.0898381	-9.46686	2.8839e-21	1.8425e-18	-0.825849	0.0872306
ENSG00000150760	DOCK1	protein_coding	dedicator of cytokinesis 1 [Source:HGNC Symbol;Acc:HGNC:2987]	0.187017	0.183735	0.169806	0.545394	0.79872	0.866165	343.34	-2.03296	0.214761	-9.46616	2.90332e-21	1.8425e-18	-1.73661	0.182857
ENSG00000185433	LINC00158	lncRNA	long intergenic non-protein coding RNA 158 [Source:HGNC Symbol;Acc:HGNC:1283]	1.50591	1.40269	2.01363	4.46643	4.32051	5.26147	1240.6	-1.51236	0.160238	-9.43826	3.79015e-21	2.33657e-18	-1.38126	0.14627
ENSG00000277443	MARCKS	protein_coding	myristoylated alanine rich protein kinase C substrate [Source:HGNC Symbol;Acc:HGNC:6759]	12.6332	11.4307	13.4551	31.7428	27.7918	24.2348	7987.52	-1.15865	0.122805	-9.4349	3.91383e-21	2.3458e-18	-1.09747	0.116315
ENSG00000175463	TBC1D10C	protein_coding	TBC1 domain family member 10C [Source:HGNC Symbol;Acc:HGNC:24702]	7.11967	7.58619	7.7259	4.17065	3.95889	3.99649	2666.25	0.887559	0.0945801	9.3842	6.33933e-21	3.69686e-18	0.859152	0.0915447
ENSG00000160883	HK3	protein_coding	hexokinase 3 [Source:HGNC Symbol;Acc:HGNC:4925]	0.0201838	0.0137205	0.00923051	0.528003	0.309349	0.651954	77.6161	-5.12151	0.546618	-9.36944	7.29154e-21	4.14025e-18	-2.61961	0.255261
ENSG00000109436	TBC1D9	protein_coding	TBC1 domain family member 9 [Source:HGNC Symbol;Acc:HGNC:21710]	8.78944	7.98606	8.59173	4.72212	4.66853	4.65485	3535.04	0.852928	0.0914546	9.32624	1.09689e-20	6.06863e-18	0.827351	0.0887065
ENSG00000082781	ITGB5	protein_coding	integrin subunit beta 5 [Source:HGNC Symbol;Acc:HGNC:6160]	0.10236	0.140903	0.140434	0.4799	0.651665	0.680887	219.333	-2.23967	0.240625	-9.30774	1.30582e-20	7.04393e-18	-1.84491	0.196973
ENSG00000090339	ICAM1	protein_coding	intercellular adhesion molecule 1 [Source:HGNC Symbol;Acc:HGNC:5344]	22.2968	19.4418	25.1729	50.5788	45.5394	44.9546	10993.2	-1.076	0.116719	-9.21871	3.00688e-20	1.58242e-17	-1.02441	0.11112
ENSG00000179639	FCER1A	protein_coding	Fc epsilon receptor Ia [Source:HGNC Symbol;Acc:HGNC:3609]	1.97486	2.14016	1.42235	7.04965	5.6689	8.63699	480.277	-1.94956	0.212171	-9.18863	3.9787e-20	2.04401e-17	-1.67096	0.181512
ENSG00000091409	ITGA6	protein_coding	integrin subunit alpha 6 [Source:HGNC Symbol;Acc:HGNC:6142]	0.27957	0.376696	0.360729	1.05326	1.50844	1.07209	476.175	-1.83658	0.200315	-9.16847	4.79768e-20	2.40743e-17	-1.59914	0.174097
ENSG00000103888	CEMIP	protein_coding	cell migration inducing hyaluronidase 1 [Source:HGNC Symbol;Acc:HGNC:29213]	0.0670869	0.0579965	0.100045	0.390931	0.679417	1.40291	315.242	-3.45571	0.382653	-9.03092	1.70227e-19	8.3477e-17	-2.20982	0.24696
ENSG00000113657	DPYSL3	protein_coding	dihydropyrimidinase like 3 [Source:HGNC Symbol;Acc:HGNC:3015]	0.394792	0.781431	0.798656	2.20912	3.44822	3.24985	1197.58	-2.17291	0.241227	-9.00772	2.1038e-19	1.00875e-16	-1.78666	0.198341
ENSG00000234883	MIR155HG	lncRNA	MIR155 host gene [Source:HGNC Symbol;Acc:HGNC:35460]	22.7611	23.3363	32.2091	75.6608	61.237	61.884	7543.78	-1.3438	0.149854	-8.96738	3.03647e-19	1.4243e-16	-1.24078	0.13836
ENSG00000158714	SLAMF8	protein_coding	SLAM family member 8 [Source:HGNC Symbol;Acc:HGNC:21391]	0.125904	0.0998513	0.0639765	0.712905	0.682104	1.33394	147.062	-3.24171	0.361972	-8.95571	3.37571e-19	1.54974e-16	-2.17525	0.240944
ENSG00000163734	CXCL3	protein_coding	C-X-C motif chemokine ligand 3 [Source:HGNC Symbol;Acc:HGNC:4604]	2.91012	6.80294	6.89941	0.964851	1.15405	1.02836	672.15	2.40032	0.269504	8.90644	5.26984e-19	2.3689e-16	1.88889	0.212065
ENSG00000077150	NFKB2	protein_coding	nuclear factor kappa B subunit 2 [Source:HGNC Symbol;Acc:HGNC:7795]	20.2642	21.156	27.9648	60.2987	51.7932	50.1166	19820.8	-1.22508	0.137829	-8.88841	6.19887e-19	2.72965e-16	-1.14469	0.128784
ENSG00000160789	LMNA	protein_coding	lamin A/C [Source:HGNC Symbol;Acc:HGNC:6636]	17.28	14.1062	18.0503	36.2203	32.953	31.6437	18751.3	-1.02803	0.11693	-8.79179	1.47193e-18	6.35197e-16	-0.97857	0.111304
ENSG00000074370	ATP2A3	protein_coding	ATPase sarcoplasmic/endoplasmic reticulum Ca2+ transporting 3 [Source:HGNC Symbol;Acc:HGNC:813]	36.1445	29.7936	34.6507	17.8196	15.7714	18.1321	16094.2	0.959573	0.109228	8.78504	1.56304e-18	6.61289e-16	0.919043	0.104613
ENSG00000112655	PTK7	protein_coding	protein tyrosine kinase 7 (inactive) [Source:HGNC Symbol;Acc:HGNC:9618]	0.110094	0.143793	0.107486	0.445054	0.395017	0.468531	230.015	-1.8587	0.211904	-8.7714	1.76461e-18	7.32211e-16	-1.59416	0.180961
ENSG00000147100	SLC16A2	protein_coding	solute carrier family 16 member 2 [Source:HGNC Symbol;Acc:HGNC:10923]	0.0854567	0.121464	0.132639	0.480361	0.821707	0.836461	163.044	-2.6537	0.305624	-8.6829	3.85807e-18	1.57067e-15	-1.97099	0.225146
ENSG00000105205	CLC	protein_coding	Charcot-Leyden crystal galectin [Source:HGNC Symbol;Acc:HGNC:2014]	1.44436	1.65237	0.644429	8.18637	6.03417	8.38621	254.861	-2.60005	0.300872	-8.64172	5.53706e-18	2.21247e-15	-1.94306	0.224225
ENSG00000221887	HMSD	protein_coding	histocompatibility minor serpin domain containing [Source:HGNC Symbol;Acc:HGNC:23037]	6.43054	6.81306	7.22504	13.8799	12.143	12.5432	2643.43	-0.913685	0.105827	-8.63375	5.9372e-18	2.32922e-15	-0.877367	0.101611
ENSG00000251002	TRD-AS1	lncRNA	TRD antisense RNA 1 [Source:HGNC Symbol;Acc:HGNC:56197]	0.37599	0.331489	0.502546	1.14435	1.03595	1.20593	753.974	-1.48345	0.171913	-8.62907	6.18515e-18	2.38316e-15	-1.33736	0.154855
ENSG00000258227	CLEC5A	protein_coding	C-type lectin domain containing 5A [Source:HGNC Symbol;Acc:HGNC:2054]	0.0726793	0.0164686	0.0295448	0.644731	0.375389	1.22204	149.431	-4.24226	0.492489	-8.61391	7.06112e-18	2.67294e-15	-2.16217	0.258346
ENSG00000163453	IGFBP7	protein_coding	insulin like growth factor binding protein 7 [Source:HGNC Symbol;Acc:HGNC:5476]	0.633472	0.857324	1.05346	2.58256	4.09115	4.43378	403.9	-2.12528	0.247564	-8.58475	9.10355e-18	3.38668e-15	-1.73169	0.201306
ENSG00000164400	CSF2	protein_coding	colony stimulating factor 2 [Source:HGNC Symbol;Acc:HGNC:2434]	5.75474	12.5268	14.1006	2.27136	1.6534	2.02209	463.002	2.44519	0.28587	8.5535	1.19407e-17	4.30306e-15	1.87369	0.218975
ENSG00000152463	OLAH	protein_coding	oleoyl-ACP hydrolase [Source:HGNC Symbol;Acc:HGNC:25625]	0.347627	0.956566	0.866756	0.019414	0.00962446	0	78.7135	6.27921	0.73413	8.55326	1.19657e-17	4.30306e-15	2.49673	0.259607
ENSG00000276231	PIK3R6	protein_coding	phosphoinositide-3-kinase regulatory subunit 6 [Source:HGNC Symbol;Acc:HGNC:27101]	8.91035	8.36394	7.80476	4.57889	3.64205	3.80191	2027.61	1.06086	0.124455	8.52405	1.54071e-17	5.44983e-15	1.00341	0.117697
ENSG00000100906	NFKBIA	protein_coding	NFKB inhibitor alpha [Source:HGNC Symbol;Acc:HGNC:7797]	39.867	40.7745	59.8061	118.928	112.794	108.565	25011.8	-1.27666	0.149963	-8.51316	1.69262e-17	5.89058e-15	-1.17865	0.138452
ENSG00000026103	FAS	protein_coding	Fas cell surface death receptor [Source:HGNC Symbol;Acc:HGNC:11920]	2.38876	2.38354	2.4845	5.09498	4.5363	4.04535	9406.51	-0.91421	0.107547	-8.50055	1.88689e-17	6.46243e-15	-0.876727	0.103135
ENSG00000138119	MYOF	protein_coding	myoferlin [Source:HGNC Symbol;Acc:HGNC:3656]	1.09705	1.22008	1.08125	2.23359	3.17902	3.40722	1590.17	-1.37631	0.162113	-8.48984	2.06927e-17	6.97635e-15	-1.25441	0.147711
ENSG00000169442	CD52	protein_coding	CD52 molecule [Source:HGNC Symbol;Acc:HGNC:1804]	40.4598	39.8479	38.5737	22.1103	23.3173	23.6314	2690.89	0.783419	0.0924683	8.4723	2.40599e-17	7.98678e-15	0.759419	0.0896293
ENSG00000185477	GPRIN3	protein_coding	GPRIN family member 3 [Source:HGNC Symbol;Acc:HGNC:27733]	5.20008	6.37233	5.95121	2.16093	2.81355	2.92427	5844.9	1.14945	0.136207	8.43899	3.20096e-17	1.04647e-14	1.07568	0.127458
ENSG00000182326	C1S	protein_coding	complement C1s [Source:HGNC Symbol;Acc:HGNC:1247]	0.732931	0.88397	0.870135	1.91601	1.70744	2.2565	1063.93	-1.24165	0.147586	-8.41305	3.99486e-17	1.28652e-14	-1.14913	0.136532
ENSG00000169213	RAB3B	protein_coding	RAB3B, member RAS oncogene family [Source:HGNC Symbol;Acc:HGNC:9778]	0.379182	0.617203	0.649088	1.4005	2.23229	2.21038	1467.11	-1.82808	0.217694	-8.39746	4.56251e-17	1.44773e-14	-1.555	0.185143
ENSG00000162407	PLPP3	protein_coding	phospholipid phosphatase 3 [Source:HGNC Symbol;Acc:HGNC:9229]	0.590302	0.573965	0.711534	1.8479	1.44232	1.59889	546.72	-1.38089	0.164722	-8.38313	5.15394e-17	1.61169e-14	-1.25503	0.149555
ENSG00000149679	CABLES2	protein_coding	Cdk5 and Abl enzyme substrate 2 [Source:HGNC Symbol;Acc:HGNC:16143]	5.52349	5.97663	5.75609	2.83875	3.27481	2.97182	1527.59	0.92557	0.110632	8.36619	5.9512e-17	1.83441e-14	0.885508	0.105826
ENSG00000104321	TRPA1	protein_coding	transient receptor potential cation channel subfamily A member 1 [Source:HGNC Symbol;Acc:HGNC:497]	0.035034	0.0142892	0.0320437	0.196389	0.30624	0.409246	96.6084	-3.48268	0.417127	-8.34921	6.87221e-17	2.08848e-14	-2.1163	0.250305
ENSG00000136830	NIBAN2	protein_coding	niban apoptosis regulator 2 [Source:HGNC Symbol;Acc:HGNC:25282]	0.842559	1.12914	1.27046	2.58605	2.89977	3.21897	845.561	-1.42445	0.171647	-8.29869	1.05264e-16	3.15455e-14	-1.28454	0.154688
ENSG00000172379	ARNT2	protein_coding	aryl hydrocarbon receptor nuclear translocator 2 [Source:HGNC Symbol;Acc:HGNC:16876]	0.0430964	0.0659158	0.0512432	0.221085	0.470348	0.584787	170.372	-2.99543	0.361271	-8.29135	1.11968e-16	3.30951e-14	-2.00916	0.241791
ENSG00000169385	RNASE2	protein_coding	ribonuclease A family member 2 [Source:HGNC Symbol;Acc:HGNC:10045]	0.663786	0.472213	0.310624	3.35122	2.51154	4.22123	127.266	-2.80716	0.340685	-8.23975	1.72571e-16	5.03185e-14	-1.96102	0.235875
ENSG00000158473	CD1D	protein_coding	CD1d molecule [Source:HGNC Symbol;Acc:HGNC:1637]	0.813384	0.759181	0.641343	0.223495	0.193251	0.153439	186.037	1.96024	0.238042	8.23484	1.79794e-16	5.17255e-14	1.62056	0.195785
ENSG00000149948	HMGA2	protein_coding	high mobility group AT-hook 2 [Source:HGNC Symbol;Acc:HGNC:5009]	0.148243	0.242154	0.248244	0.587827	0.701332	0.736874	615.581	-1.66518	0.202513	-8.22262	1.99104e-16	5.65272e-14	-1.4458	0.17565
ENSG00000118971	CCND2	protein_coding	cyclin D2 [Source:HGNC Symbol;Acc:HGNC:1583]	69.8166	61.4809	82.8007	138.241	140.913	137.468	77233	-0.960451	0.117057	-8.20501	2.30569e-16	6.46101e-14	-0.91415	0.111414
ENSG00000197632	SERPINB2	protein_coding	serpin family B member 2 [Source:HGNC Symbol;Acc:HGNC:8584]	4.48069	5.08564	7.68838	1.96309	1.57351	1.9844	956.993	1.64403	0.201307	8.16679	3.16711e-16	8.76112e-14	1.42962	0.174958
ENSG00000204291	COL15A1	protein_coding	collagen type XV alpha 1 chain [Source:HGNC Symbol;Acc:HGNC:2192]	0.489488	0.609839	0.624957	1.28384	1.54304	1.36162	603.027	-1.27988	0.15719	-8.1422	3.88153e-16	1.06015e-13	-1.17277	0.143921
ENSG00000079308	TNS1	protein_coding	tensin 1 [Source:HGNC Symbol;Acc:HGNC:11973]	0.0509281	0.108014	0.0863304	0.286524	0.370549	0.441677	337.233	-2.16403	0.266487	-8.12058	4.63963e-16	1.25137e-13	-1.71233	0.210447
ENSG00000143333	RGS16	protein_coding	regulator of G protein signaling 16 [Source:HGNC Symbol;Acc:HGNC:9997]	7.26508	6.88082	8.13523	19.8476	15.5509	14.2228	2654.17	-1.15477	0.142532	-8.10182	5.4145e-16	1.44233e-13	-1.0741	0.132558
ENSG00000011028	MRC2	protein_coding	mannose receptor C type 2 [Source:HGNC Symbol;Acc:HGNC:16875]	0.387854	0.453944	0.712582	1.44544	1.97335	2.09223	713.865	-1.8248	0.226019	-8.07365	6.82278e-16	1.79531e-13	-1.53445	0.18991
ENSG00000106178	CCL24	protein_coding	C-C motif chemokine ligand 24 [Source:HGNC Symbol;Acc:HGNC:10623]	0.0228851	0.0311136	0	0.513145	1.03298	0.945107	56.848	-5.56737	0.693163	-8.03184	9.6024e-16	2.49628e-13	-2.32399	0.259568
ENSG00000102962	CCL22	protein_coding	C-C motif chemokine ligand 22 [Source:HGNC Symbol;Acc:HGNC:10621]	206.802	145.046	159.911	532.831	428.05	341.413	81117.5	-1.34751	0.168626	-7.99114	1.33697e-15	3.43425e-13	-1.21928	0.152588
ENSG00000140287	HDC	protein_coding	histidine decarboxylase [Source:HGNC Symbol;Acc:HGNC:4855]	2.40268	1.82727	1.412	6.03776	4.43502	6.68687	1361.45	-1.60544	0.201499	-7.96749	1.61928e-15	4.11049e-13	-1.39565	0.175123
ENSG00000167106	EEIG1	protein_coding	estrogen-induced osteoclastogenesis regulator 1 [Source:HGNC Symbol;Acc:HGNC:31419]	7.42999	6.92953	7.38042	4.50331	4.40692	4.18245	3509.76	0.7318	0.0921458	7.94177	1.99323e-15	5.00092e-13	0.709531	0.0893378
ENSG00000128016	ZFP36	protein_coding	ZFP36 ring finger protein [Source:HGNC Symbol;Acc:HGNC:12862]	30.8181	29.7609	32.8127	19.0674	19.3088	18.4522	4550.33	0.716844	0.0903136	7.93728	2.06664e-15	5.12552e-13	0.695865	0.0876676
ENSG00000163534	FCRL1	protein_coding	Fc receptor like 1 [Source:HGNC Symbol;Acc:HGNC:18509]	7.34123	6.71093	7.82128	3.91464	3.47473	4.13106	2022.05	0.924805	0.117064	7.89997	2.7896e-15	6.83992e-13	0.880225	0.111407
ENSG00000196743	GM2A	protein_coding	ganglioside GM2 activator [Source:HGNC Symbol;Acc:HGNC:4367]	37.6105	38.2337	37.8464	21.8037	23.408	24.8011	11788.1	0.699339	0.0885738	7.89555	2.89032e-15	7.00723e-13	0.679632	0.0860768
ENSG00000130707	ASS1	protein_coding	argininosuccinate synthase 1 [Source:HGNC Symbol;Acc:HGNC:758]	2.10285	4.63389	5.07283	1.08476	0.70338	0.687663	660.905	2.25499	0.285951	7.88596	3.12134e-15	7.48323e-13	1.72776	0.219267
ENSG00000139626	ITGB7	protein_coding	integrin subunit beta 7 [Source:HGNC Symbol;Acc:HGNC:6162]	20.9456	18.4446	18.9499	11.7887	10.0659	11.2059	6236.42	0.819347	0.104146	7.86728	3.6243e-15	8.59358e-13	0.787765	0.100129
ENSG00000168685	IL7R	protein_coding	interleukin 7 receptor [Source:HGNC Symbol;Acc:HGNC:6024]	1.44378	1.85434	2.11592	3.88391	4.12888	5.08949	1708.75	-1.27491	0.162622	-7.83973	4.51509e-15	1.05894e-12	-1.16137	0.148103
ENSG00000198624	CCDC69	protein_coding	coiled-coil domain containing 69 [Source:HGNC Symbol;Acc:HGNC:24487]	36.9675	33.2035	35.2874	21.4364	19.6607	22.2297	12784.3	0.735739	0.0941906	7.81117	5.66597e-15	1.31457e-12	0.712379	0.0911989
ENSG00000008441	NFIX	protein_coding	nuclear factor I X [Source:HGNC Symbol;Acc:HGNC:7788]	0.731717	0.613309	0.639481	1.44963	1.34033	1.63931	637.703	-1.15891	0.148717	-7.79273	6.55755e-15	1.50524e-12	-1.07134	0.137392
ENSG00000142798	HSPG2	protein_coding	heparan sulfate proteoglycan 2 [Source:HGNC Symbol;Acc:HGNC:5273]	0.637992	0.652414	0.619446	1.13731	1.45062	1.70192	1721.9	-1.16787	0.150694	-7.74995	9.19304e-15	2.08798e-12	-1.07742	0.138994
ENSG00000140285	FGF7	protein_coding	fibroblast growth factor 7 [Source:HGNC Symbol;Acc:HGNC:3685]	0.0682293	0.0486997	0.0967286	0.299022	0.405074	0.434734	135.096	-2.40954	0.311082	-7.7457	9.50585e-15	2.13654e-12	-1.77417	0.227302
ENSG00000129038	LOXL1	protein_coding	lysyl oxidase like 1 [Source:HGNC Symbol;Acc:HGNC:6665]	0.116127	0.0810176	0.142551	0.439169	1.15189	0.88704	157.102	-2.86392	0.369896	-7.74249	9.74881e-15	2.16856e-12	-1.89119	0.243981
ENSG00000008853	RHOBTB2	protein_coding	Rho related BTB domain containing 2 [Source:HGNC Symbol;Acc:HGNC:18756]	3.24374	3.40391	4.41052	1.68973	1.68446	1.85219	1849.29	1.08125	0.139828	7.73274	1.05255e-14	2.31743e-12	1.00838	0.130381
ENSG00000238121	LINC00426	lncRNA	long intergenic non-protein coding RNA 426 [Source:HGNC Symbol;Acc:HGNC:42761]	3.28946	5.31259	4.02727	1.46969	1.87296	1.4879	1503.93	1.38665	0.179503	7.72495	1.119e-14	2.43885e-12	1.23897	0.160348
ENSG00000138755	CXCL9	protein_coding	C-X-C motif chemokine ligand 9 [Source:HGNC Symbol;Acc:HGNC:7098]	222.355	138.271	213.553	490.947	411.401	460.355	81978.1	-1.24689	0.162053	-7.69431	1.4226e-14	3.06955e-12	-1.13652	0.147714
ENSG00000257275		lncRNA	novel transcript, antisense to TCL1A	0.869418	1.33729	1.13216	0.29287	0.342499	0.280373	196.772	1.86748	0.243367	7.67352	1.67339e-14	3.57493e-12	1.53183	0.198821
ENSG00000012223	LTF	protein_coding	lactotransferrin [Source:HGNC Symbol;Acc:HGNC:6720]	0.0111452	0.00568219	0.0101939	0.215827	0.174572	0.695341	68.0446	-5.32509	0.69449	-7.66763	1.75201e-14	3.70618e-12	-1.94018	0.259433
ENSG00000211978	IGHV5-78	IG_V_pseudogene	immunoglobulin heavy variable 5-78 (pseudogene) [Source:HGNC Symbol;Acc:HGNC:5660]	11.0392	10.8337	8.06377	2.18881	2.77938	2.96743	171.266	1.91236	0.249792	7.65581	1.92104e-14	4.02431e-12	1.55406	0.201967
ENSG00000108798	ABI3	protein_coding	ABI family member 3 [Source:HGNC Symbol;Acc:HGNC:29859]	13.6731	13.3384	11.5932	7.32435	7.28679	6.62363	2084.12	0.862458	0.113038	7.6298	2.35115e-14	4.87796e-12	0.823555	0.107929
ENSG00000255248	MIR100HG	lncRNA	mir-100-let-7a-2-mir-125b-1 cluster host gene [Source:HGNC Symbol;Acc:HGNC:39522]	0.034253	0.0540799	0.0582793	0.143398	0.165255	0.195564	301.072	-1.78142	0.233801	-7.61937	2.54921e-14	5.2385e-12	-1.48172	0.194017
ENSG00000007312	CD79B	protein_coding	CD79b molecule [Source:HGNC Symbol;Acc:HGNC:1699]	11.9566	11.0505	12.3904	7.05272	6.40606	6.78096	1812.39	0.806594	0.106053	7.60557	2.83658e-14	5.77404e-12	0.774402	0.101809
ENSG00000154856	APCDD1	protein_coding	APC down-regulated 1 [Source:HGNC Symbol;Acc:HGNC:15718]	0.451172	0.521129	0.640397	0.0686896	0.151346	0.119283	177.655	2.24809	0.295773	7.60073	2.94469e-14	5.9381e-12	1.69709	0.222302
ENSG00000180616	SSTR2	protein_coding	somatostatin receptor 2 [Source:HGNC Symbol;Acc:HGNC:11331]	0.295765	0.187587	0.411605	1.07165	0.943844	1.35753	513.857	-1.91261	0.251935	-7.59167	3.15817e-14	6.30961e-12	-1.54819	0.203752
ENSG00000110777	POU2AF1	protein_coding	POU class 2 homeobox associating factor 1 [Source:HGNC Symbol;Acc:HGNC:9211]	92.3655	87.2339	77.0795	51.2726	52.7311	48.9277	43928.7	0.74708	0.0984656	7.58722	3.26832e-14	6.46977e-12	0.721233	0.0950587
ENSG00000101017	CD40	protein_coding	CD40 molecule [Source:HGNC Symbol;Acc:HGNC:11919]	16.6214	16.5509	20.7967	33.9782	32.9357	31.3193	13110.2	-0.863977	0.114145	-7.56909	3.75859e-14	7.32929e-12	-0.82428	0.108899
ENSG00000125257	ABCC4	protein_coding	ATP binding cassette subfamily C member 4 [Source:HGNC Symbol;Acc:HGNC:55]	4.5584	3.80485	3.95725	8.63422	6.85307	7.88214	4721	-0.923589	0.122028	-7.56864	3.77138e-14	7.32929e-12	-0.875403	0.115656
ENSG00000132185	FCRLA	protein_coding	Fc receptor like A [Source:HGNC Symbol;Acc:HGNC:18504]	25.7993	23.3687	30.0661	14.3304	10.6247	13.2536	5896.12	1.05224	0.139068	7.56638	3.8377e-14	7.32929e-12	0.982034	0.129784
ENSG00000100678	SLC8A3	protein_coding	solute carrier family 8 member A3 [Source:HGNC Symbol;Acc:HGNC:11070]	0.156053	0.173587	0.196995	0.655918	0.625579	0.423428	294.811	-1.69277	0.223723	-7.56636	3.83839e-14	7.32929e-12	-1.42825	0.188344
ENSG00000169499	PLEKHA2	protein_coding	pleckstrin homology domain containing A2 [Source:HGNC Symbol;Acc:HGNC:14336]	58.8924	58.5945	56.8232	36.707	39.7531	37.127	27927.5	0.617861	0.0817784	7.55531	4.17876e-14	7.90921e-12	0.602956	0.0798054
ENSG00000140379	BCL2A1	protein_coding	BCL2 related protein A1 [Source:HGNC Symbol;Acc:HGNC:991]	46.5024	42.9406	46.6302	98.1728	108.299	74.3275	6358.49	-1.04502	0.138629	-7.53821	4.76482e-14	8.94004e-12	-0.975696	0.129429
ENSG00000067182	TNFRSF1A	protein_coding	TNF receptor superfamily member 1A [Source:HGNC Symbol;Acc:HGNC:11916]	0.444053	0.560592	0.570546	1.28232	1.23669	1.41047	354.834	-1.31865	0.175775	-7.50192	6.28893e-14	1.1698e-11	-1.18354	0.157537
ENSG00000102970	CCL17	protein_coding	C-C motif chemokine ligand 17 [Source:HGNC Symbol;Acc:HGNC:10615]	1.10967	1.44173	2.07901	6.98655	4.95571	6.52557	219.886	-1.99286	0.266001	-7.49194	6.7864e-14	1.25154e-11	-1.57912	0.210049
ENSG00000148200	NR6A1	protein_coding	nuclear receptor subfamily 6 group A member 1 [Source:HGNC Symbol;Acc:HGNC:7985]	2.04508	2.07098	2.47262	3.78874	4.85211	4.51415	2156.46	-0.997304	0.133594	-7.46519	8.31815e-14	1.52102e-11	-0.935587	0.12531
ENSG00000163293	NIPAL1	protein_coding	NIPA like domain containing 1 [Source:HGNC Symbol;Acc:HGNC:27194]	0.718926	0.706544	0.638871	1.38027	1.45301	1.34312	572.379	-1.01698	0.136312	-7.46065	8.60997e-14	1.56115e-11	-0.951609	0.12748
ENSG00000153814	JAZF1	protein_coding	JAZF zinc finger 1 [Source:HGNC Symbol;Acc:HGNC:28917]	4.52622	3.86731	4.56008	2.38108	2.38721	2.27532	1305.28	0.87938	0.118037	7.45004	9.33106e-14	1.6778e-11	0.836311	0.112236
ENSG00000137502	RAB30	protein_coding	RAB30, member RAS oncogene family [Source:HGNC Symbol;Acc:HGNC:9770]	7.38528	7.24316	7.41132	4.97566	4.65711	4.70263	6597.68	0.620583	0.0836879	7.41545	1.2121e-13	2.16144e-11	0.604924	0.0815747
ENSG00000183853	KIRREL1	protein_coding	kirre like nephrin family adhesion molecule 1 [Source:HGNC Symbol;Acc:HGNC:15734]	0.200491	0.315289	0.384836	0.787151	1.20422	1.17451	490.719	-1.8127	0.244615	-7.41042	1.25898e-13	2.22663e-11	-1.48366	0.200021
ENSG00000105855	ITGB8	protein_coding	integrin subunit beta 8 [Source:HGNC Symbol;Acc:HGNC:6163]	0.0814011	0.0747765	0.107991	0.390159	0.244555	0.650273	359.921	-2.28181	0.308035	-7.40762	1.28584e-13	2.25566e-11	-1.68492	0.227498
ENSG00000243742	RPLP0P2	transcribed_processed_pseudogene	ribosomal protein lateral stalk subunit P0 pseudogene 2 [Source:HGNC Symbol;Acc:HGNC:17960]	0.123191	0.424294	0.325508	0.00558033	0	0.00969051	55.2836	5.79527	0.782655	7.40463	1.31516e-13	2.28848e-11	2.00498	0.259485
ENSG00000104415	CCN4	protein_coding	cellular communication network factor 4 [Source:HGNC Symbol;Acc:HGNC:12769]	0.00856613	0.0218365	0.0332986	0.15497	0.344094	0.35629	73.1201	-3.73782	0.50518	-7.39899	1.37223e-13	2.36869e-11	-1.90888	0.258569
ENSG00000162520	SYNC	protein_coding	syncoilin, intermediate filament protein [Source:HGNC Symbol;Acc:HGNC:28897]	0.0716683	0.124841	0.0955952	0.435227	0.470755	0.581378	101.53	-2.35049	0.318527	-7.37926	1.5917e-13	2.72572e-11	-1.71001	0.229413
ENSG00000128218	VPREB3	protein_coding	V-set pre-B cell surrogate light chain 3 [Source:HGNC Symbol;Acc:HGNC:12710]	2.68553	1.91884	2.31287	0.319663	0.41599	0.242861	68.6285	2.82895	0.383528	7.37612	1.62973e-13	2.76887e-11	1.83787	0.244819
ENSG00000184014	DENND5A	protein_coding	DENN domain containing 5A [Source:HGNC Symbol;Acc:HGNC:19344]	4.12049	4.28488	4.91119	7.85954	7.75807	7.03989	11620.5	-0.766659	0.104155	-7.36077	1.82848e-13	3.06151e-11	-0.737103	0.100138
ENSG00000134061	CD180	protein_coding	CD180 molecule [Source:HGNC Symbol;Acc:HGNC:6726]	38.3205	32.0359	38.0754	16.8442	16.6395	21.8652	14230.5	0.970076	0.131792	7.36064	1.83035e-13	3.06151e-11	0.911549	0.12384
ENSG00000162298	SYVN1	protein_coding	synoviolin 1 [Source:HGNC Symbol;Acc:HGNC:20738]	21.6506	22.1589	22.1781	14.408	12.7116	14.3054	9047.96	0.671649	0.0913067	7.35596	1.89555e-13	3.14618e-11	0.651571	0.0885759
ENSG00000254802		lncRNA	novel transcript	4.14046	3.28515	2.68644	0.962688	0.87605	0.961831	170.034	1.85105	0.251725	7.35343	1.9318e-13	3.18186e-11	1.49967	0.203025
ENSG00000197249	SERPINA1	protein_coding	serpin family A member 1 [Source:HGNC Symbol;Acc:HGNC:8941]	0.181388	0.106349	0.0746575	0.94285	0.426174	1.02733	207.307	-2.72829	0.371354	-7.34688	2.0289e-13	3.31649e-11	-1.79315	0.244916
ENSG00000146232	NFKBIE	protein_coding	NFKB inhibitor epsilon [Source:HGNC Symbol;Acc:HGNC:7799]	8.6169	7.92572	9.83895	16.2218	14.9307	15.7694	2900.29	-0.830436	0.113141	-7.33982	2.13874e-13	3.46974e-11	-0.792922	0.108022
ENSG00000135318	NT5E	protein_coding	5'-nucleotidase ecto [Source:HGNC Symbol;Acc:HGNC:8021]	1.70163	2.75265	2.54539	5.21546	6.41743	5.38119	1668.68	-1.28122	0.175271	-7.30992	2.67301e-13	4.30414e-11	-1.15051	0.157359
ENSG00000160013	PTGIR	protein_coding	prostaglandin I2 receptor [Source:HGNC Symbol;Acc:HGNC:9602]	0.316024	0.264235	0.335297	1.20785	0.772841	1.19138	220.38	-1.79206	0.245509	-7.29937	2.89121e-13	4.62101e-11	-1.46536	0.200111
ENSG00000102575	ACP5	protein_coding	acid phosphatase 5, tartrate resistant [Source:HGNC Symbol;Acc:HGNC:124]	4.53165	3.74298	4.52336	1.8277	1.7218	2.35554	1247.47	1.11511	0.15286	7.29497	2.98733e-13	4.73953e-11	1.02647	0.140669
ENSG00000030419	IKZF2	protein_coding	IKAROS family zinc finger 2 [Source:HGNC Symbol;Acc:HGNC:13177]	4.56275	5.01257	5.40386	2.65182	2.1247	2.88978	4250.08	0.966187	0.132577	7.28772	3.15237e-13	4.96487e-11	0.907245	0.124482
ENSG00000158869	FCER1G	protein_coding	Fc epsilon receptor Ig [Source:HGNC Symbol;Acc:HGNC:3611]	0.668718	0.188102	0.263638	2.99653	2.02731	4.22412	153.221	-3.04747	0.418502	-7.28185	3.29281e-13	5.14847e-11	-1.82542	0.252762
ENSG00000159958	TNFRSF13C	protein_coding	TNF receptor superfamily member 13C [Source:HGNC Symbol;Acc:HGNC:17755]	17.7612	18.3213	23.8689	11.1173	9.74868	9.96374	5459.36	0.959621	0.132262	7.25548	4.00231e-13	6.21279e-11	0.901337	0.124223
ENSG00000255240		lncRNA	novel transcript	0.409839	0.47121	0.54763	0.147832	0.13294	0.17015	189.88	1.66219	0.229127	7.25445	4.03286e-13	6.2155e-11	1.39227	0.19121
ENSG00000044574	HSPA5	protein_coding	heat shock protein family A (Hsp70) member 5 [Source:HGNC Symbol;Acc:HGNC:5238]	142.533	189.076	165.668	88.4769	90.5437	97.3721	77445.6	0.847323	0.11686	7.25077	4.14409e-13	6.34163e-11	0.806606	0.111244
ENSG00000100385	IL2RB	protein_coding	interleukin 2 receptor subunit beta [Source:HGNC Symbol;Acc:HGNC:6009]	51.8852	46.8966	51.163	32.5468	33.0212	32.7871	27717.6	0.608368	0.0839711	7.24497	4.32531e-13	6.57234e-11	0.592916	0.0818379
ENSG00000074660	SCARF1	protein_coding	scavenger receptor class F member 1 [Source:HGNC Symbol;Acc:HGNC:16820]	3.78936	3.03803	4.23954	7.02459	7.21198	7.27068	2473.76	-0.958222	0.132539	-7.22974	4.83934e-13	7.30199e-11	-0.8998	0.124445
ENSG00000117318	ID3	protein_coding	inhibitor of DNA binding 3 [Source:HGNC Symbol;Acc:HGNC:5362]	15.9214	12.9164	18.9727	7.78426	5.91619	7.33745	1578.9	1.18445	0.164026	7.22108	5.15774e-13	7.72838e-11	1.07729	0.149156
ENSG00000189057	FAM111B	protein_coding	FAM111 trypsin like peptidase B [Source:HGNC Symbol;Acc:HGNC:24200]	80.0305	94.9695	69.17	31.9208	45.7872	35.8443	21194.5	1.10452	0.153026	7.2179	5.2796e-13	7.8564e-11	1.01652	0.140834
ENSG00000164761	TNFRSF11B	protein_coding	TNF receptor superfamily member 11b [Source:HGNC Symbol;Acc:HGNC:11909]	0.0973408	0.189487	0.323754	0.802705	1.73931	2.40415	213.978	-3.01474	0.418618	-7.20164	5.9493e-13	8.79233e-11	-1.80129	0.2532
ENSG00000095585	BLNK	protein_coding	B cell linker [Source:HGNC Symbol;Acc:HGNC:14211]	14.8879	14.7951	14.4214	9.88013	9.64819	10.1322	11934.2	0.572328	0.0795139	7.19784	6.11717e-13	8.97893e-11	0.559259	0.0776975
ENSG00000108342	CSF3	protein_coding	colony stimulating factor 3 [Source:HGNC Symbol;Acc:HGNC:2438]	0.460603	0.459451	0.485397	0.0510273	0.0202374	0	50.2548	4.34191	0.606486	7.15913	8.11902e-13	1.18368e-10	1.87077	0.260069
ENSG00000072694	FCGR2B	protein_coding	Fc gamma receptor IIb [Source:HGNC Symbol;Acc:HGNC:3618]	2.79075	2.80646	3.31326	1.62559	1.24891	1.55778	1361.2	1.00744	0.140822	7.15402	8.42751e-13	1.22041e-10	0.938642	0.131178
ENSG00000031081	ARHGAP31	protein_coding	Rho GTPase activating protein 31 [Source:HGNC Symbol;Acc:HGNC:29216]	5.01305	4.84323	6.83328	11.519	10.8891	10.584	7139.19	-0.982988	0.137538	-7.14702	8.86802e-13	1.27564e-10	-0.918744	0.128545
ENSG00000069188	SDK2	protein_coding	sidekick cell adhesion molecule 2 [Source:HGNC Symbol;Acc:HGNC:19308]	0.648496	0.558935	0.686619	0.287865	0.19153	0.154572	463.605	1.58131	0.222433	7.10915	1.16757e-12	1.66839e-10	1.33638	0.187812
ENSG00000118113	MMP8	protein_coding	matrix metallopeptidase 8 [Source:HGNC Symbol;Acc:HGNC:7175]	0.0194028	0.00659477	0.00591555	0.30652	0.12418	0.795569	66.2905	-5.27439	0.742348	-7.10501	1.20316e-12	1.70794e-10	-1.6722	0.256478
ENSG00000120833	SOCS2	protein_coding	suppressor of cytokine signaling 2 [Source:HGNC Symbol;Acc:HGNC:19382]	0.928358	0.90112	0.966833	2.10051	1.87109	1.61881	832.711	-0.998632	0.140686	-7.0983	1.26299e-12	1.78114e-10	-0.930545	0.13105
ENSG00000023445	BIRC3	protein_coding	baculoviral IAP repeat containing 3 [Source:HGNC Symbol;Acc:HGNC:591]	178.966	193.338	212.334	300.932	343.275	317.326	177386	-0.717788	0.101228	-7.09084	1.333e-12	1.86767e-10	-0.691594	0.0975334
ENSG00000144810	COL8A1	protein_coding	collagen type VIII alpha 1 chain [Source:HGNC Symbol;Acc:HGNC:2215]	0.197293	0.266222	0.358744	1.22215	2.12863	2.89702	1019.64	-2.92536	0.41399	-7.06625	1.59181e-12	2.2159e-10	-1.7562	0.253277
ENSG00000152217	SETBP1	protein_coding	SET binding protein 1 [Source:HGNC Symbol;Acc:HGNC:15573]	4.63752	4.13694	4.45713	2.80911	2.80794	2.85942	4773.31	0.642447	0.0910072	7.0593	1.67344e-12	2.31461e-10	0.623364	0.0883017
ENSG00000225885		lncRNA	novel transcript, antisense to SAMD12	0.45312	0.236743	0.493223	0.0534343	0.0302742	0.0231978	58.692	3.48042	0.49379	7.04839	1.81002e-12	2.48757e-10	1.83043	0.257834
ENSG00000142347	MYO1F	protein_coding	myosin IF [Source:HGNC Symbol;Acc:HGNC:7600]	6.96396	6.49857	7.78857	4.27002	3.84931	4.36013	4426.66	0.767985	0.10902	7.04443	1.86218e-12	2.54305e-10	0.735668	0.104428
ENSG00000145555	MYO10	protein_coding	myosin X [Source:HGNC Symbol;Acc:HGNC:7593]	0.240065	0.433645	0.510402	0.98357	1.48852	1.31619	1065.77	-1.67725	0.238669	-7.02753	2.10224e-12	2.85284e-10	-1.38485	0.197048
ENSG00000018280	SLC11A1	protein_coding	solute carrier family 11 member 1 [Source:HGNC Symbol;Acc:HGNC:10907]	0.0345889	0.0378816	0.0351517	0.201074	0.147582	0.41833	116.322	-2.8355	0.404859	-7.00368	2.49322e-12	3.36226e-10	-1.75269	0.250508
ENSG00000166825	ANPEP	protein_coding	alanyl aminopeptidase, membrane [Source:HGNC Symbol;Acc:HGNC:500]	1.05727	0.875925	1.17051	2.15516	2.14574	2.93361	799.688	-1.22084	0.174431	-6.99895	2.57888e-12	3.45617e-10	-1.09742	0.156721
ENSG00000135363	LMO2	protein_coding	LIM domain only 2 [Source:HGNC Symbol;Acc:HGNC:6642]	8.27835	5.48263	7.07328	3.364	2.37744	3.04654	1315.06	1.24532	0.178083	6.99292	2.69216e-12	3.58573e-10	1.1146	0.159351
ENSG00000123685	BATF3	protein_coding	basic leucine zipper ATF-like transcription factor 3 [Source:HGNC Symbol;Acc:HGNC:28915]	6.82275	7.2172	9.75828	18.1981	16.911	14.5949	2894.63	-1.06205	0.15234	-6.9716	3.13356e-12	4.14802e-10	-0.978136	0.14029
ENSG00000148488	ST8SIA6	protein_coding	ST8 alpha-N-acetyl-neuraminide alpha-2,8-sialyltransferase 6 [Source:HGNC Symbol;Acc:HGNC:23317]	0.357214	0.36103	0.172718	1.10666	0.830096	1.41069	458.903	-1.91188	0.274619	-6.96193	3.35644e-12	4.39597e-10	-1.49318	0.214436
ENSG00000151718	WWC2	protein_coding	WW and C2 domain containing 2 [Source:HGNC Symbol;Acc:HGNC:24148]	0.258917	0.360321	0.32321	0.672753	0.716442	0.8762	491.845	-1.26596	0.181846	-6.96171	3.36162e-12	4.39597e-10	-1.12806	0.1619
ENSG00000099308	MAST3	protein_coding	microtubule associated serine/threonine kinase 3 [Source:HGNC Symbol;Acc:HGNC:19036]	11.3691	10.209	10.9708	6.8556	7.2203	7.0041	5959.44	0.626764	0.09009	6.95709	3.47371e-12	4.51519e-10	0.60851	0.0874644
ENSG00000105875	WDR91	protein_coding	WD repeat domain 91 [Source:HGNC Symbol;Acc:HGNC:24997]	1.92561	1.96557	1.95423	4.157	3.93613	2.97652	4207.13	-0.921053	0.13268	-6.94193	3.8677e-12	4.99721e-10	-0.864775	0.124567
ENSG00000100241	SBF1	protein_coding	SET binding factor 1 [Source:HGNC Symbol;Acc:HGNC:10542]	9.62314	9.70362	9.94693	6.44366	6.71536	6.80712	13528.7	0.552031	0.0798187	6.91607	4.64359e-12	5.96398e-10	0.539331	0.0779818
ENSG00000198286	CARD11	protein_coding	caspase recruitment domain family member 11 [Source:HGNC Symbol;Acc:HGNC:16393]	36.9223	30.2017	35.162	20.7093	18.0193	21.0885	15543.4	0.773962	0.112452	6.88259	5.87732e-12	7.50384e-10	0.739402	0.10743
ENSG00000173110	HSPA6	protein_coding	heat shock protein family A (Hsp70) member 6 [Source:HGNC Symbol;Acc:HGNC:5239]	2.41169	3.14729	4.27787	0.125066	0.0858477	0.334127	374.796	4.16898	0.607414	6.86348	6.72011e-12	8.5294e-10	1.56113	0.257589
ENSG00000103489	XYLT1	protein_coding	xylosyltransferase 1 [Source:HGNC Symbol;Acc:HGNC:15516]	2.69064	2.89591	3.66349	0.838132	0.993152	1.59213	2153.18	1.43342	0.209212	6.85153	7.30639e-12	9.21929e-10	1.2336	0.18004
ENSG00000153048	CARHSP1	protein_coding	calcium regulated heat stable protein 1 [Source:HGNC Symbol;Acc:HGNC:17150]	6.87958	7.12867	6.26868	4.20258	4.03795	4.34563	2809.55	0.687718	0.100411	6.84902	7.43551e-12	9.32767e-10	0.66301	0.0967988
ENSG00000102024	PLS3	protein_coding	plastin 3 [Source:HGNC Symbol;Acc:HGNC:9091]	1.07832	1.65621	1.45333	2.70467	4.08976	3.84589	930.147	-1.34543	0.196846	-6.83494	8.20375e-12	1.02319e-09	-1.17675	0.172104
ENSG00000129355	CDKN2D	protein_coding	cyclin dependent kinase inhibitor 2D [Source:HGNC Symbol;Acc:HGNC:1790]	13.0125	12.1539	11.0372	6.69146	6.77636	5.25451	1267.19	0.952035	0.139502	6.82454	8.82053e-12	1.08968e-09	0.888125	0.130115
ENSG00000166923	GREM1	protein_coding	gremlin 1, DAN family BMP antagonist [Source:HGNC Symbol;Acc:HGNC:2001]	1.5923	2.48295	2.6453	4.24419	6.23581	7.02628	5490.56	-1.38121	0.202396	-6.82426	8.83781e-12	1.08968e-09	-1.19938	0.175767
ENSG00000139291	TMEM19	protein_coding	transmembrane protein 19 [Source:HGNC Symbol;Acc:HGNC:25605]	7.09592	6.52693	6.82056	4.43249	4.46918	4.46961	3366.24	0.612505	0.0898394	6.81777	9.2462e-12	1.13308e-09	0.594762	0.087234
ENSG00000102245	CD40LG	protein_coding	CD40 ligand [Source:HGNC Symbol;Acc:HGNC:11935]	1.63805	2.88635	3.48063	10.0402	14.1852	14.159	4897.53	-2.26146	0.331737	-6.81702	9.29485e-12	1.13308e-09	-1.59961	0.235783
ENSG00000185630	PBX1	protein_coding	PBX homeobox 1 [Source:HGNC Symbol;Acc:HGNC:8632]	0.0385278	0.0426805	0.033064	0.0993818	0.148526	0.221409	209.044	-2.04062	0.299766	-6.80737	9.93973e-12	1.20489e-09	-1.52966	0.224258
ENSG00000163751	CPA3	protein_coding	carboxypeptidase A3 [Source:HGNC Symbol;Acc:HGNC:2298]	0.563382	0.499531	0.554502	1.44175	2.11639	4.0048	255.426	-2.22624	0.327322	-6.80138	1.03623e-11	1.2491e-09	-1.58984	0.233809
ENSG00000128578	STRIP2	protein_coding	striatin interacting protein 2 [Source:HGNC Symbol;Acc:HGNC:22209]	2.36021	2.76145	2.30233	4.94988	5.54994	4.03845	1978.61	-0.969519	0.142947	-6.78236	1.18227e-11	1.41722e-09	-0.901417	0.132892
ENSG00000081923	ATP8B1	protein_coding	ATPase phospholipid transporting 8B1 [Source:HGNC Symbol;Acc:HGNC:3706]	0.395367	0.438618	0.389103	0.768851	1.12669	1.00906	444.7	-1.24844	0.184156	-6.77926	1.20796e-11	1.44001e-09	-1.10934	0.163492
ENSG00000187957	DNER	protein_coding	delta/notch like EGF repeat containing [Source:HGNC Symbol;Acc:HGNC:24456]	0.132855	0.288228	0.447278	1.14087	1.47395	1.40084	294.387	-2.20664	0.326193	-6.76483	1.33468e-11	1.57484e-09	-1.57895	0.233559
ENSG00000119403	PHF19	protein_coding	PHD finger protein 19 [Source:HGNC Symbol;Acc:HGNC:24566]	17.0949	16.1077	17.0094	11.2576	10.9762	11.6407	8499.7	0.567792	0.0839343	6.76472	1.33566e-11	1.57484e-09	0.553383	0.0818033
ENSG00000169245	CXCL10	protein_coding	C-X-C motif chemokine ligand 10 [Source:HGNC Symbol;Acc:HGNC:10637]	155.954	95.2657	133.445	342.368	240.856	288.681	22633.5	-1.18055	0.174584	-6.76207	1.36032e-11	1.5952e-09	-1.06096	0.156905
ENSG00000106809	OGN	protein_coding	osteoglycin [Source:HGNC Symbol;Acc:HGNC:8126]	0.0912389	0.0507453	0.12897	0.321244	0.698491	0.858803	132.462	-2.78957	0.412734	-6.75875	1.39183e-11	1.62187e-09	-1.69579	0.252059
ENSG00000137078	SIT1	protein_coding	signaling threshold regulating transmembrane adaptor 1 [Source:HGNC Symbol;Acc:HGNC:17710]	9.12142	8.05832	8.52596	4.67493	4.213	4.9603	774.299	0.891764	0.131955	6.7581	1.3981e-11	1.62187e-09	0.837853	0.123939
ENSG00000171862	PTEN	protein_coding	phosphatase and tensin homolog [Source:HGNC Symbol;Acc:HGNC:9588]	14.127	14.3455	15.2415	10.0067	9.95538	10.0147	18767.8	0.54427	0.0806496	6.74857	1.49306e-11	1.72277e-09	0.531492	0.0787558
ENSG00000165071	TMEM71	protein_coding	transmembrane protein 71 [Source:HGNC Symbol;Acc:HGNC:26572]	3.25174	2.66002	2.85839	1.45676	1.04708	1.45356	650.877	1.14737	0.170126	6.74424	1.53827e-11	1.7655e-09	1.03648	0.153603
ENSG00000049323	LTBP1	protein_coding	latent transforming growth factor beta binding protein 1 [Source:HGNC Symbol;Acc:HGNC:6714]	0.266217	0.431855	0.474536	0.924992	1.12195	1.41889	522.48	-1.56323	0.231833	-6.74294	1.5521e-11	1.77194e-09	-1.30381	0.193213
ENSG00000111077	TNS2	protein_coding	tensin 2 [Source:HGNC Symbol;Acc:HGNC:19737]	0.041868	0.0697291	0.0510591	0.199137	0.22424	0.318641	110.446	-2.1927	0.325307	-6.74039	1.57961e-11	1.79386e-09	-1.57504	0.232243
ENSG00000145911	N4BP3	protein_coding	NEDD4 binding protein 3 [Source:HGNC Symbol;Acc:HGNC:29852]	1.00282	1.09071	1.21107	2.2429	2.08871	1.89651	874.598	-0.913416	0.135557	-6.73825	1.60303e-11	1.81092e-09	-0.855323	0.1269
ENSG00000137801	THBS1	protein_coding	thrombospondin 1 [Source:HGNC Symbol;Acc:HGNC:11785]	4.4383	7.00678	9.87392	34.0015	52.2635	69.0594	24798.6	-2.86505	0.425542	-6.73272	1.66525e-11	1.87142e-09	-1.67888	0.254914
ENSG00000156535	CD109	protein_coding	CD109 molecule [Source:HGNC Symbol;Acc:HGNC:21685]	0.962382	1.2918	1.23358	1.99532	2.56165	2.57008	1591.72	-1.03108	0.153437	-6.71986	1.819e-11	2.0336e-09	-0.948526	0.141129
ENSG00000117090	SLAMF1	protein_coding	signaling lymphocytic activation molecule family member 1 [Source:HGNC Symbol;Acc:HGNC:10903]	27.9942	29.4655	29.4131	46.1254	52.8721	42.5649	14049.2	-0.704412	0.105103	-6.70209	2.05458e-11	2.28513e-09	-0.676778	0.100979
ENSG00000116191	RALGPS2	protein_coding	Ral GEF with PH domain and SH3 binding motif 2 [Source:HGNC Symbol;Acc:HGNC:30279]	17.1929	14.6906	16.9083	10.251	9.03223	10.464	11029.5	0.713862	0.106544	6.70016	2.08191e-11	2.30367e-09	0.685116	0.102252
ENSG00000100985	MMP9	protein_coding	matrix metallopeptidase 9 [Source:HGNC Symbol;Acc:HGNC:7176]	0.97062	0.572478	0.752866	6.43023	8.22187	22.7875	1422.92	-4.02743	0.60242	-6.68542	2.30267e-11	2.53493e-09	-1.51774	0.257436
ENSG00000130755	GMFG	protein_coding	glia maturation factor gamma [Source:HGNC Symbol;Acc:HGNC:4374]	29.4279	29.631	29.128	19.7343	19.259	19.9552	3130.65	0.581018	0.0870102	6.67759	2.42909e-11	2.66053e-09	0.565202	0.0846389
ENSG00000172548	NIPAL4	protein_coding	NIPA like domain containing 4 [Source:HGNC Symbol;Acc:HGNC:28018]	1.39934	1.11667	1.3229	2.58186	2.30839	2.5281	693.553	-0.950121	0.142332	-6.67538	2.46599e-11	2.6873e-09	-0.883941	0.132367
ENSG00000162576	MXRA8	protein_coding	matrix remodeling associated 8 [Source:HGNC Symbol;Acc:HGNC:7542]	0.104333	0.206512	0.294704	0.684938	1.15046	1.11611	197.5	-2.28235	0.342056	-6.67245	2.51564e-11	2.72764e-09	-1.58799	0.23795
ENSG00000108370	RGS9	protein_coding	regulator of G protein signaling 9 [Source:HGNC Symbol;Acc:HGNC:10004]	1.50065	1.32121	1.1909	0.684407	0.716818	0.675161	658.164	0.950366	0.143083	6.64209	3.09274e-11	3.33661e-09	0.883498	0.132965
ENSG00000162772	ATF3	protein_coding	activating transcription factor 3 [Source:HGNC Symbol;Acc:HGNC:785]	5.03741	4.18968	4.29469	16.9524	10.9873	8.01286	3032.15	-1.41068	0.213067	-6.62082	3.57208e-11	3.83456e-09	-1.2077	0.182426
ENSG00000183287	CCBE1	protein_coding	collagen and calcium binding EGF domains 1 [Source:HGNC Symbol;Acc:HGNC:29426]	0.264407	0.649945	0.601718	1.34423	1.98965	1.99029	740.503	-1.81207	0.273942	-6.61479	3.72092e-11	3.97456e-09	-1.41694	0.214286
ENSG00000130202	NECTIN2	protein_coding	nectin cell adhesion molecule 2 [Source:HGNC Symbol;Acc:HGNC:9707]	0.347515	0.460351	0.402071	0.968728	0.951486	1.11186	243.334	-1.3264	0.20061	-6.61183	3.79589e-11	4.03468e-09	-1.15467	0.174302
ENSG00000168461	RAB31	protein_coding	RAB31, member RAS oncogene family [Source:HGNC Symbol;Acc:HGNC:9771]	8.6769	6.79449	7.73022	4.73727	4.40573	4.41141	3085.46	0.775566	0.117318	6.61082	3.82191e-11	4.04242e-09	0.738019	0.111632
ENSG00000081237	PTPRC	protein_coding	protein tyrosine phosphatase receptor type C [Source:HGNC Symbol;Acc:HGNC:9666]	73.4154	72.5552	72.9103	50.271	52.8458	51.6173	88407.1	0.500354	0.0758351	6.59792	4.16964e-11	4.38869e-09	0.489939	0.0742566
ENSG00000121594	CD80	protein_coding	CD80 molecule [Source:HGNC Symbol;Acc:HGNC:1700]	10.1667	8.99454	14.4404	27.6485	22.2188	22.6381	5226.16	-1.10932	0.168361	-6.58891	4.43056e-11	4.64069e-09	-1.00408	0.152386
ENSG00000169508	GPR183	protein_coding	G protein-coupled receptor 183 [Source:HGNC Symbol;Acc:HGNC:3128]	63.5607	56.9817	50.0993	32.485	33.7952	35.8236	7045.08	0.740801	0.112447	6.58802	4.45745e-11	4.6463e-09	0.707724	0.107424
ENSG00000145358	DDIT4L	protein_coding	DNA damage inducible transcript 4 like [Source:HGNC Symbol;Acc:HGNC:30555]	1.8747	1.54439	2.52279	4.34734	4.54297	6.8332	994.366	-1.4036	0.213445	-6.57595	4.83445e-11	5.00162e-09	-1.20113	0.182601
ENSG00000128340	RAC2	protein_coding	Rac family small GTPase 2 [Source:HGNC Symbol;Acc:HGNC:9802]	146.609	135.109	140.799	97.2282	98.8917	92.1962	28505.8	0.551383	0.0838525	6.57563	4.84469e-11	5.00162e-09	0.537416	0.0817283
ENSG00000181896	ZNF101	protein_coding	zinc finger protein 101 [Source:HGNC Symbol;Acc:HGNC:12881]	14.4252	14.6709	13.9331	8.78789	9.8449	9.77439	7183.75	0.598966	0.0913639	6.55583	5.53319e-11	5.65847e-09	0.581039	0.0886281
ENSG00000185432	TMT1A	protein_coding	thiol methyltransferase 1A [Source:HGNC Symbol;Acc:HGNC:24550]	8.79675	7.73522	7.9212	5.23048	5.22182	4.93724	2489.49	0.668206	0.101925	6.55583	5.53338e-11	5.65847e-09	0.643494	0.0981512
ENSG00000105369	CD79A	protein_coding	CD79a molecule [Source:HGNC Symbol;Acc:HGNC:1698]	160.086	146.926	160.899	101.531	107.002	107.682	16155.2	0.565321	0.0863857	6.54415	5.98347e-11	6.08987e-09	0.550147	0.0840665
ENSG00000172243	CLEC7A	protein_coding	C-type lectin domain containing 7A [Source:HGNC Symbol;Acc:HGNC:14558]	0.0159158	0.027048	0.00970489	0.178437	0.152795	0.408458	50.8937	-3.82583	0.585201	-6.53763	6.25014e-11	6.33142e-09	-1.67374	0.260042
ENSG00000177374	HIC1	protein_coding	HIC ZBTB transcriptional repressor 1 [Source:HGNC Symbol;Acc:HGNC:4909]	5.26803	4.73005	4.7933	3.2316	2.79131	2.50385	2898.25	0.795016	0.121654	6.53505	6.35876e-11	6.41136e-09	0.753776	0.115338
ENSG00000204388	HSPA1B	protein_coding	heat shock protein family A (Hsp70) member 1B [Source:HGNC Symbol;Acc:HGNC:5233]	11.7593	16.4751	20.675	6.21536	5.01122	8.06565	2631.52	1.34184	0.205555	6.52791	6.66953e-11	6.69341e-09	1.16042	0.177762
ENSG00000198106		lncRNA	novel transcript	0.304508	0.277565	0.221548	0.0611311	0.0536177	0.05512	71.8996	2.24196	0.344371	6.51031	7.49967e-11	7.49168e-09	1.56047	0.237045
ENSG00000161405	IKZF3	protein_coding	IKAROS family zinc finger 3 [Source:HGNC Symbol;Acc:HGNC:13178]	106.683	95.1114	99.256	68.4683	69.7712	64.257	78187	0.572116	0.0886651	6.45255	1.09986e-10	1.09362e-08	0.555961	0.0861614
ENSG00000149115	TNKS1BP1	protein_coding	tankyrase 1 binding protein 1 [Source:HGNC Symbol;Acc:HGNC:19081]	2.63522	2.81228	3.25638	4.71567	4.78241	4.84433	2525.65	-0.720277	0.111898	-6.43688	1.21956e-10	1.2034e-08	-0.688419	0.106942
ENSG00000124243	BCAS4	protein_coding	breast carcinoma amplified sequence 4 [Source:HGNC Symbol;Acc:HGNC:14367]	17.1518	15.7598	14.5561	9.87129	10.0838	8.84473	2436.49	0.721062	0.112024	6.43665	1.22141e-10	1.2034e-08	0.689093	0.107052
ENSG00000164283	ESM1	protein_coding	endothelial cell specific molecule 1 [Source:HGNC Symbol;Acc:HGNC:3466]	0.875292	2.26494	1.9939	0.492342	0.400538	0.343452	262.89	2.0556	0.320061	6.42252	1.34038e-10	1.31461e-08	1.48711	0.231621
ENSG00000156113	KCNMA1	protein_coding	potassium calcium-activated channel subfamily M alpha 1 [Source:HGNC Symbol;Acc:HGNC:6284]	0.202073	0.289959	0.222202	0.450687	0.606344	0.464895	1351.87	-1.09157	0.170182	-6.41415	1.41612e-10	1.3826e-08	-0.985974	0.153691
ENSG00000165449	SLC16A9	protein_coding	solute carrier family 16 member 9 [Source:HGNC Symbol;Acc:HGNC:23520]	1.47241	1.68228	1.36126	2.71258	4.08378	3.00443	921.109	-1.11811	0.174456	-6.40911	1.46371e-10	1.42264e-08	-1.00499	0.156761
ENSG00000196396	PTPN1	protein_coding	protein tyrosine phosphatase non-receptor type 1 [Source:HGNC Symbol;Acc:HGNC:9642]	130.014	128.745	138.825	84.6423	93.9592	91.0931	41335.6	0.559935	0.0874181	6.40525	1.50124e-10	1.45257e-08	0.544554	0.0850166
ENSG00000183508	TENT5C	protein_coding	terminal nucleotidyltransferase 5C [Source:HGNC Symbol;Acc:HGNC:24712]	40.5601	37.6334	36.7528	27.1862	24.3308	24.0782	16514.8	0.604618	0.0944826	6.39926	1.56134e-10	1.50398e-08	0.585305	0.0914641
ENSG00000100368	CSF2RB	protein_coding	colony stimulating factor 2 receptor subunit beta [Source:HGNC Symbol;Acc:HGNC:2436]	29.5304	26.4273	27.731	44.1136	39.8108	47.7996	16477.8	-0.654446	0.102321	-6.39603	1.59468e-10	1.52927e-08	-0.630064	0.0985079
ENSG00000184640	SEPTIN9	protein_coding	septin 9 [Source:HGNC Symbol;Acc:HGNC:7323]	38.5345	37.4103	35.5525	26.4818	25.503	23.9483	39569.9	0.554221	0.0866648	6.39499	1.60555e-10	1.53287e-08	0.53925	0.0843237
ENSG00000079215	SLC1A3	protein_coding	solute carrier family 1 member 3 [Source:HGNC Symbol;Acc:HGNC:10941]	0.0272274	0.0128136	0.0205932	0.0843188	0.0798979	0.193224	136.041	-2.56025	0.401772	-6.37239	1.86103e-10	1.76896e-08	-1.59108	0.250613
ENSG00000159399	HK2	protein_coding	hexokinase 2 [Source:HGNC Symbol;Acc:HGNC:4923]	19.8458	20.7857	18.9025	29.4936	31.4538	28.0949	13478.8	-0.580779	0.0911711	-6.37021	1.88767e-10	1.78642e-08	-0.563467	0.0884529
ENSG00000038427	VCAN	protein_coding	versican [Source:HGNC Symbol;Acc:HGNC:2464]	0.649699	0.923451	0.705751	1.25567	2.43184	2.51693	1908.81	-1.44524	0.226906	-6.36932	1.89866e-10	1.78896e-08	-1.21379	0.190585
ENSG00000135116	HRK	protein_coding	harakiri, BCL2 interacting protein [Source:HGNC Symbol;Acc:HGNC:5185]	0.356807	0.279483	0.195811	0.0528963	0.0770308	0.0344463	104.683	2.34509	0.368954	6.35605	2.07009e-10	1.94202e-08	1.55455	0.244012
ENSG00000089127	OAS1	protein_coding	2'-5'-oligoadenylate synthetase 1 [Source:HGNC Symbol;Acc:HGNC:8086]	1.90521	1.33602	1.45762	0.889994	0.677993	0.673048	1385.24	1.06848	0.168709	6.33325	2.40053e-10	2.24226e-08	0.966724	0.152618
ENSG00000231924	PSG1	protein_coding	pregnancy specific beta-1-glycoprotein 1 [Source:HGNC Symbol;Acc:HGNC:9514]	0.125462	0.178187	0.225407	0.427	0.824099	0.854517	200.366	-1.99156	0.31502	-6.32201	2.58188e-10	2.40126e-08	-1.4547	0.229792
ENSG00000162367	TAL1	protein_coding	TAL bHLH transcription factor 1, erythroid differentiation factor [Source:HGNC Symbol;Acc:HGNC:11556]	0.292232	0.226464	0.188884	0.879638	0.50597	1.00514	270.963	-1.75831	0.278569	-6.31192	2.75592e-10	2.55212e-08	-1.36515	0.216034
ENSG00000117069	ST6GALNAC5	protein_coding	ST6 N-acetylgalactosaminide alpha-2,6-sialyltransferase 5 [Source:HGNC Symbol;Acc:HGNC:19342]	0.0385221	0.0916526	0.0520122	0.215007	0.335525	0.511355	115.551	-2.54703	0.404242	-6.30074	2.96222e-10	2.73145e-08	-1.57655	0.250848
ENSG00000140416	TPM1	protein_coding	tropomyosin 1 [Source:HGNC Symbol;Acc:HGNC:12010]	0.597313	0.889688	0.950889	2.37735	3.83713	4.98016	3072.01	-2.19909	0.349188	-6.29772	3.02065e-10	2.77347e-08	-1.50715	0.240663
ENSG00000164236	ANKRD33B	protein_coding	ankyrin repeat domain 33B [Source:HGNC Symbol;Acc:HGNC:35240]	18.7773	15.821	22.2783	34.2256	31.4786	33.5172	24031.9	-0.802774	0.127493	-6.29663	3.04191e-10	2.78115e-08	-0.757275	0.120266
ENSG00000073969	NSF	protein_coding	N-ethylmaleimide sensitive factor, vesicle fusing ATPase [Source:HGNC Symbol;Acc:HGNC:8016]	5.77106	6.02948	6.49898	3.01818	3.67863	3.98549	4203.75	0.776399	0.123654	6.27879	3.41227e-10	3.1066e-08	0.734869	0.117035
ENSG00000109320	NFKB1	protein_coding	nuclear factor kappa B subunit 1 [Source:HGNC Symbol;Acc:HGNC:7794]	18.2204	18.0481	20.713	28.5098	27.7151	28.6645	34098.8	-0.575068	0.0916093	-6.27739	3.44294e-10	3.12135e-08	-0.557767	0.0888529
ENSG00000139629	GALNT6	protein_coding	polypeptide N-acetylgalactosaminyltransferase 6 [Source:HGNC Symbol;Acc:HGNC:4128]	1.2647	1.13532	1.54833	2.53945	2.23656	2.67618	1284	-0.915971	0.146122	-6.26852	3.64501e-10	3.29073e-08	-0.848979	0.13541
ENSG00000168081	PNOC	protein_coding	prepronociceptin [Source:HGNC Symbol;Acc:HGNC:9163]	3.83703	3.75872	3.81603	2.25992	2.07138	2.02154	541.923	0.845662	0.135333	6.24873	4.13817e-10	3.72038e-08	0.792038	0.126703
ENSG00000153253	SCN3A	protein_coding	sodium voltage-gated channel alpha subunit 3 [Source:HGNC Symbol;Acc:HGNC:10590]	5.75139	5.38338	4.20751	2.83153	3.07936	2.83697	4271.21	0.810431	0.129822	6.24261	4.30317e-10	3.85268e-08	0.7629	0.122204
ENSG00000169413	RNASE6	protein_coding	ribonuclease A family member k6 [Source:HGNC Symbol;Acc:HGNC:10048]	3.85849	4.65947	4.03503	1.95959	1.70339	1.67816	231.516	1.23346	0.197671	6.23999	4.37592e-10	3.90162e-08	1.07778	0.172432
ENSG00000056558	TRAF1	protein_coding	TNF receptor associated factor 1 [Source:HGNC Symbol;Acc:HGNC:12031]	29.7952	27.558	45.9167	75.0548	69.7668	68.5083	21723.4	-1.0466	0.167759	-6.23873	4.41126e-10	3.91694e-08	-0.94796	0.151951
ENSG00000204287	HLA-DRA	protein_coding	major histocompatibility complex, class II, DR alpha [Source:HGNC Symbol;Acc:HGNC:4947]	778.921	747.029	801.731	546.488	564.178	538.3	75834.3	0.49734	0.0797379	6.23718	4.45518e-10	3.93973e-08	0.48592	0.0779069
ENSG00000148468	FAM171A1	protein_coding	family with sequence similarity 171 member A1 [Source:HGNC Symbol;Acc:HGNC:23522]	0.305637	0.392947	0.330597	0.709697	0.993722	0.954893	236.398	-1.37011	0.220486	-6.21406	5.16339e-10	4.53463e-08	-1.16136	0.186551
ENSG00000104856	RELB	protein_coding	RELB proto-oncogene, NF-kB subunit [Source:HGNC Symbol;Acc:HGNC:9956]	7.95486	8.34953	11.6075	17.8596	17.689	16.7508	3685.11	-0.905592	0.145738	-6.21386	5.16995e-10	4.53463e-08	-0.83967	0.135121
ENSG00000075223	SEMA3C	protein_coding	semaphorin 3C [Source:HGNC Symbol;Acc:HGNC:10725]	0.393564	0.756161	0.861599	1.55993	2.07143	2.18485	731.952	-1.53148	0.246563	-6.21132	5.25407e-10	4.58976e-08	-1.24993	0.201198
ENSG00000171700	RGS19	protein_coding	regulator of G protein signaling 19 [Source:HGNC Symbol;Acc:HGNC:13735]	11.5256	11.7802	11.6446	7.2951	7.75367	7.8716	1799.1	0.608464	0.0980146	6.20789	5.36998e-10	4.65614e-08	0.587601	0.0946478
ENSG00000123080	CDKN2C	protein_coding	cyclin dependent kinase inhibitor 2C [Source:HGNC Symbol;Acc:HGNC:1789]	3.74904	3.43974	3.26062	1.92555	2.02454	2.0858	762.683	0.791183	0.12745	6.2078	5.37321e-10	4.65614e-08	0.746374	0.120202
ENSG00000204257	HLA-DMA	protein_coding	major histocompatibility complex, class II, DM alpha [Source:HGNC Symbol;Acc:HGNC:4934]	35.8136	37.7951	39.1789	26.621	24.8079	25.8348	7341.74	0.545781	0.0880732	6.1969	5.75849e-10	4.97004e-08	0.530569	0.0856174
ENSG00000164619	BMPER	protein_coding	BMP binding endothelial regulator [Source:HGNC Symbol;Acc:HGNC:24154]	0.0319943	0.0992889	0.0852457	0.233934	0.452643	0.422241	162.332	-2.3561	0.382083	-6.16647	6.98296e-10	6.00284e-08	-1.52099	0.24736
ENSG00000182054	IDH2	protein_coding	isocitrate dehydrogenase (NADP(+)) 2 [Source:HGNC Symbol;Acc:HGNC:5383]	55.0862	57.056	57.9641	38.9837	41.0742	40.4058	12414.1	0.49784	0.0809211	6.15217	7.64277e-10	6.54397e-08	0.486076	0.0790083
ENSG00000156052	GNAQ	protein_coding	G protein subunit alpha q [Source:HGNC Symbol;Acc:HGNC:4390]	0.88317	1.0127	0.813619	1.85876	1.54493	2.46038	916.319	-1.11482	0.181677	-6.13624	8.44965e-10	7.20625e-08	-0.993557	0.161868
ENSG00000129450	SIGLEC9	protein_coding	sialic acid binding Ig like lectin 9 [Source:HGNC Symbol;Acc:HGNC:10878]	0.00874817	0.0089202	0.0160029	0.249654	0.159127	0.309669	29.2969	-4.40314	0.717778	-6.13441	8.54769e-10	7.26116e-08	-1.64309	0.25908
ENSG00000240505	TNFRSF13B	protein_coding	TNF receptor superfamily member 13B [Source:HGNC Symbol;Acc:HGNC:18153]	16.6093	12.3408	13.0091	8.67295	6.53868	7.14027	3503.74	0.908648	0.148197	6.13133	8.71458e-10	7.3739e-08	0.840412	0.137062
ENSG00000102145	GATA1	protein_coding	GATA binding protein 1 [Source:HGNC Symbol;Acc:HGNC:4170]	0.679899	0.51083	0.333844	1.72875	1.49708	2.85006	180.942	-1.99839	0.326229	-6.12573	9.02707e-10	7.60848e-08	-1.43101	0.233408
ENSG00000109099	PMP22	protein_coding	peripheral myelin protein 22 [Source:HGNC Symbol;Acc:HGNC:9118]	0.0577213	0.0719356	0.0899461	0.233142	0.196593	0.238376	141.498	-1.60303	0.261792	-6.12332	9.1648e-10	7.69451e-08	-1.2792	0.208105
ENSG00000157557	ETS2	protein_coding	ETS proto-oncogene 2, transcription factor [Source:HGNC Symbol;Acc:HGNC:3489]	1.68159	2.06077	2.03031	3.4733	3.25646	4.59481	1304.43	-0.972489	0.158988	-6.11673	9.55144e-10	7.98804e-08	-0.889391	0.145376
ENSG00000115232	ITGA4	protein_coding	integrin subunit alpha 4 [Source:HGNC Symbol;Acc:HGNC:6140]	41.992	44.9942	37.5662	24.8188	28.7983	25.9994	33345	0.645603	0.105655	6.11048	9.93305e-10	8.27512e-08	0.62002	0.101468
ENSG00000110987	BCL7A	protein_coding	BAF chromatin remodeling complex subunit BCL7A [Source:HGNC Symbol;Acc:HGNC:1004]	12.3691	13.8794	10.7605	6.68813	8.1197	6.66562	5885.56	0.785323	0.128588	6.10727	1.01352e-09	8.41102e-08	0.740086	0.121179
ENSG00000163053	SLC16A14	protein_coding	solute carrier family 16 member 14 [Source:HGNC Symbol;Acc:HGNC:26417]	0.642264	0.631916	0.599811	0.243466	0.284665	0.279201	202.722	1.21391	0.199437	6.0867	1.15264e-09	9.5167e-08	1.05839	0.173548
ENSG00000136542	GALNT5	protein_coding	polypeptide N-acetylgalactosaminyltransferase 5 [Source:HGNC Symbol;Acc:HGNC:4127]	0.0121349	0.016498	0.0388469	0.0989441	0.148176	0.222831	90.5498	-2.79276	0.458861	-6.08629	1.15557e-09	9.5167e-08	-1.55259	0.257083
ENSG00000183762	KREMEN1	protein_coding	kringle containing transmembrane protein 1 [Source:HGNC Symbol;Acc:HGNC:17550]	0.0498908	0.0282621	0.0532377	0.199159	0.154051	0.215849	86.1152	-2.1116	0.347112	-6.08334	1.17707e-09	9.65691e-08	-1.46067	0.238542
ENSG00000146674	IGFBP3	protein_coding	insulin like growth factor binding protein 3 [Source:HGNC Symbol;Acc:HGNC:5472]	0.12163	0.193474	0.177997	0.40661	0.993133	0.639364	177.357	-2.04759	0.33672	-6.08099	1.1944e-09	9.76199e-08	-1.43911	0.236551
ENSG00000101955	SRPX	protein_coding	sushi repeat containing protein X-linked [Source:HGNC Symbol;Acc:HGNC:11309]	0.357993	0.444883	0.542316	1.08891	1.61665	1.38108	165.452	-1.60124	0.263469	-6.07753	1.22051e-09	9.93774e-08	-1.27417	0.209029
ENSG00000183019	MCEMP1	protein_coding	mast cell expressed membrane protein 1 [Source:HGNC Symbol;Acc:HGNC:27291]	0.0536935	0.0312854	0	0.758332	0.217039	1.11324	48.2807	-4.64219	0.7649	-6.06901	1.28699e-09	1.04396e-07	-1.38677	0.252692
ENSG00000118257	NRP2	protein_coding	neuropilin 2 [Source:HGNC Symbol;Acc:HGNC:8005]	1.12457	1.05534	0.777657	1.98421	2.29711	1.66338	1896.35	-1.00737	0.166112	-6.06439	1.32455e-09	1.0704e-07	-0.914093	0.150718
ENSG00000073849	ST6GAL1	protein_coding	ST6 beta-galactoside alpha-2,6-sialyltransferase 1 [Source:HGNC Symbol;Acc:HGNC:10860]	30.767	30.8808	28.7121	21.5276	21.7447	20.9164	26397.1	0.493359	0.0813782	6.06255	1.33983e-09	1.0777e-07	0.481571	0.0794336
ENSG00000160991	ORAI2	protein_coding	ORAI calcium release-activated calcium modulator 2 [Source:HGNC Symbol;Acc:HGNC:21667]	14.756	13.3034	13.8819	9.98791	9.58344	9.63662	12114.2	0.522026	0.0861131	6.0621	1.34356e-09	1.0777e-07	0.5081	0.0838153
ENSG00000123191	ATP7B	protein_coding	ATPase copper transporting beta [Source:HGNC Symbol;Acc:HGNC:870]	0.121438	0.116012	0.085731	0.265567	0.218034	0.265016	309.774	-1.21383	0.200388	-6.05742	1.38323e-09	1.10197e-07	-1.05687	0.174283
ENSG00000153064	BANK1	protein_coding	B cell scaffold protein with ankyrin repeats 1 [Source:HGNC Symbol;Acc:HGNC:18233]	53.4001	54.4097	48.3557	35.0407	36.0754	30.5306	24281.9	0.619542	0.10228	6.05732	1.38404e-09	1.10197e-07	0.596477	0.0984718
ENSG00000164099	PRSS12	protein_coding	serine protease 12 [Source:HGNC Symbol;Acc:HGNC:9477]	0.0776563	0.108877	0.136729	0.267125	0.521859	0.560086	146.766	-2.05992	0.340281	-6.05358	1.41665e-09	1.12379e-07	-1.43947	0.237409
ENSG00000288156		lncRNA	novel transcript	2.89686	2.56722	3.42109	1.47191	1.12791	1.55323	521.459	1.09681	0.181299	6.04972	1.45097e-09	1.1468e-07	0.978007	0.161565
ENSG00000142227	EMP3	protein_coding	epithelial membrane protein 3 [Source:HGNC Symbol;Acc:HGNC:3335]	20.9859	20.2894	22.8655	30.8027	31.9473	33.7469	4050.8	-0.589185	0.0974223	-6.04775	1.46887e-09	1.1567e-07	-0.569218	0.0941181
ENSG00000108091	CCDC6	protein_coding	coiled-coil domain containing 6 [Source:HGNC Symbol;Acc:HGNC:18782]	27.1825	26.6432	30.5228	42.0906	45.1714	39.9029	23543	-0.592216	0.0979964	-6.04324	1.51051e-09	1.18517e-07	-0.571915	0.0946368
ENSG00000132704	FCRL2	protein_coding	Fc receptor like 2 [Source:HGNC Symbol;Acc:HGNC:14875]	6.80761	5.59934	7.33197	2.27771	2.81571	3.95535	2232.1	1.12476	0.186232	6.03957	1.54523e-09	1.20663e-07	0.996914	0.165049
ENSG00000100320	RBFOX2	protein_coding	RNA binding fox-1 homolog 2 [Source:HGNC Symbol;Acc:HGNC:9906]	0.115214	0.267083	0.20335	0.434848	0.854115	0.707341	488.734	-1.76947	0.292999	-6.03917	1.54904e-09	1.20663e-07	-1.34125	0.222196
ENSG00000196535	MYO18A	protein_coding	myosin XVIIIA [Source:HGNC Symbol;Acc:HGNC:31104]	5.48407	5.19479	5.44558	3.83332	3.70781	3.87257	8011.49	0.498469	0.0825616	6.03753	1.56488e-09	1.21458e-07	0.486219	0.0805319
ENSG00000102359	SRPX2	protein_coding	sushi repeat containing protein X-linked 2 [Source:HGNC Symbol;Acc:HGNC:30668]	0.0389377	0.0573494	0.0356142	0.129346	0.239004	0.330542	98.1537	-2.41001	0.399461	-6.03316	1.60788e-09	1.24349e-07	-1.50813	0.250008
ENSG00000152127	MGAT5	protein_coding	alpha-1,6-mannosylglycoprotein 6-beta-N-acetylglucosaminyltransferase [Source:HGNC Symbol;Acc:HGNC:7049]	8.92842	7.60024	8.05035	5.6957	4.78871	4.85229	5363.2	0.680534	0.11286	6.02988	1.6408e-09	1.26441e-07	0.649933	0.107783
ENSG00000181458	TMEM45A	protein_coding	transmembrane protein 45A [Source:HGNC Symbol;Acc:HGNC:25480]	0.0555265	0.117011	0.125275	0.32824	0.42084	0.381641	131.502	-1.92273	0.31901	-6.02717	1.66851e-09	1.28119e-07	-1.39582	0.230847
ENSG00000159217	IGF2BP1	protein_coding	insulin like growth factor 2 mRNA binding protein 1 [Source:HGNC Symbol;Acc:HGNC:28866]	0.630105	0.591897	0.573156	0.977429	1.03559	1.00289	710.299	-0.748753	0.124346	-6.02153	1.72776e-09	1.32198e-07	-0.708273	0.117595
ENSG00000174136	RGMB	protein_coding	repulsive guidance molecule BMP co-receptor b [Source:HGNC Symbol;Acc:HGNC:26896]	1.04068	1.37335	1.46604	2.1691	2.77623	2.65478	1169.07	-0.969728	0.161142	-6.01786	1.76736e-09	1.34751e-07	-0.884802	0.146999
ENSG00000100439	ABHD4	protein_coding	abhydrolase domain containing 4, N-acyl phospholipase B [Source:HGNC Symbol;Acc:HGNC:20154]	8.52558	8.95211	7.73038	5.25333	5.70984	5.06292	2379.85	0.653498	0.108615	6.01663	1.78089e-09	1.35304e-07	0.62619	0.104072
ENSG00000136997	MYC	protein_coding	MYC proto-oncogene, bHLH transcription factor [Source:HGNC Symbol;Acc:HGNC:7553]	28.7716	32.3371	30.2546	51.1979	54.2246	42.1788	22378.5	-0.691988	0.115117	-6.01118	1.84173e-09	1.39435e-07	-0.659675	0.109741
ENSG00000112715	VEGFA	protein_coding	vascular endothelial growth factor A [Source:HGNC Symbol;Acc:HGNC:12680]	1.34397	1.40574	1.28702	3.63211	2.44622	2.18582	2721.2	-1.03355	0.172012	-6.00862	1.87112e-09	1.41165e-07	-0.93162	0.155039
ENSG00000101336	HCK	protein_coding	HCK proto-oncogene, Src family tyrosine kinase [Source:HGNC Symbol;Acc:HGNC:4840]	11.576	8.85549	10.5154	5.98187	4.68505	6.19886	2259.67	0.875499	0.145951	5.99857	1.99064e-09	1.49198e-07	0.811595	0.135287
ENSG00000174099	MSRB3	protein_coding	methionine sulfoxide reductase B3 [Source:HGNC Symbol;Acc:HGNC:27375]	0.18912	0.283137	0.273195	0.488002	0.761423	0.803606	317.67	-1.46182	0.243697	-5.9985	1.99143e-09	1.49198e-07	-1.1984	0.199556
ENSG00000153823	PID1	protein_coding	phosphotyrosine interaction domain containing 1 [Source:HGNC Symbol;Acc:HGNC:26084]	0.0660205	0.121174	0.172098	0.444106	0.610457	0.546275	101.171	-2.15097	0.358886	-5.99346	2.05421e-09	1.5337e-07	-1.45484	0.241847
ENSG00000188921	HACD4	protein_coding	3-hydroxyacyl-CoA dehydratase 4 [Source:HGNC Symbol;Acc:HGNC:20920]	2.32554	2.02492	2.49986	1.38479	1.0886	1.3677	1501.6	0.834591	0.139457	5.98457	2.1696e-09	1.61426e-07	0.778624	0.130088
ENSG00000168542	COL3A1	protein_coding	collagen type III alpha 1 chain [Source:HGNC Symbol;Acc:HGNC:2201]	0.467081	0.850236	1.29067	5.03041	11.9098	19.9162	4088.39	-3.8208	0.640597	-5.96444	2.45481e-09	1.82019e-07	-1.32992	0.254584
ENSG00000290698		lncRNA	novel transcript	4.22323	4.85611	3.86275	2.70616	2.1535	1.8286	1550.66	0.95283	0.159908	5.95859	2.54419e-09	1.88e-07	0.870515	0.146078
ENSG00000072310	SREBF1	protein_coding	sterol regulatory element binding transcription factor 1 [Source:HGNC Symbol;Acc:HGNC:11289]	3.37189	3.32534	2.88778	5.07933	4.73195	4.92868	3070.37	-0.621116	0.104303	-5.95494	2.60165e-09	1.9159e-07	-0.597104	0.100267
ENSG00000175040	CHST2	protein_coding	carbohydrate sulfotransferase 2 [Source:HGNC Symbol;Acc:HGNC:1970]	26.6298	28.3903	31.1357	14.9218	17.2191	19.7121	8762.84	0.732424	0.123034	5.95301	2.63262e-09	1.93211e-07	0.693616	0.116513
ENSG00000179431	FJX1	protein_coding	four-jointed box kinase 1 [Source:HGNC Symbol;Acc:HGNC:17166]	1.43205	1.39427	1.48728	2.38238	2.88963	3.09466	467.683	-0.956153	0.160851	-5.94434	2.77566e-09	2.03019e-07	-0.872716	0.146731
ENSG00000047346	ATOSA	protein_coding	atos homolog A [Source:HGNC Symbol;Acc:HGNC:25609]	8.37993	7.54697	7.84118	5.55476	5.15625	5.54915	6042.86	0.54764	0.0921558	5.94254	2.80631e-09	2.04567e-07	0.530973	0.0893498
ENSG00000143110	C1orf162	protein_coding	chromosome 1 open reading frame 162 [Source:HGNC Symbol;Acc:HGNC:28344]	4.99512	4.81494	4.21986	2.64376	2.34536	1.58838	874.415	1.09402	0.185028	5.91275	3.36434e-09	2.44419e-07	0.971035	0.16419
ENSG00000150625	GPM6A	protein_coding	glycoprotein M6A [Source:HGNC Symbol;Acc:HGNC:4460]	0.320563	0.31822	0.38473	0.129651	0.109695	0.136588	140.58	1.44419	0.244784	5.89987	3.63788e-09	2.63404e-07	1.18256	0.199757
ENSG00000134243	SORT1	protein_coding	sortilin 1 [Source:HGNC Symbol;Acc:HGNC:11186]	0.292264	0.403557	0.334147	0.686361	0.67068	0.941881	465.753	-1.15954	0.196699	-5.895	3.74673e-09	2.70378e-07	-1.01443	0.171968
ENSG00000146112	PPP1R18	protein_coding	protein phosphatase 1 regulatory subunit 18 [Source:HGNC Symbol;Acc:HGNC:29413]	53.2116	53.7947	50.0557	36.6764	37.4514	38.3725	19004.2	0.481366	0.0817327	5.88952	3.87327e-09	2.78578e-07	0.469767	0.079763
ENSG00000110330	BIRC2	protein_coding	baculoviral IAP repeat containing 2 [Source:HGNC Symbol;Acc:HGNC:590]	27.3127	32.923	35.8652	46.995	60.1148	58.7082	18136.2	-0.786966	0.133891	-5.87767	4.16087e-09	2.98269e-07	-0.738058	0.125569
ENSG00000151651	ADAM8	protein_coding	ADAM metallopeptidase domain 8 [Source:HGNC Symbol;Acc:HGNC:215]	3.87364	3.95933	4.69555	8.43837	7.737	6.16213	2545.72	-0.833798	0.141908	-5.87561	4.21283e-09	3.00994e-07	-0.776029	0.132068
ENSG00000138449	SLC40A1	protein_coding	solute carrier family 40 member 1 [Source:HGNC Symbol;Acc:HGNC:10909]	1.0909	0.776499	0.638681	2.56479	1.54443	2.41816	584.102	-1.38195	0.235398	-5.87073	4.33886e-09	3.08976e-07	-1.14665	0.19525
ENSG00000179869	ABCA13	protein_coding	ATP binding cassette subfamily A member 13 [Source:HGNC Symbol;Acc:HGNC:14638]	0.0145669	0.0213889	0.0255812	0.0783908	0.0688919	0.0866278	86.3919	-1.92399	0.327761	-5.87009	4.35553e-09	3.09142e-07	-1.37746	0.233151
ENSG00000099985	OSM	protein_coding	oncostatin M [Source:HGNC Symbol;Acc:HGNC:8506]	0.643336	0.821318	0.679319	1.85514	1.61737	1.48579	231.358	-1.20959	0.206095	-5.86912	4.38103e-09	3.09933e-07	-1.0454	0.177848
ENSG00000042062	RIPOR3	protein_coding	RIPOR family member 3 [Source:HGNC Symbol;Acc:HGNC:16168]	0.271267	0.220152	0.14853	0.605618	0.503498	0.798562	235.221	-1.57873	0.269332	-5.86165	4.58283e-09	3.23149e-07	-1.24419	0.211973
ENSG00000106683	LIMK1	protein_coding	LIM domain kinase 1 [Source:HGNC Symbol;Acc:HGNC:6613]	11.6941	11.0095	11.2521	8.12022	8.17724	7.91425	6275.62	0.487994	0.0834237	5.84958	4.92806e-09	3.46361e-07	0.475755	0.0813306
ENSG00000166523	CLEC4E	protein_coding	C-type lectin domain family 4 member E [Source:HGNC Symbol;Acc:HGNC:14555]	0.00940317	0.00958809	0.0344023	0.258763	0.199549	0.341176	30.9075	-3.88024	0.664309	-5.84103	5.18804e-09	3.63449e-07	-1.5149	0.258965
ENSG00000168918	INPP5D	protein_coding	inositol polyphosphate-5-phosphatase D [Source:HGNC Symbol;Acc:HGNC:6079]	34.6227	32.8753	34.4475	25.0063	24.9606	24.1212	23425.7	0.460511	0.078954	5.83265	5.45545e-09	3.80946e-07	0.450139	0.0771756
ENSG00000249669	CARMN	lncRNA	cardiac mesoderm enhancer-associated non-coding RNA [Source:HGNC Symbol;Acc:HGNC:42872]	0.00610019	0.0124403	0.0122749	0.0472521	0.0511655	0.0933921	62.18	-2.63807	0.452664	-5.82787	5.61391e-09	3.90746e-07	-1.49431	0.256198
ENSG00000090924	PLEKHG2	protein_coding	pleckstrin homology and RhoGEF domain containing G2 [Source:HGNC Symbol;Acc:HGNC:29515]	7.24958	8.20396	9.0875	5.03773	5.31278	5.40563	5631.28	0.639309	0.109754	5.82492	5.71393e-09	3.96429e-07	0.612058	0.105074
ENSG00000178764	ZHX2	protein_coding	zinc fingers and homeoboxes 2 [Source:HGNC Symbol;Acc:HGNC:18513]	12.2003	13.2241	14.1267	8.99021	8.35634	9.10696	4505.63	0.580263	0.099834	5.81228	6.16266e-09	4.26191e-07	0.559647	0.0962848
ENSG00000158715	SLC45A3	protein_coding	solute carrier family 45 member 3 [Source:HGNC Symbol;Acc:HGNC:8642]	1.37451	1.40154	1.20842	2.40933	2.14936	2.39343	629.031	-0.803906	0.138372	-5.80975	6.2567e-09	4.31312e-07	-0.750767	0.129187
ENSG00000130590	SAMD10	protein_coding	sterile alpha motif domain containing 10 [Source:HGNC Symbol;Acc:HGNC:16129]	1.86452	2.32213	2.89209	4.76241	4.76776	4.42012	789.793	-0.977716	0.168816	-5.79162	6.971e-09	4.79023e-07	-0.884542	0.15268
ENSG00000128266	GNAZ	protein_coding	G protein subunit alpha z [Source:HGNC Symbol;Acc:HGNC:4395]	0.94309	1.15581	1.26348	0.422068	0.497899	0.556394	272.743	1.18626	0.204865	5.79046	7.0194e-09	4.80818e-07	1.02701	0.177133
ENSG00000185340	GAS2L1	protein_coding	growth arrest specific 2 like 1 [Source:HGNC Symbol;Acc:HGNC:16955]	0.0424887	0.0509697	0.0731522	0.219072	0.262672	0.272051	62.7443	-2.17308	0.375751	-5.78329	7.32541e-09	5.00191e-07	-1.42929	0.244939
ENSG00000135929	CYP27A1	protein_coding	cytochrome P450 family 27 subfamily A member 1 [Source:HGNC Symbol;Acc:HGNC:2605]	0.0819712	0.0531893	0.0988301	0.394944	0.278629	1.14417	93.8213	-2.95644	0.511877	-5.77568	7.66451e-09	5.21694e-07	-1.46612	0.259831
ENSG00000168615	ADAM9	protein_coding	ADAM metallopeptidase domain 9 [Source:HGNC Symbol;Acc:HGNC:216]	2.33102	2.40374	2.2802	3.19162	3.51785	3.35566	4635.43	-0.520924	0.0902146	-5.77428	7.72848e-09	5.24394e-07	-0.505711	0.0875785
ENSG00000162745	OLFML2B	protein_coding	olfactomedin like 2B [Source:HGNC Symbol;Acc:HGNC:24558]	0	0	0	0.0726581	0.15063	0.15485	19.8826	-7.75913	1.34417	-5.77243	7.81362e-09	5.28509e-07	-1.37774	0.247105
ENSG00000162433	AK4	protein_coding	adenylate kinase 4 [Source:HGNC Symbol;Acc:HGNC:363]	2.3951	2.173	2.31542	3.90608	3.94993	3.22541	2086.93	-0.686557	0.119079	-5.76554	8.13974e-09	5.48847e-07	-0.652362	0.113142
ENSG00000187079	TEAD1	protein_coding	TEA domain transcription factor 1 [Source:HGNC Symbol;Acc:HGNC:11714]	0.226446	0.470272	0.426586	0.73156	1.20505	1.29153	713.749	-1.52304	0.264619	-5.75558	8.63425e-09	5.80378e-07	-1.20907	0.210091
ENSG00000050344	NFE2L3	protein_coding	NFE2 like bZIP transcription factor 3 [Source:HGNC Symbol;Acc:HGNC:7783]	4.53571	4.56696	5.49283	7.26334	8.1021	7.88835	2496.65	-0.671673	0.116801	-5.75056	8.89504e-09	5.9605e-07	-0.639433	0.111189
ENSG00000064886	CHI3L2	protein_coding	chitinase 3 like 2 [Source:HGNC Symbol;Acc:HGNC:1933]	27.3428	22.8485	30.4205	14.5288	12.1214	17.4866	6301.14	0.868901	0.151207	5.74645	9.11368e-09	6.08811e-07	0.801188	0.13942
ENSG00000127241	MASP1	protein_coding	MBL associated serine protease 1 [Source:HGNC Symbol;Acc:HGNC:6901]	0.0203284	0.0241829	0.0170438	0.0725162	0.0838829	0.152163	74.4504	-2.3307	0.405833	-5.74301	9.30092e-09	6.19401e-07	-1.44424	0.250813
ENSG00000089050	RBBP9	protein_coding	RB binding protein 9, serine hydrolase [Source:HGNC Symbol;Acc:HGNC:9892]	10.7444	10.8554	10.3484	17.2559	18.1467	14.4326	4817.96	-0.641318	0.111705	-5.74118	9.40183e-09	6.24195e-07	-0.613041	0.106777
ENSG00000029153	BMAL2	protein_coding	basic helix-loop-helix ARNT like 2 [Source:HGNC Symbol;Acc:HGNC:18984]	8.90466	8.6686	8.71671	12.7811	12.6066	11.689	6800.63	-0.495921	0.0864788	-5.7346	9.77413e-09	6.46921e-07	-0.482582	0.0841517
ENSG00000078304	PPP2R5C	protein_coding	protein phosphatase 2 regulatory subunit B'gamma [Source:HGNC Symbol;Acc:HGNC:9311]	16.8349	16.6828	16.5151	12.3688	12.4293	12.2192	19186.5	0.434678	0.0758152	5.73339	9.84412e-09	6.49561e-07	0.425635	0.0742377
ENSG00000163554	SPTA1	protein_coding	spectrin alpha, erythrocytic 1 [Source:HGNC Symbol;Acc:HGNC:11272]	0.137447	0.0840902	0.0764351	0.363108	0.222235	0.573143	225.679	-1.96104	0.342418	-5.72704	1.02199e-08	6.72301e-07	-1.36387	0.238403
ENSG00000108984	MAP2K6	protein_coding	mitogen-activated protein kinase kinase 6 [Source:HGNC Symbol;Acc:HGNC:6846]	2.02077	1.81289	2.22233	0.848585	0.845414	1.32542	2317.77	1.00358	0.175268	5.72596	1.02847e-08	6.74511e-07	0.901235	0.157381
ENSG00000156140	ADAMTS3	protein_coding	ADAM metallopeptidase with thrombospondin type 1 motif 3 [Source:HGNC Symbol;Acc:HGNC:219]	0.0158621	0.0032348	0.00290163	0.114784	0.0801466	0.0940492	33.4034	-3.72628	0.651277	-5.72149	1.05595e-08	6.90429e-07	-1.45851	0.258774
ENSG00000139329	LUM	protein_coding	lumican [Source:HGNC Symbol;Acc:HGNC:6724]	0.20806	0.28004	0.338735	0.576794	1.23629	2.15056	196.147	-2.26116	0.395342	-5.7195	1.06836e-08	6.96435e-07	-1.42271	0.250062
ENSG00000124006	OBSL1	protein_coding	obscurin like cytoskeletal adaptor 1 [Source:HGNC Symbol;Acc:HGNC:29092]	0.0617729	0.0804843	0.0669633	0.226188	0.166465	0.221702	122.664	-1.55544	0.272442	-5.70924	1.13479e-08	7.37514e-07	-1.22054	0.212984
ENSG00000169604	ANTXR1	protein_coding	ANTXR cell adhesion molecule 1 [Source:HGNC Symbol;Acc:HGNC:21014]	0.047214	0.127958	0.125006	0.242505	0.390484	0.483244	388.465	-1.89459	0.331921	-5.70794	1.1435e-08	7.40939e-07	-1.34248	0.2356
ENSG00000035862	TIMP2	protein_coding	TIMP metallopeptidase inhibitor 2 [Source:HGNC Symbol;Acc:HGNC:11821]	1.49471	1.71941	2.29547	2.97204	4.166	4.81734	1662.33	-1.11749	0.195868	-5.70531	1.16129e-08	7.50214e-07	-0.978648	0.171514
ENSG00000171345	KRT19	protein_coding	keratin 19 [Source:HGNC Symbol;Acc:HGNC:6436]	0.142738	0.232872	0.0957402	0.475236	0.875076	0.884217	96.8968	-2.25097	0.395421	-5.69258	1.25131e-08	8.05954e-07	-1.41965	0.249498
ENSG00000273604	EPOP	protein_coding	elongin BC and polycomb repressive complex 2 associated protein [Source:HGNC Symbol;Acc:HGNC:34493]	8.37945	9.09435	8.11396	12.7584	15.0067	12.3349	3277.66	-0.648137	0.113913	-5.68975	1.27222e-08	8.13421e-07	-0.618471	0.108696
ENSG00000087116	ADAMTS2	protein_coding	ADAM metallopeptidase with thrombospondin type 1 motif 2 [Source:HGNC Symbol;Acc:HGNC:218]	0.027275	0.0113774	0.0498938	0.103614	0.230523	0.285257	97.2915	-2.79987	0.492093	-5.6897	1.2726e-08	8.13421e-07	-1.44982	0.25927
ENSG00000225039	LINC01058	lncRNA	long intergenic non-protein coding RNA 1058 [Source:HGNC Symbol;Acc:HGNC:49061]	0.940879	1.15264	0.959628	0.400139	0.259931	0.245597	99.6474	1.75661	0.308746	5.68949	1.27421e-08	8.13421e-07	1.29832	0.227202
ENSG00000013016	EHD3	protein_coding	EH domain containing 3 [Source:HGNC Symbol;Acc:HGNC:3244]	3.89528	3.67358	4.61204	1.55658	1.55964	2.55834	1320.68	1.10119	0.193608	5.68773	1.28738e-08	8.19402e-07	0.96716	0.170013
ENSG00000242498	ARPIN	protein_coding	actin related protein 2/3 complex inhibitor [Source:HGNC Symbol;Acc:HGNC:28782]	0.0388168	0.0408995	0.0591727	0.13715	0.17521	0.216412	87.9179	-1.92641	0.338822	-5.6856	1.30354e-08	8.27253e-07	-1.35232	0.236564
ENSG00000165092	ALDH1A1	protein_coding	aldehyde dehydrogenase 1 family member A1 [Source:HGNC Symbol;Acc:HGNC:402]	1.0097	0.865946	0.529771	2.44112	1.58194	3.05812	413.006	-1.55955	0.274503	-5.68135	1.33638e-08	8.44446e-07	-1.21878	0.214488
ENSG00000101333	PLCB4	protein_coding	phospholipase C beta 4 [Source:HGNC Symbol;Acc:HGNC:9059]	0.0246864	0.0466729	0.0451586	0.0974976	0.127332	0.154745	164.349	-1.70388	0.299922	-5.68108	1.33846e-08	8.44446e-07	-1.27779	0.224457
ENSG00000143119	CD53	protein_coding	CD53 molecule [Source:HGNC Symbol;Acc:HGNC:1686]	137.3	139.642	133.64	99.6891	103.309	97.1109	23445	0.452191	0.0796744	5.67549	1.38295e-08	8.69969e-07	0.441824	0.0778476
ENSG00000005059	MCUB	protein_coding	mitochondrial calcium uniporter dominant negative subunit beta [Source:HGNC Symbol;Acc:HGNC:26076]	15.0633	14.5561	15.0472	9.58186	10.6346	10.7046	4119.26	0.530501	0.0934816	5.67492	1.38751e-08	8.70301e-07	0.513902	0.0905548
ENSG00000073712	FERMT2	protein_coding	FERM domain containing kindlin 2 [Source:HGNC Symbol;Acc:HGNC:15767]	0.211443	0.405759	0.342346	0.66927	0.81753	0.939074	439.203	-1.33848	0.236112	-5.66882	1.43784e-08	8.99254e-07	-1.10954	0.195608
ENSG00000156966	B3GNT7	protein_coding	UDP-GlcNAc:betaGal beta-1,3-N-acetylglucosaminyltransferase 7 [Source:HGNC Symbol;Acc:HGNC:18811]	2.28461	2.35133	2.2209	1.40395	1.12348	0.90277	573.853	1.00075	0.176731	5.66255	1.49141e-08	9.30063e-07	0.897104	0.158371
ENSG00000124203	ZNF831	protein_coding	zinc finger protein 831 [Source:HGNC Symbol;Acc:HGNC:16167]	0.711806	0.840155	0.928254	0.499712	0.433647	0.44537	709.395	0.847745	0.150077	5.64874	1.61625e-08	1.00459e-06	0.782592	0.138505
ENSG00000167748	KLK1	protein_coding	kallikrein 1 [Source:HGNC Symbol;Acc:HGNC:6357]	3.13823	2.08091	1.65729	1.03285	0.750356	0.781084	344.437	1.42332	0.251989	5.64832	1.62024e-08	1.00459e-06	1.15224	0.203861
ENSG00000167984	NLRC3	protein_coding	NLR family CARD domain containing 3 [Source:HGNC Symbol;Acc:HGNC:29889]	8.52243	7.37525	7.3725	5.35496	4.36408	5.00837	3896.24	0.659916	0.116854	5.64733	1.62957e-08	1.00749e-06	0.628209	0.111237
ENSG00000169991	IFFO2	protein_coding	intermediate filament family orphan 2 [Source:HGNC Symbol;Acc:HGNC:27006]	6.62124	6.63957	6.91983	11.5389	10.7246	9.08293	4880.7	-0.635133	0.112493	-5.646	1.64226e-08	1.01243e-06	-0.606751	0.107463
ENSG00000180549	FUT7	protein_coding	fucosyltransferase 7 [Source:HGNC Symbol;Acc:HGNC:4018]	8.39276	8.43506	8.25136	4.05547	5.03469	5.4624	1009.72	0.784377	0.139289	5.63129	1.78863e-08	1.09952e-06	0.731901	0.129947
ENSG00000124875	CXCL6	protein_coding	C-X-C motif chemokine ligand 6 [Source:HGNC Symbol;Acc:HGNC:10643]	0.555728	0.644432	0.662775	1.32716	1.38745	1.95271	204.215	-1.32602	0.23557	-5.62897	1.81286e-08	1.11125e-06	-1.10034	0.19511
ENSG00000176171	BNIP3	protein_coding	BCL2 interacting protein 3 [Source:HGNC Symbol;Acc:HGNC:1084]	3.61978	3.42792	3.41372	7.68351	6.49222	4.98351	1838.98	-0.87264	0.155215	-5.62214	1.88605e-08	1.15284e-06	-0.801268	0.142508
ENSG00000167930	FAM234A	protein_coding	family with sequence similarity 234 member A [Source:HGNC Symbol;Acc:HGNC:14163]	1.29779	1.22535	1.6081	2.48841	2.3024	2.30177	1055.04	-0.778891	0.138558	-5.6214	1.89411e-08	1.1545e-06	-0.72729	0.129356
ENSG00000176105	YES1	protein_coding	YES proto-oncogene 1, Src family tyrosine kinase [Source:HGNC Symbol;Acc:HGNC:12841]	1.52335	1.90663	1.36342	2.86533	3.08763	2.66533	1048.53	-0.846789	0.150815	-5.61475	1.9685e-08	1.19646e-06	-0.781097	0.139094
ENSG00000132561	MATN2	protein_coding	matrilin 2 [Source:HGNC Symbol;Acc:HGNC:6908]	0.0160129	0.0326556	0.0497968	0.133828	0.252435	0.175716	70.2727	-2.50627	0.446986	-5.60704	2.05813e-08	1.24742e-06	-1.4329	0.255998
ENSG00000265929	MIR5195	miRNA	microRNA 5195 [Source:HGNC Symbol;Acc:HGNC:43526]	19.0397	16.0635	14.851	4.92525	7.03205	4.78964	117.587	1.57851	0.281897	5.59961	2.14834e-08	1.29845e-06	1.21982	0.217074
ENSG00000165646	SLC18A2	protein_coding	solute carrier family 18 member A2 [Source:HGNC Symbol;Acc:HGNC:10935]	0.164361	0.137371	0.113365	0.639864	0.302236	0.634264	125.928	-1.9274	0.344827	-5.58947	2.27763e-08	1.37275e-06	-1.33613	0.238696
ENSG00000108821	COL1A1	protein_coding	collagen type I alpha 1 chain [Source:HGNC Symbol;Acc:HGNC:2197]	1.52028	3.30796	4.53497	13.2008	30.0577	36.6669	12328.3	-3.09355	0.553767	-5.58638	2.31855e-08	1.39352e-06	-1.36553	0.259567
ENSG00000185507	IRF7	protein_coding	interferon regulatory factor 7 [Source:HGNC Symbol;Acc:HGNC:6122]	5.19984	3.57957	3.90366	2.45904	1.71142	1.94307	752.628	1.05305	0.188583	5.58401	2.35033e-08	1.4087e-06	0.930648	0.166616
ENSG00000154188	ANGPT1	protein_coding	angiopoietin 1 [Source:HGNC Symbol;Acc:HGNC:484]	0.0935568	0.114476	0.0698832	0.325793	0.219025	0.527119	147.497	-1.95126	0.349682	-5.5801	2.40384e-08	1.43678e-06	-1.3402	0.240121
ENSG00000213722	DDAH2	protein_coding	DDAH family member 2, ADMA-independent [Source:HGNC Symbol;Acc:HGNC:2716]	4.28496	4.2781	3.97084	2.57914	2.68554	2.54326	736.855	0.682798	0.12246	5.57569	2.46544e-08	1.46953e-06	0.646934	0.116006
ENSG00000090530	P3H2	protein_coding	prolyl 3-hydroxylase 2 [Source:HGNC Symbol;Acc:HGNC:19317]	0.143594	0.359943	0.443263	0.863884	1.19512	1.16308	356.153	-1.76572	0.316724	-5.57494	2.47609e-08	1.47181e-06	-1.28567	0.23078
ENSG00000137831	UACA	protein_coding	uveal autoantigen with coiled-coil domains and ankyrin repeats [Source:HGNC Symbol;Acc:HGNC:15947]	0.888477	0.756503	0.631438	1.33617	1.52092	1.26124	1077.92	-0.855612	0.15354	-5.57257	2.51016e-08	1.48796e-06	-0.78701	0.141208
ENSG00000087085	ACHE	protein_coding	acetylcholinesterase (Cartwright blood group) [Source:HGNC Symbol;Acc:HGNC:108]	0.0272817	0.0500727	0.0873356	0.305863	0.297749	0.260745	64.2664	-2.3831	0.427761	-5.57111	2.53126e-08	1.49286e-06	-1.41784	0.253779
ENSG00000183484	GPR132	protein_coding	G protein-coupled receptor 132 [Source:HGNC Symbol;Acc:HGNC:17482]	13.2108	12.2843	16.0245	23.172	22.6483	20.4902	6932.6	-0.675259	0.121209	-5.57104	2.53227e-08	1.49286e-06	-0.640479	0.114964
ENSG00000134802	SLC43A3	protein_coding	solute carrier family 43 member 3 [Source:HGNC Symbol;Acc:HGNC:17466]	18.9368	20.077	19.9964	27.1979	28.6028	26.3306	9773.11	-0.476917	0.0856838	-5.56602	2.6063e-08	1.53232e-06	-0.464317	0.0834195
ENSG00000171992	SYNPO	protein_coding	synaptopodin [Source:HGNC Symbol;Acc:HGNC:30672]	0.569671	0.375078	0.374161	1.12363	1.06363	0.762441	670.258	-1.16108	0.20911	-5.55249	2.81631e-08	1.65129e-06	-0.99938	0.179934
ENSG00000122420	PTGFR	protein_coding	prostaglandin F receptor [Source:HGNC Symbol;Acc:HGNC:9600]	0.021211	0.0235943	0.0458558	0.110058	0.19486	0.312277	62.5456	-2.76194	0.497486	-5.5518	2.82747e-08	1.65334e-06	-1.42635	0.259249
ENSG00000111348	ARHGDIB	protein_coding	Rho GDP dissociation inhibitor beta [Source:HGNC Symbol;Acc:HGNC:679]	321.903	324.526	297.329	216.653	236.813	221.586	50673.4	0.483413	0.0870874	5.55089	2.84221e-08	1.65747e-06	0.470231	0.0847126
ENSG00000162692	VCAM1	protein_coding	vascular cell adhesion molecule 1 [Source:HGNC Symbol;Acc:HGNC:12663]	0.0293987	0.0374711	0.0168059	0.307126	0.193107	0.0943098	62.8899	-2.83297	0.510966	-5.54435	2.95045e-08	1.71595e-06	-1.41903	0.259688
ENSG00000072657	TRHDE	protein_coding	thyrotropin releasing hormone degrading enzyme [Source:HGNC Symbol;Acc:HGNC:30748]	0.00906275	0.0369639	0.0182362	0.0868263	0.137375	0.141154	80.7686	-2.51117	0.453429	-5.53819	3.05618e-08	1.77266e-06	-1.41299	0.256778
ENSG00000105835	NAMPT	protein_coding	nicotinamide phosphoribosyltransferase [Source:HGNC Symbol;Acc:HGNC:30092]	11.944	12.0592	11.9983	20.4923	18.3692	15.8703	32802.9	-0.604296	0.109139	-5.53692	3.0783e-08	1.78071e-06	-0.578813	0.104537
ENSG00000159403	C1R	protein_coding	complement C1r [Source:HGNC Symbol;Acc:HGNC:1246]	0.911688	1.11124	1.0511	1.74713	1.65099	1.73395	729.991	-0.739436	0.133702	-5.53048	3.19351e-08	1.84068e-06	-0.693609	0.125388
ENSG00000172965	MIR4435-2HG	lncRNA	MIR4435-2 host gene [Source:HGNC Symbol;Acc:HGNC:35163]	1.43514	1.13427	1.05398	0.747571	0.626702	0.744493	3013.16	0.773929	0.139946	5.53018	3.19902e-08	1.84068e-06	0.721682	0.130493
ENSG00000112137	PHACTR1	protein_coding	phosphatase and actin regulator 1 [Source:HGNC Symbol;Acc:HGNC:20990]	0.882266	1.07223	1.17972	0.544894	0.655835	0.636982	1866.56	0.770203	0.139291	5.52947	3.21199e-08	1.84322e-06	0.718666	0.129959
ENSG00000034053	APBA2	protein_coding	amyloid beta precursor protein binding family A member 2 [Source:HGNC Symbol;Acc:HGNC:579]	0.12621	0.0692955	0.0591985	0.344674	0.220743	0.468238	135.662	-2.02399	0.366231	-5.52653	3.26629e-08	1.86941e-06	-1.34835	0.244097
ENSG00000103569	AQP9	protein_coding	aquaporin 9 [Source:HGNC Symbol;Acc:HGNC:643]	0.0824573	0.0770722	0.087989	0.763375	0.152766	0.890853	101.885	-2.86822	0.519266	-5.5236	3.32127e-08	1.8946e-06	-1.39847	0.259998
ENSG00000179715	PCED1B	protein_coding	PC-esterase domain containing 1B [Source:HGNC Symbol;Acc:HGNC:28255]	14.0864	13.121	17.2525	9.67083	8.52034	9.06568	2878.18	0.70609	0.12784	5.52325	3.32786e-08	1.8946e-06	0.665868	0.120552
ENSG00000134853	PDGFRA	protein_coding	platelet derived growth factor receptor alpha [Source:HGNC Symbol;Acc:HGNC:8803]	0.104777	0.230295	0.24065	0.405803	0.679999	0.838629	365.899	-1.74081	0.315319	-5.52077	3.37523e-08	1.91651e-06	-1.27065	0.230322
ENSG00000187164	SHTN1	protein_coding	shootin 1 [Source:HGNC Symbol;Acc:HGNC:29319]	0.165668	0.151072	0.147831	0.341819	0.31169	0.396915	191.645	-1.17845	0.213515	-5.51927	3.40408e-08	1.9238e-06	-1.00856	0.182404
ENSG00000130508	PXDN	protein_coding	peroxidasin [Source:HGNC Symbol;Acc:HGNC:14966]	0.933283	1.27757	1.28855	1.7526	2.56717	2.6314	1804.84	-0.990193	0.17941	-5.51918	3.40591e-08	1.9238e-06	-0.884886	0.160313
ENSG00000002919	SNX11	protein_coding	sorting nexin 11 [Source:HGNC Symbol;Acc:HGNC:14975]	7.34426	6.31781	8.80566	13.2576	12.0769	11.942	3785.21	-0.730124	0.132462	-5.51194	3.54908e-08	1.99944e-06	-0.685656	0.12439
ENSG00000175567	UCP2	protein_coding	uncoupling protein 2 [Source:HGNC Symbol;Acc:HGNC:12518]	45.5143	40.4848	39.0218	29.2696	29.0857	25.8618	8878.4	0.570046	0.103502	5.5076	3.63753e-08	2.03868e-06	0.548333	0.0995585
ENSG00000135446	CDK4	protein_coding	cyclin dependent kinase 4 [Source:HGNC Symbol;Acc:HGNC:1773]	63.1274	80.3685	82.0268	105.738	158.206	144.737	30080	-0.857705	0.155731	-5.5076	3.63763e-08	2.03868e-06	-0.787133	0.142919
ENSG00000187510	PLEKHG7	protein_coding	pleckstrin homology and RhoGEF domain containing G7 [Source:HGNC Symbol;Acc:HGNC:33829]	0.301551	0.234105	0.238201	0.101284	0.0761826	0.0803609	102.593	1.58679	0.288949	5.49159	3.98321e-08	2.22356e-06	1.2125	0.219874
ENSG00000162894	FCMR	protein_coding	Fc mu receptor [Source:HGNC Symbol;Acc:HGNC:14315]	14.9853	13.2601	17.4608	9.69035	8.56268	9.96828	3872.39	0.695635	0.126678	5.49138	3.98813e-08	2.22356e-06	0.656686	0.119581
ENSG00000152661	GJA1	protein_coding	gap junction protein alpha 1 [Source:HGNC Symbol;Acc:HGNC:4274]	0.281547	0.594196	0.550963	0.940947	1.82619	1.92372	318.38	-1.71724	0.313137	-5.48401	4.15792e-08	2.30808e-06	-1.2583	0.229543
ENSG00000152104	PTPN14	protein_coding	protein tyrosine phosphatase non-receptor type 14 [Source:HGNC Symbol;Acc:HGNC:9647]	0.13336	0.203672	0.198959	0.303258	0.469587	0.496724	519.024	-1.24422	0.226886	-5.48387	4.16111e-08	2.30808e-06	-1.04516	0.190499
ENSG00000159167	STC1	protein_coding	stanniocalcin 1 [Source:HGNC Symbol;Acc:HGNC:11373]	0.975951	0.975953	1.47299	3.34855	2.51043	2.01761	716.2	-1.20016	0.219077	-5.47828	4.29482e-08	2.37579e-06	-1.01919	0.185989
ENSG00000172296	SPTLC3	protein_coding	serine palmitoyltransferase long chain base subunit 3 [Source:HGNC Symbol;Acc:HGNC:16253]	0.0117311	0.0106327	0.0214596	0.119564	0.102741	0.0669028	43.5322	-2.71129	0.494955	-5.47785	4.3052e-08	2.37579e-06	-1.42158	0.258795
ENSG00000112149	CD83	protein_coding	CD83 molecule [Source:HGNC Symbol;Acc:HGNC:1703]	25.087	33.1532	38.0922	58.5078	61.3694	50.4047	9743.56	-0.821732	0.150116	-5.47397	4.40066e-08	2.42227e-06	-0.758542	0.138572
ENSG00000100027	YPEL1	protein_coding	yippee like 1 [Source:HGNC Symbol;Acc:HGNC:12845]	0.714693	0.535061	0.716671	0.266201	0.235144	0.317286	199.848	1.26272	0.23077	5.47177	4.45561e-08	2.44628e-06	1.05512	0.192483
ENSG00000187720	THSD4	protein_coding	thrombospondin type 1 domain containing 4 [Source:HGNC Symbol;Acc:HGNC:25835]	0.0277326	0.0353475	0.0418531	0.0918626	0.109298	0.115961	103.719	-1.59398	0.291544	-5.46738	4.56741e-08	2.50129e-06	-1.21315	0.220916
ENSG00000162599	NFIA	protein_coding	nuclear factor I A [Source:HGNC Symbol;Acc:HGNC:7784]	0.0297371	0.0263171	0.022067	0.0676695	0.0515963	0.125456	294.11	-1.64923	0.301997	-5.46109	4.73219e-08	2.58498e-06	-1.23187	0.225551
ENSG00000095203	EPB41L4B	protein_coding	erythrocyte membrane protein band 4.1 like 4B [Source:HGNC Symbol;Acc:HGNC:19818]	0.0501723	0.088107	0.0841313	0.238635	0.257732	0.201034	112.449	-1.64692	0.301815	-5.45671	4.85036e-08	2.64284e-06	-1.23169	0.224925
ENSG00000187474	FPR3	protein_coding	formyl peptide receptor 3 [Source:HGNC Symbol;Acc:HGNC:3828]	0.0159979	0.032625	0.00731621	0.114137	0.202082	0.583994	40.7327	-4.02533	0.737973	-5.45458	4.90893e-08	2.66801e-06	-1.26823	0.252548
ENSG00000257335	MGAM	protein_coding	maltase-glucoamylase [Source:HGNC Symbol;Acc:HGNC:7043]	0.0320007	0.0473661	0.0377668	0.13467	0.107446	0.168088	87.0384	-1.81068	0.332024	-5.45347	4.93974e-08	2.67801e-06	-1.28607	0.234703
ENSG00000255921		lncRNA	novel transcript, antisense to BCAT1	1.52672	1.60345	1.36848	3.01874	4.07305	3.63441	169.908	-1.25482	0.230759	-5.43782	5.39362e-08	2.91675e-06	-1.04843	0.192407
ENSG00000075240	GRAMD4	protein_coding	GRAM domain containing 4 [Source:HGNC Symbol;Acc:HGNC:29113]	5.17742	6.14407	4.64838	2.69507	3.378	3.27126	1901.85	0.772814	0.142155	5.4364	5.43667e-08	2.93268e-06	0.719097	0.132264
ENSG00000167693	NXN	protein_coding	nucleoredoxin [Source:HGNC Symbol;Acc:HGNC:18008]	0.186847	0.196294	0.219233	0.375102	0.602688	0.549499	192.256	-1.34197	0.24688	-5.4357	5.45818e-08	2.93694e-06	-1.09516	0.201103
ENSG00000144677	CTDSPL	protein_coding	CTD small phosphatase like [Source:HGNC Symbol;Acc:HGNC:16890]	0.234548	0.202515	0.207608	0.597635	0.391849	0.624367	203.439	-1.32485	0.244123	-5.42698	5.7317e-08	3.07644e-06	-1.08558	0.1997
ENSG00000004399	PLXND1	protein_coding	plexin D1 [Source:HGNC Symbol;Acc:HGNC:9107]	0.622192	0.600038	0.776508	1.14502	1.12588	1.56332	854.551	-0.939827	0.173406	-5.41981	5.9663e-08	3.19442e-06	-0.845833	0.15602
ENSG00000112303	VNN2	protein_coding	vanin 2 [Source:HGNC Symbol;Acc:HGNC:12706]	10.4421	11.3419	9.76237	7.24647	6.07683	5.0866	1987.26	0.777407	0.143458	5.41905	5.99153e-08	3.19998e-06	0.722436	0.133306
ENSG00000164929	BAALC	protein_coding	BAALC binder of MAP3K1 and KLF4 [Source:HGNC Symbol;Acc:HGNC:14333]	0.361766	0.292266	0.175625	0.0652342	0.0618674	0.0394026	60.991	2.32171	0.428881	5.41341	6.18362e-08	3.29442e-06	1.37684	0.253959
ENSG00000185697	MYBL1	protein_coding	MYB proto-oncogene like 1 [Source:HGNC Symbol;Acc:HGNC:7547]	0.356206	0.424268	0.46483	0.686976	0.893699	0.910351	414.621	-1.00007	0.184756	-5.4129	6.20108e-08	3.29558e-06	-0.888044	0.163957
ENSG00000005381	MPO	protein_coding	myeloperoxidase [Source:HGNC Symbol;Acc:HGNC:7218]	0.0502126	0.10752	0.089557	0.22518	0.794112	0.362152	110.532	-2.48134	0.459057	-5.4053	6.4699e-08	3.43e-06	-1.37626	0.257527
ENSG00000168077	SCARA3	protein_coding	scavenger receptor class A member 3 [Source:HGNC Symbol;Acc:HGNC:19000]	0.0165518	0.0225031	0.015139	0.123712	0.172839	0.136711	30.1065	-3.00352	0.555738	-5.40456	6.49663e-08	3.43573e-06	-1.41895	0.260015
ENSG00000151474	FRMD4A	protein_coding	FERM domain containing 4A [Source:HGNC Symbol;Acc:HGNC:25491]	0.0914001	0.129398	0.164434	0.252522	0.338922	0.403756	311.368	-1.36857	0.253253	-5.40398	6.51765e-08	3.43842e-06	-1.10607	0.204488
ENSG00000100504	PYGL	protein_coding	glycogen phosphorylase L [Source:HGNC Symbol;Acc:HGNC:9725]	2.48892	1.83235	1.88737	3.88483	3.58003	3.35579	1186.74	-0.801429	0.148355	-5.40212	6.58575e-08	3.46587e-06	-0.741126	0.137174
ENSG00000123405	NFE2	protein_coding	nuclear factor, erythroid 2 [Source:HGNC Symbol;Acc:HGNC:7780]	0.978344	0.527568	0.537763	2.88115	1.27385	2.55991	317.268	-1.71703	0.317982	-5.39976	6.67287e-08	3.49573e-06	-1.24748	0.231187
ENSG00000171049	FPR2	protein_coding	formyl peptide receptor 2 [Source:HGNC Symbol;Acc:HGNC:3827]	0.0674538	0.0375165	0.0112175	0.440623	0.123936	0.607789	71.6032	-3.34342	0.619184	-5.39971	6.67489e-08	3.49573e-06	-1.3118	0.25778
ENSG00000152409	JMY	protein_coding	junction mediating and regulatory protein, p53 cofactor [Source:HGNC Symbol;Acc:HGNC:28916]	3.74517	4.35832	6.9773	10.9171	10.9798	9.10921	6426.23	-1.03965	0.1926	-5.39799	6.73928e-08	3.5209e-06	-0.914232	0.169371
ENSG00000268027		lncRNA	novel transcript, sense intronic to CEACAM21	4.70053	4.69852	4.88526	2.77695	2.90153	2.93027	505.353	0.730431	0.13548	5.39144	6.9895e-08	3.64281e-06	0.684032	0.126833
ENSG00000198846	TOX	protein_coding	thymocyte selection associated high mobility group box [Source:HGNC Symbol;Acc:HGNC:18988]	7.53695	7.04844	6.87368	5.01648	4.69275	5.08926	2265.48	0.535917	0.0996175	5.37975	7.45896e-08	3.87812e-06	0.516956	0.0960893
ENSG00000131759	RARA	protein_coding	retinoic acid receptor alpha [Source:HGNC Symbol;Acc:HGNC:9864]	4.60001	4.57578	4.9897	7.32993	6.61164	6.70656	2531.22	-0.543369	0.101024	-5.37863	7.5053e-08	3.89283e-06	-0.523618	0.097348
ENSG00000119711	ALDH6A1	protein_coding	aldehyde dehydrogenase 6 family member A1 [Source:HGNC Symbol;Acc:HGNC:7179]	5.02168	5.63433	5.47241	3.30416	3.90304	3.54456	2753.38	0.585061	0.108809	5.37693	7.57678e-08	3.92048e-06	0.560531	0.104244
ENSG00000140937	CDH11	protein_coding	cadherin 11 [Source:HGNC Symbol;Acc:HGNC:1750]	0.00837254	0.0239041	0.0268027	0.065707	0.155679	0.110399	79.5406	-2.4864	0.462945	-5.37084	7.83717e-08	4.04552e-06	-1.37336	0.257602
ENSG00000145730	PAM	protein_coding	peptidylglycine alpha-amidating monooxygenase [Source:HGNC Symbol;Acc:HGNC:8596]	1.95018	2.11357	1.72697	3.40459	3.07406	2.80707	1738.67	-0.681362	0.126885	-5.36993	7.87669e-08	4.05622e-06	-0.643085	0.119749
ENSG00000103160	HSDL1	protein_coding	hydroxysteroid dehydrogenase like 1 [Source:HGNC Symbol;Acc:HGNC:16475]	4.1581	3.80785	3.59365	2.48053	2.63368	2.46769	1323.95	0.608415	0.113367	5.36679	8.01509e-08	4.11765e-06	0.580821	0.108217
ENSG00000187498	COL4A1	protein_coding	collagen type IV alpha 1 chain [Source:HGNC Symbol;Acc:HGNC:2202]	0.0121288	0.0401939	0.0277339	0.135207	0.412132	0.4233	236.156	-3.60026	0.671982	-5.35767	8.43007e-08	4.31944e-06	-1.20304	0.252606
ENSG00000134242	PTPN22	protein_coding	protein tyrosine phosphatase non-receptor type 22 [Source:HGNC Symbol;Acc:HGNC:9652]	23.02	23.7348	22.407	16.9656	17.1511	17.1018	8298.62	0.433273	0.0808754	5.35729	8.4479e-08	4.31944e-06	0.423045	0.0789658
ENSG00000187605	TET3	protein_coding	tet methylcytosine dioxygenase 3 [Source:HGNC Symbol;Acc:HGNC:28313]	3.15498	2.74944	3.4669	5.08857	4.75546	4.50491	4706.33	-0.614386	0.114861	-5.34894	8.847e-08	4.51281e-06	-0.585819	0.109518
ENSG00000081189	MEF2C	protein_coding	myocyte enhancer factor 2C [Source:HGNC Symbol;Acc:HGNC:6996]	47.1057	49.3548	48.5333	31.6261	36.3763	35.5514	44787.8	0.4856	0.0909242	5.34071	9.25808e-08	4.71136e-06	0.471201	0.0882281
ENSG00000215417	MIR17HG	lncRNA	miR-17-92a-1 cluster host gene [Source:HGNC Symbol;Acc:HGNC:23564]	2.83596	3.89373	3.9618	5.88455	5.58364	6.27424	5620.21	-0.730714	0.136928	-5.33647	9.47744e-08	4.81164e-06	-0.683355	0.128051
ENSG00000138964	PARVG	protein_coding	parvin gamma [Source:HGNC Symbol;Acc:HGNC:14654]	4.54458	3.89514	4.43968	3.08266	2.30472	2.4313	2735.37	0.720302	0.135045	5.3338	9.61806e-08	4.87157e-06	0.674809	0.12651
ENSG00000175857	GAPT	protein_coding	GRB2 binding adaptor protein, transmembrane [Source:HGNC Symbol;Acc:HGNC:26588]	10.3844	8.70154	9.77451	6.12609	6.1289	6.81569	2404.87	0.597539	0.112426	5.31495	1.06684e-07	5.39092e-06	0.570871	0.107404
ENSG00000137710	RDX	protein_coding	radixin [Source:HGNC Symbol;Acc:HGNC:9944]	10.0811	9.79374	9.45815	14.3363	13.7397	12.77	9163.74	-0.477634	0.0899308	-5.31113	1.08946e-07	5.49235e-06	-0.463771	0.0873199
ENSG00000111186	WNT5B	protein_coding	Wnt family member 5B [Source:HGNC Symbol;Acc:HGNC:16265]	0.804756	0.759105	0.853549	1.3225	1.7245	1.41043	446.844	-0.882033	0.166102	-5.3102	1.09508e-07	5.50037e-06	-0.800412	0.15066
ENSG00000145431	PDGFC	protein_coding	platelet derived growth factor C [Source:HGNC Symbol;Acc:HGNC:8801]	0.140831	0.298538	0.33728	0.551483	0.878241	1.06591	300.874	-1.6836	0.317075	-5.30978	1.09759e-07	5.50037e-06	-1.22546	0.230881
ENSG00000136048	DRAM1	protein_coding	DNA damage regulated autophagy modulator 1 [Source:HGNC Symbol;Acc:HGNC:25645]	7.4586	6.31376	7.91854	12.0785	10.4107	11.1789	3343.59	-0.634089	0.119423	-5.30959	1.0987e-07	5.50037e-06	-0.602338	0.113439
ENSG00000102547	CAB39L	protein_coding	calcium binding protein 39 like [Source:HGNC Symbol;Acc:HGNC:20290]	4.18369	3.48658	3.16244	2.22483	2.16502	2.24609	1323.93	0.706714	0.13315	5.30765	1.11045e-07	5.54633e-06	0.663248	0.124949
ENSG00000187134	AKR1C1	protein_coding	aldo-keto reductase family 1 member C1 [Source:HGNC Symbol;Acc:HGNC:384]	0.114125	0.170676	0.229645	0.0142166	0.0448501	0.0426427	82.7886	2.33502	0.440107	5.30557	1.12324e-07	5.59725e-06	1.35109	0.255662
ENSG00000111913	RIPOR2	protein_coding	RHO family interacting cell polarization regulator 2 [Source:HGNC Symbol;Acc:HGNC:13872]	20.8968	17.5997	18.1951	13.8746	11.8484	11.1213	13528.4	0.621749	0.117251	5.30273	1.14081e-07	5.65175e-06	0.591682	0.11158
ENSG00000166347	CYB5A	protein_coding	cytochrome b5 type A [Source:HGNC Symbol;Acc:HGNC:2570]	2.51399	2.60132	2.36849	3.76828	4.12271	3.38754	2666.5	-0.591652	0.111578	-5.3026	1.14164e-07	5.65175e-06	-0.565621	0.106665
ENSG00000130787	HIP1R	protein_coding	huntingtin interacting protein 1 related [Source:HGNC Symbol;Acc:HGNC:18415]	8.59366	8.28831	7.59421	6.00842	5.58728	5.26286	4481.11	0.537973	0.101462	5.3022	1.14413e-07	5.65175e-06	0.518252	0.0977413
ENSG00000116962	NID1	protein_coding	nidogen 1 [Source:HGNC Symbol;Acc:HGNC:7821]	0.162577	0.33935	0.432106	0.633561	1.26021	1.25085	363.326	-1.75051	0.330153	-5.30212	1.14465e-07	5.65175e-06	-1.2449	0.235097
ENSG00000115380	EFEMP1	protein_coding	EGF containing fibulin extracellular matrix protein 1 [Source:HGNC Symbol;Acc:HGNC:3218]	0.0504952	0.160185	0.189872	0.374552	0.657689	0.99302	147.333	-2.3368	0.4409	-5.30006	1.15764e-07	5.70281e-06	-1.34436	0.25612
ENSG00000160593	JAML	protein_coding	junction adhesion molecule like [Source:HGNC Symbol;Acc:HGNC:19084]	1.13343	1.40083	1.22581	0.79033	0.639948	0.761708	784.681	0.778134	0.146923	5.29619	1.18246e-07	5.81184e-06	0.720635	0.136039
ENSG00000076604	TRAF4	protein_coding	TNF receptor associated factor 4 [Source:HGNC Symbol;Acc:HGNC:12034]	12.3217	12.1595	15.4146	20.5205	19.3918	21.8943	7120.17	-0.631439	0.119255	-5.29488	1.19093e-07	5.84016e-06	-0.599906	0.113297
ENSG00000198363	ASPH	protein_coding	aspartate beta-hydroxylase [Source:HGNC Symbol;Acc:HGNC:757]	1.48437	1.70663	1.44195	2.17439	2.41221	2.26654	3865.57	-0.564975	0.106718	-5.29408	1.19615e-07	5.85245e-06	-0.542152	0.102405
ENSG00000173281	PPP1R3B	protein_coding	protein phosphatase 1 regulatory subunit 3B [Source:HGNC Symbol;Acc:HGNC:14942]	6.89187	6.03788	7.65186	4.56834	4.11844	4.60938	2979.91	0.630412	0.119132	5.29173	1.21167e-07	5.91495e-06	0.598993	0.11319
ENSG00000106333	PCOLCE	protein_coding	procollagen C-endopeptidase enhancer [Source:HGNC Symbol;Acc:HGNC:8738]	0.714175	0.748541	0.957038	1.36099	1.73881	1.88134	379.61	-1.04108	0.196769	-5.29087	1.21735e-07	5.92931e-06	-0.910775	0.172017
ENSG00000110080	ST3GAL4	protein_coding	ST3 beta-galactoside alpha-2,3-sialyltransferase 4 [Source:HGNC Symbol;Acc:HGNC:10864]	0.842633	0.760357	0.753659	1.26733	1.2509	1.46499	579.429	-0.758044	0.143328	-5.28889	1.23059e-07	5.98028e-06	-0.704555	0.133175
ENSG00000115183	TANC1	protein_coding	tetratricopeptide repeat, ankyrin repeat and coiled-coil containing 1 [Source:HGNC Symbol;Acc:HGNC:29364]	0.225793	0.263667	0.18471	0.465579	0.375772	0.515699	464.417	-1.01092	0.191171	-5.28806	1.23623e-07	5.99417e-06	-0.890567	0.16833
ENSG00000152377	SPOCK1	protein_coding	SPARC (osteonectin), cwcv and kazal like domains proteoglycan 1 [Source:HGNC Symbol;Acc:HGNC:11251]	0.148792	0.42225	0.400076	0.750941	1.2373	1.17079	392.541	-1.70145	0.321823	-5.28692	1.24393e-07	6.01801e-06	-1.22793	0.232511
ENSG00000140398	NEIL1	protein_coding	nei like DNA glycosylase 1 [Source:HGNC Symbol;Acc:HGNC:18448]	2.58202	2.27512	1.86206	1.41213	0.843311	0.761185	1035.61	1.15595	0.218942	5.27971	1.29391e-07	6.2458e-06	0.981765	0.18594
ENSG00000067606	PRKCZ	protein_coding	protein kinase C zeta [Source:HGNC Symbol;Acc:HGNC:9412]	0.639863	0.764378	0.823046	0.354784	0.391177	0.434593	401.991	0.915114	0.173524	5.27369	1.33704e-07	6.43958e-06	0.823499	0.156062
ENSG00000213347	MXD3	protein_coding	MAX dimerization protein 3 [Source:HGNC Symbol;Acc:HGNC:14008]	2.38085	2.32971	2.16906	1.562	1.21482	1.10324	782.313	0.827087	0.157115	5.26422	1.40782e-07	6.76538e-06	0.757903	0.143945
ENSG00000130052	STARD8	protein_coding	StAR related lipid transfer domain containing 8 [Source:HGNC Symbol;Acc:HGNC:19161]	0.163979	0.0999142	0.0786492	0.472852	0.264728	0.483122	133.191	-1.83619	0.34899	-5.26144	1.42935e-07	6.85359e-06	-1.26321	0.239968
ENSG00000085265	FCN1	protein_coding	ficolin 1 [Source:HGNC Symbol;Acc:HGNC:3623]	0.00292951	0	0.00535892	0.101517	0.0251634	0.0933293	26.5557	-4.70072	0.893608	-5.26038	1.43756e-07	6.87766e-06	-1.21591	0.247401
ENSG00000240184	PCDHGC3	protein_coding	protocadherin gamma subfamily C, 3 [Source:HGNC Symbol;Acc:HGNC:8716]	0.016375	0.0500911	0.0617815	0.14812	0.293721	0.282577	70.9753	-2.49416	0.474346	-5.25811	1.45547e-07	6.94793e-06	-1.3481	0.258321
ENSG00000177575	CD163	protein_coding	CD163 molecule [Source:HGNC Symbol;Acc:HGNC:1631]	0	0.00389789	0.00699286	0.05065	0.0328357	0.33491	38.267	-5.24582	0.998074	-5.25594	1.47267e-07	7.01451e-06	-1.00147	0.234213
ENSG00000264522	OTUD7B	protein_coding	OTU deubiquitinase 7B [Source:HGNC Symbol;Acc:HGNC:16683]	3.24974	3.28862	3.09707	4.49806	4.89523	4.28444	4369.67	-0.505372	0.0962415	-5.25108	1.51209e-07	7.18644e-06	-0.488642	0.0930541
ENSG00000008282	SYPL1	protein_coding	synaptophysin like 1 [Source:HGNC Symbol;Acc:HGNC:11507]	27.0089	26.9907	30.6688	18.8477	18.1353	20.9431	6358.78	0.54755	0.10433	5.24823	1.53567e-07	7.28246e-06	0.526374	0.100294
ENSG00000182578	CSF1R	protein_coding	colony stimulating factor 1 receptor [Source:HGNC Symbol;Acc:HGNC:2433]	1.05945	0.937276	1.04007	1.76596	1.51108	1.93624	651.445	-0.77995	0.148679	-5.24585	1.55566e-07	7.36109e-06	-0.721048	0.137413
ENSG00000140749	IGSF6	protein_coding	immunoglobulin superfamily member 6 [Source:HGNC Symbol;Acc:HGNC:5953]	0.185937	0.0555705	0.0967619	0.548923	0.298045	1.30786	132.501	-2.67276	0.51	-5.24071	1.5996e-07	7.55241e-06	-1.32831	0.259924
ENSG00000160999	SH2B2	protein_coding	SH2B adaptor protein 2 [Source:HGNC Symbol;Acc:HGNC:17381]	6.43109	6.94884	5.92868	3.70377	4.50391	3.58821	1146.27	0.711182	0.135845	5.23526	1.64755e-07	7.76181e-06	0.66576	0.127155
ENSG00000166250	CLMP	protein_coding	CXADR like membrane protein [Source:HGNC Symbol;Acc:HGNC:24039]	0.342865	0.549064	0.948841	1.38661	1.79015	2.20563	559.948	-1.54692	0.295518	-5.23461	1.65331e-07	7.77202e-06	-1.16816	0.223265
ENSG00000184574	LPAR5	protein_coding	lysophosphatidic acid receptor 5 [Source:HGNC Symbol;Acc:HGNC:13307]	7.70919	6.93647	7.48407	5.25318	3.74121	4.1601	1498.81	0.750713	0.1435	5.23144	1.68194e-07	7.88942e-06	0.697608	0.133337
ENSG00000137101	CD72	protein_coding	CD72 molecule [Source:HGNC Symbol;Acc:HGNC:1696]	10.2216	10.0506	12.5605	7.28482	5.33364	6.72202	2339.38	0.763589	0.146097	5.2266	1.72655e-07	8.07505e-06	0.707752	0.135405
ENSG00000115267	IFIH1	protein_coding	interferon induced with helicase C domain 1 [Source:HGNC Symbol;Acc:HGNC:18873]	11.808	11.9578	11.8119	17.4485	18.6028	15.3383	6965.78	-0.530401	0.101486	-5.22634	1.729e-07	8.07505e-06	-0.510949	0.0977633
ENSG00000162627	SNX7	protein_coding	sorting nexin 7 [Source:HGNC Symbol;Acc:HGNC:14971]	0.440926	0.614083	0.427881	0.931675	1.92358	1.52273	185.708	-1.56335	0.299678	-5.21676	1.82076e-07	8.48295e-06	-1.17262	0.224545
ENSG00000159110	IFNAR2	protein_coding	interferon alpha and beta receptor subunit 2 [Source:HGNC Symbol;Acc:HGNC:5433]	4.10513	3.53358	3.71148	2.56791	2.43186	2.76454	4062.66	0.547621	0.10498	5.21641	1.82421e-07	8.48295e-06	0.526187	0.100869
ENSG00000138080	EMILIN1	protein_coding	elastin microfibril interfacer 1 [Source:HGNC Symbol;Acc:HGNC:19880]	0.828255	0.638486	1.16107	1.65932	1.9616	3.16612	563.589	-1.36855	0.262386	-5.2158	1.83028e-07	8.49291e-06	-1.09049	0.20904
ENSG00000165959	CLMN	protein_coding	calmin [Source:HGNC Symbol;Acc:HGNC:19972]	0.558453	0.50881	0.620194	0.330399	0.258924	0.348887	632.048	0.846427	0.162346	5.21372	1.85087e-07	8.56999e-06	0.771307	0.147891
ENSG00000137486	ARRB1	protein_coding	arrestin beta 1 [Source:HGNC Symbol;Acc:HGNC:711]	0.412524	0.226937	0.209733	0.914219	0.517969	0.886302	480.152	-1.44985	0.278153	-5.21242	1.86395e-07	8.61207e-06	-1.12653	0.216144
ENSG00000133069	TMCC2	protein_coding	transmembrane and coiled-coil domain family 2 [Source:HGNC Symbol;Acc:HGNC:24239]	0.337904	0.328976	0.331761	0.677116	0.763959	0.565959	268.252	-1.00598	0.19306	-5.21071	1.88122e-07	8.67333e-06	-0.884136	0.169521
ENSG00000189319	FAM53B	protein_coding	family with sequence similarity 53 member B [Source:HGNC Symbol;Acc:HGNC:28968]	4.57478	4.72199	4.88609	3.11422	3.49692	3.3002	2412.98	0.517055	0.0992583	5.20918	1.89673e-07	8.72615e-06	0.498888	0.0957677
ENSG00000102362	SYTL4	protein_coding	synaptotagmin like 4 [Source:HGNC Symbol;Acc:HGNC:15588]	0.0465135	0.0319864	0.028692	0.157656	0.0896353	0.165606	81.9196	-1.94856	0.374279	-5.20617	1.92777e-07	8.85012e-06	-1.28138	0.245498
ENSG00000138134	STAMBPL1	protein_coding	STAM binding protein like 1 [Source:HGNC Symbol;Acc:HGNC:24105]	7.95052	7.72868	7.55326	5.09342	5.7109	5.67783	3849.47	0.495089	0.095228	5.19898	2.00381e-07	9.17966e-06	0.479033	0.0921379
ENSG00000125733	TRIP10	protein_coding	thyroid hormone receptor interactor 10 [Source:HGNC Symbol;Acc:HGNC:12304]	10.9277	11.6032	13.3845	18.342	17.8592	16.8044	5433.38	-0.561341	0.107987	-5.19824	2.01181e-07	9.19677e-06	-0.538147	0.103523
ENSG00000011523	CEP68	protein_coding	centrosomal protein 68 [Source:HGNC Symbol;Acc:HGNC:29076]	4.76727	4.63593	6.56331	3.1336	2.92659	3.41579	4614.72	0.752731	0.144838	5.19706	2.02467e-07	9.236e-06	0.698564	0.134411
ENSG00000160050	CCDC28B	protein_coding	coiled-coil domain containing 28B [Source:HGNC Symbol;Acc:HGNC:28163]	2.65452	2.60431	2.83216	4.23815	3.77581	4.17256	1203.9	-0.590744	0.113697	-5.19578	2.03867e-07	9.28024e-06	-0.563809	0.108503
ENSG00000149516	MS4A3	protein_coding	membrane spanning 4-domains A3 [Source:HGNC Symbol;Acc:HGNC:7317]	0.576547	0.40281	0.322261	1.52891	0.944071	1.25665	160.577	-1.52056	0.293625	-5.17859	2.23566e-07	1.01555e-05	-1.15224	0.22216
ENSG00000035664	DAPK2	protein_coding	death associated protein kinase 2 [Source:HGNC Symbol;Acc:HGNC:2675]	0.684235	0.718431	0.586392	0.416272	0.388889	0.401758	669.29	0.720287	0.139122	5.17739	2.25015e-07	1.01999e-05	0.672191	0.129805
ENSG00000255571	MIR9-3HG	lncRNA	MIR9-3 host gene [Source:HGNC Symbol;Acc:HGNC:27388]	0.102311	0.115189	0.0818806	0.0315	0.0236934	0.0245213	60.6065	1.9099	0.368948	5.17661	2.25957e-07	1.02111e-05	1.27055	0.243935
ENSG00000105738	SIPA1L3	protein_coding	signal induced proliferation associated 1 like 3 [Source:HGNC Symbol;Acc:HGNC:23801]	11.6943	10.6664	12.3057	8.38772	8.27299	8.28239	9459.49	0.474956	0.0917542	5.1764	2.26209e-07	1.02111e-05	0.460623	0.0889846
ENSG00000099194	SCD	protein_coding	stearoyl-CoA desaturase [Source:HGNC Symbol;Acc:HGNC:10571]	71.6014	63.6319	53.7657	93.9938	98.1648	93.858	38192.8	-0.597739	0.115551	-5.17294	2.30443e-07	1.03667e-05	-0.569626	0.110117
ENSG00000164125	GASK1B	protein_coding	golgi associated kinase 1B [Source:HGNC Symbol;Acc:HGNC:25312]	0.00846286	0.00575285	0.00774051	0.0488774	0.0427604	0.195968	37.3941	-3.71292	0.717778	-5.1728	2.30617e-07	1.03667e-05	-1.22573	0.253305
ENSG00000136689	IL1RN	protein_coding	interleukin 1 receptor antagonist [Source:HGNC Symbol;Acc:HGNC:6000]	0.035719	0.0424916	0.0108901	0.251802	0.153406	0.205463	40.0552	-2.7891	0.539264	-5.17205	2.31538e-07	1.03865e-05	-1.33444	0.260036
ENSG00000222042		lncRNA	novel transcript	0.73719	0.647607	0.65352	1.75701	1.616	1.81662	108.585	-1.34905	0.261528	-5.15833	2.49159e-07	1.11537e-05	-1.077	0.208056
ENSG00000155254	MARVELD1	protein_coding	MARVEL domain containing 1 [Source:HGNC Symbol;Acc:HGNC:28674]	0.534132	0.383262	0.407117	0.782984	1.20614	1.17587	231.998	-1.25769	0.24391	-5.15636	2.51797e-07	1.12485e-05	-1.03082	0.19967
ENSG00000187098	MITF	protein_coding	melanocyte inducing transcription factor [Source:HGNC Symbol;Acc:HGNC:7105]	0.0883891	0.119151	0.0972876	0.218347	0.272505	0.383147	134.067	-1.52215	0.295527	-5.15062	2.59627e-07	1.15743e-05	-1.15025	0.222796
ENSG00000005844	ITGAL	protein_coding	integrin subunit alpha L [Source:HGNC Symbol;Acc:HGNC:6148]	32.2912	30.1378	32.0466	24.0733	21.0231	23.0431	24589.1	0.471453	0.0916027	5.14672	2.65084e-07	1.17866e-05	0.457271	0.0888469
ENSG00000138185	ENTPD1	protein_coding	ectonucleoside triphosphate diphosphohydrolase 1 [Source:HGNC Symbol;Acc:HGNC:3363]	18.6632	21.0592	19.2056	12.9289	14.9605	12.1501	21761.6	0.557556	0.108339	5.14642	2.65503e-07	1.17866e-05	0.534373	0.103834
ENSG00000142875	PRKACB	protein_coding	protein kinase cAMP-activated catalytic subunit beta [Source:HGNC Symbol;Acc:HGNC:9381]	21.8848	21.5932	18.2448	14.6732	14.2809	13.9648	10978.5	0.52416	0.101857	5.14605	2.66027e-07	1.17866e-05	0.504801	0.0980944
ENSG00000155962	CLIC2	protein_coding	chloride intracellular channel 2 [Source:HGNC Symbol;Acc:HGNC:2063]	0.958826	0.877918	1.21704	1.86674	1.83505	2.15419	387.893	-0.938427	0.182373	-5.14565	2.66595e-07	1.17876e-05	-0.835737	0.162314
ENSG00000074416	MGLL	protein_coding	monoglyceride lipase [Source:HGNC Symbol;Acc:HGNC:17038]	3.00048	3.32731	3.37243	4.70248	5.87037	4.53662	4296.86	-0.639223	0.124296	-5.14274	2.70756e-07	1.1947e-05	-0.604691	0.117579
ENSG00000181744	DIPK2A	protein_coding	divergent protein kinase domain 2A [Source:HGNC Symbol;Acc:HGNC:28490]	4.86859	5.30041	5.11178	3.48157	3.41496	3.76654	2172.67	0.518796	0.100913	5.14102	2.73248e-07	1.20324e-05	0.499978	0.0972489
ENSG00000158023	CFAP251	protein_coding	cilia and flagella associated protein 251 [Source:HGNC Symbol;Acc:HGNC:28506]	0.236956	0.22541	0.214088	0.098665	0.121918	0.120831	240.058	0.985232	0.191831	5.13593	2.80756e-07	1.23378e-05	0.867299	0.168691
ENSG00000112769	LAMA4	protein_coding	laminin subunit alpha 4 [Source:HGNC Symbol;Acc:HGNC:6484]	0.111303	0.244954	0.312196	0.847029	1.25224	1.41919	769.109	-2.39571	0.466538	-5.13509	2.82015e-07	1.2368e-05	-1.30141	0.258488
ENSG00000150687	PRSS23	protein_coding	serine protease 23 [Source:HGNC Symbol;Acc:HGNC:14370]	0.194242	0.28521	0.295809	0.421684	0.682109	0.651484	443.935	-1.17883	0.229595	-5.13438	2.83076e-07	1.23893e-05	-0.986471	0.192032
ENSG00000218336	TENM3	protein_coding	teneurin transmembrane protein 3 [Source:HGNC Symbol;Acc:HGNC:29944]	0.0434957	0.0547311	0.0592515	0.099038	0.21042	0.244054	130.899	-1.81384	0.353356	-5.13318	2.84886e-07	1.24433e-05	-1.23845	0.241122
ENSG00000165684	SNAPC4	protein_coding	small nuclear RNA activating complex polypeptide 4 [Source:HGNC Symbol;Acc:HGNC:11137]	4.25959	5.27171	5.63449	7.59824	7.7741	7.89485	4430.47	-0.617378	0.12031	-5.13154	2.87376e-07	1.25267e-05	-0.586026	0.114198
ENSG00000020181	ADGRA2	protein_coding	adhesion G protein-coupled receptor A2 [Source:HGNC Symbol;Acc:HGNC:17849]	0.0831552	0.182379	0.137764	0.291037	0.439186	0.530393	180.691	-1.64546	0.32099	-5.12621	2.9563e-07	1.28605e-05	-1.18999	0.232002
ENSG00000167323	STIM1	protein_coding	stromal interaction molecule 1 [Source:HGNC Symbol;Acc:HGNC:11386]	6.04469	5.73716	5.85804	4.18781	4.35277	4.47516	5658.02	0.438505	0.0855928	5.12315	3.0047e-07	1.30447e-05	0.426944	0.0833354
ENSG00000103365	GGA2	protein_coding	golgi associated, gamma adaptin ear containing, ARF binding protein 2 [Source:HGNC Symbol;Acc:HGNC:16064]	31.5518	29.34	28.6042	22.5309	21.8262	19.8211	19390.2	0.479775	0.0937451	5.11786	3.09019e-07	1.33779e-05	0.46468	0.0907956
ENSG00000154229	PRKCA	protein_coding	protein kinase C alpha [Source:HGNC Symbol;Acc:HGNC:9393]	0.451544	0.565895	0.335678	0.809944	0.943768	0.889849	684.66	-0.967323	0.189017	-5.11764	3.09385e-07	1.33779e-05	-0.854414	0.166914
ENSG00000170638	TRABD	protein_coding	TraB domain containing [Source:HGNC Symbol;Acc:HGNC:28805]	38.8217	38.0836	41.6688	29.4063	28.8359	29.5949	9982.99	0.432917	0.0846771	5.11256	3.17823e-07	1.36912e-05	0.42174	0.0824905
ENSG00000158481	CD1C	protein_coding	CD1c molecule [Source:HGNC Symbol;Acc:HGNC:1636]	3.33163	1.14167	1.86499	0.732938	0.630118	0.696808	314.382	1.62148	0.317158	5.11251	3.17898e-07	1.36912e-05	1.18002	0.23095
ENSG00000114353	GNAI2	protein_coding	G protein subunit alpha i2 [Source:HGNC Symbol;Acc:HGNC:4385]	50.6842	51.8446	52.3051	38.5017	40.3948	38.6501	30919.3	0.397499	0.0777695	5.11124	3.20047e-07	1.37563e-05	0.388807	0.0760689
ENSG00000174059	CD34	protein_coding	CD34 molecule [Source:HGNC Symbol;Acc:HGNC:1662]	0.162758	0.201609	0.0904221	0.426385	0.33504	0.488646	240.935	-1.46183	0.286173	-5.10821	3.25229e-07	1.39512e-05	-1.1212	0.219366
ENSG00000137216	TMEM63B	protein_coding	transmembrane protein 63B [Source:HGNC Symbol;Acc:HGNC:17735]	1.93155	2.02844	2.29278	3.85282	3.11697	3.18749	1113.14	-0.699335	0.136937	-5.107	3.2731e-07	1.40126e-05	-0.654007	0.128045
ENSG00000164171	ITGA2	protein_coding	integrin subunit alpha 2 [Source:HGNC Symbol;Acc:HGNC:6137]	0.458883	0.638708	0.525288	0.855057	1.09387	1.07377	562.309	-0.897907	0.176083	-5.09934	3.40842e-07	1.45375e-05	-0.80557	0.157921
ENSG00000064687	ABCA7	protein_coding	ATP binding cassette subfamily A member 7 [Source:HGNC Symbol;Acc:HGNC:37]	3.64343	3.88996	3.99173	2.81578	2.11613	2.47768	2783.88	0.637374	0.124992	5.0993	3.40917e-07	1.45375e-05	0.602577	0.118164
ENSG00000130589	HELZ2	protein_coding	helicase with zinc finger 2 [Source:HGNC Symbol;Acc:HGNC:30021]	1.79439	1.44364	1.9378	0.987662	1.03418	1.14532	1543.17	0.708523	0.139089	5.09401	3.50567e-07	1.49195e-05	0.661246	0.129796
ENSG00000146242	TPBG	protein_coding	trophoblast glycoprotein [Source:HGNC Symbol;Acc:HGNC:12004]	0.421465	0.78137	0.873196	1.5295	1.69718	1.68405	372.828	-1.24121	0.243886	-5.08929	3.59411e-07	1.52162e-05	-1.01731	0.199771
ENSG00000114270	COL7A1	protein_coding	collagen type VII alpha 1 chain [Source:HGNC Symbol;Acc:HGNC:2214]	0.374379	0.488628	0.705849	0.999206	1.03409	1.69895	904.703	-1.25011	0.24564	-5.0892	3.59579e-07	1.52162e-05	-1.02187	0.200782
ENSG00000242574	HLA-DMB	protein_coding	major histocompatibility complex, class II, DM beta [Source:HGNC Symbol;Acc:HGNC:4935]	12.6252	13.6007	14.6351	9.93078	7.65989	9.02136	4771.36	0.618685	0.12157	5.08911	3.59755e-07	1.52162e-05	0.586638	0.115271
ENSG00000172638	EFEMP2	protein_coding	EGF containing fibulin extracellular matrix protein 2 [Source:HGNC Symbol;Acc:HGNC:3219]	0.275959	0.415779	0.395559	0.659072	0.907363	0.809176	286.498	-1.12734	0.221534	-5.08879	3.6036e-07	1.52162e-05	-0.954186	0.187336
ENSG00000137573	SULF1	protein_coding	sulfatase 1 [Source:HGNC Symbol;Acc:HGNC:20391]	0.182633	0.297476	0.42412	0.989937	1.88035	2.83154	949.079	-2.65643	0.522282	-5.08619	3.6533e-07	1.53959e-05	-1.27627	0.260072
ENSG00000179981	TSHZ1	protein_coding	teashirt zinc finger homeobox 1 [Source:HGNC Symbol;Acc:HGNC:10669]	2.04749	2.59712	2.6192	1.44676	1.61671	1.5019	1553.32	0.670149	0.131908	5.08042	3.766e-07	1.58399e-05	0.629654	0.123928
ENSG00000111817	DSE	protein_coding	dermatan sulfate epimerase [Source:HGNC Symbol;Acc:HGNC:21144]	3.38173	3.0178	4.5676	5.76082	6.0606	6.77247	8697.87	-0.761561	0.149946	-5.07892	3.79585e-07	1.59344e-05	-0.703125	0.138438
ENSG00000276107	THBS1-IT1	lncRNA	THBS1 intronic transcript 1 [Source:HGNC Symbol;Acc:HGNC:55225]	0.19712	0.371071	0.527016	1.37544	1.30245	2.72398	73.0047	-2.29971	0.453338	-5.07283	3.91948e-07	1.64215e-05	-1.29778	0.256891
ENSG00000185245	GP1BA	protein_coding	glycoprotein Ib platelet subunit alpha [Source:HGNC Symbol;Acc:HGNC:4439]	0.636633	0.324576	0.181967	1.77536	0.902471	1.8545	218.725	-1.98959	0.392374	-5.07066	3.96445e-07	1.65777e-05	-1.26008	0.24973
ENSG00000120162	MOB3B	protein_coding	MOB kinase activator 3B [Source:HGNC Symbol;Acc:HGNC:23825]	3.15641	3.28374	3.55805	2.18447	2.44038	2.18959	1835.03	0.553395	0.109249	5.06545	4.07433e-07	1.70042e-05	0.530013	0.104628
ENSG00000132002	DNAJB1	protein_coding	DnaJ heat shock protein family (Hsp40) member B1 [Source:HGNC Symbol;Acc:HGNC:5270]	11.2231	12.8183	14.4281	6.85522	8.37717	8.9121	7859.19	0.671972	0.132705	5.06364	4.11332e-07	1.71055e-05	0.630904	0.124593
ENSG00000164626	KCNK5	protein_coding	potassium two pore domain channel subfamily K member 5 [Source:HGNC Symbol;Acc:HGNC:6280]	0.270298	0.18574	0.266038	0.781556	0.44832	0.839806	161.898	-1.51892	0.299968	-5.06359	4.11445e-07	1.71055e-05	-1.13917	0.224619
ENSG00000162733	DDR2	protein_coding	discoidin domain receptor tyrosine kinase 2 [Source:HGNC Symbol;Acc:HGNC:2731]	0.374524	0.556496	0.562379	0.760376	1.18703	1.16446	783.549	-1.05918	0.209738	-5.05002	4.41765e-07	1.83307e-05	-0.910978	0.180349
ENSG00000165801	ARHGEF40	protein_coding	Rho guanine nucleotide exchange factor 40 [Source:HGNC Symbol;Acc:HGNC:25516]	0.130217	0.188102	0.194782	0.341473	0.374209	0.505358	217.825	-1.25119	0.247833	-5.04853	4.45214e-07	1.84383e-05	-1.01964	0.201693
ENSG00000185436	IFNLR1	protein_coding	interferon lambda receptor 1 [Source:HGNC Symbol;Acc:HGNC:18584]	3.02613	3.16823	3.63214	1.92623	1.68931	2.28176	1190.73	0.736117	0.145946	5.04376	4.56469e-07	1.88683e-05	0.682404	0.135278
ENSG00000154589	LY96	protein_coding	lymphocyte antigen 96 [Source:HGNC Symbol;Acc:HGNC:17156]	16.5426	16.3813	14.5123	10.3554	9.82526	8.26987	650.287	0.738302	0.146603	5.03606	4.752e-07	1.96049e-05	0.683944	0.135783
ENSG00000152413	HOMER1	protein_coding	homer scaffold protein 1 [Source:HGNC Symbol;Acc:HGNC:17512]	2.56673	2.13371	2.16847	3.48183	3.37637	3.43308	1597.02	-0.583392	0.115853	-5.03563	4.76272e-07	1.96117e-05	-0.555817	0.11037
ENSG00000187764	SEMA4D	protein_coding	semaphorin 4D [Source:HGNC Symbol;Acc:HGNC:10732]	16.7527	14.2256	15.2639	11.6185	8.9608	9.81989	16636.2	0.605198	0.120276	5.03174	4.86043e-07	1.99759e-05	0.574479	0.114171
ENSG00000173402	DAG1	protein_coding	dystroglycan 1 [Source:HGNC Symbol;Acc:HGNC:2666]	2.40478	2.23761	2.33531	3.16814	3.28966	3.41867	1856.88	-0.501363	0.099689	-5.02927	4.92339e-07	2.01962e-05	-0.483601	0.096153
ENSG00000132465	JCHAIN	protein_coding	joining chain of multimeric IgA and IgM [Source:HGNC Symbol;Acc:HGNC:5713]	312.02	247.833	169.683	135.724	137.186	120.384	26610.4	0.891366	0.177287	5.02782	4.96091e-07	2.02865e-05	0.798562	0.158834
ENSG00000105610	KLF1	protein_coding	KLF transcription factor 1 [Source:HGNC Symbol;Acc:HGNC:6345]	0.56503	0.330227	0.271006	0.983217	1.17679	1.84766	127.933	-1.78438	0.354911	-5.02769	4.96422e-07	2.02865e-05	-1.2147	0.241529
ENSG00000104643	MTMR9	protein_coding	myotubularin related protein 9 [Source:HGNC Symbol;Acc:HGNC:14596]	5.20945	5.06511	5.15551	7.17372	7.19425	6.62552	4692.42	-0.444074	0.0884147	-5.02262	5.09704e-07	2.07899e-05	-0.431603	0.0859307
ENSG00000106034	CPED1	protein_coding	cadherin like and PC-esterase domain containing 1 [Source:HGNC Symbol;Acc:HGNC:26159]	0.240143	0.31862	0.362547	0.530796	0.659315	0.782209	340.802	-1.09801	0.218655	-5.02167	5.1225e-07	2.08544e-05	-0.933112	0.185675
ENSG00000211898	IGHD	IG_C_gene	immunoglobulin heavy constant delta [Source:HGNC Symbol;Acc:HGNC:5480]	41.1662	50.1008	38.2159	24.965	30.4957	21.3775	5307.18	0.752965	0.149986	5.02025	5.1604e-07	2.09691e-05	0.695153	0.138468
ENSG00000106948	AKNA	protein_coding	AT-hook transcription factor [Source:HGNC Symbol;Acc:HGNC:24108]	31.7186	29.5221	33.8741	22.6487	21.9666	24.1281	26628.3	0.468445	0.0933593	5.01766	5.23053e-07	2.12141e-05	0.453825	0.0904453
ENSG00000068831	RASGRP2	protein_coding	RAS guanyl releasing protein 2 [Source:HGNC Symbol;Acc:HGNC:9879]	2.35481	2.55945	3.05778	1.72788	1.54335	1.70559	1207.67	0.679941	0.135763	5.0083	5.49126e-07	2.22298e-05	0.636579	0.127091
ENSG00000104635	SLC39A14	protein_coding	solute carrier family 39 member 14 [Source:HGNC Symbol;Acc:HGNC:20858]	15.2592	16.2434	15.9478	20.3046	21.5075	21.5583	11735.5	-0.417409	0.0833541	-5.00766	5.50968e-07	2.22626e-05	-0.406958	0.0812667
ENSG00000105894	PTN	protein_coding	pleiotrophin [Source:HGNC Symbol;Acc:HGNC:9630]	0.123343	0.167691	0.137885	0.495865	0.512422	0.667044	52.321	-1.96842	0.393338	-5.00438	5.60418e-07	2.26021e-05	-1.25289	0.248682
ENSG00000128512	DOCK4	protein_coding	dedicator of cytokinesis 4 [Source:HGNC Symbol;Acc:HGNC:19192]	0.122719	0.16941	0.144191	0.256888	0.313848	0.3659	247.804	-1.10345	0.220751	-4.99862	5.77435e-07	2.3245e-05	-0.935009	0.186854
ENSG00000134013	LOXL2	protein_coding	lysyl oxidase like 2 [Source:HGNC Symbol;Acc:HGNC:6666]	2.43833	3.39899	2.66504	3.99937	5.85702	5.40356	2180.12	-0.844036	0.16892	-4.99666	5.83314e-07	2.34379e-05	-0.763493	0.152792
ENSG00000255856		lncRNA	novel transcript	2.06149	2.44906	1.72544	0.882063	0.894216	0.937979	156.823	1.19844	0.239919	4.9952	5.87762e-07	2.35728e-05	0.988161	0.197453
ENSG00000237638	LINC02245	lncRNA	long intergenic non-protein coding RNA 2245 [Source:HGNC Symbol;Acc:HGNC:53134]	0.963528	1.01268	1.54584	0.461718	0.431381	0.6769	497.935	1.16469	0.233284	4.99257	5.95805e-07	2.3851e-05	0.969562	0.194114
ENSG00000204252	HLA-DOA	protein_coding	major histocompatibility complex, class II, DO alpha [Source:HGNC Symbol;Acc:HGNC:4936]	28.5405	26.3757	28.6133	21.1048	19.6717	17.2664	8652.73	0.525309	0.105233	4.99188	5.97959e-07	2.38929e-05	0.504652	0.101094
ENSG00000167470	MIDN	protein_coding	midnolin [Source:HGNC Symbol;Acc:HGNC:16298]	18.0079	19.0526	17.6241	13.0123	14.0664	13.1203	6564.25	0.443967	0.0890213	4.9872	6.12592e-07	2.44323e-05	0.431333	0.0864872
ENSG00000123384	LRP1	protein_coding	LDL receptor related protein 1 [Source:HGNC Symbol;Acc:HGNC:6692]	0.305851	0.463996	0.569238	1.07964	1.71015	2.2898	2052.42	-1.92341	0.386451	-4.97711	6.45397e-07	2.56932e-05	-1.23114	0.248968
ENSG00000152952	PLOD2	protein_coding	procollagen-lysine,2-oxoglutarate 5-dioxygenase 2 [Source:HGNC Symbol;Acc:HGNC:9082]	0.713512	1.42933	1.63573	3.78669	4.67667	5.23703	3890.01	-1.85826	0.373523	-4.97495	6.5265e-07	2.59341e-05	-1.21935	0.24642
ENSG00000235750	KIAA0040	protein_coding	KIAA0040 [Source:HGNC Symbol;Acc:HGNC:28950]	29.0699	25.9661	26.1195	20.4176	19.2073	19.6965	10265.5	0.452128	0.0909321	4.97215	6.62135e-07	2.62627e-05	0.43872	0.0882349
ENSG00000135480	KRT7	protein_coding	keratin 7 [Source:HGNC Symbol;Acc:HGNC:6445]	0.197333	0.153035	0.147442	0.558047	0.401635	0.391073	113.322	-1.44009	0.289711	-4.97079	6.66812e-07	2.63997e-05	-1.09879	0.220445
ENSG00000075651	PLD1	protein_coding	phospholipase D1 [Source:HGNC Symbol;Acc:HGNC:9067]	0.126175	0.0979152	0.0898731	0.246955	0.215518	0.456517	188.136	-1.55187	0.312329	-4.9687	6.74032e-07	2.66366e-05	-1.1394	0.229156
ENSG00000134871	COL4A2	protein_coding	collagen type IV alpha 2 chain [Source:HGNC Symbol;Acc:HGNC:2203]	0.0594053	0.108209	0.120802	0.152836	0.366018	0.397089	355.786	-1.66691	0.335532	-4.96795	6.76633e-07	2.66905e-05	-1.1744	0.236726
ENSG00000142156	COL6A1	protein_coding	collagen type VI alpha 1 chain [Source:HGNC Symbol;Acc:HGNC:2211]	1.1484	1.87111	2.70857	5.38165	8.2473	8.69877	2380.93	-1.96258	0.395101	-4.96728	6.78991e-07	2.67347e-05	-1.23517	0.250513
ENSG00000174600	CMKLR1	protein_coding	chemerin chemokine-like receptor 1 [Source:HGNC Symbol;Acc:HGNC:2121]	0	0	0	0.0439847	0.0237877	0.0833254	13.1239	-7.16156	1.44201	-4.96636	6.82196e-07	2.68119e-05	-0.914403	0.225397
ENSG00000127329	PTPRB	protein_coding	protein tyrosine phosphatase receptor type B [Source:HGNC Symbol;Acc:HGNC:9665]	0.0290517	0.045214	0.0223764	0.0693491	0.14988	0.15155	104.17	-1.94406	0.391569	-4.96479	6.87761e-07	2.69815e-05	-1.23574	0.249218
ENSG00000147027	TMEM47	protein_coding	transmembrane protein 47 [Source:HGNC Symbol;Acc:HGNC:18515]	0.0880361	0.134651	0.306989	0.443028	1.01753	0.774209	171.205	-2.07321	0.417618	-4.96436	6.89273e-07	2.69917e-05	-1.25112	0.253558
ENSG00000080493	SLC4A4	protein_coding	solute carrier family 4 member 4 [Source:HGNC Symbol;Acc:HGNC:11030]	0.0929091	0.136031	0.150347	0.248875	0.311759	0.374208	187.973	-1.30121	0.262252	-4.96168	6.98844e-07	2.73169e-05	-1.03738	0.208752
ENSG00000166833	NAV2	protein_coding	neuron navigator 2 [Source:HGNC Symbol;Acc:HGNC:15997]	0.216251	0.288523	0.345969	0.452764	0.715596	0.605903	610.119	-1.05983	0.213806	-4.957	7.15905e-07	2.79332e-05	-0.906584	0.18283
ENSG00000145016	RUBCN	protein_coding	rubicon autophagy regulator [Source:HGNC Symbol;Acc:HGNC:28991]	10.1866	9.26164	11.5613	6.48321	6.44623	7.66366	8811.42	0.590503	0.119165	4.95533	7.22086e-07	2.80627e-05	0.561056	0.113221
ENSG00000170153	RNF150	protein_coding	ring finger protein 150 [Source:HGNC Symbol;Acc:HGNC:23138]	0.0434004	0.0885078	0.068314	0.112129	0.363104	0.326909	169.208	-2.00304	0.40424	-4.95508	7.22997e-07	2.80627e-05	-1.24075	0.251621
ENSG00000105971	CAV2	protein_coding	caveolin 2 [Source:HGNC Symbol;Acc:HGNC:1528]	0.103069	0.187794	0.126726	0.23593	0.56005	0.671375	190.073	-1.81482	0.366258	-4.95505	7.23126e-07	2.80627e-05	-1.20895	0.244457
ENSG00000205208	C4orf46	protein_coding	chromosome 4 open reading frame 46 [Source:HGNC Symbol;Acc:HGNC:27320]	12.2597	12.9941	13.5685	17.6162	18.6948	17.1139	5133.19	-0.460491	0.0930453	-4.94911	7.45535e-07	2.88805e-05	-0.446213	0.0901591
ENSG00000153071	DAB2	protein_coding	DAB adaptor protein 2 [Source:HGNC Symbol;Acc:HGNC:2662]	0.337023	0.563939	0.746928	0.930672	1.51804	1.83283	701.439	-1.37718	0.278321	-4.94817	7.49164e-07	2.8969e-05	-1.06992	0.216279
ENSG00000107438	PDLIM1	protein_coding	PDZ and LIM domain 1 [Source:HGNC Symbol;Acc:HGNC:2067]	69.7068	75.337	63.9897	44.1678	53.173	42.3159	11903.9	0.581877	0.117626	4.94684	7.54265e-07	2.91141e-05	0.553566	0.111902
ENSG00000180096	SEPTIN1	protein_coding	septin 1 [Source:HGNC Symbol;Acc:HGNC:2879]	12.8813	13.5917	13.8994	9.85528	10.2724	9.49984	4522.96	0.446573	0.0902945	4.94574	7.58569e-07	2.92279e-05	0.433509	0.087652
ENSG00000119922	IFIT2	protein_coding	interferon induced protein with tetratricopeptide repeats 2 [Source:HGNC Symbol;Acc:HGNC:5409]	2.99831	2.97344	3.04788	1.97704	1.38385	1.93716	949.483	0.767197	0.155262	4.94131	7.75987e-07	2.98458e-05	0.704434	0.142537
ENSG00000142583	SLC2A5	protein_coding	solute carrier family 2 member 5 [Source:HGNC Symbol;Acc:HGNC:11010]	24.5134	34.5599	23.3223	11.7619	18.5869	14.0434	12889.9	0.892248	0.18073	4.9369	7.93736e-07	3.04741e-05	0.796099	0.161259
ENSG00000286132		protein_coding	novel protein	0.580074	0.541831	0.571225	0.983923	1.02262	0.891785	369.52	-0.774743	0.157258	-4.92659	8.36789e-07	3.207e-05	-0.709854	0.14402
ENSG00000136111	TBC1D4	protein_coding	TBC1 domain family member 4 [Source:HGNC Symbol;Acc:HGNC:19165]	2.37596	2.36765	1.97445	4.94475	4.5587	2.91941	2356.75	-0.886755	0.180317	-4.91776	8.75415e-07	3.34908e-05	-0.79158	0.160959
ENSG00000158050	DUSP2	protein_coding	dual specificity phosphatase 2 [Source:HGNC Symbol;Acc:HGNC:3068]	12.8085	14.5644	16.7956	26.1444	27.337	19.8553	3474.7	-0.731199	0.148712	-4.91688	8.79344e-07	3.35491e-05	-0.67594	0.137469
ENSG00000275066	SYNRG	protein_coding	synergin gamma [Source:HGNC Symbol;Acc:HGNC:557]	8.4356	8.6914	7.88545	6.28957	6.28656	6.09985	9538.85	0.421446	0.0857169	4.91672	8.80049e-07	3.35491e-05	0.410303	0.0834502
ENSG00000185862	EVI2B	protein_coding	ecotropic viral integration site 2B [Source:HGNC Symbol;Acc:HGNC:3500]	18.589	19.6859	23.5329	12.0811	12.714	14.8898	3206.57	0.639067	0.130016	4.9153	8.86487e-07	3.3735e-05	0.601489	0.122366
ENSG00000249859	PVT1	lncRNA	Pvt1 oncogene [Source:HGNC Symbol;Acc:HGNC:9709]	1.79321	1.53568	1.66213	2.33056	2.25156	2.39177	4664.45	-0.482649	0.0982534	-4.91229	9.00183e-07	3.41959e-05	-0.466021	0.0948669
ENSG00000156738	MS4A1	protein_coding	membrane spanning 4-domains A1 [Source:HGNC Symbol;Acc:HGNC:7315]	146.733	131.616	144.183	102.124	100.438	109.306	53700.6	0.438119	0.0892282	4.91009	9.10347e-07	3.44274e-05	0.425594	0.0866775
ENSG00000105287	PRKD2	protein_coding	protein kinase D2 [Source:HGNC Symbol;Acc:HGNC:17293]	9.83709	9.86446	10.751	7.23404	7.17451	7.75373	4568.35	0.458408	0.0933672	4.90974	9.11992e-07	3.44274e-05	0.4441	0.0904516
ENSG00000198933	TBKBP1	protein_coding	TBK1 binding protein 1 [Source:HGNC Symbol;Acc:HGNC:30140]	2.18218	1.71804	2.13865	4.45089	3.20754	3.12023	1083.29	-0.835262	0.170131	-4.90953	9.12945e-07	3.44274e-05	-0.754522	0.153664
ENSG00000153904	DDAH1	protein_coding	dimethylarginine dimethylaminohydrolase 1 [Source:HGNC Symbol;Acc:HGNC:2715]	0.227767	0.405195	0.487572	0.711245	1.09453	1.16649	287.791	-1.40664	0.286521	-4.90936	9.1375e-07	3.44274e-05	-1.07853	0.219585
ENSG00000105246	EBI3	protein_coding	Epstein-Barr virus induced 3 [Source:HGNC Symbol;Acc:HGNC:3129]	33.9719	36.3454	29.4535	57.3979	63.6704	43.6819	5093.05	-0.723555	0.147386	-4.90925	9.14257e-07	3.44274e-05	-0.669769	0.136428
ENSG00000167565	SERTAD3	protein_coding	SERTA domain containing 3 [Source:HGNC Symbol;Acc:HGNC:17931]	8.76293	7.48795	8.30103	5.52305	5.43354	5.60453	1164.69	0.568041	0.115783	4.90607	9.29183e-07	3.49285e-05	0.541225	0.110308
ENSG00000187912	CLEC17A	protein_coding	C-type lectin domain containing 17A [Source:HGNC Symbol;Acc:HGNC:34520]	43.7484	39.2367	44.7807	31.1595	28.2199	31.8719	10461.7	0.485574	0.0990006	4.90476	9.35425e-07	3.5102e-05	0.468598	0.0955389
ENSG00000256043	CTSO	protein_coding	cathepsin O [Source:HGNC Symbol;Acc:HGNC:2542]	1.65425	1.67962	1.70974	1.19326	1.16749	1.10946	1032.09	0.539862	0.110102	4.90327	9.42552e-07	3.53081e-05	0.516708	0.105372
ENSG00000136717	BIN1	protein_coding	bridging integrator 1 [Source:HGNC Symbol;Acc:HGNC:1052]	6.33474	6.78468	7.10959	4.93766	4.99389	4.50655	3646.67	0.486805	0.099325	4.90113	9.5286e-07	3.56323e-05	0.469678	0.0958288
ENSG00000154380	ENAH	protein_coding	ENAH actin regulator [Source:HGNC Symbol;Acc:HGNC:18271]	0.634491	0.59852	0.585014	0.853051	0.997967	0.888818	1062.37	-0.591761	0.12075	-4.90071	9.54914e-07	3.56474e-05	-0.561498	0.114564
ENSG00000198355	PIM3	protein_coding	Pim-3 proto-oncogene, serine/threonine kinase [Source:HGNC Symbol;Acc:HGNC:19310]	25.0962	25.3268	26.6727	35.6283	37.3795	32.8906	6165.85	-0.457811	0.0934553	-4.89871	9.64678e-07	3.59497e-05	-0.443494	0.0905319
ENSG00000159618	ADGRG5	protein_coding	adhesion G protein-coupled receptor G5 [Source:HGNC Symbol;Acc:HGNC:19010]	8.95481	8.16266	9.23956	5.88939	5.73158	6.70167	3856.08	0.524404	0.107182	4.89265	9.94869e-07	3.70108e-05	0.503046	0.102814
ENSG00000231721	LINC-PINT	lncRNA	long intergenic non-protein coding RNA, p53 induced transcript [Source:HGNC Symbol;Acc:HGNC:26885]	1.89017	1.83722	2.34385	3.40299	2.71677	3.72026	6656.35	-0.696637	0.142431	-4.89104	1.00305e-06	3.72508e-05	-0.648044	0.132494
ENSG00000171051	FPR1	protein_coding	formyl peptide receptor 1 [Source:HGNC Symbol;Acc:HGNC:3826]	0.129089	0.052651	0.0787137	0.359621	0.28699	0.597844	59.5885	-2.25858	0.461947	-4.88926	1.01216e-06	3.75247e-05	-1.25507	0.257488
ENSG00000254726	MEX3A	protein_coding	mex-3 RNA binding family member A [Source:HGNC Symbol;Acc:HGNC:33482]	0.836416	0.859742	0.994839	1.28216	1.65809	1.56544	727.131	-0.743289	0.152166	-4.88474	1.03567e-06	3.83303e-05	-0.684701	0.140141
ENSG00000095303	PTGS1	protein_coding	prostaglandin-endoperoxide synthase 1 [Source:HGNC Symbol;Acc:HGNC:9604]	0.97041	0.687746	0.831337	1.72154	1.2292	1.80256	642.188	-0.933307	0.191136	-4.88294	1.04516e-06	3.86155e-05	-0.822256	0.168343
ENSG00000100242	SUN2	protein_coding	Sad1 and UNC84 domain containing 2 [Source:HGNC Symbol;Acc:HGNC:14210]	10.4773	10.1909	11.3353	7.16242	7.45915	8.25346	7027.88	0.484377	0.0992088	4.8824	1.04802e-06	3.8655e-05	0.467375	0.0957255
ENSG00000132388	UBE2G1	protein_coding	ubiquitin conjugating enzyme E2 G1 [Source:HGNC Symbol;Acc:HGNC:12482]	42.9556	42.8687	41.2709	28.2708	32.429	32.1714	15463.9	0.45256	0.0927086	4.88154	1.05263e-06	3.87586e-05	0.438626	0.0898538
ENSG00000289963		lncRNA	novel transcript	7.37392	8.30197	8.90458	12.8514	12.0245	11.9697	1267.43	-0.583529	0.119562	-4.88055	1.0579e-06	3.88865e-05	-0.554246	0.113553
ENSG00000213853	EMP2	protein_coding	epithelial membrane protein 2 [Source:HGNC Symbol;Acc:HGNC:3334]	0.0616619	0.0785931	0.0610986	0.159735	0.193427	0.175072	96.7658	-1.39302	0.28571	-4.87565	1.08449e-06	3.97959e-05	-1.07013	0.218729
ENSG00000102471	NDFIP2	protein_coding	Nedd4 family interacting protein 2 [Source:HGNC Symbol;Acc:HGNC:18537]	1.52099	1.35638	1.48979	2.16205	2.14472	1.96993	1749.13	-0.52295	0.107344	-4.8717	1.10641e-06	4.05313e-05	-0.501587	0.102955
ENSG00000124784	RIOK1	protein_coding	RIO kinase 1 [Source:HGNC Symbol;Acc:HGNC:18656]	19.7907	19.5092	18.6513	26.201	27.9686	24.8339	6172.37	-0.447046	0.0918064	-4.86944	1.11914e-06	4.09282e-05	-0.433539	0.0890319
ENSG00000105851	PIK3CG	protein_coding	phosphatidylinositol-4,5-bisphosphate 3-kinase catalytic subunit gamma [Source:HGNC Symbol;Acc:HGNC:8978]	32.6208	27.3571	24.5879	20.0973	17.223	18.5152	16712.5	0.598874	0.122997	4.86901	1.12156e-06	4.09475e-05	0.567159	0.116483
ENSG00000267521		lncRNA	novel transcript	0.708129	0.470905	0.464645	0.0627594	0	0.0272462	19.1883	4.197	0.862143	4.8681	1.12674e-06	4.1067e-05	1.18582	0.249635
ENSG00000198771	RCSD1	protein_coding	RCSD domain containing 1 [Source:HGNC Symbol;Acc:HGNC:28310]	29.4464	20.1595	29.3982	17.4936	12.4024	15.4627	15565.9	0.800563	0.164468	4.86759	1.12965e-06	4.11036e-05	0.727784	0.149518
ENSG00000131738	KRT33B	protein_coding	keratin 33B [Source:HGNC Symbol;Acc:HGNC:6451]	0.0894116	0.420784	0.490679	0.0350497	0.0139007	0.0121731	26.3083	4.04894	0.832199	4.86536	1.14251e-06	4.15014e-05	1.10285	0.246511
ENSG00000170456	DENND5B	protein_coding	DENN domain containing 5B [Source:HGNC Symbol;Acc:HGNC:28338]	6.84153	4.99133	4.76844	3.78301	3.1064	2.87811	4586.29	0.765314	0.157313	4.86491	1.14509e-06	4.15254e-05	0.701164	0.144125
ENSG00000064042	LIMCH1	protein_coding	LIM and calponin homology domains 1 [Source:HGNC Symbol;Acc:HGNC:29191]	0.0818601	0.138769	0.0898475	0.181466	0.340199	0.361306	198.72	-1.50986	0.310663	-4.86013	1.17307e-06	4.24688e-05	-1.11163	0.22862
ENSG00000119042	SATB2	protein_coding	SATB homeobox 2 [Source:HGNC Symbol;Acc:HGNC:21637]	0.0399046	0.0437602	0.0509602	0.0974573	0.111846	0.163909	114.92	-1.47168	0.303065	-4.85597	1.19797e-06	4.32977e-05	-1.09853	0.225614
ENSG00000074410	CA12	protein_coding	carbonic anhydrase 12 [Source:HGNC Symbol;Acc:HGNC:1371]	0.0349414	0.0194338	0.0261483	0.18292	0.0609897	0.216451	58.0238	-2.51633	0.519379	-4.84489	1.26683e-06	4.57097e-05	-1.24238	0.259963
ENSG00000170006	TMEM154	protein_coding	transmembrane protein 154 [Source:HGNC Symbol;Acc:HGNC:26489]	13.2666	10.9078	13.5718	9.2729	6.71184	7.77792	11054.6	0.667675	0.137827	4.84431	1.27049e-06	4.57464e-05	0.623868	0.128783
ENSG00000115884	SDC1	protein_coding	syndecan 1 [Source:HGNC Symbol;Acc:HGNC:10658]	0.289169	0.269762	0.388289	0.570636	0.963698	0.811262	182.374	-1.30654	0.269727	-4.84393	1.27295e-06	4.57464e-05	-1.0295	0.212218
ENSG00000178462	TUBAL3	protein_coding	tubulin alpha like 3 [Source:HGNC Symbol;Acc:HGNC:23534]	0.0247954	0.025283	0.0113395	0.277989	0.169134	0.241371	20.6119	-3.49948	0.722475	-4.84374	1.27421e-06	4.57464e-05	-1.22766	0.255678
ENSG00000073711	PPP2R3A	protein_coding	protein phosphatase 2 regulatory subunit B''alpha [Source:HGNC Symbol;Acc:HGNC:9307]	0.151335	0.275139	0.21285	0.37833	0.548242	0.699945	270.406	-1.34841	0.278722	-4.83782	1.31274e-06	4.70018e-05	-1.04706	0.216307
ENSG00000141429	GALNT1	protein_coding	polypeptide N-acetylgalactosaminyltransferase 1 [Source:HGNC Symbol;Acc:HGNC:4123]	43.8728	43.0862	44.1004	32.4903	33.4038	34.6021	18195.4	0.383055	0.0791813	4.8377	1.31353e-06	4.70018e-05	0.374379	0.0773878
ENSG00000143416	SELENBP1	protein_coding	selenium binding protein 1 [Source:HGNC Symbol;Acc:HGNC:10719]	0.0319751	0.016302	0.00584918	0.218349	0.0904743	0.203735	30.196	-3.25623	0.673201	-4.83694	1.31855e-06	4.71034e-05	-1.19577	0.256139
ENSG00000078098	FAP	protein_coding	fibroblast activation protein alpha [Source:HGNC Symbol;Acc:HGNC:3590]	0.162699	0.417998	0.415797	0.656794	1.00583	1.23372	415.817	-1.53921	0.318368	-4.83467	1.33364e-06	4.75636e-05	-1.11796	0.231435
ENSG00000288788		lncRNA	novel transcript	3.87199	3.7493	4.66254	1.50473	1.28081	2.3542	213.142	1.25377	0.259662	4.82845	1.37597e-06	4.88512e-05	1.00364	0.207586
ENSG00000132510	KDM6B	protein_coding	lysine demethylase 6B [Source:HGNC Symbol;Acc:HGNC:29012]	4.38598	4.62708	6.02223	7.95049	7.55924	7.79205	4344.19	-0.631871	0.13087	-4.82822	1.37759e-06	4.88512e-05	-0.594253	0.123076
ENSG00000125810	CD93	protein_coding	CD93 molecule [Source:HGNC Symbol;Acc:HGNC:15855]	0.0232905	0.0305338	0.0304322	0.128863	0.0874196	0.147221	45.858	-2.10964	0.43694	-4.82822	1.37761e-06	4.88512e-05	-1.23655	0.254882
ENSG00000186998	EMID1	protein_coding	EMI domain containing 1 [Source:HGNC Symbol;Acc:HGNC:18036]	0.10533	0.05837	0.0481695	0.27305	0.217508	0.263425	71.8684	-1.83487	0.380045	-4.82804	1.3788e-06	4.88512e-05	-1.1942	0.246739
ENSG00000008283	CYB561	protein_coding	cytochrome b561 [Source:HGNC Symbol;Acc:HGNC:2571]	1.0976	1.06355	1.06918	1.57857	1.75814	1.61207	664.022	-0.615284	0.127455	-4.82746	1.38288e-06	4.89155e-05	-0.580432	0.120215
ENSG00000090382	LYZ	protein_coding	lysozyme [Source:HGNC Symbol;Acc:HGNC:6740]	2.0179	0.920323	1.00243	8.33178	6.43675	24.6638	1146.26	-3.32305	0.689081	-4.82243	1.41821e-06	5.00829e-05	-1.07558	0.250256
ENSG00000170017	ALCAM	protein_coding	activated leukocyte cell adhesion molecule [Source:HGNC Symbol;Acc:HGNC:400]	9.50907	8.44419	9.30915	13.6682	12.7446	11.7869	7204.13	-0.486529	0.100939	-4.82002	1.43543e-06	5.06082e-05	-0.468871	0.0972749
ENSG00000163938	GNL3	protein_coding	G protein nucleolar 3 [Source:HGNC Symbol;Acc:HGNC:29931]	88.2196	89.1284	86.3157	112.417	114.635	112.554	29944.4	-0.365163	0.0757939	-4.81784	1.45123e-06	5.10819e-05	-0.35757	0.0742179
ENSG00000196739	COL27A1	protein_coding	collagen type XXVII alpha 1 chain [Source:HGNC Symbol;Acc:HGNC:22986]	0.118198	0.12942	0.166154	0.245788	0.272557	0.306779	266.092	-0.994893	0.206698	-4.81327	1.48482e-06	5.21791e-05	-0.859272	0.178353
ENSG00000173145	NOC3L	protein_coding	NOC3 like DNA replication regulator [Source:HGNC Symbol;Acc:HGNC:24034]	19.0596	21.011	20.375	25.813	27.5384	28.6615	9748.56	-0.440261	0.0915434	-4.80932	1.51444e-06	5.31334e-05	-0.427034	0.0887925
ENSG00000158270	COLEC12	protein_coding	collectin subfamily member 12 [Source:HGNC Symbol;Acc:HGNC:16016]	0.0272453	0.0524753	0.0692215	0.145014	0.171314	0.254503	81.0209	-1.93616	0.402812	-4.80662	1.53501e-06	5.37676e-05	-1.20684	0.250981
ENSG00000167900	TK1	protein_coding	thymidine kinase 1 [Source:HGNC Symbol;Acc:HGNC:11830]	54.9282	59.8106	52.4438	36.2621	42.6197	39.6793	8081.67	0.495737	0.10318	4.80461	1.55054e-06	5.42236e-05	0.476968	0.0992723
ENSG00000083857	FAT1	protein_coding	FAT atypical cadherin 1 [Source:HGNC Symbol;Acc:HGNC:3595]	0.088047	0.0771533	0.0874524	0.119184	0.330877	0.293408	246.733	-1.55737	0.324411	-4.80061	1.5818e-06	5.52272e-05	-1.11948	0.233275
ENSG00000179163	FUCA1	protein_coding	alpha-L-fucosidase 1 [Source:HGNC Symbol;Acc:HGNC:4006]	11.6695	10.4012	10.9371	8.00672	7.73522	7.72233	1768.6	0.492436	0.102593	4.79991	1.5874e-06	5.52998e-05	0.473996	0.0987472
ENSG00000092969	TGFB2	protein_coding	transforming growth factor beta 2 [Source:HGNC Symbol;Acc:HGNC:11768]	0.130435	0.262254	0.250366	0.387588	0.672048	0.803127	232.398	-1.53469	0.319747	-4.7997	1.589e-06	5.52998e-05	-1.11234	0.231756
ENSG00000280003		TEC	TEC	2.05928	2.08843	2.00059	0.777138	1.02925	1.25103	281.815	1.00532	0.209691	4.79432	1.63231e-06	5.67154e-05	0.864831	0.180231
ENSG00000175592	FOSL1	protein_coding	FOS like 1, AP-1 transcription factor subunit [Source:HGNC Symbol;Acc:HGNC:13718]	1.3606	1.97594	2.18725	3.1697	4.32127	3.50276	477.799	-0.992126	0.207271	-4.78661	1.69621e-06	5.8841e-05	-0.856137	0.178786
ENSG00000259291	ZNF710-AS1	lncRNA	ZNF710 antisense RNA 1 [Source:HGNC Symbol;Acc:HGNC:53141]	2.33628	2.52281	2.07381	1.04224	1.41268	1.41674	480.654	0.839237	0.175426	4.784	1.71837e-06	5.95139e-05	0.753528	0.157452
ENSG00000125245	GPR18	protein_coding	G protein-coupled receptor 18 [Source:HGNC Symbol;Acc:HGNC:4472]	7.34116	7.28153	8.99679	5.28454	2.60576	3.62943	1077.33	1.03621	0.216692	4.78197	1.73587e-06	5.9936e-05	0.882858	0.184608
ENSG00000126249	PDCD2L	protein_coding	programmed cell death 2 like [Source:HGNC Symbol;Acc:HGNC:28194]	6.9152	7.0912	5.80086	10.4801	10.3037	9.48856	1087.06	-0.61228	0.12804	-4.78194	1.73611e-06	5.9936e-05	-0.577289	0.120713
ENSG00000180891	CUEDC1	protein_coding	CUE domain containing 1 [Source:HGNC Symbol;Acc:HGNC:31350]	0.0372708	0.0560055	0.0807385	0.159944	0.212107	0.282959	72.0066	-1.90958	0.399384	-4.7813	1.74162e-06	6.00301e-05	-1.19903	0.250319
ENSG00000092421	SEMA6A	protein_coding	semaphorin 6A [Source:HGNC Symbol;Acc:HGNC:10738]	0.201786	0.239008	0.137956	0.473647	0.673534	0.32197	342.375	-1.34446	0.281342	-4.77873	1.76405e-06	6.0656e-05	-1.03932	0.217481
ENSG00000072274	TFRC	protein_coding	transferrin receptor [Source:HGNC Symbol;Acc:HGNC:11763]	55.5824	50.7786	44.8688	74.4949	81.3118	66.3264	99451	-0.554683	0.116077	-4.77858	1.7654e-06	6.0656e-05	-0.528369	0.11057
ENSG00000114742	WDR48	protein_coding	WD repeat domain 48 [Source:HGNC Symbol;Acc:HGNC:30914]	9.92472	9.22513	10.1346	15.1966	14.0964	12.3853	8129.3	-0.509033	0.106575	-4.7763	1.78553e-06	6.11761e-05	-0.488523	0.10228
ENSG00000119927	GPAM	protein_coding	glycerol-3-phosphate acyltransferase, mitochondrial [Source:HGNC Symbol;Acc:HGNC:24865]	3.72902	4.12817	3.97452	5.00056	6.10194	6.37541	4407.21	-0.563	0.117876	-4.77622	1.78621e-06	6.11761e-05	-0.535499	0.112115
ENSG00000138623	SEMA7A	protein_coding	semaphorin 7A (John Milton Hagen blood group) [Source:HGNC Symbol;Acc:HGNC:10741]	26.827	23.2299	28.641	38.3395	40.9072	34.9199	11234.8	-0.536642	0.112393	-4.77467	1.79999e-06	6.15507e-05	-0.512703	0.107379
ENSG00000133863	TEX15	protein_coding	testis expressed 15, meiosis and synapsis associated [Source:HGNC Symbol;Acc:HGNC:11738]	0.125482	0.083072	0.0830811	0.400858	0.237524	0.183972	202.686	-1.4951	0.313658	-4.76664	1.87324e-06	6.3954e-05	-1.09499	0.229678
ENSG00000205413	SAMD9	protein_coding	sterile alpha motif domain containing 9 [Source:HGNC Symbol;Acc:HGNC:1348]	16.4375	15.3076	14.9203	11.5578	11.9117	11.6395	8593.16	0.410493	0.0861332	4.76579	1.88113e-06	6.41218e-05	0.399537	0.0838338
ENSG00000110042	DTX4	protein_coding	deltex E3 ubiquitin ligase 4 [Source:HGNC Symbol;Acc:HGNC:29151]	2.28234	2.1123	2.99619	1.45805	0.988212	1.51368	1119.35	0.900115	0.18909	4.76024	1.93361e-06	6.58066e-05	0.795031	0.16699
ENSG00000143507	DUSP10	protein_coding	dual specificity phosphatase 10 [Source:HGNC Symbol;Acc:HGNC:3065]	8.28382	7.4886	8.75984	13.9407	10.8027	12.4105	2673.26	-0.598666	0.125802	-4.75878	1.94768e-06	6.61812e-05	-0.565582	0.118846
ENSG00000108846	ABCC3	protein_coding	ATP binding cassette subfamily C member 3 [Source:HGNC Symbol;Acc:HGNC:54]	0.0393026	0.0341821	0.0454636	0.114282	0.100461	0.18925	77.0779	-1.76445	0.371027	-4.7556	1.97863e-06	6.70634e-05	-1.1683	0.244969
ENSG00000091490	SEL1L3	protein_coding	SEL1L family member 3 [Source:HGNC Symbol;Acc:HGNC:29108]	35.6221	27.3976	31.5613	23.4827	18.8597	19.8071	17978.7	0.605834	0.127397	4.75547	1.97986e-06	6.70634e-05	0.571546	0.120187
ENSG00000112799	LY86	protein_coding	lymphocyte antigen 86 [Source:HGNC Symbol;Acc:HGNC:16837]	12.5096	20.8857	14.839	5.95124	10.4288	6.50819	1311.6	1.07562	0.226248	4.75416	1.99269e-06	6.73924e-05	0.904318	0.19022
ENSG00000140263	SORD	protein_coding	sorbitol dehydrogenase [Source:HGNC Symbol;Acc:HGNC:11184]	4.36426	4.24946	4.36556	5.41702	6.11293	6.12486	5836.26	-0.4439	0.0934682	-4.74921	2.04213e-06	6.89563e-05	-0.430015	0.0905436
ENSG00000127951	FGL2	protein_coding	fibrinogen like 2 [Source:HGNC Symbol;Acc:HGNC:3696]	1.40647	1.02138	1.84962	0.604863	0.42639	0.822691	609.066	1.20537	0.25394	4.74668	2.0678e-06	6.96314e-05	0.973122	0.204978
ENSG00000204381	LAYN	protein_coding	layilin [Source:HGNC Symbol;Acc:HGNC:29471]	0.22625	0.39291	0.342742	0.572889	1.10746	0.976078	174.389	-1.46588	0.308834	-4.74648	2.06985e-06	6.96314e-05	-1.08286	0.227947
ENSG00000163629	PTPN13	protein_coding	protein tyrosine phosphatase non-receptor type 13 [Source:HGNC Symbol;Acc:HGNC:9646]	0.239941	0.295979	0.311528	0.460471	0.512147	0.651512	359.785	-0.938959	0.19783	-4.74629	2.07181e-06	6.96314e-05	-0.820323	0.172729
ENSG00000226777	FAM30A	lncRNA	family with sequence similarity 30 member A [Source:HGNC Symbol;Acc:HGNC:19955]	7.07123	7.74776	9.3722	4.199	4.38224	5.95818	6121.86	0.734381	0.154765	4.74513	2.08372e-06	6.99228e-05	0.67465	0.142175
ENSG00000186187	ZNRF1	protein_coding	zinc and ring finger 1 [Source:HGNC Symbol;Acc:HGNC:18452]	5.29672	6.20049	5.43753	3.5498	4.27773	3.78285	3863.85	0.544547	0.114808	4.74312	2.10455e-06	7.05121e-05	0.519249	0.109472
ENSG00000110651	CD81	protein_coding	CD81 molecule [Source:HGNC Symbol;Acc:HGNC:1701]	16.4283	19.3469	17.2333	10.9961	13.3653	12.4125	10991.3	0.527511	0.111241	4.74204	2.11577e-06	7.07782e-05	0.504438	0.106375
ENSG00000186522	SEPTIN10	protein_coding	septin 10 [Source:HGNC Symbol;Acc:HGNC:14349]	0.49154	0.669163	0.602634	0.922021	1.24445	1.25175	337.66	-0.955523	0.201777	-4.73553	2.18479e-06	7.2974e-05	-0.830528	0.175273
ENSG00000042980	ADAM28	protein_coding	ADAM metallopeptidase domain 28 [Source:HGNC Symbol;Acc:HGNC:206]	5.04959	4.29235	4.63484	3.53934	2.71185	2.96198	3334.86	0.601366	0.12701	4.73479	2.19281e-06	7.31287e-05	0.567525	0.11986
ENSG00000188827	SLX4	protein_coding	SLX4 structure-specific endonuclease subunit [Source:HGNC Symbol;Acc:HGNC:23845]	5.40976	5.14907	4.98325	3.68813	3.93712	3.9135	4191.21	0.42958	0.0907605	4.73311	2.21103e-06	7.36226e-05	0.416887	0.0880777
ENSG00000111424	VDR	protein_coding	vitamin D receptor [Source:HGNC Symbol;Acc:HGNC:12679]	13.1478	15.5835	17.4042	21.5341	23.184	23.1907	9919.54	-0.557668	0.117854	-4.73188	2.22453e-06	7.3958e-05	-0.530437	0.112098
ENSG00000172349	IL16	protein_coding	interleukin 16 [Source:HGNC Symbol;Acc:HGNC:5980]	8.40738	9.58698	12.2486	5.57191	5.7738	7.10837	9317.08	0.712621	0.150612	4.73151	2.22852e-06	7.39765e-05	0.657491	0.138959
ENSG00000130203	APOE	protein_coding	apolipoprotein E [Source:HGNC Symbol;Acc:HGNC:613]	0.216718	0.168366	0.117988	0.504872	0.53708	0.547959	69.1098	-1.66422	0.352087	-4.72671	2.28185e-06	7.56305e-05	-1.14068	0.240373
ENSG00000143797	MBOAT2	protein_coding	membrane bound O-acyltransferase domain containing 2 [Source:HGNC Symbol;Acc:HGNC:25193]	1.33978	1.81585	1.5996	2.3232	2.80858	2.43577	1642.32	-0.670305	0.141924	-4.72297	2.32425e-06	7.69178e-05	-0.623854	0.132081
ENSG00000064012	CASP8	protein_coding	caspase 8 [Source:HGNC Symbol;Acc:HGNC:1509]	6.49641	6.90605	6.97437	5.02461	5.11225	5.1483	3956.33	0.4148	0.0878386	4.72229	2.33201e-06	7.70564e-05	0.403299	0.085402
ENSG00000055118	KCNH2	protein_coding	potassium voltage-gated channel subfamily H member 2 [Source:HGNC Symbol;Acc:HGNC:6251]	0.220533	0.171404	0.17773	0.499837	0.300781	0.705584	229.341	-1.40416	0.297593	-4.7184	2.37703e-06	7.84239e-05	-1.05711	0.223922
ENSG00000151882	CCL28	protein_coding	C-C motif chemokine ligand 28 [Source:HGNC Symbol;Acc:HGNC:17700]	2.87445	2.7957	2.71225	2.0683	1.75775	1.76976	969.399	0.583335	0.123696	4.71587	2.40683e-06	7.92859e-05	0.552106	0.117063
ENSG00000168884	TNIP2	protein_coding	TNFAIP3 interacting protein 2 [Source:HGNC Symbol;Acc:HGNC:19118]	19.3415	18.2432	21.5546	28.1877	26.6479	26.9782	5730.28	-0.468074	0.0993801	-4.70994	2.47793e-06	8.15034e-05	-0.45159	0.095879
ENSG00000153956	CACNA2D1	protein_coding	calcium voltage-gated channel auxiliary subunit alpha2delta 1 [Source:HGNC Symbol;Acc:HGNC:1399]	0.0618283	0.0828228	0.0853809	0.137153	0.24012	0.33151	131.942	-1.62449	0.344986	-4.70885	2.49123e-06	8.18163e-05	-1.12652	0.239063
ENSG00000137965	IFI44	protein_coding	interferon induced protein 44 [Source:HGNC Symbol;Acc:HGNC:16938]	11.06	9.40349	9.28795	6.00866	5.57178	7.28761	1518.95	0.656331	0.139394	4.70847	2.49587e-06	8.18439e-05	0.612357	0.130044
ENSG00000125910	S1PR4	protein_coding	sphingosine-1-phosphate receptor 4 [Source:HGNC Symbol;Acc:HGNC:3170]	9.49716	10.9924	9.84799	6.31456	7.47657	6.28715	1285.25	0.595652	0.126566	4.70625	2.52313e-06	8.26125e-05	0.56235	0.119482
ENSG00000220008	LINGO3	protein_coding	leucine rich repeat and Ig domain containing 3 [Source:HGNC Symbol;Acc:HGNC:21206]	0.710971	0.619422	0.699675	0.399005	0.181891	0.199107	212.8	1.3823	0.293785	4.70515	2.53681e-06	8.29346e-05	1.04708	0.222435
ENSG00000131016	AKAP12	protein_coding	A-kinase anchoring protein 12 [Source:HGNC Symbol;Acc:HGNC:370]	2.17605	2.32345	1.75397	3.16669	3.20249	3.07238	2111.24	-0.594714	0.12648	-4.70203	2.57592e-06	8.40855e-05	-0.561507	0.119414
ENSG00000146540	C7orf50	protein_coding	chromosome 7 open reading frame 50 [Source:HGNC Symbol;Acc:HGNC:22421]	4.72945	4.71509	4.43028	3.33837	3.42997	3.32488	1822.76	0.459011	0.0976747	4.69938	2.60948e-06	8.50526e-05	0.443375	0.0943445
ENSG00000187608	ISG15	protein_coding	ISG15 ubiquitin like modifier [Source:HGNC Symbol;Acc:HGNC:4053]	7.06357	7.21555	8.20774	3.31872	4.08074	4.98033	463.401	0.859735	0.183058	4.69651	2.64646e-06	8.61276e-05	0.765022	0.162821
ENSG00000171223	JUNB	protein_coding	JunB proto-oncogene, AP-1 transcription factor subunit [Source:HGNC Symbol;Acc:HGNC:6205]	105.868	109.56	113.241	163.465	167.899	134.934	22301.2	-0.504572	0.107552	-4.69143	2.71309e-06	8.8163e-05	-0.483883	0.103142
ENSG00000019144	PHLDB1	protein_coding	pleckstrin homology like domain family B member 1 [Source:HGNC Symbol;Acc:HGNC:23697]	0.163457	0.144205	0.187467	0.247023	0.308095	0.374553	473.763	-0.909004	0.193846	-4.6893	2.74135e-06	8.89474e-05	-0.798172	0.170137
ENSG00000165732	DDX21	protein_coding	DExD-box helicase 21 [Source:HGNC Symbol;Acc:HGNC:2744]	104.704	103.556	99.1397	127.735	147.147	136.89	102242	-0.421732	0.0899447	-4.68879	2.74822e-06	8.90366e-05	-0.409488	0.0873332
ENSG00000110400	NECTIN1	protein_coding	nectin cell adhesion molecule 1 [Source:HGNC Symbol;Acc:HGNC:9706]	0.992447	0.901778	1.23936	1.5448	1.76443	1.82197	990.376	-0.710982	0.151766	-4.68473	2.80327e-06	9.06839e-05	-0.655214	0.13984
ENSG00000198113	TOR4A	protein_coding	torsin family 4 member A [Source:HGNC Symbol;Acc:HGNC:25981]	4.48473	4.79844	4.97448	3.32428	3.03211	3.52544	1543.46	0.528631	0.112979	4.67901	2.88267e-06	9.31128e-05	0.504818	0.107884
ENSG00000197705	KLHL14	protein_coding	kelch like family member 14 [Source:HGNC Symbol;Acc:HGNC:29266]	10.4007	10.3626	9.39178	6.96249	7.60882	7.47772	3962.1	0.451525	0.0967056	4.66907	3.02571e-06	9.75871e-05	0.436439	0.0934732
ENSG00000102226	USP11	protein_coding	ubiquitin specific peptidase 11 [Source:HGNC Symbol;Acc:HGNC:12609]	15.752	14.8913	15.2498	11.8597	11.3398	11.7961	6315.23	0.391085	0.0838079	4.66645	3.06452e-06	9.86912e-05	0.381189	0.0816867
ENSG00000050165	DKK3	protein_coding	dickkopf WNT signaling pathway inhibitor 3 [Source:HGNC Symbol;Acc:HGNC:2893]	0.151503	0.404687	0.306897	0.5305	0.912027	0.799503	569.2	-1.37739	0.29523	-4.66548	3.07894e-06	9.90079e-05	-1.04076	0.223188
ENSG00000154654	NCAM2	protein_coding	neural cell adhesion molecule 2 [Source:HGNC Symbol;Acc:HGNC:7657]	0.0107309	0.0218839	0.0282181	0.0492168	0.150461	0.154316	52.6915	-2.53783	0.544417	-4.66155	3.1384e-06	0.00010077	-1.19175	0.260039
ENSG00000140368	PSTPIP1	protein_coding	proline-serine-threonine phosphatase interacting protein 1 [Source:HGNC Symbol;Acc:HGNC:9580]	3.27781	3.33118	3.98478	2.17251	2.45076	2.41951	1381.54	0.589145	0.126422	4.66014	3.15995e-06	0.000101311	0.556287	0.119362
ENSG00000164692	COL1A2	protein_coding	collagen type I alpha 2 chain [Source:HGNC Symbol;Acc:HGNC:2198]	1.90999	4.78712	5.6405	13.1197	23.4743	33.8097	13713.7	-2.51257	0.539848	-4.65423	3.252e-06	0.000104107	-1.16643	0.259894
ENSG00000128656	CHN1	protein_coding	chimerin 1 [Source:HGNC Symbol;Acc:HGNC:1943]	0.0768396	0.0891992	0.0908246	0.144583	0.250869	0.346274	143.925	-1.53121	0.329096	-4.65278	3.27482e-06	0.000104567	-1.09232	0.23455
ENSG00000171067	C11orf24	protein_coding	chromosome 11 open reading frame 24 [Source:HGNC Symbol;Acc:HGNC:1174]	17.5455	18.0004	16.1794	12.6663	13.1428	12.7551	4710.07	0.423534	0.0910295	4.65271	3.27604e-06	0.000104567	0.410947	0.0883234
ENSG00000161921	CXCL16	protein_coding	C-X-C motif chemokine ligand 16 [Source:HGNC Symbol;Acc:HGNC:16642]	0.62875	0.470692	0.738873	1.37089	1.0536	1.52134	247.65	-1.10103	0.236702	-4.65154	3.29469e-06	0.000105007	-0.912144	0.1959
ENSG00000174233	ADCY6	protein_coding	adenylate cyclase 6 [Source:HGNC Symbol;Acc:HGNC:237]	0.139227	0.101786	0.15978	0.282465	0.270772	0.351032	169.291	-1.17284	0.252227	-4.64992	3.3207e-06	0.00010568	-0.949619	0.203889
ENSG00000261971	MMP25-AS1	lncRNA	MMP25 antisense RNA 1 [Source:HGNC Symbol;Acc:HGNC:51372]	1.29902	1.62483	1.43223	0.955078	0.91596	0.95142	797.484	0.625863	0.134773	4.64384	3.41998e-06	0.000108679	0.586487	0.126277
ENSG00000148737	TCF7L2	protein_coding	transcription factor 7 like 2 [Source:HGNC Symbol;Acc:HGNC:11641]	0.245853	0.215356	0.255052	0.597011	0.385174	0.503767	227.4	-1.05218	0.226614	-4.64305	3.43299e-06	0.000108932	-0.884302	0.190263
ENSG00000205189	ZBTB10	protein_coding	zinc finger and BTB domain containing 10 [Source:HGNC Symbol;Acc:HGNC:30953]	3.27583	3.06624	3.74254	7.23528	5.43557	4.46735	4263.26	-0.764828	0.16479	-4.64123	3.46347e-06	0.000109738	-0.695051	0.149754
ENSG00000180758	GPR157	protein_coding	G protein-coupled receptor 157 [Source:HGNC Symbol;Acc:HGNC:23687]	8.62719	9.07248	8.49839	11.1722	12.983	11.7719	5051.25	-0.455642	0.0981861	-4.64059	3.47413e-06	0.000109914	-0.439964	0.0948067
ENSG00000120658	ENOX1	protein_coding	ecto-NOX disulfide-thiol exchanger 1 [Source:HGNC Symbol;Acc:HGNC:25474]	0.071949	0.105261	0.0772526	0.239123	0.300314	0.287906	58.9213	-1.70347	0.367107	-4.64024	3.48002e-06	0.000109939	-1.13698	0.243839
ENSG00000290812		lncRNA	novel transcript	0.636539	0.488796	0.591791	1.06259	1.01385	0.973619	310.072	-0.827987	0.17846	-4.63963	3.49029e-06	0.000110102	-0.740792	0.159572
ENSG00000141655	TNFRSF11A	protein_coding	TNF receptor superfamily member 11a [Source:HGNC Symbol;Acc:HGNC:11908]	0.331372	0.235765	0.193388	0.109639	0.0849659	0.11161	146.993	1.31056	0.282572	4.63798	3.5183e-06	0.000110824	1.01162	0.21777
ENSG00000170581	STAT2	protein_coding	signal transducer and activator of transcription 2 [Source:HGNC Symbol;Acc:HGNC:11363]	14.1135	12.5492	12.0123	9.97624	8.89371	8.40961	9412.88	0.503629	0.108606	4.6372	3.53156e-06	0.000111079	0.482588	0.104068
ENSG00000204941	PSG5	protein_coding	pregnancy specific beta-1-glycoprotein 5 [Source:HGNC Symbol;Acc:HGNC:9522]	0.0356388	0.0314943	0.0651937	0.135607	0.180073	0.288053	52.7839	-2.18547	0.472123	-4.62902	3.67398e-06	0.000115391	-1.19259	0.258208
ENSG00000152804	HHEX	protein_coding	hematopoietically expressed homeobox [Source:HGNC Symbol;Acc:HGNC:4901]	15.0633	14.7843	17.6109	10.8385	9.96249	11.8093	3095.54	0.541275	0.116997	4.62642	3.72047e-06	0.000116681	0.515211	0.11136
ENSG00000154721	JAM2	protein_coding	junctional adhesion molecule 2 [Source:HGNC Symbol;Acc:HGNC:14686]	0.493399	0.710821	0.699149	1.18671	1.10108	1.0767	480.242	-0.821244	0.177528	-4.62601	3.72775e-06	0.00011674	-0.735555	0.158949
ENSG00000253276	CCDC71L	protein_coding	coiled-coil domain containing 71 like [Source:HGNC Symbol;Acc:HGNC:26685]	12.4191	11.8282	10.3333	19.7887	20.1309	14.4059	9266.26	-0.651631	0.14088	-4.62542	3.73832e-06	0.000116806	-0.607091	0.13125
ENSG00000011465	DCN	protein_coding	decorin [Source:HGNC Symbol;Acc:HGNC:2705]	0.0987693	0.118227	0.172822	0.232846	0.29596	0.567001	294.717	-1.49101	0.32236	-4.62529	3.74069e-06	0.000116806	-1.07583	0.232689
ENSG00000164294	GPX8	protein_coding	glutathione peroxidase 8 (putative) [Source:HGNC Symbol;Acc:HGNC:33100]	0.236304	0.621991	0.48756	0.840153	1.42167	1.46626	314.624	-1.4703	0.318204	-4.62062	3.82604e-06	0.000119164	-1.0684	0.231348
ENSG00000163216	SPRR2D	protein_coding	small proline rich protein 2D [Source:HGNC Symbol;Acc:HGNC:11264]	0.0316955	0.484782	0.309228	0	0	0	13.3158	7.19043	1.55618	4.62055	3.82724e-06	0.000119164	0.668154	0.204847
ENSG00000138944	SHISAL1	protein_coding	shisa like 1 [Source:HGNC Symbol;Acc:HGNC:29335]	0	0.00330749	0.00890051	0.0297541	0.0917813	0.0775043	22.1922	-4.00026	0.865866	-4.61995	3.83823e-06	0.000119334	-1.04562	0.244187
ENSG00000232956	SNHG15	lncRNA	small nucleolar RNA host gene 15 [Source:HGNC Symbol;Acc:HGNC:27797]	14.872	16.8459	16.6501	22.3832	21.3924	21.3855	6862.18	-0.429911	0.0930636	-4.61954	3.84594e-06	0.000119377	-0.416575	0.0901761
ENSG00000198947	DMD	protein_coding	dystrophin [Source:HGNC Symbol;Acc:HGNC:2928]	0.571095	0.589533	0.471186	0.379537	0.374881	0.366714	2322.68	0.541348	0.117193	4.61928	3.85069e-06	0.000119377	0.515192	0.111527
ENSG00000148158	SNX30	protein_coding	sorting nexin family member 30 [Source:HGNC Symbol;Acc:HGNC:23685]	1.87658	2.13614	2.18301	1.0399	1.38951	1.45479	1801.09	0.673324	0.145968	4.61283	3.97217e-06	0.000122966	0.624173	0.135303
ENSG00000174705	SH3PXD2B	protein_coding	SH3 and PX domains 2B [Source:HGNC Symbol;Acc:HGNC:29242]	0.121338	0.222703	0.155374	0.30505	0.40055	0.552403	222.096	-1.33471	0.289477	-4.61077	4.01175e-06	0.000124014	-1.01848	0.220751
ENSG00000185344	ATP6V0A2	protein_coding	ATPase H+ transporting V0 subunit a2 [Source:HGNC Symbol;Acc:HGNC:18481]	8.39176	8.86556	8.71132	11.1925	11.7942	10.8906	15792.3	-0.383524	0.0833002	-4.60412	4.14207e-06	0.000127859	-0.373934	0.081217
ENSG00000106069	CHN2	protein_coding	chimerin 2 [Source:HGNC Symbol;Acc:HGNC:1944]	0.187296	0.156372	0.149464	0.0422785	0.0673244	0.0700814	91.1958	1.45303	0.315759	4.60169	4.19084e-06	0.00012918	1.06168	0.230001
ENSG00000115935	WIPF1	protein_coding	WAS/WASL interacting protein family member 1 [Source:HGNC Symbol;Acc:HGNC:12736]	25.3347	24.0216	24.2998	19.2048	19.1757	19.2135	31308.7	0.354885	0.0771266	4.60134	4.19791e-06	0.000129213	0.34725	0.0754672
ENSG00000156136	DCK	protein_coding	deoxycytidine kinase [Source:HGNC Symbol;Acc:HGNC:2704]	34.0421	32.4727	26.7563	22.5831	21.5767	18.594	7421.7	0.571771	0.124295	4.60013	4.22235e-06	0.000129675	0.540883	0.117579
ENSG00000186827	TNFRSF4	protein_coding	TNF receptor superfamily member 4 [Source:HGNC Symbol;Acc:HGNC:11918]	0.489603	0.430372	0.571348	1.13567	0.9156	1.36457	148.568	-1.19533	0.259855	-4.6	4.22493e-06	0.000129675	-0.956656	0.20758
ENSG00000130449	ZSWIM6	protein_coding	zinc finger SWIM-type containing 6 [Source:HGNC Symbol;Acc:HGNC:29316]	6.80812	5.607	6.20122	4.29062	3.68828	4.55787	2635.18	0.570197	0.124053	4.59641	4.29843e-06	0.000131743	0.539511	0.117373
ENSG00000140022	STON2	protein_coding	stonin 2 [Source:HGNC Symbol;Acc:HGNC:30652]	0.335769	0.232604	0.153164	0.660056	0.377298	0.829422	516.165	-1.37263	0.298659	-4.59598	4.30712e-06	0.000131822	-1.03122	0.224494
ENSG00000163430	FSTL1	protein_coding	follistatin like 1 [Source:HGNC Symbol;Acc:HGNC:3972]	1.15292	2.25241	2.57361	5.13248	9.60589	9.88082	4413.33	-2.04179	0.444642	-4.59198	4.39056e-06	0.000134186	-1.16478	0.256898
ENSG00000243335	KCTD7	protein_coding	potassium channel tetramerization domain containing 7 [Source:HGNC Symbol;Acc:HGNC:21957]	2.75492	2.30809	2.12925	1.71648	1.41082	1.38092	1176.62	0.674087	0.14682	4.59124	4.40623e-06	0.000134474	0.62433	0.135972
ENSG00000112486	CCR6	protein_coding	C-C motif chemokine receptor 6 [Source:HGNC Symbol;Acc:HGNC:1607]	0.507499	0.491766	0.432467	0.208827	0.229349	0.159003	109.666	1.26434	0.275602	4.58755	4.48489e-06	0.000136681	0.986942	0.214643
ENSG00000079482	OPHN1	protein_coding	oligophrenin 1 [Source:HGNC Symbol;Acc:HGNC:8148]	0.0257679	0.043791	0.0471369	0.0727701	0.124773	0.129694	140.896	-1.48716	0.324247	-4.58651	4.50713e-06	0.000137166	-1.07005	0.233046
ENSG00000127084	FGD3	protein_coding	FYVE, RhoGEF and PH domain containing 3 [Source:HGNC Symbol;Acc:HGNC:16027]	3.96594	4.05756	4.1621	2.78042	2.16025	2.97544	1792.81	0.621945	0.135694	4.58345	4.57369e-06	0.000138995	0.582318	0.12704
ENSG00000244482	LILRA6	protein_coding	leukocyte immunoglobulin like receptor A6 [Source:HGNC Symbol;Acc:HGNC:15495]	0.0122677	0.012509	0.0224412	0.233397	0.0495883	0.303978	26.4235	-3.62897	0.792127	-4.5813	4.62095e-06	0.000140234	-1.05443	0.247517
ENSG00000104833	TUBB4A	protein_coding	tubulin beta 4A class IVa [Source:HGNC Symbol;Acc:HGNC:20774]	3.35162	3.59703	2.21629	1.61126	1.82429	1.14548	678.515	1.00102	0.218569	4.57987	4.6526e-06	0.000140996	0.850635	0.185711
ENSG00000173918	C1QTNF1	protein_coding	C1q and TNF related 1 [Source:HGNC Symbol;Acc:HGNC:14324]	0.20102	0.374196	0.288621	0.438352	1.0346	0.984621	242.103	-1.50921	0.329558	-4.57948	4.66125e-06	0.00014106	-1.07515	0.234898
ENSG00000159388	BTG2	protein_coding	BTG anti-proliferation factor 2 [Source:HGNC Symbol;Acc:HGNC:1131]	46.8206	36.4822	38.3479	30.1917	24.9486	26.6285	8597.21	0.573134	0.125169	4.57887	4.67488e-06	0.000141274	0.541759	0.118316
ENSG00000185745	IFIT1	protein_coding	interferon induced protein with tetratricopeptide repeats 1 [Source:HGNC Symbol;Acc:HGNC:5407]	0.953915	0.859686	1.0113	0.603967	0.486855	0.515882	313.449	0.81507	0.17805	4.57776	4.69987e-06	0.000141831	0.72958	0.159289
ENSG00000242472	IGHJ5	IG_J_gene	immunoglobulin heavy joining 5 [Source:HGNC Symbol;Acc:HGNC:5539]	160.821	187.806	175.102	101.953	115.526	118.633	645.865	0.639269	0.139711	4.57564	4.74764e-06	0.000143072	0.596257	0.130287
ENSG00000149571	KIRREL3	protein_coding	kirre like nephrin family adhesion molecule 3 [Source:HGNC Symbol;Acc:HGNC:23204]	0.0404472	0.0171844	0.0462435	0.0996251	0.158385	0.195375	56.338	-2.12225	0.463948	-4.57433	4.7774e-06	0.000143768	-1.17612	0.257728
ENSG00000181035	SLC25A42	protein_coding	solute carrier family 25 member 42 [Source:HGNC Symbol;Acc:HGNC:28380]	3.73026	3.57773	3.49683	2.71427	2.48899	2.47478	1322.03	0.493022	0.107891	4.56961	4.88627e-06	0.00014684	0.472682	0.103435
ENSG00000234771	SLC25A25-AS1	lncRNA	SLC25A25 antisense RNA 1 [Source:HGNC Symbol;Acc:HGNC:27844]	2.31473	3.0944	3.47717	4.75563	4.45157	5.18803	2280.91	-0.695809	0.152304	-4.56854	4.91122e-06	0.000147384	-0.640863	0.14027
ENSG00000185567	AHNAK2	protein_coding	AHNAK nucleoprotein 2 [Source:HGNC Symbol;Acc:HGNC:20125]	0.046143	0.091688	0.107134	0.141088	0.268419	0.274847	267.654	-1.48157	0.324728	-4.56251	5.05452e-06	0.000151474	-1.06459	0.233428
ENSG00000185947	ZNF267	protein_coding	zinc finger protein 267 [Source:HGNC Symbol;Acc:HGNC:13060]	17.397	15.5515	16.2259	27.8082	22.9765	21.093	11661	-0.547578	0.120109	-4.55903	5.13912e-06	0.000153796	-0.519858	0.114028
ENSG00000023892	DEF6	protein_coding	DEF6 guanine nucleotide exchange factor [Source:HGNC Symbol;Acc:HGNC:2760]	8.94254	8.56136	10.0435	6.58754	6.74658	6.72551	3697.12	0.457749	0.10043	4.5579	5.16666e-06	0.000154406	0.441298	0.0968187
ENSG00000040341	STAU2	protein_coding	staufen double-stranded RNA binding protein 2 [Source:HGNC Symbol;Acc:HGNC:11371]	6.93978	7.0813	7.4146	4.68591	4.98687	5.6926	5056.97	0.480152	0.105365	4.55704	5.18785e-06	0.000154825	0.461228	0.10121
ENSG00000197993	KEL	protein_coding	Kell metallo-endopeptidase (Kell blood group) [Source:HGNC Symbol;Acc:HGNC:6308]	0.130581	0.0897979	0.0861043	0.229037	0.343704	0.438045	73.9067	-1.7249	0.378858	-4.55288	5.29175e-06	0.000157707	-1.12536	0.246671
ENSG00000103490	PYCARD	protein_coding	PYD and CARD domain containing [Source:HGNC Symbol;Acc:HGNC:16608]	3.35445	3.40676	3.69278	2.2042	1.91481	2.29899	429.341	0.703394	0.154666	4.54782	5.42036e-06	0.000161317	0.646271	0.142057
ENSG00000162694	EXTL2	protein_coding	exostosin like glycosyltransferase 2 [Source:HGNC Symbol;Acc:HGNC:3516]	2.97311	2.41623	2.45854	4.23498	4.02832	3.63547	1215.37	-0.600283	0.132135	-4.54295	5.54715e-06	0.000164863	-0.563887	0.124114
ENSG00000148700	ADD3	protein_coding	adducin 3 [Source:HGNC Symbol;Acc:HGNC:245]	17.7452	17.0179	17.5411	13.6356	12.5372	13.7046	9240.25	0.391323	0.0861858	4.54046	5.61316e-06	0.000166596	0.380866	0.0838824
ENSG00000253522	MIR3142HG	lncRNA	MIR3142 host gene [Source:HGNC Symbol;Acc:HGNC:51944]	0.822954	0.824834	0.782648	2.01112	1.46953	1.31172	263.187	-0.978701	0.215813	-4.53494	5.76192e-06	0.000170776	-0.834876	0.183968
ENSG00000106144	CASP2	protein_coding	caspase 2 [Source:HGNC Symbol;Acc:HGNC:1503]	17.5338	17.9281	17.2047	13.475	14.0845	12.9179	11451.4	0.379808	0.0837576	4.53461	5.77099e-06	0.00017081	0.370208	0.0816404
ENSG00000165689	ENTR1	protein_coding	endosome associated trafficking regulator 1 [Source:HGNC Symbol;Acc:HGNC:10667]	14.1535	15.277	14.724	19.5371	21.4899	18.8004	5001.94	-0.43817	0.0966596	-4.53312	5.8119e-06	0.000171786	-0.423543	0.093432
ENSG00000127533	F2RL3	protein_coding	F2R like thrombin or trypsin receptor 3 [Source:HGNC Symbol;Acc:HGNC:3540]	1.99355	1.50247	1.53677	0.937776	0.633344	1.00011	388.631	0.967629	0.2136	4.5301	5.89568e-06	0.000173959	0.827977	0.182683
ENSG00000115368	WDR75	protein_coding	WD repeat domain 75 [Source:HGNC Symbol;Acc:HGNC:25725]	25.301	26.0887	25.7213	32.1344	33.1626	33.2663	13572.7	-0.35413	0.0781763	-4.52989	5.90156e-06	0.000173959	-0.346307	0.0764492
ENSG00000100592	DAAM1	protein_coding	dishevelled associated activator of morphogenesis 1 [Source:HGNC Symbol;Acc:HGNC:18142]	7.48614	6.72983	6.28249	5.26535	4.71414	4.29263	5709.67	0.522409	0.115544	4.52132	6.14565e-06	0.000180907	0.497841	0.110109
ENSG00000077063	CTTNBP2	protein_coding	cortactin binding protein 2 [Source:HGNC Symbol;Acc:HGNC:15679]	0.118019	0.151238	0.0700189	0.44376	0.196624	0.431881	150.797	-1.66329	0.367909	-4.52094	6.15655e-06	0.000180981	-1.10529	0.24482
ENSG00000140450	ARRDC4	protein_coding	arrestin domain containing 4 [Source:HGNC Symbol;Acc:HGNC:28087]	0.60197	0.80632	0.698246	1.73742	1.0369	1.39717	390.923	-0.985825	0.218193	-4.51814	6.23857e-06	0.000182921	-0.838232	0.185445
ENSG00000074590	NUAK1	protein_coding	NUAK family kinase 1 [Source:HGNC Symbol;Acc:HGNC:14311]	0.030019	0.0344355	0.0583456	0.0994361	0.185805	0.234108	58.3149	-2.07709	0.459726	-4.51811	6.2395e-06	0.000182921	-1.16055	0.257461
ENSG00000185404	SP140L	protein_coding	SP140 nuclear body protein like [Source:HGNC Symbol;Acc:HGNC:25105]	9.50147	9.35534	9.57571	7.5868	6.67742	6.93733	4298.89	0.423452	0.0937456	4.51703	6.27117e-06	0.0001836	0.41013	0.0907952
ENSG00000138684	IL21	protein_coding	interleukin 21 [Source:HGNC Symbol;Acc:HGNC:6005]	3.42687	6.26558	8.32848	15.01	23.4188	22.9344	4006.1	-1.76763	0.391364	-4.5166	6.284e-06	0.000183726	-1.122	0.24988
ENSG00000114268	PFKFB4	protein_coding	6-phosphofructo-2-kinase/fructose-2,6-biphosphatase 4 [Source:HGNC Symbol;Acc:HGNC:8875]	0.711608	0.554872	0.55432	1.76033	1.1458	0.90354	527.109	-1.0646	0.235739	-4.51601	6.30143e-06	0.000183986	-0.882985	0.195487
ENSG00000145050	MANF	protein_coding	mesencephalic astrocyte derived neurotrophic factor [Source:HGNC Symbol;Acc:HGNC:15461]	38.4515	42.2648	38.9335	27.7032	28.6281	31.7286	6810.76	0.442101	0.0979506	4.51351	6.37646e-06	0.000185925	0.42696	0.0945953
ENSG00000109906	ZBTB16	protein_coding	zinc finger and BTB domain containing 16 [Source:HGNC Symbol;Acc:HGNC:12930]	0.160438	0.14169	0.0601712	0.372881	0.24964	0.319011	330.926	-1.37963	0.305849	-4.51082	6.45784e-06	0.000188044	-1.02395	0.227094
ENSG00000091127	PUS7	protein_coding	pseudouridine synthase 7 [Source:HGNC Symbol;Acc:HGNC:26033]	13.8625	14.6694	12.6219	17.6348	21.6502	19.1681	6768.85	-0.506323	0.112273	-4.50977	6.48993e-06	0.000188724	-0.483782	0.107273
ENSG00000110697	PITPNM1	protein_coding	phosphatidylinositol transfer protein membrane associated 1 [Source:HGNC Symbol;Acc:HGNC:9003]	10.7229	11.6955	11.5814	8.45297	8.9024	7.82197	5843.9	0.433542	0.0961733	4.50792	6.54652e-06	0.000190113	0.41921	0.0929933
ENSG00000126561	STAT5A	protein_coding	signal transducer and activator of transcription 5A [Source:HGNC Symbol;Acc:HGNC:11366]	18.4987	18.0904	19.5802	27.0987	25.4856	23.2117	12916.6	-0.432253	0.0959635	-4.50434	6.6579e-06	0.000193088	-0.418024	0.0928043
ENSG00000162458	FBLIM1	protein_coding	filamin binding LIM protein 1 [Source:HGNC Symbol;Acc:HGNC:24686]	0.0510896	0.125026	0.121495	0.239527	0.371724	0.400126	87.3078	-1.76427	0.391965	-4.5011	6.76026e-06	0.000195793	-1.12238	0.249331
ENSG00000155792	DEPTOR	protein_coding	DEP domain containing MTOR interacting protein [Source:HGNC Symbol;Acc:HGNC:22953]	0.270777	0.319243	0.375367	0.836561	0.645601	0.711387	127.212	-1.18209	0.262643	-4.50075	6.77145e-06	0.000195855	-0.941977	0.208854
ENSG00000139508	SLC46A3	protein_coding	solute carrier family 46 member 3 [Source:HGNC Symbol;Acc:HGNC:27501]	2.25176	2.37407	2.96953	1.43101	1.33555	1.74524	700.814	0.750919	0.166917	4.49875	6.83537e-06	0.000197199	0.68083	0.151303
ENSG00000014216	CAPN1	protein_coding	calpain 1 [Source:HGNC Symbol;Acc:HGNC:1476]	16.8821	18.0445	17.7652	13.6794	13.8549	12.9101	10716.5	0.3817	0.0848463	4.49873	6.83621e-06	0.000197199	0.371807	0.0826468
ENSG00000111276	CDKN1B	protein_coding	cyclin dependent kinase inhibitor 1B [Source:HGNC Symbol;Acc:HGNC:1785]	8.64305	9.34569	8.14697	6.8458	6.07157	5.58057	6332.38	0.498742	0.110909	4.49686	6.89642e-06	0.00019867	0.477051	0.106085
ENSG00000111321	LTBR	protein_coding	lymphotoxin beta receptor [Source:HGNC Symbol;Acc:HGNC:6718]	0.262008	0.257948	0.279309	0.465941	0.461979	0.551678	214.878	-0.888956	0.197752	-4.4953	6.94709e-06	0.000199863	-0.776745	0.17262
ENSG00000177272	KCNA3	protein_coding	potassium voltage-gated channel subfamily A member 3 [Source:HGNC Symbol;Acc:HGNC:6221]	7.19648	5.73033	6.16575	11.8067	10.0243	8.17261	7624.04	-0.652043	0.145104	-4.49361	7.00243e-06	0.00020098	-0.604957	0.134625
ENSG00000289609		lncRNA	novel transcript	0.144721	0.08854	0.0264736	0.781755	0.584987	0.563513	25.7829	-2.90614	0.646752	-4.49343	7.00838e-06	0.00020098	-1.13349	0.257392
ENSG00000183722	LHFPL6	protein_coding	LHFPL tetraspan subfamily member 6 [Source:HGNC Symbol;Acc:HGNC:6586]	0.214303	0.491665	0.302927	0.719794	1.09266	0.745664	249.562	-1.3429	0.29887	-4.49327	7.01386e-06	0.00020098	-1.00868	0.224458
ENSG00000143486	EIF2D	protein_coding	eukaryotic translation initiation factor 2D [Source:HGNC Symbol;Acc:HGNC:6583]	11.5431	11.2797	11.3821	15.1734	14.8369	14.1368	9688.04	-0.368063	0.0819236	-4.49275	7.03077e-06	0.000201198	-0.359153	0.0799402
ENSG00000152213	ARL11	protein_coding	ADP ribosylation factor like GTPase 11 [Source:HGNC Symbol;Acc:HGNC:24046]	7.07178	5.6321	4.49007	3.97954	2.76603	2.60441	1472.18	0.879088	0.196075	4.48343	7.34537e-06	0.000209922	0.769652	0.17166
ENSG00000171453	POLR1C	protein_coding	RNA polymerase I and III subunit C [Source:HGNC Symbol;Acc:HGNC:20194]	4.7204	5.12409	5.2242	6.50258	6.81454	7.05752	2991.02	-0.435246	0.0971459	-4.48033	7.45276e-06	0.000212601	-0.420576	0.0938697
ENSG00000183160	TMEM119	protein_coding	transmembrane protein 119 [Source:HGNC Symbol;Acc:HGNC:27884]	0.0907595	0.0925443	0.0383136	0.156544	0.373921	0.599296	65.9596	-2.35668	0.526027	-4.48016	7.45882e-06	0.000212601	-1.14556	0.260063
ENSG00000151414	NEK7	protein_coding	NIMA related kinase 7 [Source:HGNC Symbol;Acc:HGNC:13386]	14.9661	13.2282	13.5974	10.7382	9.99201	10.4671	6102.4	0.421777	0.0941648	4.47914	7.49448e-06	0.000213335	0.408393	0.0911759
ENSG00000106546	AHR	protein_coding	aryl hydrocarbon receptor [Source:HGNC Symbol;Acc:HGNC:348]	10.8799	14.5595	13.7254	16.8676	24.5631	21.4945	12599.7	-0.684084	0.152957	-4.47238	7.73531e-06	0.000219901	-0.629631	0.140782
ENSG00000157827	FMNL2	protein_coding	formin like 2 [Source:HGNC Symbol;Acc:HGNC:18267]	1.54698	1.50499	1.21081	2.24528	2.55764	1.97495	1112.63	-0.669165	0.149652	-4.47148	7.76803e-06	0.000220417	-0.617991	0.138196
ENSG00000145934	TENM2	protein_coding	teneurin transmembrane protein 2 [Source:HGNC Symbol;Acc:HGNC:29943]	0.0271379	0.043636	0.0429604	0.0659567	0.110751	0.144557	142.015	-1.49888	0.335233	-4.47116	7.77961e-06	0.000220417	-1.05778	0.236419
ENSG00000108688	CCL7	protein_coding	C-C motif chemokine ligand 7 [Source:HGNC Symbol;Acc:HGNC:10634]	0.0515159	0	0.0235594	0.551308	0.130148	0.866195	21.4676	-4.36417	0.976098	-4.47104	7.7841e-06	0.000220417	-0.930181	0.235097
ENSG00000185905	C16orf54	protein_coding	chromosome 16 open reading frame 54 [Source:HGNC Symbol;Acc:HGNC:26649]	6.38146	4.84823	4.80791	3.67313	2.43085	3.10123	994.099	0.800831	0.179136	4.47052	7.80309e-06	0.000220665	0.715896	0.160118
ENSG00000183833	CFAP91	protein_coding	cilia and flagella associated protein 91 [Source:HGNC Symbol;Acc:HGNC:24010]	0.0688208	0.0430614	0.0715302	0.149851	0.222865	0.167484	78.824	-1.55539	0.34796	-4.47003	7.82072e-06	0.000220874	-1.07404	0.23957
ENSG00000167977	KCTD5	protein_coding	potassium channel tetramerization domain containing 5 [Source:HGNC Symbol;Acc:HGNC:21423]	12.2286	12.0356	12.1044	9.23849	9.31315	9.36916	3323.19	0.381324	0.0854595	4.46204	8.11835e-06	0.000228927	0.371301	0.0832121
ENSG00000005102	MEOX1	protein_coding	mesenchyme homeobox 1 [Source:HGNC Symbol;Acc:HGNC:7013]	0.0249392	0	0	0.067782	0.184816	0.28691	23.1373	-4.4545	0.998393	-4.46167	8.13234e-06	0.000228927	-0.891102	0.231904
ENSG00000170458	CD14	protein_coding	CD14 molecule [Source:HGNC Symbol;Acc:HGNC:1628]	0.296928	0.0619296	0.234549	0.887262	0.436449	2.12603	102.08	-2.53884	0.569052	-4.46153	8.1377e-06	0.000228927	-1.11964	0.259325
ENSG00000149212	SESN3	protein_coding	sestrin 3 [Source:HGNC Symbol;Acc:HGNC:23060]	12.1611	12.0992	16.9787	8.18281	8.44557	9.7466	10964	0.644836	0.144584	4.45994	8.19824e-06	0.00023033	0.598584	0.134213
ENSG00000169220	RGS14	protein_coding	regulator of G protein signaling 14 [Source:HGNC Symbol;Acc:HGNC:9996]	4.33483	4.71984	5.73734	7.24018	7.63031	7.0882	2087.28	-0.569543	0.127746	-4.4584	8.25753e-06	0.000231393	-0.537146	0.120474
ENSG00000167173	C15orf39	protein_coding	chromosome 15 open reading frame 39 [Source:HGNC Symbol;Acc:HGNC:24497]	12.2821	11.9908	10.9361	8.90912	8.91267	7.72879	5408.73	0.462694	0.10378	4.4584	8.25754e-06	0.000231393	0.444978	0.0998061
ENSG00000166501	PRKCB	protein_coding	protein kinase C beta [Source:HGNC Symbol;Acc:HGNC:9395]	29.329	25.9126	29.8876	20.3442	20.0706	22.4082	25059.5	0.438348	0.0983694	4.45614	8.34489e-06	0.000233155	0.423211	0.0949724
ENSG00000187240	DYNC2H1	protein_coding	dynein cytoplasmic 2 heavy chain 1 [Source:HGNC Symbol;Acc:HGNC:2962]	0.556024	0.516377	0.540392	0.768184	0.736962	0.878624	919.715	-0.564153	0.126604	-4.45604	8.34859e-06	0.000233155	-0.532605	0.119511
ENSG00000230615		lncRNA	novel transcript	0.0283534	0.048185	0.0364988	0.0834835	0.162364	0.118023	77.377	-1.68756	0.378721	-4.45594	8.35283e-06	0.000233155	-1.10094	0.246728
ENSG00000196526	AFAP1	protein_coding	actin filament associated protein 1 [Source:HGNC Symbol;Acc:HGNC:24017]	0.204161	0.37449	0.285176	0.425212	0.759099	0.78357	434.825	-1.18851	0.267028	-4.45088	8.55189e-06	0.000238403	-0.940232	0.211218
ENSG00000197183	NOL4L	protein_coding	nucleolar protein 4 like [Source:HGNC Symbol;Acc:HGNC:16106]	0.643492	0.440155	0.385396	0.987282	0.748629	1.12676	644.574	-0.963408	0.216512	-4.44967	8.60013e-06	0.000239439	-0.821049	0.184482
ENSG00000144057	ST6GAL2	protein_coding	ST6 beta-galactoside alpha-2,6-sialyltransferase 2 [Source:HGNC Symbol;Acc:HGNC:10861]	0	0.00313546	0.00562505	0.053279	0.0466112	0.0380971	16.2622	-3.95183	0.888641	-4.44705	8.70589e-06	0.000242071	-1.05817	0.245836
ENSG00000153714	LURAP1L	protein_coding	leucine rich adaptor protein 1 like [Source:HGNC Symbol;Acc:HGNC:31452]	0.116155	0.333109	0.368521	0.0295965	0.0623578	0.0578202	45.4162	2.44647	0.550457	4.44444	8.81209e-06	0.000244708	1.13824	0.259982
ENSG00000130702	LAMA5	protein_coding	laminin subunit alpha 5 [Source:HGNC Symbol;Acc:HGNC:6485]	0.717068	0.561462	0.864287	0.435969	0.313587	0.431537	728.182	0.859436	0.193414	4.44351	8.85043e-06	0.000245457	0.755031	0.169881
ENSG00000172037	LAMB2	protein_coding	laminin subunit beta 2 [Source:HGNC Symbol;Acc:HGNC:6487]	0.19752	0.473795	0.531616	0.6947	1.1878	1.3339	465.077	-1.4186	0.319424	-4.44111	8.94976e-06	0.000247893	-1.0287	0.231828
ENSG00000196843	ARID5A	protein_coding	AT-rich interaction domain 5A [Source:HGNC Symbol;Acc:HGNC:17361]	22.2759	25.9888	28.2994	42.5574	43.9902	31.9244	10646.7	-0.629704	0.141809	-4.4405	8.97509e-06	0.000248152	-0.586133	0.131997
ENSG00000162493	PDPN	protein_coding	podoplanin [Source:HGNC Symbol;Acc:HGNC:29602]	0.0419756	0.0611444	0.104209	0.226134	0.218151	0.392692	59.3442	-2.0095	0.452556	-4.44033	8.98211e-06	0.000248152	-1.139	0.256922
ENSG00000133065	SLC41A1	protein_coding	solute carrier family 41 member 1 [Source:HGNC Symbol;Acc:HGNC:19429]	31.8276	26.4493	17.7815	15.7097	15.4547	12.1136	11667.7	0.813486	0.183365	4.43644	9.14597e-06	0.000252356	0.723537	0.163094
ENSG00000080823	MOK	protein_coding	MOK protein kinase [Source:HGNC Symbol;Acc:HGNC:9833]	0.305534	0.295037	0.400675	0.482572	0.676808	0.66611	476.05	-0.86589	0.195281	-4.43407	9.24717e-06	0.000254823	-0.758935	0.171094
ENSG00000166313	APBB1	protein_coding	amyloid beta precursor protein binding family B member 1 [Source:HGNC Symbol;Acc:HGNC:581]	3.08336	2.97078	2.93866	2.25306	2.14592	2.10661	1243.51	0.467253	0.105715	4.41993	9.87334e-06	0.000271731	0.448716	0.101516
ENSG00000095321	CRAT	protein_coding	carnitine O-acetyltransferase [Source:HGNC Symbol;Acc:HGNC:2342]	2.13623	2.37299	1.95658	1.50941	1.47876	1.50821	1271.26	0.523706	0.118548	4.41766	9.97772e-06	0.000274254	0.497843	0.112688
ENSG00000223865	HLA-DPB1	protein_coding	major histocompatibility complex, class II, DP beta 1 [Source:HGNC Symbol;Acc:HGNC:4940]	41.9935	39.1255	46.4102	33.3508	29.6946	30.342	17684.5	0.449576	0.10179	4.41668	1.00228e-05	0.000274655	0.432993	0.0980356
ENSG00000072163	LIMS2	protein_coding	LIM zinc finger domain containing 2 [Source:HGNC Symbol;Acc:HGNC:16084]	0.20368	0.341383	0.281771	0.0752523	0.128642	0.1273	154.993	1.31801	0.298422	4.41658	1.00274e-05	0.000274655	0.991192	0.224158
ENSG00000159314	ARHGAP27	protein_coding	Rho GTPase activating protein 27 [Source:HGNC Symbol;Acc:HGNC:31813]	5.13467	4.11924	4.55976	3.37589	2.97907	3.33869	3914.18	0.510939	0.115694	4.41628	1.00412e-05	0.000274655	0.486853	0.110238
ENSG00000232884		lncRNA	novel transcript	0.127412	0.128138	0.124519	0.0426937	0.0264567	0.0417036	47.9231	1.77491	0.401905	4.41624	1.00432e-05	0.000274655	1.11167	0.25048
ENSG00000117143	UAP1	protein_coding	UDP-N-acetylglucosamine pyrophosphorylase 1 [Source:HGNC Symbol;Acc:HGNC:12457]	14.9213	13.9167	12.5978	19.2275	20.8732	17.6786	7025.13	-0.479676	0.108675	-4.41386	1.01545e-05	0.000277345	-0.459611	0.104128
ENSG00000167100	SAMD14	protein_coding	sterile alpha motif domain containing 14 [Source:HGNC Symbol;Acc:HGNC:27312]	0.0853325	0.0543816	0.101742	0.259362	0.169385	0.235985	101.324	-1.4582	0.330397	-4.41347	1.01725e-05	0.000277487	-1.03853	0.23481
ENSG00000163811	WDR43	protein_coding	WD repeat domain 43 [Source:HGNC Symbol;Acc:HGNC:28945]	50.3798	53.5775	50.9631	64.4178	71.3926	66.1062	22444	-0.382234	0.086648	-4.41134	1.02731e-05	0.000279876	-0.371913	0.0843082
ENSG00000173020	GRK2	protein_coding	G protein-coupled receptor kinase 2 [Source:HGNC Symbol;Acc:HGNC:289]	58.8034	61.5391	62.7937	44.9416	49.6956	46.228	32790.7	0.378612	0.0858541	4.40995	1.03393e-05	0.000281325	0.368571	0.083577
ENSG00000217825		lncRNA	novel transcript	3.12223	3.50352	1.53035	8.34379	8.12188	4.50811	332.231	-1.36354	0.309353	-4.40771	1.04467e-05	0.00028389	-1.00596	0.228354
ENSG00000188643	S100A16	protein_coding	S100 calcium binding protein A16 [Source:HGNC Symbol;Acc:HGNC:20441]	0.235229	0.526347	0.442254	0.899053	1.98751	1.00036	132.744	-1.69018	0.383641	-4.40562	1.05481e-05	0.000286285	-1.09095	0.248056
ENSG00000122877	EGR2	protein_coding	early growth response 2 [Source:HGNC Symbol;Acc:HGNC:3239]	2.89632	2.06974	3.68571	6.56093	4.33878	5.34114	1414.56	-0.908054	0.206157	-4.40468	1.05938e-05	0.000287165	-0.784732	0.178146
ENSG00000084636	COL16A1	protein_coding	collagen type XVI alpha 1 chain [Source:HGNC Symbol;Acc:HGNC:2193]	0.0960947	0.159225	0.258184	0.332998	0.453979	0.615472	271.766	-1.4483	0.328951	-4.4028	1.06862e-05	0.000289125	-1.03316	0.234763
ENSG00000175029	CTBP2	protein_coding	C-terminal binding protein 2 [Source:HGNC Symbol;Acc:HGNC:2495]	0.289405	0.339003	0.334313	0.477659	0.518123	0.65667	444.951	-0.780265	0.177226	-4.40266	1.06929e-05	0.000289125	-0.699124	0.158736
ENSG00000113356	POLR3G	protein_coding	RNA polymerase III subunit G [Source:HGNC Symbol;Acc:HGNC:30075]	12.2221	11.7894	9.99408	15.3537	17.6961	15.3575	5083.72	-0.509538	0.115772	-4.40123	1.0764e-05	0.000290682	-0.485485	0.110306
ENSG00000164932	CTHRC1	protein_coding	collagen triple helix repeat containing 1 [Source:HGNC Symbol;Acc:HGNC:18831]	0.108279	0.305247	0.28546	0.467404	1.10708	1.21187	93.2329	-1.99495	0.453453	-4.39947	1.08513e-05	0.000292674	-1.1245	0.257261
ENSG00000075391	RASAL2	protein_coding	RAS protein activator like 2 [Source:HGNC Symbol;Acc:HGNC:9874]	0.0683226	0.142142	0.110871	0.184196	0.275059	0.265742	323.554	-1.17437	0.266978	-4.39876	1.08872e-05	0.000293275	-0.929163	0.211158
ENSG00000055163	CYFIP2	protein_coding	cytoplasmic FMR1 interacting protein 2 [Source:HGNC Symbol;Acc:HGNC:13760]	35.4195	33.5016	35.7797	26.8425	28.0081	27.1632	30236.7	0.352346	0.0801539	4.39587	1.10331e-05	0.0002967	0.344173	0.0782946
ENSG00000138448	ITGAV	protein_coding	integrin subunit alpha V [Source:HGNC Symbol;Acc:HGNC:6150]	0.85302	0.906134	1.01995	1.23322	1.39816	1.84804	2151.51	-0.68887	0.156715	-4.3957	1.10418e-05	0.0002967	-0.631544	0.143665
ENSG00000108389	MTMR4	protein_coding	myotubularin related protein 4 [Source:HGNC Symbol;Acc:HGNC:7452]	29.9139	30.6429	32.5691	38.8186	42.4329	39.9923	24610.2	-0.380635	0.0866046	-4.39509	1.10726e-05	0.000297157	-0.370368	0.0842683
ENSG00000196839	ADA	protein_coding	adenosine deaminase [Source:HGNC Symbol;Acc:HGNC:186]	2.02265	1.70318	2.05371	1.42426	1.23045	1.33843	1824.24	0.533601	0.12153	4.39071	1.12983e-05	0.000302835	0.50598	0.115234
ENSG00000167107	ACSF2	protein_coding	acyl-CoA synthetase family member 2 [Source:HGNC Symbol;Acc:HGNC:26101]	3.02549	2.47894	2.92858	1.92872	1.77088	2.02588	1258.2	0.558505	0.12726	4.38867	1.14045e-05	0.000305303	0.526965	0.120065
ENSG00000186407	CD300E	protein_coding	CD300e molecule [Source:HGNC Symbol;Acc:HGNC:28874]	0	0	0	0.0482816	0.00598388	0.167687	12.7727	-7.12279	1.62461	-4.38431	1.16354e-05	0.0003111	-0.564933	0.19369
ENSG00000047644	WWC3	protein_coding	WWC family member 3 [Source:HGNC Symbol;Acc:HGNC:29237]	12.1966	12.2959	11.8136	9.87998	8.53134	8.74962	7215.16	0.418717	0.0955866	4.3805	1.18407e-05	0.000316197	0.405038	0.0924634
ENSG00000105122	RASAL3	protein_coding	RAS protein activator like 3 [Source:HGNC Symbol;Acc:HGNC:26129]	14.0305	13.5905	14.1042	10.2425	10.918	10.9644	5268.73	0.377185	0.0861413	4.37867	1.19404e-05	0.000318466	0.367116	0.0838412
ENSG00000061676	NCKAP1	protein_coding	NCK associated protein 1 [Source:HGNC Symbol;Acc:HGNC:7666]	0.121411	0.272257	0.252341	0.3662	0.54862	0.506206	713.583	-1.13721	0.259825	-4.37681	1.20427e-05	0.000320795	-0.909797	0.207876
ENSG00000151388	ADAMTS12	protein_coding	ADAM metallopeptidase with thrombospondin type 1 motif 12 [Source:HGNC Symbol;Acc:HGNC:14605]	0.0648011	0.14041	0.183102	0.204035	0.516859	0.541715	243.082	-1.70032	0.388539	-4.37619	1.20771e-05	0.000321317	-1.08671	0.249172
ENSG00000180611	MB21D2	protein_coding	Mab-21 domain containing 2 [Source:HGNC Symbol;Acc:HGNC:30438]	0.312064	0.466201	0.265514	0.828432	0.880058	0.674349	160.894	-1.19243	0.272607	-4.37415	1.21904e-05	0.000323931	-0.935064	0.213541
ENSG00000186318	BACE1	protein_coding	beta-secretase 1 [Source:HGNC Symbol;Acc:HGNC:933]	0.107449	0.156517	0.161456	0.221633	0.389084	0.407517	192.292	-1.25931	0.287962	-4.37319	1.22446e-05	0.000324973	-0.963532	0.22013
ENSG00000134996	OSTF1	protein_coding	osteoclast stimulating factor 1 [Source:HGNC Symbol;Acc:HGNC:8510]	72.2941	67.2252	60.5126	49.2956	50.9428	46.7204	7170.27	0.444818	0.101738	4.37221	1.22997e-05	0.00032598	0.428427	0.0979881
ENSG00000138378	STAT4	protein_coding	signal transducer and activator of transcription 4 [Source:HGNC Symbol;Acc:HGNC:11365]	12.0749	8.8111	12.5186	6.46826	4.43807	7.76235	3676.78	0.839273	0.191966	4.37197	1.23128e-05	0.00032598	0.738635	0.168947
ENSG00000100097	LGALS1	protein_coding	galectin 1 [Source:HGNC Symbol;Acc:HGNC:6561]	45.1561	42.1885	45.532	61.5134	61.5377	54.8393	5083.09	-0.420721	0.096262	-4.37058	1.23915e-05	0.000327662	-0.406788	0.0930733
ENSG00000174749	FAM241A	protein_coding	family with sequence similarity 241 member A [Source:HGNC Symbol;Acc:HGNC:26813]	2.44812	2.57955	2.18973	4.08471	3.88615	3.00392	2466.39	-0.604523	0.138495	-4.36493	1.27164e-05	0.000335841	-0.564494	0.129322
ENSG00000147459	DOCK5	protein_coding	dedicator of cytokinesis 5 [Source:HGNC Symbol;Acc:HGNC:23476]	0.250945	0.479154	0.491476	0.698572	0.780441	0.968884	899.4	-1.00277	0.229895	-4.36184	1.28972e-05	0.000340199	-0.838787	0.192283
ENSG00000150907	FOXO1	protein_coding	forkhead box O1 [Source:HGNC Symbol;Acc:HGNC:3819]	12.7975	12.5488	12.1437	9.64321	9.99676	9.3042	6066.63	0.37328	0.085668	4.35728	1.31686e-05	0.000346934	0.363421	0.083405
ENSG00000140497	SCAMP2	protein_coding	secretory carrier membrane protein 2 [Source:HGNC Symbol;Acc:HGNC:10564]	19.1593	18.949	19.1586	14.4886	15.2909	15.0725	7827.15	0.352514	0.0809612	4.35412	1.33605e-05	0.000351561	0.344176	0.0790458
ENSG00000120708	TGFBI	protein_coding	transforming growth factor beta induced [Source:HGNC Symbol;Acc:HGNC:11771]	1.68799	3.9182	4.34325	9.20543	16.157	17.9472	6300.43	-2.12198	0.488321	-4.34546	1.38981e-05	0.000365114	-1.10677	0.259553
ENSG00000013293	SLC7A14	protein_coding	solute carrier family 7 member 14 [Source:HGNC Symbol;Acc:HGNC:29326]	0	0	0.00193709	0.0172684	0.0395936	0.0337358	14.8887	-5.47287	1.2595	-4.34529	1.39094e-05	0.000365114	-1.04788	0.237776
ENSG00000213949	ITGA1	protein_coding	integrin subunit alpha 1 [Source:HGNC Symbol;Acc:HGNC:6134]	0.361395	0.235279	0.364535	0.824026	0.514801	0.528257	804.043	-0.95714	0.220291	-4.34488	1.39353e-05	0.000365349	-0.811486	0.186745
ENSG00000075420	FNDC3B	protein_coding	fibronectin type III domain containing 3B [Source:HGNC Symbol;Acc:HGNC:24670]	1.59828	1.88999	1.94406	2.44092	2.50194	2.82955	2697.07	-0.516859	0.118969	-4.34447	1.39609e-05	0.000365577	-0.491166	0.113052
ENSG00000180914	OXTR	protein_coding	oxytocin receptor [Source:HGNC Symbol;Acc:HGNC:8529]	0.465044	0.571523	0.447737	0.763353	0.979469	0.927054	289.178	-0.848244	0.195268	-4.344	1.39911e-05	0.000365922	-0.743441	0.171044
ENSG00000120156	TEK	protein_coding	TEK receptor tyrosine kinase [Source:HGNC Symbol;Acc:HGNC:11724]	0.0786625	0.0330274	0.0423225	0.172138	0.203406	0.182222	52.4174	-1.85773	0.427909	-4.34141	1.41568e-05	0.000369808	-1.10555	0.254309
ENSG00000076770	MBNL3	protein_coding	muscleblind like splicing regulator 3 [Source:HGNC Symbol;Acc:HGNC:20564]	6.68377	6.45192	7.36125	4.28427	4.3644	5.50957	6910.99	0.533636	0.122986	4.339	1.43133e-05	0.000373443	0.505383	0.116473
ENSG00000026025	VIM	protein_coding	vimentin [Source:HGNC Symbol;Acc:HGNC:12692]	33.8354	48.4701	64.4323	70.6625	100.255	95.0902	32749.5	-0.858209	0.197842	-4.33785	1.43885e-05	0.000374952	-0.749698	0.172836
ENSG00000139973	SYT16	protein_coding	synaptotagmin 16 [Source:HGNC Symbol;Acc:HGNC:23142]	0.0510611	0.0528091	0.0346935	0.0163561	0.00737136	0.00710078	39.5658	2.17438	0.501491	4.33582	1.45216e-05	0.000377964	1.12081	0.259517
ENSG00000035403	VCL	protein_coding	vinculin [Source:HGNC Symbol;Acc:HGNC:12665]	6.59732	5.83329	6.49916	8.00062	8.51935	8.64281	6753.76	-0.410623	0.0947575	-4.33342	1.46814e-05	0.000381663	-0.397434	0.091713
ENSG00000139926	FRMD6	protein_coding	FERM domain containing 6 [Source:HGNC Symbol;Acc:HGNC:19839]	0.328148	0.593376	0.665057	1.18261	2.73398	2.66893	1179.58	-2.0533	0.474189	-4.33012	1.49029e-05	0.000386955	-1.10386	0.258945
ENSG00000163359	COL6A3	protein_coding	collagen type VI alpha 3 chain [Source:HGNC Symbol;Acc:HGNC:2213]	0.496425	1.17987	1.19915	2.58614	4.40009	4.94765	4884.56	-2.05319	0.474308	-4.3288	1.49924e-05	0.000388812	-1.10317	0.258965
ENSG00000167601	AXL	protein_coding	AXL receptor tyrosine kinase [Source:HGNC Symbol;Acc:HGNC:905]	1.0608	2.23175	2.1801	4.26071	7.31135	6.81269	1877.62	-1.74816	0.404184	-4.32517	1.52411e-05	0.000394787	-1.08295	0.251989
ENSG00000176845	METRNL	protein_coding	meteorin like, glial cell differentiation regulator [Source:HGNC Symbol;Acc:HGNC:27584]	2.23439	3.48229	3.61111	1.39146	1.62407	1.96282	594.539	0.905203	0.209658	4.31752	1.57791e-05	0.000408233	0.778676	0.180304
ENSG00000168765	GSTM4	protein_coding	glutathione S-transferase mu 4 [Source:HGNC Symbol;Acc:HGNC:4636]	2.1577	1.88462	2.39901	1.36944	1.03251	1.49045	847.816	0.726305	0.168286	4.3159	1.58954e-05	0.000410749	0.657493	0.152316
ENSG00000143995	MEIS1	protein_coding	Meis homeobox 1 [Source:HGNC Symbol;Acc:HGNC:7000]	0.127987	0.0766451	0.0882615	0.200845	0.192978	0.278662	161.928	-1.20077	0.278296	-4.31473	1.59799e-05	0.000412438	-0.933331	0.216044
ENSG00000134531	EMP1	protein_coding	epithelial membrane protein 1 [Source:HGNC Symbol;Acc:HGNC:3333]	0.377438	0.82036	0.803354	1.10779	1.49986	1.75923	764.647	-1.12578	0.260991	-4.31346	1.60716e-05	0.000414309	-0.899048	0.20844
ENSG00000144161	ZC3H8	protein_coding	zinc finger CCCH-type containing 8 [Source:HGNC Symbol;Acc:HGNC:30941]	3.20374	2.74191	3.08254	4.31793	3.96879	4.16405	2154.36	-0.463604	0.107613	-4.30808	1.64678e-05	0.000424017	-0.444575	0.103192
ENSG00000087253	LPCAT2	protein_coding	lysophosphatidylcholine acyltransferase 2 [Source:HGNC Symbol;Acc:HGNC:26032]	0.549612	0.623545	0.592468	1.11572	0.770552	1.2213	549.894	-0.816242	0.189576	-4.30561	1.66528e-05	0.000428071	-0.720525	0.167299
ENSG00000103089	FA2H	protein_coding	fatty acid 2-hydroxylase [Source:HGNC Symbol;Acc:HGNC:21197]	0.481326	0.290327	0.474345	0.114006	0.174693	0.155982	84.9827	1.48634	0.345223	4.30545	1.6665e-05	0.000428071	1.03121	0.238979
ENSG00000149564	ESAM	protein_coding	endothelial cell adhesion molecule [Source:HGNC Symbol;Acc:HGNC:17474]	1.06197	0.776241	1.08273	2.00569	1.58091	1.64043	364.721	-0.838306	0.194753	-4.30446	1.67396e-05	0.000429477	-0.735232	0.170729
ENSG00000104723	TUSC3	protein_coding	tumor suppressor candidate 3 [Source:HGNC Symbol;Acc:HGNC:30242]	0.15419	0.244568	0.303605	0.403794	0.64707	0.653829	191.506	-1.27823	0.297128	-4.30195	1.69301e-05	0.000433848	-0.963327	0.22375
ENSG00000117594	HSD11B1	protein_coding	hydroxysteroid 11-beta dehydrogenase 1 [Source:HGNC Symbol;Acc:HGNC:5208]	0.455755	0.749545	0.551324	1.13131	1.35197	1.54824	134.159	-1.2006	0.279261	-4.29921	1.71408e-05	0.00043865	-0.931785	0.216388
ENSG00000122085	MTERF4	protein_coding	mitochondrial transcription termination factor 4 [Source:HGNC Symbol;Acc:HGNC:28785]	4.82809	5.03023	5.47676	7.38638	6.99356	6.40252	5502.31	-0.438337	0.101963	-4.29899	1.71581e-05	0.00043865	-0.422116	0.0981887
ENSG00000125730	C3	protein_coding	complement C3 [Source:HGNC Symbol;Acc:HGNC:1318]	0.232333	0.256481	0.453104	0.587099	0.562703	0.98639	546.271	-1.18087	0.274839	-4.29659	1.73446e-05	0.000442893	-0.922784	0.214767
ENSG00000110011	DNAJC4	protein_coding	DnaJ heat shock protein family (Hsp40) member C4 [Source:HGNC Symbol;Acc:HGNC:5271]	4.83465	6.85559	5.91047	3.72087	3.99333	3.66874	1247.16	0.628833	0.146396	4.29543	1.74352e-05	0.00044468	0.582671	0.135639
ENSG00000198001	IRAK4	protein_coding	interleukin 1 receptor associated kinase 4 [Source:HGNC Symbol;Acc:HGNC:17967]	8.29333	8.35252	8.56754	6.55069	6.43966	6.69049	5029.41	0.357374	0.0832144	4.29462	1.74993e-05	0.000445787	0.348456	0.0811371
ENSG00000179218	CALR	protein_coding	calreticulin [Source:HGNC Symbol;Acc:HGNC:1455]	310.823	305.99	333.112	218.957	236.648	257.948	71451.8	0.412785	0.0961345	4.29382	1.75623e-05	0.000446864	0.39915	0.092959
ENSG00000168497	CAVIN2	protein_coding	caveolae associated protein 2 [Source:HGNC Symbol;Acc:HGNC:10690]	0.218361	0.111327	0.113176	0.69734	0.253762	0.663454	96.3208	-1.86813	0.435221	-4.29237	1.76775e-05	0.000449267	-1.09197	0.25558
ENSG00000116729	WLS	protein_coding	Wnt ligand secretion mediator [Source:HGNC Symbol;Acc:HGNC:30238]	0.144571	0.23383	0.246224	0.414101	0.45592	0.604402	143.479	-1.23918	0.288828	-4.29038	1.78367e-05	0.000452779	-0.946992	0.220393
ENSG00000162337	LRP5	protein_coding	LDL receptor related protein 5 [Source:HGNC Symbol;Acc:HGNC:6697]	5.64357	6.98466	6.6583	3.64653	4.83281	4.4088	3049.1	0.581494	0.135555	4.28972	1.78898e-05	0.000453215	0.544512	0.126931
ENSG00000158482	SNX29P1	unprocessed_pseudogene	sorting nexin 29 pseudogene 1 [Source:HGNC Symbol;Acc:HGNC:31913]	1.5673	1.62062	1.45371	0.191238	0.758449	0.380932	92.1925	1.8035	0.420432	4.28965	1.78959e-05	0.000453215	1.08548	0.253814
ENSG00000108219	TSPAN14	protein_coding	tetraspanin 14 [Source:HGNC Symbol;Acc:HGNC:23303]	1.96363	1.96976	1.57602	1.32766	1.26207	1.27993	2557.79	0.5095	0.118853	4.28681	1.81259e-05	0.000458503	0.484216	0.112952
ENSG00000117016	RIMS3	protein_coding	regulating synaptic membrane exocytosis 3 [Source:HGNC Symbol;Acc:HGNC:21292]	7.53474	6.29028	5.93931	5.14359	3.62838	3.74926	3592.64	0.658627	0.153684	4.2856	1.82244e-05	0.000460454	0.605738	0.14134
ENSG00000139132	FGD4	protein_coding	FYVE, RhoGEF and PH domain containing 4 [Source:HGNC Symbol;Acc:HGNC:19125]	0.8274	0.770395	0.635089	0.524585	0.40236	0.440014	631.579	0.707794	0.165172	4.2852	1.82571e-05	0.000460741	0.642941	0.150012
ENSG00000144642	RBMS3	protein_coding	RNA binding motif single stranded interacting protein 3 [Source:HGNC Symbol;Acc:HGNC:13427]	0.0120568	0.0473315	0.0413538	0.092163	0.126104	0.117367	123.333	-1.73557	0.405043	-4.2849	1.82819e-05	0.000460827	-1.07575	0.251759
ENSG00000196126	HLA-DRB1	protein_coding	major histocompatibility complex, class II, DR beta 1 [Source:HGNC Symbol;Acc:HGNC:4948]	113.341	120.249	124.13	93.1084	95.672	90.1595	30089.1	0.358904	0.0837939	4.28317	1.84245e-05	0.000463465	0.349825	0.0816742
ENSG00000142669	SH3BGRL3	protein_coding	SH3 domain binding glutamate rich protein like 3 [Source:HGNC Symbol;Acc:HGNC:15568]	95.9582	100.471	98.0612	68.4339	76.8785	77.8785	6951.76	0.399853	0.0933558	4.28311	1.84295e-05	0.000463465	0.387375	0.0904417
ENSG00000117632	STMN1	protein_coding	stathmin 1 [Source:HGNC Symbol;Acc:HGNC:6510]	61.0509	59.6971	56.0791	44.7338	47.685	45.4415	30135.5	0.359123	0.0838902	4.28088	1.8616e-05	0.00046761	0.350019	0.0817633
ENSG00000211899	IGHM	IG_C_gene	immunoglobulin heavy constant mu [Source:HGNC Symbol;Acc:HGNC:5541]	811.333	1121.89	1086.26	454.872	712.054	658.761	138967	0.725858	0.169706	4.27715	1.89302e-05	0.000474503	0.656012	0.153379
ENSG00000198542	ITGBL1	protein_coding	integrin subunit beta like 1 [Source:HGNC Symbol;Acc:HGNC:6164]	0.0143971	0.0183503	0.00987617	0.053192	0.140033	0.0700742	28.9632	-2.63203	0.6154	-4.27695	1.89475e-05	0.000474503	-1.08464	0.258333
ENSG00000163220	S100A9	protein_coding	S100 calcium binding protein A9 [Source:HGNC Symbol;Acc:HGNC:10499]	2.89017	0.316457	0.887074	46.2019	7.60544	40.1502	861.263	-4.52066	1.05701	-4.27684	1.89564e-05	0.000474503	-0.615512	0.206517
ENSG00000103647	CORO2B	protein_coding	coronin 2B [Source:HGNC Symbol;Acc:HGNC:2256]	0.271223	0.302217	0.286435	0.0797952	0.138454	0.091554	71.274	1.47444	0.344795	4.27629	1.90036e-05	0.000475133	1.02388	0.238727
ENSG00000150540	HNMT	protein_coding	histamine N-methyltransferase [Source:HGNC Symbol;Acc:HGNC:5028]	0.00934782	0.00953164	0.0128249	0.0452551	0.0543167	0.227491	26.1566	-3.367	0.788799	-4.26851	1.9678e-05	0.000491425	-0.976681	0.246168
ENSG00000170340	B3GNT2	protein_coding	UDP-GlcNAc:betaGal beta-1,3-N-acetylglucosaminyltransferase 2 [Source:HGNC Symbol;Acc:HGNC:15629]	26.175	21.2788	25.0893	37.2808	33.0745	31.6681	7650.74	-0.49189	0.115281	-4.26689	1.98215e-05	0.000494438	-0.468859	0.109882
ENSG00000171132	PRKCE	protein_coding	protein kinase C epsilon [Source:HGNC Symbol;Acc:HGNC:9401]	3.07772	3.23593	4.01826	1.69274	1.85845	2.64281	2527.77	0.737836	0.173083	4.2629	2.01791e-05	0.000502777	0.66428	0.155821
ENSG00000057019	DCBLD2	protein_coding	discoidin, CUB and LCCL domain containing 2 [Source:HGNC Symbol;Acc:HGNC:24627]	0.796149	1.35535	1.35275	1.67109	2.37679	2.36828	1715.4	-0.872581	0.204785	-4.26096	2.03549e-05	0.000506572	-0.755435	0.177285
ENSG00000179241	LDLRAD3	protein_coding	low density lipoprotein receptor class A domain containing 3 [Source:HGNC Symbol;Acc:HGNC:27046]	0.104465	0.136245	0.133323	0.25256	0.338794	0.318188	90.0202	-1.28192	0.301046	-4.25821	2.06073e-05	0.000512263	-0.960282	0.224887
ENSG00000118263	KLF7	protein_coding	KLF transcription factor 7 [Source:HGNC Symbol;Acc:HGNC:6350]	5.65552	5.65831	4.04478	10.7508	10.9502	6.12082	6365.17	-0.857156	0.201539	-4.25305	2.10875e-05	0.000523596	-0.745216	0.175227
ENSG00000029534	ANK1	protein_coding	ankyrin 1 [Source:HGNC Symbol;Acc:HGNC:492]	0.216307	0.179335	0.171958	0.454318	0.249231	0.652087	324.187	-1.25727	0.295821	-4.25008	2.13691e-05	0.000529979	-0.949343	0.223369
ENSG00000080503	SMARCA2	protein_coding	SWI/SNF related, matrix associated, actin dependent regulator of chromatin, subfamily a, member 2 [Source:HGNC Symbol;Acc:HGNC:11098]	13.07	11.9041	13.6481	17.4479	15.9717	17.6623	26230.4	-0.403371	0.0949708	-4.24732	2.16348e-05	0.000535951	-0.390358	0.0919067
ENSG00000104964	TLE5	protein_coding	TLE family member 5, transcriptional modulator [Source:HGNC Symbol;Acc:HGNC:307]	31.1275	32.4713	30.1656	23.4912	25.1727	24.5333	13401.2	0.357217	0.08411	4.24703	2.16627e-05	0.000536027	0.348115	0.0819665
ENSG00000233999	IGKV3OR2-268	IG_V_gene	immunoglobulin kappa variable 3/OR2-268 (non-functional) [Source:HGNC Symbol;Acc:HGNC:5830]	7.30385	8.09509	3.65971	2.33035	2.82398	2.10769	141.219	1.39189	0.327836	4.24568	2.1793e-05	0.000538633	0.994912	0.234251
ENSG00000140511	HAPLN3	protein_coding	hyaluronan and proteoglycan link protein 3 [Source:HGNC Symbol;Acc:HGNC:21446]	6.58145	4.62225	4.2132	12.8183	9.01372	7.0224	2367.84	-0.904224	0.213025	-4.24469	2.18897e-05	0.000540404	-0.774261	0.182414
ENSG00000135218	CD36	protein_coding	CD36 molecule [Source:HGNC Symbol;Acc:HGNC:1663]	0.0204312	0.00208329	0.0168185	0.0697592	0.0371639	0.192559	56.5092	-2.92651	0.689615	-4.24369	2.19875e-05	0.000542199	-1.002	0.25199
ENSG00000155760	FZD7	protein_coding	frizzled class receptor 7 [Source:HGNC Symbol;Acc:HGNC:4045]	0.145383	0.187774	0.164001	0.316109	0.357496	0.45459	114.289	-1.18429	0.279134	-4.24273	2.20818e-05	0.000543903	-0.919489	0.216272
ENSG00000120868	APAF1	protein_coding	apoptotic peptidase activating factor 1 [Source:HGNC Symbol;Acc:HGNC:576]	9.55602	8.71127	8.58314	6.41082	6.76597	7.0977	5605.11	0.405141	0.0955069	4.24201	2.21531e-05	0.000545036	0.391927	0.0923911
ENSG00000182667	NTM	protein_coding	neurotrimin [Source:HGNC Symbol;Acc:HGNC:17941]	0.0319567	0.094497	0.116916	0.193795	0.318093	0.309669	113.555	-1.75314	0.413312	-4.24169	2.21839e-05	0.000545173	-1.06988	0.252955
ENSG00000100644	HIF1A	protein_coding	hypoxia inducible factor 1 subunit alpha [Source:HGNC Symbol;Acc:HGNC:4910]	66.6334	62.9977	56.7264	48.334	47.3255	41.8621	25574.2	0.438431	0.103502	4.23597	2.27569e-05	0.00055862	0.421732	0.0995597
ENSG00000153815	CMIP	protein_coding	c-Maf inducing protein [Source:HGNC Symbol;Acc:HGNC:24319]	8.42313	8.59398	9.02569	6.71428	6.79735	6.93676	9309.11	0.348904	0.0823774	4.23543	2.28117e-05	0.00055927	0.340367	0.0803615
ENSG00000182511	FES	protein_coding	FES proto-oncogene, tyrosine kinase [Source:HGNC Symbol;Acc:HGNC:3657]	14.1141	14.9014	21.222	7.48644	8.4198	12.413	5060.2	0.826845	0.195232	4.2352	2.28353e-05	0.00055927	0.724715	0.171119
ENSG00000269826		lncRNA	novel transcript	0.197373	0.415087	0.394901	0.0377183	0	0	14.4345	4.79161	1.13169	4.23402	2.29548e-05	0.000561559	0.923748	0.233217
ENSG00000204054	LINC00963	lncRNA	long intergenic non-protein coding RNA 963 [Source:HGNC Symbol;Acc:HGNC:48716]	1.26981	1.10543	1.30958	0.815015	0.724242	0.93282	1327.58	0.575477	0.135926	4.23376	2.29815e-05	0.000561575	0.538697	0.127228
ENSG00000142599	RERE	protein_coding	arginine-glutamic acid dipeptide repeats [Source:HGNC Symbol;Acc:HGNC:9965]	10.9325	9.92679	10.6661	8.25423	8.03233	8.28765	12287.4	0.359372	0.0848962	4.23307	2.30525e-05	0.000562674	0.350046	0.0826931
ENSG00000162746	FCRLB	protein_coding	Fc receptor like B [Source:HGNC Symbol;Acc:HGNC:26431]	1.17488	1.20667	0.950008	0.689836	0.520506	0.516091	202.448	0.949036	0.224302	4.23105	2.32599e-05	0.000567095	0.800124	0.188953
ENSG00000240350	SOCAR	lncRNA	serous ovarian cancer associated RNA [Source:HGNC Symbol;Acc:HGNC:54421]	3.17735	3.40372	2.15982	1.47429	1.48674	1.22538	178.154	1.06229	0.251213	4.22864	2.35111e-05	0.000572573	0.86115	0.203459
ENSG00000158286	RNF207	protein_coding	ring finger protein 207 [Source:HGNC Symbol;Acc:HGNC:32947]	0.385934	0.730338	0.726023	0.972204	1.40333	1.36613	564.528	-1.02203	0.24174	-4.2278	2.35986e-05	0.000574055	-0.840352	0.198732
ENSG00000224373	IGHV4-59	IG_V_gene	immunoglobulin heavy variable 4-59 [Source:HGNC Symbol;Acc:HGNC:5654]	38.7325	35.4875	36.4123	22.1527	26.457	27.9577	1420.49	0.530478	0.125486	4.22738	2.3643e-05	0.000574488	0.501305	0.118578
ENSG00000101236	RNF24	protein_coding	ring finger protein 24 [Source:HGNC Symbol;Acc:HGNC:13779]	1.37551	1.17868	1.41104	2.17403	1.72943	2.02019	1158.77	-0.578831	0.136986	-4.22549	2.38422e-05	0.000578676	-0.541291	0.128091
ENSG00000082482	KCNK2	protein_coding	potassium two pore domain channel subfamily K member 2 [Source:HGNC Symbol;Acc:HGNC:6277]	0.0181187	0.0844573	0.0804936	0.158287	0.402815	0.293198	68.2847	-2.22064	0.525622	-4.22479	2.39167e-05	0.000579833	-1.08193	0.260069
ENSG00000134256	CD101	protein_coding	CD101 molecule [Source:HGNC Symbol;Acc:HGNC:5949]	0.176512	0.313519	0.132802	0.0406232	0.0632936	0.0478692	46.3581	2.03572	0.482264	4.22117	2.43042e-05	0.000588565	1.08877	0.258853
ENSG00000165757	JCAD	protein_coding	junctional cadherin 5 associated [Source:HGNC Symbol;Acc:HGNC:29283]	0.065011	0.132579	0.172015	0.222444	0.421161	0.369847	202.984	-1.45386	0.344482	-4.22041	2.43853e-05	0.000589868	-1.00896	0.239197
ENSG00000100918	REC8	protein_coding	REC8 meiotic recombination protein [Source:HGNC Symbol;Acc:HGNC:16879]	13.2027	15.6328	12.3747	9.37078	10.5332	8.94007	4126.99	0.514735	0.122019	4.21848	2.4595e-05	0.000594275	0.487884	0.115652
ENSG00000147650	LRP12	protein_coding	LDL receptor related protein 12 [Source:HGNC Symbol;Acc:HGNC:31708]	0.205393	0.30113	0.315811	0.429994	0.518336	0.576731	360.24	-0.891029	0.211263	-4.21762	2.46891e-05	0.000595879	-0.764858	0.181259
ENSG00000280122		TEC	TEC	0.222565	0.157113	0.178513	0.0453681	0.0138407	0.0515125	33.2848	2.32537	0.551569	4.21592	2.48757e-05	0.000599713	1.08847	0.260009
ENSG00000136859	ANGPTL2	protein_coding	angiopoietin like 2 [Source:HGNC Symbol;Acc:HGNC:490]	0.0245287	0.0656539	0.0673051	0.103124	0.309841	0.407001	54.3166	-2.37991	0.564736	-4.2142	2.50661e-05	0.000603628	-1.07139	0.259612
ENSG00000145416	MARCHF1	protein_coding	membrane associated ring-CH-type finger 1 [Source:HGNC Symbol;Acc:HGNC:26077]	6.74915	7.28099	8.38555	4.19163	5.17775	5.7018	5988.48	0.572633	0.13595	4.21209	2.53019e-05	0.000608122	0.536016	0.127255
ENSG00000178531	CTXN1	protein_coding	cortexin 1 [Source:HGNC Symbol;Acc:HGNC:31108]	0.143761	0.183236	0.213672	0.549462	0.599268	0.652014	44.3993	-1.73386	0.411646	-4.21203	2.5309e-05	0.000608122	-1.06664	0.252015
ENSG00000116514	RNF19B	protein_coding	ring finger protein 19B [Source:HGNC Symbol;Acc:HGNC:26886]	6.5736	6.95988	7.20609	9.62098	9.38717	8.83573	2036.17	-0.424656	0.100862	-4.21027	2.55067e-05	0.000612189	-0.409267	0.0972043
ENSG00000149534	MS4A2	protein_coding	membrane spanning 4-domains A2 [Source:HGNC Symbol;Acc:HGNC:7316]	0.149725	0.254448	0.0958614	0.272138	0.635474	0.759663	147.979	-1.74094	0.413685	-4.20837	2.57218e-05	0.000616666	-1.0605	0.253108
ENSG00000134539	KLRD1	protein_coding	killer cell lectin like receptor D1 [Source:HGNC Symbol;Acc:HGNC:6378]	0.0306397	0.0117158	0.0198506	0.0839261	0.0477343	0.0785197	72.7046	-1.75649	0.417555	-4.20661	2.59225e-05	0.000620788	-1.06465	0.253313
ENSG00000174718	RESF1	protein_coding	retroelement silencing factor 1 [Source:HGNC Symbol;Acc:HGNC:25559]	33.5577	35.2919	42.057	23.5612	25.23	28.997	19224.2	0.511702	0.121676	4.20544	2.60577e-05	0.000623334	0.485153	0.115363
ENSG00000204577	LILRB3	protein_coding	leukocyte immunoglobulin like receptor B3 [Source:HGNC Symbol;Acc:HGNC:6607]	0.0565248	0.0212344	0.0326527	0.172832	0.093197	0.381745	43.4221	-2.55558	0.607722	-4.20518	2.60872e-05	0.000623347	-1.05503	0.258086
ENSG00000197989	SNHG12	lncRNA	small nucleolar RNA host gene 12 [Source:HGNC Symbol;Acc:HGNC:30062]	11.7138	14.2687	14.1383	18.7367	17.4663	18.8578	6224.47	-0.456665	0.108746	-4.19937	2.6766e-05	0.000638435	-0.43754	0.104191
ENSG00000179456	ZBTB18	protein_coding	zinc finger and BTB domain containing 18 [Source:HGNC Symbol;Acc:HGNC:13030]	7.47303	7.13836	8.76601	5.34668	5.21321	5.9641	2576.35	0.500511	0.11919	4.19927	2.67777e-05	0.000638435	0.475544	0.113241
ENSG00000147862	NFIB	protein_coding	nuclear factor I B [Source:HGNC Symbol;Acc:HGNC:7785]	0.0148043	0.0674855	0.0398255	0.0896447	0.220886	0.165691	117.065	-1.96446	0.468127	-4.19643	2.71159e-05	0.000645782	-1.07405	0.258419
ENSG00000019549	SNAI2	protein_coding	snail family transcriptional repressor 2 [Source:HGNC Symbol;Acc:HGNC:11094]	0.182928	0.493946	0.439974	0.669809	1.1331	1.30405	212.441	-1.47629	0.351993	-4.19408	2.73979e-05	0.000651779	-1.01056	0.241189
ENSG00000149591	TAGLN	protein_coding	transgelin [Source:HGNC Symbol;Acc:HGNC:11553]	0.376707	0.546758	0.640993	0.755781	1.09059	1.29894	472.899	-1.00747	0.240436	-4.19017	2.78746e-05	0.000662391	-0.830017	0.198027
ENSG00000213020	ZNF611	protein_coding	zinc finger protein 611 [Source:HGNC Symbol;Acc:HGNC:28766]	4.85134	4.86113	4.34339	3.59271	3.56531	3.31211	2687.44	0.424933	0.101447	4.18871	2.8054e-05	0.000665921	0.40936	0.0977278
ENSG00000133739	LRRCC1	protein_coding	leucine rich repeat and coiled-coil centrosomal protein 1 [Source:HGNC Symbol;Acc:HGNC:29373]	6.78741	8.05397	6.63698	4.51673	5.48673	5.01332	2797.82	0.516169	0.123263	4.18755	2.81983e-05	0.000668609	0.488722	0.116706
ENSG00000128228	SDF2L1	protein_coding	stromal cell derived factor 2 like 1 [Source:HGNC Symbol;Acc:HGNC:10676]	14.5675	16.1489	13.6697	8.79289	11.2954	9.81729	1206.05	0.569513	0.136105	4.18437	2.85954e-05	0.00067728	0.533014	0.127374
ENSG00000280721	LINC01943	lncRNA	long intergenic non-protein coding RNA 1943 [Source:HGNC Symbol;Acc:HGNC:52767]	9.00467	10.0961	8.05688	4.50819	6.91418	4.50783	974.26	0.76989	0.184089	4.18216	2.88756e-05	0.000683167	0.684154	0.163575
ENSG00000081320	STK17B	protein_coding	serine/threonine kinase 17b [Source:HGNC Symbol;Acc:HGNC:11396]	91.4115	83.6003	80.9987	66.0447	68.179	63.8672	45706.9	0.370042	0.0884991	4.18131	2.89834e-05	0.000684966	0.359631	0.0860092
ENSG00000077942	FBLN1	protein_coding	fibulin 1 [Source:HGNC Symbol;Acc:HGNC:3600]	0.0549243	0.0840067	0.111636	0.149279	0.282143	0.292983	108.88	-1.53014	0.366023	-4.18045	2.90931e-05	0.000686807	-1.0218	0.244328
ENSG00000109787	KLF3	protein_coding	KLF transcription factor 3 [Source:HGNC Symbol;Acc:HGNC:16516]	4.86703	3.24043	3.23248	7.11873	5.42428	6.05608	3107.55	-0.713889	0.170834	-4.17886	2.9298e-05	0.000690475	-0.644367	0.154194
ENSG00000065675	PRKCQ	protein_coding	protein kinase C theta [Source:HGNC Symbol;Acc:HGNC:9410]	1.00826	0.89354	0.897443	1.61041	1.31293	2.12886	395.379	-0.853125	0.204158	-4.17874	2.93125e-05	0.000690475	-0.739241	0.176831
ENSG00000166801	FAM111A	protein_coding	FAM111 trypsin like peptidase A [Source:HGNC Symbol;Acc:HGNC:24725]	26.9283	27.3935	28.3014	22.5887	20.303	21.5174	16275.6	0.359296	0.0859929	4.1782	2.93823e-05	0.000691366	0.349737	0.0837049
ENSG00000163932	PRKCD	protein_coding	protein kinase C delta [Source:HGNC Symbol;Acc:HGNC:9399]	12.0587	10.6844	10.6753	16.5271	15.9587	13.6268	5984.91	-0.46443	0.111252	-4.17458	2.98542e-05	0.000701705	-0.444112	0.106384
ENSG00000160094	ZNF362	protein_coding	zinc finger protein 362 [Source:HGNC Symbol;Acc:HGNC:18079]	3.55048	4.11261	4.65034	2.30645	2.4893	3.05191	1045.86	0.649399	0.155639	4.17248	3.01301e-05	0.000707417	0.596046	0.142834
ENSG00000183172	SMDT1	protein_coding	single-pass membrane protein with aspartate rich tail 1 [Source:HGNC Symbol;Acc:HGNC:25055]	11.6667	10.7832	12.1215	8.73001	8.56493	7.56867	1577.13	0.476156	0.114168	4.17067	3.03706e-05	0.00071229	0.454269	0.108916
ENSG00000173068	BNC2	protein_coding	basonuclin zinc finger protein 2 [Source:HGNC Symbol;Acc:HGNC:30988]	0.0137781	0.019225	0.0325	0.0391719	0.095265	0.128347	77.1327	-2.00192	0.480068	-4.17008	3.04491e-05	0.000713355	-1.0715	0.258969
ENSG00000279946		TEC	novel transcript, sense intronic to RASSF5	0.205628	0.115681	0.16862	0.332434	0.462167	0.523952	86.9121	-1.42865	0.342918	-4.16617	3.09762e-05	0.000724917	-0.995316	0.238405
ENSG00000197405	C5AR1	protein_coding	complement C5a receptor 1 [Source:HGNC Symbol;Acc:HGNC:1338]	0.176243	0.14912	0.346408	0.653542	0.439569	0.972304	124.369	-1.61797	0.389061	-4.15865	3.20136e-05	0.000748384	-1.03473	0.249101
ENSG00000245571	FAM111A-DT	lncRNA	FAM111A divergent transcript [Source:HGNC Symbol;Acc:HGNC:53752]	1.6703	1.97818	2.15716	1.19484	1.29301	1.17516	466.511	0.665201	0.160058	4.15601	3.23856e-05	0.00075626	0.607662	0.146176
ENSG00000280303	ERICD	lncRNA	E2F1-regulated inhibitor of cell death [Source:HGNC Symbol;Acc:HGNC:49404]	1.19857	1.40886	1.28913	2.18304	2.41682	1.91512	319.686	-0.740923	0.178477	-4.15137	3.30489e-05	0.000770914	-0.662856	0.159606
ENSG00000196756	SNHG17	lncRNA	small nucleolar RNA host gene 17 [Source:HGNC Symbol;Acc:HGNC:48600]	4.54011	5.55756	5.34124	6.76829	6.93811	7.25235	6642.49	-0.441004	0.106268	-4.14992	3.32589e-05	0.000774975	-0.423334	0.102009
ENSG00000041353	RAB27B	protein_coding	RAB27B, member RAS oncogene family [Source:HGNC Symbol;Acc:HGNC:9767]	0.11186	0.0617825	0.0881023	0.294523	0.183689	0.202107	103.314	-1.37667	0.331822	-4.14881	3.34208e-05	0.000777908	-0.977741	0.23533
ENSG00000048462	TNFRSF17	protein_coding	TNF receptor superfamily member 17 [Source:HGNC Symbol;Acc:HGNC:11913]	8.76024	6.24159	6.24976	4.7098	2.85497	3.8762	508.678	0.893184	0.215345	4.14769	3.35845e-05	0.000780875	0.762428	0.183776
ENSG00000162704	ARPC5	protein_coding	actin related protein 2/3 complex subunit 5 [Source:HGNC Symbol;Acc:HGNC:708]	52.3949	49.1996	45.903	34.9532	39.8268	37.1002	42345.8	0.398728	0.0961575	4.14661	3.37439e-05	0.000783738	0.385551	0.0929798
ENSG00000167461	RAB8A	protein_coding	RAB8A, member RAS oncogene family [Source:HGNC Symbol;Acc:HGNC:7007]	48.9302	48.9317	47.3906	37.2923	39.1551	39.2756	19727.1	0.32786	0.07912	4.14383	3.41553e-05	0.00079244	0.320445	0.0773306
ENSG00000152457	DCLRE1C	protein_coding	DNA cross-link repair 1C [Source:HGNC Symbol;Acc:HGNC:17642]	2.71487	2.6171	2.82012	2.20414	1.97538	1.98003	3355.58	0.404546	0.0976684	4.14204	3.44231e-05	0.000797795	0.390768	0.0943408
ENSG00000101445	PPP1R16B	protein_coding	protein phosphatase 1 regulatory subunit 16B [Source:HGNC Symbol;Acc:HGNC:15850]	88.3128	81.1057	86.5511	68.6826	65.5693	67.9362	45005.5	0.340276	0.0821612	4.14157	3.44933e-05	0.000798228	0.331993	0.080161
ENSG00000213694	S1PR3	protein_coding	sphingosine-1-phosphate receptor 3 [Source:HGNC Symbol;Acc:HGNC:3167]	0.0275795	0.0165423	0.0489671	0.0744071	0.0934476	0.160797	88.5843	-1.81659	0.43864	-4.14142	3.45158e-05	0.000798228	-1.0563	0.255941
ENSG00000146070	PLA2G7	protein_coding	phospholipase A2 group VII [Source:HGNC Symbol;Acc:HGNC:9040]	0.183533	0.0660502	0.0888711	0.742734	0.485491	2.73245	135.695	-3.54966	0.857259	-4.14071	3.46228e-05	0.000799845	-0.807318	0.232283
ENSG00000235106	BRD3OS	protein_coding	BRD3 opposite strand [Source:HGNC Symbol;Acc:HGNC:24742]	4.09375	4.55875	4.31631	3.03274	3.44649	2.98017	2047.06	0.455412	0.110039	4.13864	3.49375e-05	0.000806252	0.435901	0.105322
ENSG00000111452	ADGRD1	protein_coding	adhesion G protein-coupled receptor D1 [Source:HGNC Symbol;Acc:HGNC:19893]	0.0241654	0.0107802	0.0372983	0.107754	0.0541822	0.108263	77.2619	-1.89842	0.458799	-4.13781	3.50641e-05	0.000808311	-1.06097	0.257665
ENSG00000160446	ZDHHC12	protein_coding	zinc finger DHHC-type palmitoyltransferase 12 [Source:HGNC Symbol;Acc:HGNC:19159]	7.94202	8.72249	8.72087	6.13967	6.61531	5.59614	1740.51	0.468572	0.11327	4.13678	3.52212e-05	0.000811065	0.447355	0.108138
ENSG00000048471	SNX29	protein_coding	sorting nexin 29 [Source:HGNC Symbol;Acc:HGNC:30542]	4.72755	4.25682	4.43109	3.59623	3.24855	3.32012	4084.31	0.400367	0.0968192	4.1352	3.54645e-05	0.000815797	0.386959	0.0935759
ENSG00000267121	FMNL1-DT	lncRNA	FMNL1 divergent transcript [Source:HGNC Symbol;Acc:HGNC:55311]	1.29523	1.12384	1.8709	2.80213	2.13127	2.60387	824.577	-0.812243	0.196585	-4.13176	3.6e-05	0.000827234	-0.710721	0.171984
ENSG00000162073	PAQR4	protein_coding	progestin and adipoQ receptor family member 4 [Source:HGNC Symbol;Acc:HGNC:26386]	11.4923	13.5404	12.4119	7.4391	9.91463	8.39158	2849.83	0.540453	0.130818	4.13132	3.60684e-05	0.000827924	0.508299	0.123033
ENSG00000211900	IGHJ6	IG_J_gene	immunoglobulin heavy joining 6 [Source:HGNC Symbol;Acc:HGNC:5540]	228.122	257.503	225.816	182.363	158.717	156.729	1130.77	0.515321	0.124839	4.12789	3.66109e-05	0.000839484	0.487248	0.118032
ENSG00000100523	DDHD1	protein_coding	DDHD domain containing 1 [Source:HGNC Symbol;Acc:HGNC:19714]	5.83095	4.71406	4.89679	7.43842	6.77621	6.90978	10301.1	-0.452072	0.109569	-4.12589	3.69301e-05	0.000845904	-0.432864	0.104913
ENSG00000158186	MRAS	protein_coding	muscle RAS oncogene homolog [Source:HGNC Symbol;Acc:HGNC:7227]	0.0550577	0.0869271	0.0844719	0.199119	0.154351	0.275052	82.0199	-1.47381	0.357393	-4.12378	3.72698e-05	0.000852779	-1.00044	0.242141
ENSG00000119383	PTPA	protein_coding	protein phosphatase 2 phosphatase activator [Source:HGNC Symbol;Acc:HGNC:9308]	15.4999	15.4037	15.1259	11.8538	12.6257	11.6635	7084.34	0.348886	0.0846377	4.12211	3.75413e-05	0.000858081	0.339886	0.0824541
ENSG00000260314	MRC1	protein_coding	mannose receptor C-type 1 [Source:HGNC Symbol;Acc:HGNC:7228]	0.10926	0.0218449	0.0431089	0.408317	0.342062	1.30248	177.117	-3.55935	0.863631	-4.12137	3.76618e-05	0.000859925	-0.794226	0.23112
ENSG00000275832	ARHGAP23	protein_coding	Rho GTPase activating protein 23 [Source:HGNC Symbol;Acc:HGNC:29293]	0.134805	0.265094	0.269245	0.375733	0.540736	0.57457	267.565	-1.15574	0.280454	-4.12096	3.77298e-05	0.000860566	-0.895113	0.217118
ENSG00000133818	RRAS2	protein_coding	RAS related 2 [Source:HGNC Symbol;Acc:HGNC:17271]	16.9098	15.8552	17.802	21.5613	22.0767	21.6412	6137.4	-0.368325	0.0894302	-4.11857	3.81223e-05	0.0008686	-0.35775	0.0868619
ENSG00000126803	HSPA2	protein_coding	heat shock protein family A (Hsp70) member 2 [Source:HGNC Symbol;Acc:HGNC:5235]	1.99715	1.9417	1.63829	1.38102	1.04277	0.839909	745.933	0.77386	0.187936	4.11767	3.82717e-05	0.000871085	0.684447	0.166204
ENSG00000168234	TTC39C	protein_coding	tetratricopeptide repeat domain 39C [Source:HGNC Symbol;Acc:HGNC:26595]	23.9486	25.7029	24.4261	18.1205	20.4259	18.6892	14469.2	0.372128	0.0904277	4.1152	3.86844e-05	0.00087955	0.361211	0.0877746
ENSG00000266074	BAHCC1	protein_coding	BAH domain and coiled-coil containing 1 [Source:HGNC Symbol;Acc:HGNC:29279]	0.0378999	0.0386452	0.0482295	0.0780956	0.107405	0.121764	89.3435	-1.29982	0.316006	-4.11326	3.90116e-05	0.000886056	-0.949416	0.230228
ENSG00000162522	NHSL3	protein_coding	NHS like 3 [Source:HGNC Symbol;Acc:HGNC:29301]	0.145855	0.048947	0.074302	0.237099	0.289189	0.274489	98.7326	-1.57391	0.382832	-4.11123	3.93551e-05	0.000892919	-1.01843	0.247832
ENSG00000140199	SLC12A6	protein_coding	solute carrier family 12 member 6 [Source:HGNC Symbol;Acc:HGNC:10914]	12.0284	11.126	10.1339	8.62326	8.24958	8.37284	9428.81	0.398941	0.0970789	4.10945	3.96608e-05	0.000898909	0.385511	0.0938107
ENSG00000158467	AHCYL2	protein_coding	adenosylhomocysteinase like 2 [Source:HGNC Symbol;Acc:HGNC:22204]	4.171	4.45815	4.68897	6.66688	6.93315	5.35366	3389.26	-0.508793	0.123837	-4.10859	3.98086e-05	0.000901311	-0.481499	0.117191
ENSG00000137100	DCTN3	protein_coding	dynactin subunit 3 [Source:HGNC Symbol;Acc:HGNC:2713]	8.06548	7.57865	7.05631	5.88211	5.63689	5.29664	2265.55	0.43301	0.105486	4.10489	4.04502e-05	0.000914879	0.415902	0.101317
ENSG00000151726	ACSL1	protein_coding	acyl-CoA synthetase long chain family member 1 [Source:HGNC Symbol;Acc:HGNC:3569]	21.749	19.5407	20.4193	29.8256	26.7559	25.3495	14323.5	-0.408887	0.0996675	-4.10251	4.08701e-05	0.000923407	-0.394405	0.0961374
ENSG00000137872	SEMA6D	protein_coding	semaphorin 6D [Source:HGNC Symbol;Acc:HGNC:16770]	0.0208651	0.041221	0.0644089	0.00531647	0.00527126	0.00346211	18.3626	3.18106	0.775554	4.10166	4.10193e-05	0.00092581	0.981958	0.249026
ENSG00000177409	SAMD9L	protein_coding	sterile alpha motif domain containing 9 like [Source:HGNC Symbol;Acc:HGNC:1349]	11.2244	8.28997	8.17009	7.08855	5.32777	5.19854	5549.77	0.652355	0.159071	4.10102	4.11324e-05	0.000926476	0.596552	0.145464
ENSG00000134107	BHLHE40	protein_coding	basic helix-loop-helix family member e40 [Source:HGNC Symbol;Acc:HGNC:1046]	64.6642	57.7067	75.0846	111.831	86.0781	90.7244	26199.5	-0.547674	0.133546	-4.10101	4.11347e-05	0.000926476	-0.513803	0.125287
ENSG00000181915	ADO	protein_coding	2-aminoethanethiol dioxygenase [Source:HGNC Symbol;Acc:HGNC:23506]	9.24932	9.83208	10.5903	13.8739	13.5348	12.3027	3999.17	-0.420214	0.102519	-4.09889	4.15144e-05	0.000934052	-0.4045	0.0986842
ENSG00000288938		lncRNA	novel transcript	0.0275795	0	0.0126127	0.351367	0.292638	0.292879	12.0724	-4.53751	1.10753	-4.09698	4.18581e-05	0.000940805	-0.950293	0.236641
ENSG00000026297	RNASET2	protein_coding	ribonuclease T2 [Source:HGNC Symbol;Acc:HGNC:21686]	0.53547	0.516988	0.653193	0.378723	0.273145	0.393294	823.637	0.706366	0.172433	4.09647	4.19498e-05	0.000941884	0.636433	0.155337
ENSG00000173744	AGFG1	protein_coding	ArfGAP with FG repeats 1 [Source:HGNC Symbol;Acc:HGNC:5175]	22.3829	19.8913	23.4576	27.6337	29.143	29.6563	21749.3	-0.394974	0.0964674	-4.09438	4.23302e-05	0.000949438	-0.38184	0.0932594
ENSG00000135047	CTSL	protein_coding	cathepsin L [Source:HGNC Symbol;Acc:HGNC:2537]	0.5	0.648878	0.977839	1.312	1.10241	2.3942	649.905	-1.17689	0.287863	-4.08836	4.34441e-05	0.000973409	-0.900452	0.220301
ENSG00000091136	LAMB1	protein_coding	laminin subunit beta 1 [Source:HGNC Symbol;Acc:HGNC:6486]	0.139291	0.34014	0.277768	0.601986	0.91705	0.959674	922.254	-1.71089	0.418521	-4.08795	4.35204e-05	0.000974107	-1.03134	0.254006
ENSG00000138675	FGF5	protein_coding	fibroblast growth factor 5 [Source:HGNC Symbol;Acc:HGNC:3683]	0.179086	0.410868	0.470926	0.642646	0.86717	1.03509	329.328	-1.26191	0.308837	-4.086	4.38876e-05	0.000980792	-0.932235	0.228197
ENSG00000078081	LAMP3	protein_coding	lysosomal associated membrane protein 3 [Source:HGNC Symbol;Acc:HGNC:14582]	2.04966	2.45227	2.03586	2.94201	4.56985	3.28988	1006.08	-0.724456	0.177307	-4.08588	4.391e-05	0.000980792	-0.649017	0.158829
ENSG00000126822	PLEKHG3	protein_coding	pleckstrin homology and RhoGEF domain containing G3 [Source:HGNC Symbol;Acc:HGNC:20364]	0.0230077	0.0328442	0.0109428	0.0656591	0.0762609	0.0920305	55.6783	-1.81622	0.444765	-4.08355	4.4352e-05	0.000989641	-1.04475	0.256305
ENSG00000169908	TM4SF1	protein_coding	transmembrane 4 L six family member 1 [Source:HGNC Symbol;Acc:HGNC:11853]	0.623305	0.946859	1.27982	1.99983	1.98604	1.60976	452.488	-0.97183	0.238015	-4.08306	4.44461e-05	0.000990716	-0.803484	0.196728
ENSG00000112077	RHAG	protein_coding	Rh associated glycoprotein [Source:HGNC Symbol;Acc:HGNC:10006]	0.025366	0.0517297	0	0.163738	0.153801	0.366647	30.6806	-3.16845	0.776122	-4.08242	4.4569e-05	0.000992431	-0.9259	0.245614
ENSG00000136842	TMOD1	protein_coding	tropomodulin 1 [Source:HGNC Symbol;Acc:HGNC:11871]	7.73121	13.0134	12.5165	15.3527	22.8882	19.1232	5106.84	-0.78628	0.192673	-4.0809	4.48611e-05	0.000997905	-0.691382	0.169421
ENSG00000104325	DECR1	protein_coding	2,4-dienoyl-CoA reductase 1 [Source:HGNC Symbol;Acc:HGNC:2753]	12.7835	11.9258	11.8132	9.54179	9.51183	9.5358	5038.58	0.353269	0.0865895	4.07981	4.50723e-05	0.00100157	0.343743	0.084254
ENSG00000071794	HLTF	protein_coding	helicase like transcription factor [Source:HGNC Symbol;Acc:HGNC:11099]	18.1589	17.2781	14.7425	13.0995	11.6009	12.0189	8024.67	0.450521	0.11047	4.07823	4.53805e-05	0.0010071	0.431076	0.105701
ENSG00000179918	SEPHS2	protein_coding	selenophosphate synthetase 2 [Source:HGNC Symbol;Acc:HGNC:19686]	72.6309	70.4936	63.1969	53.7427	53.6311	46.5582	12392.5	0.42264	0.103638	4.07805	4.54146e-05	0.0010071	0.406501	0.0996801
ENSG00000204852	TCTN1	protein_coding	tectonic family member 1 [Source:HGNC Symbol;Acc:HGNC:26113]	1.10544	1.11274	1.43365	1.82757	1.68771	1.78969	1724.25	-0.53829	0.132156	-4.07314	4.63832e-05	0.00102753	-0.505652	0.124136
ENSG00000163346	PBXIP1	protein_coding	PBX homeobox interacting protein 1 [Source:HGNC Symbol;Acc:HGNC:21199]	6.00319	5.309	6.05306	4.30355	3.3774	4.2909	1731.88	0.536422	0.13181	4.06967	4.70795e-05	0.00104188	0.504056	0.123851
ENSG00000135245	HILPDA	protein_coding	hypoxia inducible lipid droplet associated [Source:HGNC Symbol;Acc:HGNC:28859]	2.4699	2.67177	2.49481	4.8541	3.89042	3.40216	627.761	-0.668989	0.164461	-4.06778	4.74636e-05	0.0010487	-0.608169	0.149486
ENSG00000136305	CIDEB	protein_coding	cell death inducing DFFA like effector b [Source:HGNC Symbol;Acc:HGNC:1977]	5.49621	7.44828	6.29556	3.72248	4.84147	3.87019	1369.74	0.629919	0.15486	4.06767	4.74848e-05	0.0010487	0.578621	0.14224
ENSG00000109743	BST1	protein_coding	bone marrow stromal cell antigen 1 [Source:HGNC Symbol;Acc:HGNC:1118]	0.116383	0.0751586	0.0780625	0.312362	0.203857	0.387942	51.5506	-1.74876	0.430061	-4.06631	4.77634e-05	0.00105377	-1.03668	0.254689
ENSG00000165891	E2F7	protein_coding	E2F transcription factor 7 [Source:HGNC Symbol;Acc:HGNC:23820]	2.96105	3.00127	3.31591	2.15901	2.28705	2.37806	1552.88	0.443159	0.109282	4.05519	5.00926e-05	0.00110403	0.424427	0.104658
ENSG00000247095	MIR210HG	lncRNA	MIR210 host gene [Source:HGNC Symbol;Acc:HGNC:39524]	0.258256	0.195062	0.258084	0.697037	0.512291	0.507876	86.5209	-1.26892	0.313008	-4.05397	5.03566e-05	0.00110872	-0.931465	0.229207
ENSG00000148218	ALAD	protein_coding	aminolevulinate dehydratase [Source:HGNC Symbol;Acc:HGNC:395]	5.57863	5.47748	5.31627	4.32963	3.98165	4.18298	2188.22	0.389922	0.0961931	4.05353	5.04503e-05	0.00110965	0.377027	0.0930101
ENSG00000058600	POLR3E	protein_coding	RNA polymerase III subunit E [Source:HGNC Symbol;Acc:HGNC:30347]	6.51102	6.9927	7.00015	8.48232	9.08391	8.65589	6794.69	-0.354852	0.087553	-4.053	5.05656e-05	0.00111105	-0.345075	0.0851402
ENSG00000115641	FHL2	protein_coding	four and a half LIM domains 2 [Source:HGNC Symbol;Acc:HGNC:3703]	0.244903	0.422469	0.300711	0.524859	0.615322	0.783782	293.755	-0.99243	0.245012	-4.05054	5.11002e-05	0.0011212	-0.812102	0.200394
ENSG00000137497	NUMA1	protein_coding	nuclear mitotic apparatus protein 1 [Source:HGNC Symbol;Acc:HGNC:8059]	14.7401	14.5587	15.0739	11.7954	11.881	12.081	18700.4	0.31143	0.0768888	4.0504	5.11311e-05	0.0011212	0.304771	0.0752445
ENSG00000172817	CYP7B1	protein_coding	cytochrome P450 family 7 subfamily B member 1 [Source:HGNC Symbol;Acc:HGNC:2652]	0.153264	0.109695	0.191402	0.306408	0.276996	0.401677	166.421	-1.11531	0.275454	-4.04898	5.14409e-05	0.00112684	-0.871021	0.21486
ENSG00000154760	SLFN13	protein_coding	schlafen family member 13 [Source:HGNC Symbol;Acc:HGNC:26481]	11.4517	11.3854	11.1662	9.19214	8.4506	9.14739	8694	0.343926	0.0849476	4.04868	5.15068e-05	0.00112714	0.334991	0.0827404
ENSG00000183044	ABAT	protein_coding	4-aminobutyrate aminotransferase [Source:HGNC Symbol;Acc:HGNC:23]	0.829615	0.906603	1.15652	0.602966	0.623279	0.632906	707.535	0.638241	0.1577	4.04719	5.18368e-05	0.00113322	0.58452	0.144403
ENSG00000112343	TRIM38	protein_coding	tripartite motif containing 38 [Source:HGNC Symbol;Acc:HGNC:10059]	14.8485	13.9576	12.8504	11.4111	9.74221	9.22596	10400	0.455503	0.112573	4.04629	5.20361e-05	0.00113642	0.43512	0.107535
ENSG00000145103	ILDR1	protein_coding	immunoglobulin like domain containing receptor 1 [Source:HGNC Symbol;Acc:HGNC:28741]	1.2766	0.987628	1.14048	2.63628	1.96509	1.57308	439.797	-0.857763	0.2121	-4.04414	5.25147e-05	0.00114571	-0.735404	0.181795
ENSG00000165030	NFIL3	protein_coding	nuclear factor, interleukin 3 regulated [Source:HGNC Symbol;Acc:HGNC:7787]	3.31003	3.01114	3.67554	2.26561	2.09331	2.25914	523.401	0.595385	0.14726	4.0431	5.27492e-05	0.00114967	0.551214	0.136307
ENSG00000079950	STX7	protein_coding	syntaxin 7 [Source:HGNC Symbol;Acc:HGNC:11442]	8.69861	6.8516	8.55169	6.04666	4.93629	5.9056	10297	0.513103	0.126943	4.04201	5.29947e-05	0.00115385	0.48426	0.119806
ENSG00000170485	NPAS2	protein_coding	neuronal PAS domain protein 2 [Source:HGNC Symbol;Acc:HGNC:7895]	0.0568883	0.0752278	0.0544716	0.132269	0.147313	0.120352	112.425	-1.1009	0.272425	-4.04111	5.31979e-05	0.00115711	-0.863764	0.213379
ENSG00000291237	SOD2	protein_coding	superoxide dismutase 2 [Source:HGNC Symbol;Acc:HGNC:11180]	10.0579	11.3319	11.5391	13.8735	13.9765	15.1457	21117.6	-0.38485	0.0953526	-4.03607	5.4353e-05	0.00118104	-0.372338	0.0922522
ENSG00000267568		lncRNA	novel transcript	0.711148	0.456132	0.597992	0.0818333	0.0579553	0.203011	31.3139	2.34767	0.581725	4.03571	5.44381e-05	0.0011817	1.03532	0.259346
ENSG00000197879	MYO1C	protein_coding	myosin IC [Source:HGNC Symbol;Acc:HGNC:7597]	12.4772	12.1795	14.0832	17.3491	18.2908	15.9332	10807	-0.412685	0.102281	-4.03482	5.46436e-05	0.00118406	-0.397322	0.0984727
ENSG00000085117	CD82	protein_coding	CD82 molecule [Source:HGNC Symbol;Acc:HGNC:6210]	8.68195	5.4014	9.24216	15.0302	10.8313	13.6811	3892.53	-0.761367	0.188702	-4.03477	5.46563e-05	0.00118406	-0.672796	0.166749
ENSG00000111837	MAK	protein_coding	male germ cell associated kinase [Source:HGNC Symbol;Acc:HGNC:6816]	0.450248	0.528741	0.467343	0.768267	0.756622	1.04761	270.7	-0.83251	0.206396	-4.03355	5.49408e-05	0.00118875	-0.719276	0.178215
ENSG00000143514	TP53BP2	protein_coding	tumor protein p53 binding protein 2 [Source:HGNC Symbol;Acc:HGNC:12000]	14.6484	13.856	15.906	21.165	18.9018	18.711	9457.72	-0.404273	0.100232	-4.03337	5.4983e-05	0.00118875	-0.389799	0.096643
ENSG00000198648	STK39	protein_coding	serine/threonine kinase 39 [Source:HGNC Symbol;Acc:HGNC:17717]	24.4514	22.3998	21.3975	17.2783	17.4166	17.9895	6861.08	0.373335	0.0925829	4.03244	5.51999e-05	0.00119224	0.36187	0.0897393
ENSG00000147854	UHRF2	protein_coding	ubiquitin like with PHD and ring finger domains 2 [Source:HGNC Symbol;Acc:HGNC:12557]	13.4228	14.9059	14.6272	11.4206	11.0143	11.2777	11657.7	0.349576	0.0867113	4.0315	5.54224e-05	0.00119585	0.340124	0.0843664
ENSG00000183010	PYCR1	protein_coding	pyrroline-5-carboxylate reductase 1 [Source:HGNC Symbol;Acc:HGNC:9721]	11.0914	13.6186	12.3674	18.4994	20.9574	15.1355	4055.55	-0.558017	0.138482	-4.02952	5.58906e-05	0.00120475	-0.521078	0.129313
ENSG00000106080	FKBP14	protein_coding	FKBP prolyl isomerase 14 [Source:HGNC Symbol;Acc:HGNC:18625]	1.876	1.67325	1.74821	2.68999	2.24467	2.60805	1051.88	-0.509919	0.126561	-4.02905	5.6003e-05	0.00120597	-0.481419	0.119478
ENSG00000245869		lncRNA	novel transcript, antisense to CXCR5	0.0742771	0.13082	0.0988177	0.433577	0.313888	0.38244	36.1787	-1.89585	0.470791	-4.02695	5.65044e-05	0.00121457	-1.04116	0.258081
ENSG00000144837	PLA1A	protein_coding	phospholipase A1 member A [Source:HGNC Symbol;Acc:HGNC:17661]	0.691777	0.532954	0.576488	1.15422	1.02013	1.1745	171.238	-0.89524	0.222321	-4.02679	5.65439e-05	0.00121457	-0.756967	0.187784
ENSG00000164946	FREM1	protein_coding	FRAS1 related extracellular matrix 1 [Source:HGNC Symbol;Acc:HGNC:23399]	0.0188063	0.015067	0.0270303	0.0643485	0.0570139	0.153351	42.5684	-2.17213	0.539435	-4.02667	5.65715e-05	0.00121457	-1.03671	0.260054
ENSG00000101224	CDC25B	protein_coding	cell division cycle 25B [Source:HGNC Symbol;Acc:HGNC:1726]	21.52	22.0536	21.3475	17.8933	16.708	16.6325	6949.67	0.341629	0.0848678	4.02542	5.68733e-05	0.00121984	0.33277	0.0826667
ENSG00000185201	IFITM2	protein_coding	interferon induced transmembrane protein 2 [Source:HGNC Symbol;Acc:HGNC:5413]	34.0288	44.5986	34.3146	21.9508	29.7368	20.6761	4562.07	0.642317	0.159627	4.02387	5.72497e-05	0.00122661	0.587021	0.145884
ENSG00000167962	ZNF598	protein_coding	zinc finger protein 598, E3 ubiquitin ligase [Source:HGNC Symbol;Acc:HGNC:28079]	13.1274	13.3012	14.2309	17.8756	17.4751	16.6575	6675.17	-0.355017	0.0882327	-4.02365	5.73029e-05	0.00122661	-0.345088	0.0857643
ENSG00000078018	MAP2	protein_coding	microtubule associated protein 2 [Source:HGNC Symbol;Acc:HGNC:6839]	0.353841	0.13207	0.175126	0.0994865	0.0635473	0.0789062	163.919	1.45013	0.360454	4.02307	5.74447e-05	0.00122728	0.977585	0.243233
ENSG00000174837	ADGRE1	protein_coding	adhesion G protein-coupled receptor E1 [Source:HGNC Symbol;Acc:HGNC:3336]	0.164904	0.168147	0.331824	0.421708	0.578706	0.724357	135.795	-1.37286	0.341247	-4.02306	5.7448e-05	0.00122728	-0.95897	0.238212
ENSG00000096996	IL12RB1	protein_coding	interleukin 12 receptor subunit beta 1 [Source:HGNC Symbol;Acc:HGNC:5971]	5.91343	5.43018	5.7143	4.56185	3.63311	4.05262	1927.68	0.47803	0.118831	4.02277	5.7518e-05	0.00122756	0.454317	0.112933
ENSG00000223609	HBD	protein_coding	hemoglobin subunit delta [Source:HGNC Symbol;Acc:HGNC:4829]	1.40862	1.26907	0.679489	5.05436	2.96393	11.2959	400.367	-2.52511	0.627759	-4.02241	5.76047e-05	0.0012282	-0.975957	0.255684
ENSG00000223881		lncRNA	novel transcript	4.30022	4.01856	3.04532	2.07764	1.83435	2.46541	311.404	0.83129	0.206704	4.02164	5.7794e-05	0.00123102	0.717912	0.178426
ENSG00000091986	CCDC80	protein_coding	coiled-coil domain containing 80 [Source:HGNC Symbol;Acc:HGNC:30649]	0.151392	0.274049	0.35162	0.56779	1.3279	1.17868	771.542	-1.98398	0.493441	-4.0207	5.80252e-05	0.00123472	-1.02717	0.259697
ENSG00000102158	MAGT1	protein_coding	magnesium transporter 1 [Source:HGNC Symbol;Acc:HGNC:28880]	19.1175	18.7386	17.6382	14.2929	14.1499	15.171	10332.6	0.347461	0.0864394	4.0197	5.82716e-05	0.00123874	0.338123	0.0841161
ENSG00000160818	GPATCH4	protein_coding	G-patch domain containing 4 (gene/pseudogene) [Source:HGNC Symbol;Acc:HGNC:25982]	13.7092	15.8154	13.7554	18.5313	19.8366	18.6035	7103.1	-0.396582	0.0986723	-4.01919	5.83994e-05	0.00124024	-0.382806	0.0952441
ENSG00000184575	XPOT	protein_coding	exportin for tRNA [Source:HGNC Symbol;Acc:HGNC:12826]	43.4789	43.5381	42.3731	58.6831	57.0563	50.8603	33213.6	-0.36464	0.090749	-4.01812	5.86649e-05	0.00124465	-0.353869	0.0880682
ENSG00000248538	PPP1R3B-DT	lncRNA	PPP1R3B divergent transcript [Source:HGNC Symbol;Acc:HGNC:56150]	0.0947421	0.103551	0.0719296	0.0296629	0.0431773	0.0443872	106.607	1.20159	0.29913	4.01696	5.89527e-05	0.00124953	0.902823	0.224348
ENSG00000085276	MECOM	protein_coding	MDS1 and EVI1 complex locus [Source:HGNC Symbol;Acc:HGNC:3498]	0.034808	0.0489552	0.0515978	0.0868567	0.128571	0.167826	73.6179	-1.5023	0.374105	-4.0157	5.92686e-05	0.00125499	-0.989254	0.245913
ENSG00000197467	COL13A1	protein_coding	collagen type XIII alpha 1 chain [Source:HGNC Symbol;Acc:HGNC:2190]	0.0280061	0.038404	0.0556477	0.084648	0.121989	0.128194	80.6075	-1.4532	0.362145	-4.01275	6.00144e-05	0.00126954	-0.97815	0.24331
ENSG00000166974	MAPRE2	protein_coding	microtubule associated protein RP/EB family member 2 [Source:HGNC Symbol;Acc:HGNC:6891]	19.1914	19.2899	17.8516	14.9447	14.274	15.1481	9472	0.344424	0.0858463	4.0121	6.01811e-05	0.00127182	0.335291	0.0835696
ENSG00000100196	KDELR3	protein_coding	KDEL endoplasmic reticulum protein retention receptor 3 [Source:HGNC Symbol;Acc:HGNC:6306]	0.662341	1.23225	1.12127	1.69951	1.98449	2.53481	270.81	-1.0446	0.260502	-4.00995	6.07305e-05	0.00128217	-0.834997	0.20812
ENSG00000089327	FXYD5	protein_coding	FXYD domain containing ion transport regulator 5 [Source:HGNC Symbol;Acc:HGNC:4029]	18.3719	18.7749	19.9001	14.1989	14.1458	15.5841	4629.79	0.376883	0.0939957	4.00958	6.08274e-05	0.00128297	0.364965	0.0910224
ENSG00000181418	DDN	protein_coding	dendrin [Source:HGNC Symbol;Acc:HGNC:24458]	2.03645	2.10027	1.98254	2.49722	3.51231	3.3955	907.893	-0.620512	0.154813	-4.00815	6.11964e-05	0.00128852	-0.570017	0.142199
ENSG00000116774	OLFML3	protein_coding	olfactomedin like 3 [Source:HGNC Symbol;Acc:HGNC:24956]	0.0787987	0.0160696	0.050451	0.160625	0.262777	0.285906	36.958	-2.28592	0.570369	-4.00779	6.129e-05	0.00128852	-1.02584	0.259574
ENSG00000151693	ASAP2	protein_coding	ArfGAP with SH3 domain, ankyrin repeat and PH domain 2 [Source:HGNC Symbol;Acc:HGNC:2721]	0.254239	0.535657	0.386631	0.646248	0.917793	0.818639	395.948	-1.01849	0.25413	-4.00776	6.12981e-05	0.00128852	-0.822023	0.205064
ENSG00000204084	INPP5B	protein_coding	inositol polyphosphate-5-phosphatase B [Source:HGNC Symbol;Acc:HGNC:6077]	12.2676	12.745	13.1862	9.73914	10.1949	10.3009	9363.87	0.337306	0.0841658	4.00763	6.13298e-05	0.00128852	0.328699	0.082018
ENSG00000235823	OLMALINC	lncRNA	oligodendrocyte maturation-associated long intergenic non-coding RNA [Source:HGNC Symbol;Acc:HGNC:28060]	0.795855	0.778618	0.715387	1.35355	0.990844	1.07464	1206.3	-0.57832	0.144342	-4.0066	6.15979e-05	0.0012929	-0.536963	0.134011
ENSG00000112335	SNX3	protein_coding	sorting nexin 3 [Source:HGNC Symbol;Acc:HGNC:11174]	65.9942	64.4649	63.7647	51.9988	52.3431	51.9342	9821.82	0.313614	0.0783975	4.00031	6.32604e-05	0.0013265	0.306648	0.0766559
ENSG00000178031	ADAMTSL1	protein_coding	ADAMTS like 1 [Source:HGNC Symbol;Acc:HGNC:14632]	0.00991928	0.0134858	0.0158771	0.0395968	0.077685	0.03877	40.2623	-1.9859	0.496489	-3.99989	6.33715e-05	0.00132754	-1.03466	0.259448
ENSG00000100522	GNPNAT1	protein_coding	glucosamine-phosphate N-acetyltransferase 1 [Source:HGNC Symbol;Acc:HGNC:19980]	12.8829	12.6812	12.5261	16.0034	16.4499	15.5804	5294.15	-0.334593	0.0836564	-3.99961	6.34472e-05	0.00132784	-0.326156	0.0815465
ENSG00000164054	SHISA5	protein_coding	shisa family member 5 [Source:HGNC Symbol;Acc:HGNC:30376]	9.45685	10.5964	10.0276	6.28554	7.86584	7.59797	3446.68	0.467736	0.117048	3.99611	6.43908e-05	0.00134628	0.445193	0.111404
ENSG00000123329	ARHGAP9	protein_coding	Rho GTPase activating protein 9 [Source:HGNC Symbol;Acc:HGNC:14130]	14.6088	12.6352	17.3225	9.97127	7.99697	11.2811	5791.32	0.607502	0.152086	3.99447	6.48397e-05	0.00135435	0.559654	0.140105
ENSG00000125520	SLC2A4RG	protein_coding	SLC2A4 regulator [Source:HGNC Symbol;Acc:HGNC:15930]	2.79217	2.39754	3.26482	1.69882	1.89541	1.86519	613.007	0.631391	0.15809	3.99388	6.50018e-05	0.00135643	0.578008	0.144697
ENSG00000159461	AMFR	protein_coding	autocrine motility factor receptor [Source:HGNC Symbol;Acc:HGNC:463]	20.8063	20.4979	19.45	15.7296	16.7278	15.1249	9574.2	0.352591	0.0882921	3.99346	6.51166e-05	0.00135751	0.342716	0.0858191
ENSG00000129657	SEC14L1	protein_coding	SEC14 like lipid binding 1 [Source:HGNC Symbol;Acc:HGNC:10698]	21.524	21.7109	19.4227	16.3533	16.801	15.8802	17731.4	0.353683	0.0885765	3.99296	6.52531e-05	0.00135904	0.343715	0.0860801
ENSG00000127328	RAB3IP	protein_coding	RAB3A interacting protein [Source:HGNC Symbol;Acc:HGNC:16508]	1.90502	1.97712	1.91494	2.45914	2.56199	2.44216	2527.32	-0.364464	0.0913161	-3.99124	6.57291e-05	0.00136763	-0.353567	0.0885844
ENSG00000073150	PANX2	protein_coding	pannexin 2 [Source:HGNC Symbol;Acc:HGNC:8600]	1.44708	1.15778	1.4415	0.836006	0.872333	0.684675	306.305	0.759703	0.190359	3.9909	6.5824e-05	0.00136829	0.66994	0.167799
ENSG00000204178	MACO1	protein_coding	macoilin 1 [Source:HGNC Symbol;Acc:HGNC:25572]	10.3967	10.6154	11.9543	15.3451	15.6042	13.4523	4719.14	-0.429372	0.107677	-3.98761	6.67429e-05	0.00138606	-0.411728	0.103251
ENSG00000148848	ADAM12	protein_coding	ADAM metallopeptidase domain 12 [Source:HGNC Symbol;Acc:HGNC:190]	0.0663589	0.160558	0.217061	0.409241	0.920635	0.934616	410.296	-2.35017	0.589958	-3.98362	6.78725e-05	0.00140816	-0.989361	0.258108
ENSG00000021762	OSBPL5	protein_coding	oxysterol binding protein like 5 [Source:HGNC Symbol;Acc:HGNC:16392]	0.0624664	0.0636948	0.0965846	0.15765	0.180357	0.197428	86.8552	-1.26265	0.317029	-3.98277	6.81162e-05	0.00141186	-0.920755	0.230595
ENSG00000168389	MFSD2A	protein_coding	MFSD2 lysolipid transporter A, lysophospholipid [Source:HGNC Symbol;Acc:HGNC:25897]	1.78077	1.697	2.09812	2.632	2.57038	3.05116	849.477	-0.56567	0.142153	-3.97931	6.91143e-05	0.00143117	-0.526369	0.13226
ENSG00000101665	SMAD7	protein_coding	SMAD family member 7 [Source:HGNC Symbol;Acc:HGNC:6773]	1.60831	1.53942	1.78019	3.30713	2.86344	2.02151	793.632	-0.73226	0.184092	-3.9777	6.95865e-05	0.00143957	-0.650722	0.163573
ENSG00000105472	CLEC11A	protein_coding	C-type lectin domain containing 11A [Source:HGNC Symbol;Acc:HGNC:10576]	0.522946	0.565064	0.514005	0.827331	1.30143	1.71299	118.833	-1.26422	0.317958	-3.97605	7.00697e-05	0.00144818	-0.919909	0.231069
ENSG00000136275	PKD1L1-AS1	lncRNA	PKD1L1 antisense RNA 1 [Source:HGNC Symbol;Acc:HGNC:21911]	0.0137556	0.0280523	0	0.238338	0.222411	0.474751	12.1052	-4.5245	1.13801	-3.9758	7.01442e-05	0.00144833	-0.869065	0.231247
ENSG00000151208	DLG5	protein_coding	discs large MAGUK scaffold protein 5 [Source:HGNC Symbol;Acc:HGNC:2904]	0.263574	0.337835	0.35048	0.43694	0.609723	0.572354	413.812	-0.766137	0.19287	-3.97229	7.11837e-05	0.00146838	-0.673537	0.169501
ENSG00000166750	SLFN5	protein_coding	schlafen family member 5 [Source:HGNC Symbol;Acc:HGNC:28286]	4.64616	3.02811	5.04865	2.38893	1.97192	3.05931	3295.95	0.777781	0.19596	3.96909	7.21491e-05	0.00148688	0.681088	0.171597
ENSG00000113140	SPARC	protein_coding	secreted protein acidic and cysteine rich [Source:HGNC Symbol;Acc:HGNC:11219]	2.23106	4.46678	4.78265	8.1651	18.1602	22.5707	4292.66	-2.09052	0.526758	-3.96866	7.22788e-05	0.00148813	-1.00848	0.260053
ENSG00000114354	TFG	protein_coding	trafficking from ER to golgi regulator [Source:HGNC Symbol;Acc:HGNC:11758]	7.2622	7.40144	7.6358	9.05336	9.57292	9.29799	9784.71	-0.324485	0.0818157	-3.96605	7.30749e-05	0.00150309	-0.316651	0.0798401
ENSG00000138660	AP1AR	protein_coding	adaptor related protein complex 1 associated regulatory protein [Source:HGNC Symbol;Acc:HGNC:28808]	3.96802	4.43985	4.64373	5.48638	6.0545	5.89789	3039.98	-0.417988	0.10542	-3.96497	7.34037e-05	0.00150841	-0.401497	0.101259
ENSG00000102038	SMARCA1	protein_coding	SWI/SNF related, matrix associated, actin dependent regulator of chromatin, subfamily a, member 1 [Source:HGNC Symbol;Acc:HGNC:11097]	0.374476	0.7429	0.535904	0.890563	1.1121	1.34587	334.534	-1.01927	0.257217	-3.96268	7.41129e-05	0.00152153	-0.818816	0.206565
ENSG00000106799	TGFBR1	protein_coding	transforming growth factor beta receptor 1 [Source:HGNC Symbol;Acc:HGNC:11772]	13.2262	15.2167	15.9257	18.0044	22.306	20.8117	12920.8	-0.46214	0.116702	-3.96002	7.49449e-05	0.00153715	-0.439991	0.111108
ENSG00000171291	ZNF439	protein_coding	zinc finger protein 439 [Source:HGNC Symbol;Acc:HGNC:20873]	3.21675	2.74241	3.3678	1.94276	2.00605	2.41977	1252.83	0.550029	0.138922	3.95927	7.51801e-05	0.00154051	0.513415	0.129664
ENSG00000123213	NLN	protein_coding	neurolysin [Source:HGNC Symbol;Acc:HGNC:16058]	7.37956	6.66788	6.65024	8.49268	9.57044	8.89445	7991.28	-0.381241	0.0963074	-3.95859	7.5395e-05	0.00154345	-0.368604	0.0931147
ENSG00000143079	CTTNBP2NL	protein_coding	CTTNBP2 N-terminal like [Source:HGNC Symbol;Acc:HGNC:25330]	0.957501	0.997856	1.1723	1.39392	1.52073	1.69335	874.08	-0.55897	0.141268	-3.95679	7.59627e-05	0.00155141	-0.520581	0.131551
ENSG00000153898	MCOLN2	protein_coding	mucolipin TRP cation channel 2 [Source:HGNC Symbol;Acc:HGNC:13357]	16.9883	15.5839	21.7465	26.9971	24.0853	27.4616	7010.38	-0.53195	0.134441	-3.95676	7.59745e-05	0.00155141	-0.498639	0.126021
ENSG00000120158	RCL1	protein_coding	RNA terminal phosphate cyclase like 1 [Source:HGNC Symbol;Acc:HGNC:17687]	8.0406	8.37939	7.536	10.0694	10.9632	10.1875	3501.7	-0.38218	0.0965911	-3.95668	7.59994e-05	0.00155141	-0.369439	0.09337
ENSG00000137135	ARHGEF39	protein_coding	Rho guanine nucleotide exchange factor 39 [Source:HGNC Symbol;Acc:HGNC:25909]	3.32482	3.27165	3.4902	2.54506	2.47607	2.65054	1743.61	0.394763	0.0998005	3.95552	7.63681e-05	0.00155746	0.380747	0.0962543
ENSG00000129219	PLD2	protein_coding	phospholipase D2 [Source:HGNC Symbol;Acc:HGNC:9068]	2.21969	2.33605	2.60669	3.21884	3.51922	3.18159	1265.31	-0.469317	0.118718	-3.95319	7.71161e-05	0.00157123	-0.44608	0.112834
ENSG00000286116		lncRNA	FAS antisense RNA 1	0.1163	0.194051	0.166812	0.587281	0.438051	0.254961	113.287	-1.4221	0.359868	-3.95173	7.75875e-05	0.00157934	-0.960067	0.242969
ENSG00000106789	CORO2A	protein_coding	coronin 2A [Source:HGNC Symbol;Acc:HGNC:2255]	1.39467	1.10872	1.15643	0.902042	0.682082	0.679938	518.889	0.693536	0.175655	3.94828	7.8714e-05	0.00160077	0.622515	0.157638
ENSG00000119865	CNRIP1	protein_coding	cannabinoid receptor interacting protein 1 [Source:HGNC Symbol;Acc:HGNC:24546]	0.213018	0.341782	0.378212	0.600247	0.636297	0.701374	156.147	-1.05359	0.266952	-3.94674	7.92209e-05	0.00160956	-0.833917	0.211037
ENSG00000106976	DNM1	protein_coding	dynamin 1 [Source:HGNC Symbol;Acc:HGNC:2972]	0.0816942	0.102281	0.0681003	0.150718	0.179741	0.193093	127.794	-1.05755	0.268039	-3.94551	7.96299e-05	0.00161634	-0.835522	0.21147
ENSG00000164338	UTP15	protein_coding	UTP15 small subunit processome component [Source:HGNC Symbol;Acc:HGNC:25758]	10.9476	11.4801	11.4615	13.5743	16.2367	14.6869	7599.14	-0.392899	0.0996008	-3.94474	7.98869e-05	0.00162004	-0.379002	0.0960773
ENSG00000099785	MARCHF2	protein_coding	membrane associated ring-CH-type finger 2 [Source:HGNC Symbol;Acc:HGNC:28038]	2.64823	2.85374	3.13784	1.86586	2.04766	1.85532	489.465	0.58347	0.14797	3.94317	8.04132e-05	0.00162918	0.539788	0.136866
ENSG00000183742	MACC1	protein_coding	MET transcriptional regulator MACC1 [Source:HGNC Symbol;Acc:HGNC:30215]	7.56391	5.58298	5.09423	4.35933	3.47233	4.09911	4578.02	0.612422	0.155401	3.94091	8.11733e-05	0.00164304	0.562232	0.142664
ENSG00000119333	DYNC2I2	protein_coding	dynein 2 intermediate chain 2 [Source:HGNC Symbol;Acc:HGNC:28296]	6.32681	6.70995	5.80961	4.867	4.47252	3.81361	1310.71	0.519308	0.131813	3.93973	8.15734e-05	0.00164959	0.487962	0.123852
ENSG00000111912	NCOA7	protein_coding	nuclear receptor coactivator 7 [Source:HGNC Symbol;Acc:HGNC:21081]	9.14512	9.28643	10.2563	13.0924	11.9088	12.1652	7719.75	-0.373463	0.0948285	-3.9383	8.20598e-05	0.00165661	-0.36145	0.0917775
ENSG00000130066	SAT1	protein_coding	spermidine/spermine N1-acetyltransferase 1 [Source:HGNC Symbol;Acc:HGNC:10540]	22.865	22.9082	25.5416	19.1829	15.8249	17.8924	4726.11	0.43099	0.109437	3.93826	8.20742e-05	0.00165661	0.412721	0.104797
ENSG00000121297	TSHZ3	protein_coding	teashirt zinc finger homeobox 3 [Source:HGNC Symbol;Acc:HGNC:30700]	0.0456395	0.0656992	0.0785768	0.120395	0.170918	0.194817	85.8092	-1.35515	0.344384	-3.93501	8.31922e-05	0.00167761	-0.941804	0.238876
ENSG00000198121	LPAR1	protein_coding	lysophosphatidic acid receptor 1 [Source:HGNC Symbol;Acc:HGNC:3166]	0.204183	0.427355	0.444772	0.544908	0.974667	1.12695	236.095	-1.29799	0.329876	-3.93477	8.32749e-05	0.00167771	-0.924654	0.235067
ENSG00000213160	KLHL23	protein_coding	kelch like family member 23 [Source:HGNC Symbol;Acc:HGNC:27506]	8.05417	8.52913	8.08217	10.1219	11.6596	10.4211	4806	-0.384677	0.0977729	-3.93439	8.34077e-05	0.00167881	-0.371549	0.0944353
ENSG00000204389	HSPA1A	protein_coding	heat shock protein family A (Hsp70) member 1A [Source:HGNC Symbol;Acc:HGNC:5232]	9.03866	9.25884	15.6717	4.55196	2.58367	4.92612	1696.34	1.49371	0.379792	3.93297	8.3902e-05	0.00168719	0.970698	0.247698
ENSG00000137571	SLCO5A1	protein_coding	solute carrier organic anion transporter family member 5A1 [Source:HGNC Symbol;Acc:HGNC:19046]	0.917705	0.982654	1.52893	1.78034	1.87744	1.9906	1378.62	-0.719404	0.182935	-3.93256	8.40446e-05	0.00168848	-0.640215	0.162784
ENSG00000132359	RAP1GAP2	protein_coding	RAP1 GTPase activating protein 2 [Source:HGNC Symbol;Acc:HGNC:29176]	0.107161	0.145692	0.141995	0.243644	0.279058	0.243161	143.946	-0.954901	0.243183	-3.92668	8.61277e-05	0.00172872	-0.783619	0.199308
ENSG00000267749		lncRNA	novel transcript, sense intronic to GNG7	0.474133	0.365403	0.358024	0.179811	0.100283	0.102457	48.8322	1.65014	0.421163	3.91806	8.92663e-05	0.00178885	0.99498	0.253619
ENSG00000166387	PPFIBP2	protein_coding	PPFIA binding protein 2 [Source:HGNC Symbol;Acc:HGNC:9250]	3.78348	4.22332	4.46261	2.79503	2.78043	3.39337	3220.65	0.475176	0.12128	3.91799	8.92891e-05	0.00178885	0.450677	0.115025
ENSG00000111981	ULBP1	protein_coding	UL16 binding protein 1 [Source:HGNC Symbol;Acc:HGNC:14893]	0.408445	0.367065	0.471727	1.47819	0.762541	0.658583	204.106	-1.21506	0.310407	-3.9144	9.06299e-05	0.00181403	-0.895273	0.228678
ENSG00000204856	FAM216A	protein_coding	family with sequence similarity 216 member A [Source:HGNC Symbol;Acc:HGNC:30180]	9.02903	9.92382	8.2245	12.7409	12.4414	11.5213	2645.97	-0.433614	0.110784	-3.91406	9.07576e-05	0.0018149	-0.414795	0.105974
ENSG00000103496	STX4	protein_coding	syntaxin 4 [Source:HGNC Symbol;Acc:HGNC:11439]	5.39967	6.43375	6.83407	8.22437	8.89122	8.53089	2754.61	-0.458069	0.117097	-3.91187	9.15849e-05	0.00182975	-0.435974	0.111446
ENSG00000163947	ARHGEF3	protein_coding	Rho guanine nucleotide exchange factor 3 [Source:HGNC Symbol;Acc:HGNC:683]	5.77193	4.21201	6.50826	3.26268	2.90188	4.10725	2697.99	0.682957	0.174726	3.90872	9.27861e-05	0.00185135	0.613703	0.157003
ENSG00000176463	SLCO3A1	protein_coding	solute carrier organic anion transporter family member 3A1 [Source:HGNC Symbol;Acc:HGNC:10952]	0.159251	0.147949	0.120842	0.234448	0.256296	0.310046	177.486	-0.906267	0.231866	-3.90859	9.28377e-05	0.00185135	-0.756014	0.193242
ENSG00000166949	SMAD3	protein_coding	SMAD family member 3 [Source:HGNC Symbol;Acc:HGNC:6769]	11.2478	11.5278	9.38903	8.16761	8.26533	7.10155	8547.79	0.450723	0.115442	3.90432	9.44902e-05	0.00188256	0.429562	0.110022
ENSG00000116525	TRIM62	protein_coding	tripartite motif containing 62 [Source:HGNC Symbol;Acc:HGNC:25574]	2.3733	1.92686	1.90994	1.49863	1.29945	1.33091	630.168	0.588902	0.150892	3.9028	9.50862e-05	0.00189269	0.543182	0.139159
ENSG00000154864	PIEZO2	protein_coding	piezo type mechanosensitive ion channel component 2 [Source:HGNC Symbol;Acc:HGNC:26270]	0.0105853	0.00755541	0.00484089	0.0280504	0.0246029	0.033723	35.2044	-1.91676	0.491225	-3.902	9.54011e-05	0.00189721	-1.01067	0.259205
ENSG00000237125	HAND2-AS1	lncRNA	HAND2 antisense RNA 1 [Source:HGNC Symbol;Acc:HGNC:48872]	0.00313248	0.00958223	0.00382014	0.0207522	0.0258516	0.0304931	30.5567	-2.22928	0.571367	-3.90166	9.55348e-05	0.00189812	-1.00221	0.259617
ENSG00000160179	ABCG1	protein_coding	ATP binding cassette subfamily G member 1 [Source:HGNC Symbol;Acc:HGNC:73]	0.403109	0.418442	0.410222	0.823557	0.616544	0.615445	308.455	-0.738074	0.189274	-3.89951	9.63888e-05	0.00191332	-0.651749	0.16707
ENSG00000152128	TMEM163	protein_coding	transmembrane protein 163 [Source:HGNC Symbol;Acc:HGNC:25380]	2.09909	1.21759	1.38802	1.05222	0.845187	0.620163	753.298	0.902838	0.231624	3.89786	9.70467e-05	0.00192461	0.753299	0.193255
ENSG00000271204		lncRNA	novel transcript	3.08181	2.60355	3.8669	4.85894	4.57027	6.67047	785.677	-0.753031	0.193209	-3.8975	9.71917e-05	0.00192555	-0.66174	0.169755
ENSG00000175183	CSRP2	protein_coding	cysteine and glycine rich protein 2 [Source:HGNC Symbol;Acc:HGNC:2470]	0.184545	0.190114	0.217517	0.33546	0.347988	0.44785	154.346	-0.934399	0.239756	-3.8973	9.72727e-05	0.00192555	-0.770748	0.197516
ENSG00000108946	PRKAR1A	protein_coding	protein kinase cAMP-dependent type I regulatory subunit alpha [Source:HGNC Symbol;Acc:HGNC:9388]	23.8214	21.7189	24.5184	18.187	17.1881	19.12	24029.1	0.362432	0.0930183	3.89635	9.7652e-05	0.00193129	0.3512	0.0901355
ENSG00000138646	HERC5	protein_coding	HECT and RLD domain containing E3 ubiquitin protein ligase 5 [Source:HGNC Symbol;Acc:HGNC:24368]	8.72086	7.40078	7.32566	5.88755	5.67953	5.95231	2991.79	0.420342	0.107971	3.89308	9.89776e-05	0.00195571	0.402978	0.10351
ENSG00000104825	NFKBIB	protein_coding	NFKB inhibitor beta [Source:HGNC Symbol;Acc:HGNC:7798]	13.9984	13.235	14.1159	16.3682	19.5734	19.3924	3444.41	-0.420359	0.108039	-3.89082	9.99065e-05	0.00197226	-0.402975	0.103569
ENSG00000177156	TALDO1	protein_coding	transaldolase 1 [Source:HGNC Symbol;Acc:HGNC:11559]	68.5493	65.9871	67.3563	55.3739	54.9146	53.0433	16275.4	0.305812	0.0786036	3.89055	0.000100016	0.00197263	0.298984	0.0768485
ENSG00000154146	NRGN	protein_coding	neurogranin [Source:HGNC Symbol;Acc:HGNC:8000]	4.71887	6.13838	4.68485	2.40009	3.74083	2.85427	456.263	0.788822	0.202873	3.88826	0.000100964	0.00198949	0.684626	0.176034
ENSG00000204673	AKT1S1	protein_coding	AKT1 substrate 1 [Source:HGNC Symbol;Acc:HGNC:28426]	3.65577	3.78297	4.1872	5.45572	4.89247	5.12967	2383.65	-0.412615	0.106143	-3.88736	0.000101341	0.0019951	-0.396121	0.101897
ENSG00000102445	RUBCNL	protein_coding	rubicon like autophagy enhancer [Source:HGNC Symbol;Acc:HGNC:20420]	12.4952	14.1808	16.6569	9.48262	10.35	11.1843	18148.2	0.482402	0.124128	3.88631	0.000101778	0.00200188	0.456409	0.11744
ENSG00000146021	KLHL3	protein_coding	kelch like family member 3 [Source:HGNC Symbol;Acc:HGNC:6354]	0.842992	0.753438	0.889396	0.620258	0.500326	0.575896	759.927	0.551408	0.1419	3.88589	0.000101957	0.00200359	0.513216	0.132057
ENSG00000196730	DAPK1	protein_coding	death associated protein kinase 1 [Source:HGNC Symbol;Acc:HGNC:2674]	0.873393	0.707366	0.554626	1.72312	1.1083	1.03018	818.919	-0.85477	0.220089	-3.88375	0.000102859	0.00201947	-0.724878	0.186635
ENSG00000213445	SIPA1	protein_coding	signal-induced proliferation-associated 1 [Source:HGNC Symbol;Acc:HGNC:10885]	21.1468	22.3593	22.7923	17.165	18.1876	17.3523	8486.47	0.331079	0.0852839	3.88208	0.000103568	0.00203154	0.322411	0.0830509
ENSG00000163755	HPS3	protein_coding	HPS3 biogenesis of lysosomal organelles complex 2 subunit 1 [Source:HGNC Symbol;Acc:HGNC:15597]	13.8869	13.0435	11.7886	10.4733	9.50044	9.3363	6467.76	0.401655	0.103505	3.88053	0.000104227	0.00204131	0.386355	0.0995618
ENSG00000166197	NOLC1	protein_coding	nucleolar and coiled-body phosphoprotein 1 [Source:HGNC Symbol;Acc:HGNC:15608]	103.99	112.027	100.586	130.681	142.012	130.18	43785.9	-0.347661	0.0895925	-3.88047	0.000104256	0.00204131	-0.337644	0.087011
ENSG00000143603	KCNN3	protein_coding	potassium calcium-activated channel subfamily N member 3 [Source:HGNC Symbol;Acc:HGNC:6292]	2.88346	2.93766	1.58704	1.36363	1.66837	1.16448	2419.17	0.819947	0.211334	3.87986	0.000104517	0.00204457	0.703706	0.181381
ENSG00000167992	VWCE	protein_coding	von Willebrand factor C and EGF domains [Source:HGNC Symbol;Acc:HGNC:26487]	0.793064	0.929958	1.03045	1.31943	1.38835	1.49447	508.082	-0.609633	0.157156	-3.87916	0.000104817	0.00204859	-0.558651	0.143981
ENSG00000270959	LPP-AS2	lncRNA	LPP antisense RNA 2 [Source:HGNC Symbol;Acc:HGNC:27952]	0.679136	1.09612	1.27428	0.478595	0.486291	0.535753	199.769	1.02311	0.263792	3.87848	0.000105113	0.00205105	0.813719	0.20964
ENSG00000027869	SH2D2A	protein_coding	SH2 domain containing 2A [Source:HGNC Symbol;Acc:HGNC:10821]	8.614	6.64653	6.84507	5.44636	5.03585	4.91006	1435.91	0.522301	0.134668	3.87843	0.000105133	0.00205105	0.489486	0.126202
ENSG00000188153	COL4A5	protein_coding	collagen type IV alpha 5 chain [Source:HGNC Symbol;Acc:HGNC:2207]	0.00561767	0.0095469	0.0154145	0.0276737	0.0548767	0.0629708	32.0461	-2.24526	0.57919	-3.87655	0.000105949	0.00206455	-0.993704	0.259347
ENSG00000186918	ZNF395	protein_coding	zinc finger protein 395 [Source:HGNC Symbol;Acc:HGNC:18737]	9.16644	9.6472	9.22419	7.62031	7.2403	6.30491	4380.76	0.405869	0.104703	3.87639	0.000106017	0.00206455	0.390062	0.100624
ENSG00000177494	ZBED2	protein_coding	zinc finger BED-type containing 2 [Source:HGNC Symbol;Acc:HGNC:20710]	85.5881	79.4342	89.7893	57.285	56.7827	71.7832	14955.9	0.455223	0.117454	3.87576	0.000106294	0.00206809	0.433137	0.111755
ENSG00000131323	TRAF3	protein_coding	TNF receptor associated factor 3 [Source:HGNC Symbol;Acc:HGNC:12033]	7.3938	7.43811	7.7354	9.12594	9.63058	9.35496	9231.67	-0.316893	0.0817818	-3.87486	0.000106687	0.00207286	-0.309248	0.0798086
ENSG00000142188	TMEM50B	protein_coding	transmembrane protein 50B [Source:HGNC Symbol;Acc:HGNC:1280]	5.19078	5.92332	5.69179	3.79127	4.42417	4.20529	1997.32	0.436139	0.112559	3.87476	0.000106732	0.00207286	0.416629	0.107521
ENSG00000233237	LINC00472	lncRNA	long intergenic non-protein coding RNA 472 [Source:HGNC Symbol;Acc:HGNC:21380]	0.0448343	0.0514859	0.033443	0.0740889	0.101611	0.0851307	152.888	-1.00935	0.260699	-3.87169	0.000108083	0.00209722	-0.806515	0.208109
ENSG00000110852	CLEC2B	protein_coding	C-type lectin domain family 2 member B [Source:HGNC Symbol;Acc:HGNC:2053]	12.7176	11.3422	7.99704	7.55355	6.81174	5.67046	1998.78	0.678136	0.175218	3.87024	0.000108729	0.00210786	0.609005	0.157353
ENSG00000099331	MYO9B	protein_coding	myosin IXB [Source:HGNC Symbol;Acc:HGNC:7609]	20.1786	21.1232	20.7291	16.1714	17.36	16.2027	17050.8	0.318769	0.0823856	3.86923	0.000109181	0.00211471	0.310967	0.0803692
ENSG00000162511	LAPTM5	protein_coding	lysosomal protein transmembrane 5 [Source:HGNC Symbol;Acc:HGNC:29612]	253.83	214.883	221.139	185.734	175.345	163.681	60103.5	0.394641	0.102027	3.868	0.00010973	0.00212345	0.380019	0.0982468
ENSG00000166068	SPRED1	protein_coding	sprouty related EVH1 domain containing 1 [Source:HGNC Symbol;Acc:HGNC:20249]	0.443148	0.421153	0.472221	0.612446	0.70289	0.72595	401.296	-0.611016	0.158011	-3.86693	0.000110213	0.00213033	-0.559409	0.144624
ENSG00000108840	HDAC5	protein_coding	histone deacetylase 5 [Source:HGNC Symbol;Acc:HGNC:14068]	2.68891	2.62872	3.07325	2.06992	2.06117	2.11875	1709.75	0.425198	0.109962	3.86678	0.000110283	0.00213033	0.40701	0.105255
ENSG00000179097	HTR1F	protein_coding	5-hydroxytryptamine receptor 1F [Source:HGNC Symbol;Acc:HGNC:5292]	0.0886276	0.103759	0.0660511	0.274336	0.222247	0.232389	51.2521	-1.49928	0.387837	-3.86575	0.000110749	0.00213742	-0.962978	0.248408
ENSG00000126353	CCR7	protein_coding	C-C motif chemokine receptor 7 [Source:HGNC Symbol;Acc:HGNC:1608]	43.1376	36.2045	66.4997	87.7338	73.6646	77.832	14804.6	-0.713927	0.184739	-3.86451	0.000111312	0.00214636	-0.633941	0.164045
ENSG00000172795	DCP2	protein_coding	decapping mRNA 2 [Source:HGNC Symbol;Acc:HGNC:24452]	24.7275	22.0613	21.5977	17.5246	18.1756	17.927	21268.4	0.350727	0.0908244	3.86159	0.000112651	0.00217025	0.340349	0.088137
ENSG00000112902	SEMA5A	protein_coding	semaphorin 5A [Source:HGNC Symbol;Acc:HGNC:10736]	0.12191	0.226515	0.279173	0.300045	0.507381	0.617738	387.306	-1.18296	0.306523	-3.8593	0.000113711	0.00218871	-0.877426	0.227408
ENSG00000228863		lncRNA	novel transcript, antisense to CD48	1.20558	1.32829	1.64292	2.27331	2.2131	1.92612	668.958	-0.617252	0.16	-3.85782	0.000114403	0.00219915	-0.563898	0.146148
ENSG00000169129	AFAP1L2	protein_coding	actin filament associated protein 1 like 2 [Source:HGNC Symbol;Acc:HGNC:25901]	0.836477	0.617504	0.56429	0.460992	0.283041	0.284709	274.323	0.973242	0.25229	3.85763	0.000114492	0.00219915	0.787668	0.204117
ENSG00000173011	TADA2B	protein_coding	transcriptional adaptor 2B [Source:HGNC Symbol;Acc:HGNC:30781]	4.9138	4.6897	4.99084	3.6457	3.90543	3.76292	2301.56	0.367379	0.0952379	3.85749	0.000114559	0.00219915	0.355462	0.092147
ENSG00000070778	PTPN21	protein_coding	protein tyrosine phosphatase non-receptor type 21 [Source:HGNC Symbol;Acc:HGNC:9651]	0.0521674	0.0812675	0.0675957	0.112247	0.231371	0.189792	86.3536	-1.40868	0.365389	-3.85529	0.000115593	0.00221702	-0.942082	0.244152
ENSG00000145687	SSBP2	protein_coding	single stranded DNA binding protein 2 [Source:HGNC Symbol;Acc:HGNC:15831]	2.53939	2.56173	2.54898	2.07586	1.97225	1.90849	2398.3	0.361182	0.093699	3.8547	0.000115871	0.00222039	0.349829	0.0907526
ENSG00000242258	LINC00996	lncRNA	long intergenic non-protein coding RNA 996 [Source:HGNC Symbol;Acc:HGNC:27800]	0.0204688	0.0104357	0.0421238	0.15125	0.118937	0.249067	19.7204	-2.81694	0.731232	-3.85232	0.000117004	0.00224011	-0.937411	0.251011
ENSG00000089248	ERP29	protein_coding	endoplasmic reticulum protein 29 [Source:HGNC Symbol;Acc:HGNC:13799]	33.7592	32.9475	38.1628	26.9622	24.1727	28.0882	8604.43	0.404593	0.10507	3.85069	0.000117788	0.00225311	0.388732	0.100951
ENSG00000115085	ZAP70	protein_coding	zeta chain of T cell receptor associated protein kinase 70 [Source:HGNC Symbol;Acc:HGNC:12858]	1.89077	1.96208	2.01634	1.46024	1.45417	1.3808	828.001	0.450895	0.117143	3.8491	0.000118554	0.00226575	0.429128	0.11148
ENSG00000101608	MYL12A	protein_coding	myosin light chain 12A [Source:HGNC Symbol;Acc:HGNC:16701]	102.282	97.3931	98.4466	72.3733	81.4301	81.1589	24777.2	0.343449	0.0892413	3.84854	0.000118822	0.00226887	0.333628	0.0866894
ENSG00000108691	CCL2	protein_coding	C-C motif chemokine ligand 2 [Source:HGNC Symbol;Acc:HGNC:10618]	1.21772	0.843395	2.71615	6.41631	5.33435	11.7065	837.505	-2.29539	0.596501	-3.84809	0.000119044	0.00227109	-0.953976	0.257694
ENSG00000171451	DSEL	protein_coding	dermatan sulfate epimerase like [Source:HGNC Symbol;Acc:HGNC:18144]	0.121149	0.189578	0.241365	0.22128	0.51395	0.723944	285.687	-1.40217	0.364529	-3.84651	0.00011981	0.00228369	-0.938228	0.244319
ENSG00000165661	QSOX2	protein_coding	quiescin sulfhydryl oxidase 2 [Source:HGNC Symbol;Acc:HGNC:30249]	9.82482	9.70547	9.91592	8.04769	7.40211	7.96645	6229.2	0.330548	0.0859747	3.84471	0.000120695	0.00229673	0.321757	0.0836879
ENSG00000286219	NOTCH2NLC	protein_coding	notch 2 N-terminal like C [Source:HGNC Symbol;Acc:HGNC:53924]	0.574031	0.632442	0.675203	0.830485	0.919285	1.1376	668.126	-0.618222	0.160799	-3.84469	0.000120707	0.00229673	-0.564308	0.14675
ENSG00000198604	BAZ1A	protein_coding	bromodomain adjacent to zinc finger domain 1A [Source:HGNC Symbol;Acc:HGNC:960]	34.7009	33.0792	33.5772	39.7866	44.1099	43.4283	26986	-0.329075	0.0856375	-3.84265	0.000121714	0.00231379	-0.32039	0.0833773
ENSG00000120594	PLXDC2	protein_coding	plexin domain containing 2 [Source:HGNC Symbol;Acc:HGNC:21013]	0.117628	0.157818	0.085747	0.223551	0.201987	0.377249	224.236	-1.1552	0.300642	-3.84244	0.000121818	0.00231379	-0.865381	0.225173
ENSG00000139146	SINHCAF	protein_coding	SIN3-HDAC complex associated factor [Source:HGNC Symbol;Acc:HGNC:30702]	32.604	31.7714	32.7496	40.4478	41.7136	38.4931	18611.9	-0.312932	0.0814513	-3.84195	0.000122061	0.00231637	-0.305442	0.0795016
ENSG00000011600	TYROBP	protein_coding	transmembrane immune signaling adaptor TYROBP [Source:HGNC Symbol;Acc:HGNC:12449]	0.539184	0.187428	0.784576	1.64863	1.06497	2.70025	96.2848	-1.83826	0.478656	-3.84045	0.000122807	0.00232847	-0.98681	0.259002
ENSG00000136840	ST6GALNAC4	protein_coding	ST6 N-acetylgalactosaminide alpha-2,6-sialyltransferase 4 [Source:HGNC Symbol;Acc:HGNC:17846]	14.1243	15.4394	15.8453	10.2783	11.0782	12.4284	3196.47	0.426379	0.111085	3.83831	0.000123885	0.00234685	0.407782	0.106238
ENSG00000171476	HOPX	protein_coding	HOP homeobox [Source:HGNC Symbol;Acc:HGNC:24961]	1.84044	1.67138	2.14101	2.58802	2.49336	3.03092	1631.13	-0.521059	0.135814	-3.83657	0.000124765	0.00236144	-0.487808	0.12714
ENSG00000256771	ZNF253	protein_coding	zinc finger protein 253 [Source:HGNC Symbol;Acc:HGNC:13497]	8.84571	9.09147	8.56677	7.29927	6.57506	6.40009	2603.03	0.386693	0.100941	3.83088	0.000127687	0.00241463	0.372657	0.0972759
ENSG00000253395	LINC03044	lncRNA	long intergenic non-protein coding RNA 3044 [Source:HGNC Symbol;Acc:HGNC:56250]	1.08561	1.02789	1.32393	0.131722	0.130602	0.411734	27.1016	2.332	0.608985	3.82932	0.000128499	0.00242786	0.976829	0.258274
ENSG00000165650	PDZD8	protein_coding	PDZ domain containing 8 [Source:HGNC Symbol;Acc:HGNC:26974]	9.43395	9.38369	9.20437	11.1073	12.5551	11.7793	9586.63	-0.338902	0.0885438	-3.82751	0.000129448	0.00244366	-0.329358	0.08605
ENSG00000071051	NCK2	protein_coding	NCK adaptor protein 2 [Source:HGNC Symbol;Acc:HGNC:7665]	19.6812	19.9196	23.2055	31.4368	28.859	25.4046	6772.69	-0.44821	0.117125	-3.82677	0.000129838	0.00244887	-0.42658	0.111472
ENSG00000175482	POLD4	protein_coding	DNA polymerase delta 4, accessory subunit [Source:HGNC Symbol;Acc:HGNC:14106]	3.02793	3.66638	3.06574	2.38505	2.20663	1.6683	749.998	0.641613	0.167763	3.82451	0.000131033	0.00246926	0.581129	0.151936
ENSG00000112079	STK38	protein_coding	serine/threonine kinase 38 [Source:HGNC Symbol;Acc:HGNC:17847]	18.2824	18.1425	18.0745	13.423	14.8409	14.7469	5358.81	0.341458	0.0893159	3.82304	0.000131819	0.0024819	0.331678	0.0867573
ENSG00000079134	THOC1	protein_coding	THO complex subunit 1 [Source:HGNC Symbol;Acc:HGNC:19070]	6.63662	6.38371	6.61616	8.48731	7.81465	8.5109	5518.55	-0.337574	0.0883385	-3.82137	0.000132712	0.0024957	-0.32811	0.0858614
ENSG00000116604	MEF2D	protein_coding	myocyte enhancer factor 2D [Source:HGNC Symbol;Acc:HGNC:6997]	23.5749	21.7758	23.3698	18.9247	18.0617	17.8876	12032.9	0.324664	0.084963	3.82124	0.000132783	0.0024957	0.316226	0.0827547
ENSG00000127220	ABHD8	protein_coding	abhydrolase domain containing 8 [Source:HGNC Symbol;Acc:HGNC:23759]	3.30558	3.28671	3.07045	2.35783	2.28064	2.01995	540.922	0.537918	0.140784	3.82089	0.000132973	0.0024971	0.50119	0.131155
ENSG00000164951	PDP1	protein_coding	pyruvate dehydrogenase phosphatase catalytic subunit 1 [Source:HGNC Symbol;Acc:HGNC:9279]	5.01186	5.70296	6.23122	3.86294	4.04455	4.44404	2516.85	0.456165	0.119436	3.81934	0.000133809	0.0025106	0.433321	0.113451
ENSG00000278619	MRM1	protein_coding	mitochondrial rRNA methyltransferase 1 [Source:HGNC Symbol;Acc:HGNC:26202]	6.40039	6.97612	6.32395	8.82098	9.51553	8.32759	1307.06	-0.436596	0.114379	-3.81709	0.000135032	0.00253136	-0.416455	0.109099
ENSG00000005020	SKAP2	protein_coding	src kinase associated phosphoprotein 2 [Source:HGNC Symbol;Acc:HGNC:15687]	28.4695	29.6741	28.6601	22.5801	24.4077	22.3816	12834.5	0.323482	0.0847589	3.81649	0.000135362	0.00253533	0.315114	0.0825663
ENSG00000137955	RABGGTB	protein_coding	Rab geranylgeranyltransferase subunit beta [Source:HGNC Symbol;Acc:HGNC:9796]	35.1667	39.4037	38.8398	48.1079	46.3518	48.5048	23266.2	-0.334109	0.0875931	-3.81432	0.000136557	0.00255549	-0.324895	0.0851775
ENSG00000162804	SNED1	protein_coding	sushi, nidogen and EGF like domains 1 [Source:HGNC Symbol;Acc:HGNC:24696]	0.315443	0.320006	0.492395	0.240307	0.178088	0.210077	371.867	0.844571	0.221455	3.81373	0.000136884	0.0025594	0.714951	0.1874
ENSG00000076258	FMO4	protein_coding	flavin containing dimethylaniline monoxygenase 4 [Source:HGNC Symbol;Acc:HGNC:3772]	2.08562	1.7343	1.9236	1.26115	1.32554	1.09115	367.128	0.644341	0.169211	3.8079	0.00014015	0.0026182	0.582658	0.152973
ENSG00000007264	MATK	protein_coding	megakaryocyte-associated tyrosine kinase [Source:HGNC Symbol;Acc:HGNC:6906]	1.16571	1.24889	0.707533	1.88892	2.11443	1.55691	550.755	-0.833314	0.218937	-3.80618	0.000141127	0.00263417	-0.707792	0.185938
ENSG00000112414	ADGRG6	protein_coding	adhesion G protein-coupled receptor G6 [Source:HGNC Symbol;Acc:HGNC:13841]	0.142982	0.159169	0.194367	0.239316	0.328747	0.464339	198.587	-1.05664	0.277676	-3.80531	0.000141628	0.00264102	-0.822211	0.215901
ENSG00000181631	P2RY13	protein_coding	purinergic receptor P2Y13 [Source:HGNC Symbol;Acc:HGNC:4537]	0.0160789	0	0.0147065	0.311368	0.0162485	0.15652	21.8255	-3.96385	1.04172	-3.80511	0.000141739	0.00264102	-0.704674	0.22034
ENSG00000167549	CORO6	protein_coding	coronin 6 [Source:HGNC Symbol;Acc:HGNC:21356]	0.905153	1.22271	1.15575	0.675479	0.633251	0.723427	351.214	0.691753	0.181812	3.80477	0.000141938	0.00264181	0.616449	0.161964
ENSG00000130487	KLHDC7B	protein_coding	kelch domain containing 7B [Source:HGNC Symbol;Acc:HGNC:25145]	3.2834	3.73495	3.15787	2.10426	2.70877	1.70808	1311.8	0.642513	0.168877	3.80461	0.000142026	0.00264181	0.581222	0.152762
ENSG00000155966	AFF2	protein_coding	ALF transcription elongation factor 2 [Source:HGNC Symbol;Acc:HGNC:3776]	0.486228	0.597653	0.427593	0.275227	0.369896	0.27696	531.263	0.713038	0.187427	3.80435	0.000142178	0.00264235	0.631059	0.165852
ENSG00000174123	TLR10	protein_coding	toll like receptor 10 [Source:HGNC Symbol;Acc:HGNC:15634]	22.4715	21.0837	25.0459	18.6357	16.6665	16.8198	7805.95	0.396449	0.104233	3.8035	0.000142667	0.00264802	0.381143	0.100208
ENSG00000119535	CSF3R	protein_coding	colony stimulating factor 3 receptor [Source:HGNC Symbol;Acc:HGNC:2439]	0.0524568	0.0427907	0.0287876	0.172156	0.0657323	0.135552	80.7903	-1.59283	0.418792	-3.80339	0.000142728	0.00264802	-0.962853	0.253662
ENSG00000171552	BCL2L1	protein_coding	BCL2 like 1 [Source:HGNC Symbol;Acc:HGNC:992]	8.99333	7.64722	8.28626	13.8463	11.1675	10.2929	3875.3	-0.502077	0.13211	-3.80046	0.000144427	0.00267723	-0.471649	0.124102
ENSG00000138018	SELENOI	protein_coding	selenoprotein I [Source:HGNC Symbol;Acc:HGNC:29361]	17.4528	16.4343	16.2541	19.6643	22.9372	21.8651	14914.2	-0.362578	0.0954453	-3.7988	0.0001454	0.00269296	-0.350767	0.092336
ENSG00000134698	AGO4	protein_coding	argonaute RISC component 4 [Source:HGNC Symbol;Acc:HGNC:18424]	4.88573	4.33446	4.34545	3.55118	3.39086	3.49416	2731.19	0.378294	0.0997021	3.79424	0.000148094	0.00273977	0.364887	0.0961672
ENSG00000141756	FKBP10	protein_coding	FKBP prolyl isomerase 10 [Source:HGNC Symbol;Acc:HGNC:18169]	0.564834	1.34027	1.57159	2.02297	2.70991	2.60203	697.917	-1.07664	0.283766	-3.7941	0.000148182	0.00273977	-0.829312	0.218628
ENSG00000111275	ALDH2	protein_coding	aldehyde dehydrogenase 2 family member [Source:HGNC Symbol;Acc:HGNC:404]	0.67787	0.846225	0.83853	0.568559	0.526759	0.481526	587.173	0.5842	0.153986	3.79386	0.000148323	0.00274005	0.537117	0.141556
ENSG00000107290	SETX	protein_coding	senataxin [Source:HGNC Symbol;Acc:HGNC:445]	29.7029	25.7102	27.3677	22.0832	21.3312	21.8883	27560.6	0.342155	0.090206	3.79304	0.000148814	0.00274676	0.332165	0.0875721
ENSG00000198042	MAK16	protein_coding	MAK16 homolog [Source:HGNC Symbol;Acc:HGNC:13703]	33.5349	32.7598	29.1762	39.3686	44.7871	40.1832	14880	-0.38117	0.100515	-3.79217	0.000149336	0.00275404	-0.367448	0.0968962
ENSG00000133816	MICAL2	protein_coding	microtubule associated monooxygenase, calponin and LIM domain containing 2 [Source:HGNC Symbol;Acc:HGNC:24693]	0.259259	0.600557	0.564379	1.02554	1.63425	1.81695	1826.54	-1.6523	0.435749	-3.79185	0.000149528	0.00275522	-0.963517	0.256035
ENSG00000163637	PRICKLE2	protein_coding	prickle planar cell polarity protein 2 [Source:HGNC Symbol;Acc:HGNC:20340]	0.155353	0.146105	0.299361	0.397382	0.4222	0.361721	402.628	-0.973391	0.256728	-3.79152	0.000149727	0.00275654	-0.782616	0.206355
ENSG00000085449	WDFY1	protein_coding	WD repeat and FYVE domain containing 1 [Source:HGNC Symbol;Acc:HGNC:20451]	11.1328	8.50656	9.50421	7.76133	6.46056	6.41618	4185.75	0.497983	0.131353	3.79119	0.000149926	0.00275785	0.468128	0.123476
ENSG00000179348	GATA2	protein_coding	GATA binding protein 2 [Source:HGNC Symbol;Acc:HGNC:4171]	3.74028	2.49721	1.68983	9.12468	5.32451	7.66457	2263.43	-1.48015	0.390559	-3.78984	0.000150746	0.00277057	-0.94264	0.249735
ENSG00000143847	PPFIA4	protein_coding	PTPRF interacting protein alpha 4 [Source:HGNC Symbol;Acc:HGNC:9248]	0.0457483	0.0524789	0.0167374	0.215651	0.124823	0.0738854	78.8544	-1.85251	0.48907	-3.78781	0.00015198	0.00279087	-0.973268	0.259415
ENSG00000176971	FIBIN	protein_coding	fin bud initiation factor homolog [Source:HGNC Symbol;Acc:HGNC:33747]	0.00746946	0.0456981	0.0819828	0.12942	0.233995	0.436268	42.6477	-2.55911	0.675967	-3.78586	0.00015318	0.00281051	-0.917285	0.253086
ENSG00000104067	TJP1	protein_coding	tight junction protein 1 [Source:HGNC Symbol;Acc:HGNC:11827]	0.190563	0.38762	0.454612	0.533615	0.900326	0.723238	553.312	-1.06203	0.280553	-3.7855	0.000153399	0.00281213	-0.822357	0.217262
ENSG00000130635	COL5A1	protein_coding	collagen type V alpha 1 chain [Source:HGNC Symbol;Acc:HGNC:2209]	0.250974	0.612354	0.784302	1.45864	2.44059	3.38879	1528.69	-2.14505	0.566719	-3.78503	0.000153691	0.00281511	-0.952081	0.259132
ENSG00000037474	NSUN2	protein_coding	NOP2/Sun RNA methyltransferase 2 [Source:HGNC Symbol;Acc:HGNC:25994]	40.2312	40.5922	39.0535	48.2235	51.2833	48.413	22603.2	-0.303265	0.080183	-3.78216	0.000155475	0.00284536	-0.296225	0.0783217
ENSG00000225519		lncRNA	novel transcript	0.321737	0.14912	0.160514	0.626025	1.80299	1.13889	24.4617	-2.50115	0.662111	-3.77755	0.000158381	0.0028961	-0.941143	0.255303
ENSG00000135439	AGAP2	protein_coding	ArfGAP with GTPase domain, ankyrin repeat and PH domain 2 [Source:HGNC Symbol;Acc:HGNC:16921]	8.26206	8.28648	7.48368	6.39948	6.41658	5.88328	4732.11	0.362025	0.0959483	3.77313	0.000161215	0.00294389	0.350111	0.0927901
ENSG00000122965	RBM19	protein_coding	RNA binding motif protein 19 [Source:HGNC Symbol;Acc:HGNC:29098]	13.6611	13.6283	14.6197	16.7507	19.4057	17.7099	8612.4	-0.362066	0.0959612	-3.77304	0.000161268	0.00294389	-0.350148	0.0928022
ENSG00000116815	CD58	protein_coding	CD58 molecule [Source:HGNC Symbol;Acc:HGNC:1688]	15.432	18.8038	22.3091	25.3421	26.9461	29.3808	3779.85	-0.530298	0.140708	-3.7688	0.000164037	0.00299095	-0.494139	0.13111
ENSG00000110660	SLC35F2	protein_coding	solute carrier family 35 member F2 [Source:HGNC Symbol;Acc:HGNC:23615]	14.6503	16.523	14.9671	18.6557	23.2535	20.1433	5776.71	-0.427481	0.113436	-3.76847	0.000164249	0.00299095	-0.408072	0.108285
ENSG00000126603	GLIS2	protein_coding	GLIS family zinc finger 2 [Source:HGNC Symbol;Acc:HGNC:29450]	0.071599	0.17035	0.200829	0.389197	0.436535	0.321033	113.477	-1.37007	0.363563	-3.76845	0.000164262	0.00299095	-0.919099	0.243882
ENSG00000071246	VASH1	protein_coding	vasohibin 1 [Source:HGNC Symbol;Acc:HGNC:19964]	0.435473	0.572697	0.561565	0.95041	0.676424	0.999519	464.612	-0.742847	0.197381	-3.76353	0.000167534	0.00304796	-0.649345	0.172489
ENSG00000166396	SERPINB7	protein_coding	serpin family B member 7 [Source:HGNC Symbol;Acc:HGNC:13902]	0.653301	1.58586	1.24905	0.433877	0.570745	0.548302	203.782	1.167	0.310127	3.76296	0.000167914	0.0030523	0.860377	0.228601
ENSG00000184293	CLECL1P	transcribed_unitary_pseudogene	C-type lectin like 1, pseudogene [Source:HGNC Symbol;Acc:HGNC:24462]	32.7376	23.2476	19.5707	18.997	13.5414	13.6493	4038.61	0.710068	0.18874	3.76215	0.000168456	0.00305957	0.62743	0.166776
ENSG00000139438	FAM222A	protein_coding	family with sequence similarity 222 member A [Source:HGNC Symbol;Acc:HGNC:25915]	0.591803	0.526289	0.561063	0.278175	0.34681	0.32284	165.632	0.824711	0.219239	3.76169	0.000168766	0.00306263	0.700321	0.185998
ENSG00000155660	PDIA4	protein_coding	protein disulfide isomerase family A member 4 [Source:HGNC Symbol;Acc:HGNC:30167]	66.8996	70.8681	69.475	50.674	54.8067	58.1235	18748.8	0.341067	0.0906976	3.76049	0.000169582	0.00307485	0.331003	0.0880211
ENSG00000092051	JPH4	protein_coding	junctophilin 4 [Source:HGNC Symbol;Acc:HGNC:20156]	0.159559	0.265453	0.0921726	0.490013	0.621628	0.291695	155.859	-1.4418	0.38354	-3.75918	0.000170469	0.00308834	-0.931059	0.248211
ENSG00000135821	GLUL	protein_coding	glutamate-ammonia ligase [Source:HGNC Symbol;Acc:HGNC:4341]	12.9526	10.7386	15.4612	19.3396	16.9454	19.4982	18392.3	-0.510694	0.135907	-3.75766	0.000171507	0.00310454	-0.478056	0.127221
ENSG00000228495	LINC01013	lncRNA	long intergenic non-protein coding RNA 1013 [Source:HGNC Symbol;Acc:HGNC:48987]	0.069862	0.0668181	0.0549828	0.018215	0.0361202	0.0249216	85.2333	1.27379	0.339256	3.75467	0.000173573	0.0031393	0.893059	0.237514
ENSG00000101265	RASSF2	protein_coding	Ras association domain family member 2 [Source:HGNC Symbol;Acc:HGNC:9883]	65.2596	70.7716	72.6321	43.9403	55.1262	55.6839	31877	0.431218	0.114897	3.75307	0.000174684	0.00315674	0.411155	0.109552
ENSG00000134987	WDR36	protein_coding	WD repeat domain 36 [Source:HGNC Symbol;Acc:HGNC:30696]	27.1929	26.9899	25.4082	32.0595	35.7039	32.5388	19444.4	-0.333685	0.0889418	-3.75172	0.000175623	0.00317107	-0.324206	0.086415
ENSG00000168952	STXBP6	protein_coding	syntaxin binding protein 6 [Source:HGNC Symbol;Acc:HGNC:19666]	0.0698167	0.0474598	0.0325548	0.0976678	0.186758	0.142953	71.8396	-1.51534	0.404192	-3.74905	0.000177504	0.00320234	-0.942458	0.251512
ENSG00000205593	DENND6B	protein_coding	DENN domain containing 6B [Source:HGNC Symbol;Acc:HGNC:32690]	3.6608	4.87245	4.01661	2.82288	3.17282	2.90047	1935.39	0.496358	0.132482	3.7466	0.000179248	0.00323093	0.466117	0.124407
ENSG00000179222	MAGED1	protein_coding	MAGE family member D1 [Source:HGNC Symbol;Acc:HGNC:6813]	20.5027	19.3	19.8347	15.4463	16.2714	16.3413	9927.06	0.311383	0.0831151	3.7464	0.000179388	0.00323093	0.30363	0.0810455
ENSG00000171161	ZNF672	protein_coding	zinc finger protein 672 [Source:HGNC Symbol;Acc:HGNC:26179]	12.5793	12.8206	12.7909	9.24172	10.6853	9.7938	3894.57	0.361771	0.096577	3.74593	0.000179724	0.00323429	0.349714	0.0933576
ENSG00000197536	IRF1-AS1	lncRNA	IRF1 antisense RNA 1 [Source:HGNC Symbol;Acc:HGNC:33838]	1.24307	0.837635	0.692842	0.584569	0.442204	0.555087	649.503	0.809588	0.216166	3.74521	0.000180244	0.00324094	0.690302	0.184293
ENSG00000143369	ECM1	protein_coding	extracellular matrix protein 1 [Source:HGNC Symbol;Acc:HGNC:3153]	0.549112	0.74205	0.841105	1.05863	1.21343	1.56613	307.521	-0.84819	0.226692	-3.7416	0.000182852	0.00328509	-0.71282	0.190416
ENSG00000157303	SUSD3	protein_coding	sushi domain containing 3 [Source:HGNC Symbol;Acc:HGNC:28391]	15.2229	13.3331	9.31737	8.63562	7.97293	5.25414	1151.98	0.793121	0.21203	3.7406	0.000183581	0.00329544	0.680035	0.181798
ENSG00000166889	PATL1	protein_coding	PAT1 homolog 1, processing body mRNA decay factor [Source:HGNC Symbol;Acc:HGNC:26721]	25.3314	23.908	24.7076	32.7508	30.5783	29.469	11080.8	-0.327548	0.0875925	-3.73945	0.000184422	0.0033075	-0.318515	0.0851768
ENSG00000276644	DACH1	protein_coding	dachshund family transcription factor 1 [Source:HGNC Symbol;Acc:HGNC:2663]	0.0587243	0.0319355	0.0250655	0.205493	0.0632997	0.202676	51.11	-2.03034	0.542979	-3.73927	0.000184559	0.0033075	-0.959052	0.259984
ENSG00000167721	TSR1	protein_coding	TSR1 ribosome maturation factor [Source:HGNC Symbol;Acc:HGNC:25542]	37.2993	39.6164	35.589	45.751	52.9824	46.494	18972.2	-0.368338	0.0985326	-3.73824	0.000185314	0.00331827	-0.355578	0.0951191
ENSG00000152402	GUCY1A2	protein_coding	guanylate cyclase 1 soluble subunit alpha 2 [Source:HGNC Symbol;Acc:HGNC:4684]	0.00408974	0.0437867	0.028055	0.00277887	0.00275524	0.00241282	20.9665	3.2583	0.871778	3.73753	0.000185837	0.0033229	0.808701	0.236881
ENSG00000111885	MAN1A1	protein_coding	mannosidase alpha class 1A member 1 [Source:HGNC Symbol;Acc:HGNC:6821]	26.5815	25.3584	24.7603	20.9811	20.5833	20.5205	10675.8	0.304978	0.0816001	3.73747	0.000185881	0.0033229	0.297652	0.0796399
ENSG00000146648	EGFR	protein_coding	epidermal growth factor receptor [Source:HGNC Symbol;Acc:HGNC:3236]	0.143629	0.287931	0.406864	0.675804	1.02869	1.06004	880.445	-1.72103	0.460663	-3.73599	0.000186981	0.0033398	-0.955043	0.258144
ENSG00000080608	PUM3	protein_coding	pumilio RNA binding family member 3 [Source:HGNC Symbol;Acc:HGNC:29676]	51.806	54.406	48.6721	62.4695	71.7862	64.8257	13961.4	-0.362194	0.0969675	-3.73521	0.00018756	0.00334738	-0.350029	0.0937104
ENSG00000185198	PRSS57	protein_coding	serine protease 57 [Source:HGNC Symbol;Acc:HGNC:31397]	0.458858	0.332715	0.167877	1.25752	0.690392	1.00163	65.316	-1.62458	0.434966	-3.73497	0.000187741	0.00334784	-0.952223	0.25552
ENSG00000012779	ALOX5	protein_coding	arachidonate 5-lipoxygenase [Source:HGNC Symbol;Acc:HGNC:435]	9.46884	15.2669	18.4502	6.88253	8.44791	9.91766	3910.89	0.774328	0.207354	3.73432	0.00018822	0.00335361	0.668113	0.178915
ENSG00000005961	ITGA2B	protein_coding	integrin subunit alpha 2b [Source:HGNC Symbol;Acc:HGNC:6138]	1.21977	0.606954	0.637263	3.05132	1.60735	3.07252	890.055	-1.64987	0.441943	-3.73321	0.000189055	0.00336571	-0.950636	0.256631
ENSG00000104980	TIMM44	protein_coding	translocase of inner mitochondrial membrane 44 [Source:HGNC Symbol;Acc:HGNC:17316]	9.81246	10.0788	8.66566	13.2271	12.991	11.4953	4708.66	-0.401243	0.1075	-3.73249	0.000189597	0.00337258	-0.384805	0.103095
ENSG00000102893	PHKB	protein_coding	phosphorylase kinase regulatory subunit beta [Source:HGNC Symbol;Acc:HGNC:8927]	8.01685	8.026	8.37179	6.32392	6.60696	6.74589	8046.58	0.31123	0.0834037	3.73161	0.000190263	0.00338163	0.303428	0.0813128
ENSG00000290878	HLA-DRB6	lncRNA	major histocompatibility complex, class II, DR beta 6 (pseudogene) [Source:HGNC Symbol;Acc:HGNC:4954]	8.32334	8.2819	8.90855	6.34748	6.53914	5.48168	891.988	0.475	0.127313	3.73096	0.000190753	0.00338756	0.448146	0.120108
ENSG00000089048	ESF1	protein_coding	ESF1 nucleolar pre-rRNA processing protein homolog [Source:HGNC Symbol;Acc:HGNC:15898]	20.7923	21.9337	19.5745	24.6365	29.6575	27.449	7174.17	-0.391923	0.105095	-3.72921	0.000192077	0.00340827	-0.37655	0.100972
ENSG00000089558	KCNH4	protein_coding	potassium voltage-gated channel subfamily H member 4 [Source:HGNC Symbol;Acc:HGNC:6253]	0.126168	0.269266	0.287156	0.475492	0.652319	0.477772	132.87	-1.23214	0.330486	-3.72826	0.000192808	0.00341843	-0.877126	0.235134
ENSG00000109736	MFSD10	protein_coding	major facilitator superfamily domain containing 10 [Source:HGNC Symbol;Acc:HGNC:16894]	5.25583	6.32832	6.99025	9.46295	8.62988	8.08148	2149.85	-0.494451	0.132632	-3.72799	0.000193016	0.00341929	-0.464265	0.124531
ENSG00000131203	IDO1	protein_coding	indoleamine 2,3-dioxygenase 1 [Source:HGNC Symbol;Acc:HGNC:6059]	1.72072	1.88777	1.47184	2.72809	3.12995	2.1375	699.157	-0.654153	0.175547	-3.72636	0.000194261	0.00343852	-0.587231	0.157573
ENSG00000163814	CDCP1	protein_coding	CUB domain containing protein 1 [Source:HGNC Symbol;Acc:HGNC:24357]	0.2835	0.247281	0.28117	0.621407	0.521203	0.364235	231.333	-0.890196	0.238904	-3.72616	0.00019442	0.00343852	-0.735012	0.197154
ENSG00000100427	MLC1	protein_coding	modulator of VRAC current 1 [Source:HGNC Symbol;Acc:HGNC:17082]	0.273428	0.246179	0.127705	0.367621	0.576138	0.602354	128.478	-1.25978	0.338246	-3.72444	0.000195746	0.00345914	-0.884357	0.237403
ENSG00000166920	C15orf48	protein_coding	chromosome 15 open reading frame 48 [Source:HGNC Symbol;Acc:HGNC:29898]	0.319902	0.301101	0.255085	0.627015	0.696285	0.798484	62.2702	-1.27906	0.343476	-3.72386	0.000196201	0.00346431	-0.890653	0.238482
ENSG00000247774	PCED1B-AS1	lncRNA	PCED1B antisense RNA 1 [Source:HGNC Symbol;Acc:HGNC:44166]	6.20455	7.39778	9.42261	4.55013	5.1635	5.66205	3244.71	0.58254	0.156446	3.7236	0.000196403	0.00346431	0.534214	0.143463
ENSG00000240041	IGHJ4	IG_J_gene	immunoglobulin heavy joining 4 [Source:HGNC Symbol;Acc:HGNC:5538]	337.544	407.253	322.435	189.868	274.201	240.765	1249.59	0.5982	0.160658	3.72345	0.00019652	0.00346431	0.546096	0.146655
ENSG00000116096	SPR	protein_coding	sepiapterin reductase [Source:HGNC Symbol;Acc:HGNC:11257]	1.07486	1.5857	1.47816	2.71936	2.37269	2.13853	254.109	-0.803954	0.215978	-3.7224	0.000197342	0.00347493	-0.685693	0.184115
ENSG00000182308	DCAF4L1	protein_coding	DDB1 and CUL4 associated factor 4 like 1 [Source:HGNC Symbol;Acc:HGNC:27723]	0.10383	0.10106	0.0690675	0.271777	0.17408	0.242242	69.4624	-1.33187	0.357811	-3.72226	0.000197445	0.00347493	-0.903381	0.242275
ENSG00000117174	ZNHIT6	protein_coding	zinc finger HIT-type containing 6 [Source:HGNC Symbol;Acc:HGNC:26089]	8.5684	8.75517	8.74497	10.8204	11.2082	10.4194	5564.27	-0.315739	0.084832	-3.72194	0.000197699	0.00347656	-0.307559	0.0826335
ENSG00000127423	AUNIP	protein_coding	aurora kinase A and ninein interacting protein [Source:HGNC Symbol;Acc:HGNC:28363]	5.93115	5.99601	5.57265	7.98328	7.66818	7.29929	1493.17	-0.391182	0.105113	-3.72154	0.000198011	0.00347922	-0.375831	0.100986
ENSG00000196954	CASP4	protein_coding	caspase 4 [Source:HGNC Symbol;Acc:HGNC:1505]	13.7994	13.0148	12.5132	10.9626	10.1279	9.55547	7149.27	0.359902	0.0967204	3.72106	0.000198392	0.00348307	0.347873	0.0934874
ENSG00000107815	TWNK	protein_coding	twinkle mtDNA helicase [Source:HGNC Symbol;Acc:HGNC:1160]	10.3162	10.8644	10.0626	12.4321	14.0621	13.4753	4514	-0.355451	0.0955901	-3.71849	0.000200418	0.00351579	-0.343838	0.0924664
ENSG00000291033	TXLNGY	lncRNA	taxilin gamma Y-linked (pseudogene) [Source:NCBI gene (formerly Entrezgene);Acc:246126]	1.8807	1.90221	1.98809	2.81427	2.23083	2.90271	2617.42	-0.461842	0.124222	-3.71787	0.000200907	0.0035215	-0.436923	0.117517
ENSG00000139436	GIT2	protein_coding	GIT ArfGAP 2 [Source:HGNC Symbol;Acc:HGNC:4273]	8.31044	7.97106	8.41067	6.85095	6.43226	6.65106	9251.78	0.308828	0.0830709	3.71765	0.000201083	0.00352173	0.301147	0.0810045
ENSG00000138316	ADAMTS14	protein_coding	ADAM metallopeptidase with thrombospondin type 1 motif 14 [Source:HGNC Symbol;Acc:HGNC:14899]	0.233633	0.120132	0.0840154	0.44775	0.264348	0.441783	135.807	-1.40069	0.376846	-3.71689	0.000201693	0.00352955	-0.916349	0.24685
ENSG00000139190	VAMP1	protein_coding	vesicle associated membrane protein 1 [Source:HGNC Symbol;Acc:HGNC:12642]	4.77552	6.09285	5.69848	4.0012	3.81604	4.13287	1429.48	0.471129	0.126859	3.71379	0.000204178	0.00357014	0.444679	0.119732
ENSG00000160703	NLRX1	protein_coding	NLR family member X1 [Source:HGNC Symbol;Acc:HGNC:29890]	2.37032	2.40412	2.48401	1.85031	1.87689	1.70664	1032.76	0.418251	0.112629	3.71353	0.000204386	0.00357087	0.399517	0.107579
ENSG00000164284	GRPEL2	protein_coding	GrpE like 2, mitochondrial [Source:HGNC Symbol;Acc:HGNC:21060]	12.8148	11.6255	10.8813	18.0213	17.1463	13.7422	5705.92	-0.469493	0.126439	-3.71319	0.000204665	0.00357286	-0.443297	0.119384
ENSG00000100055	CYTH4	protein_coding	cytohesin 4 [Source:HGNC Symbol;Acc:HGNC:9505]	5.08802	5.57458	5.1321	4.32766	3.801	3.19637	2535.55	0.480273	0.129385	3.71195	0.000205665	0.00358741	0.452283	0.121843
ENSG00000125968	ID1	protein_coding	inhibitor of DNA binding 1 [Source:HGNC Symbol;Acc:HGNC:5360]	0.252399	0.496341	0.849217	1.15761	1.75809	1.49971	113.66	-1.46282	0.394408	-3.7089	0.000208163	0.00362805	-0.926619	0.250112
ENSG00000136280	CCM2	protein_coding	CCM2 scaffold protein [Source:HGNC Symbol;Acc:HGNC:21708]	7.95234	7.39219	7.75872	5.69238	6.29104	6.2343	5189.69	0.342705	0.0924101	3.70853	0.00020847	0.00363047	0.332219	0.089582
ENSG00000152253	SPC25	protein_coding	SPC25 component of NDC80 kinetochore complex [Source:HGNC Symbol;Acc:HGNC:24031]	23.0981	21.08	20.5985	17.0695	17.2191	16.2085	3232.01	0.359324	0.0969175	3.70752	0.0002093	0.00364199	0.347266	0.0936646
ENSG00000120800	UTP20	protein_coding	UTP20 small subunit processome component [Source:HGNC Symbol;Acc:HGNC:17897]	17.6603	16.6641	16.3404	19.6101	23.6874	22.4264	17895.3	-0.375459	0.101294	-3.70664	0.000210029	0.00365172	-0.36174	0.0975923
ENSG00000111875	ASF1A	protein_coding	anti-silencing function 1A histone chaperone [Source:HGNC Symbol;Acc:HGNC:20995]	16.631	14.7694	17.964	11.5556	10.9931	13.4982	3389.81	0.45346	0.122354	3.70613	0.000210454	0.00365406	0.429686	0.115937
ENSG00000182963	GJC1	protein_coding	gap junction protein gamma 1 [Source:HGNC Symbol;Acc:HGNC:4280]	0.533029	0.738551	0.636825	0.804506	1.24611	1.07432	672.514	-0.7117	0.192036	-3.70607	0.000210502	0.00365406	-0.626312	0.168971
ENSG00000105011	ASF1B	protein_coding	anti-silencing function 1B histone chaperone [Source:HGNC Symbol;Acc:HGNC:20996]	41.4099	44.227	40.9542	28.3375	34.1886	33.7976	6690.82	0.394107	0.106379	3.70474	0.000211611	0.0036677	0.378284	0.102108
ENSG00000142949	PTPRF	protein_coding	protein tyrosine phosphatase receptor type F [Source:HGNC Symbol;Acc:HGNC:9670]	0.1629	0.330091	0.449834	0.731798	1.17015	1.1496	655.914	-1.69416	0.457299	-3.70472	0.000211628	0.0036677	-0.946817	0.2579
ENSG00000175305	CCNE2	protein_coding	cyclin E2 [Source:HGNC Symbol;Acc:HGNC:1590]	8.7966	9.13196	7.7452	6.09814	6.87136	6.45584	3039.85	0.402194	0.108639	3.7021	0.00021382	0.00370029	0.385381	0.104097
ENSG00000176014	TUBB6	protein_coding	tubulin beta 6 class V [Source:HGNC Symbol;Acc:HGNC:20776]	24.5812	29.5334	25.6301	13.8518	20.9017	19.3423	8085.78	0.559804	0.151214	3.70207	0.000213851	0.00370029	0.516177	0.139429
ENSG00000123595	RAB9A	protein_coding	RAB9A, member RAS oncogene family [Source:HGNC Symbol;Acc:HGNC:9792]	7.97954	6.73122	8.20775	14.9522	11.4603	9.19814	1895.83	-0.635352	0.171696	-3.70045	0.000215214	0.00372081	-0.572915	0.154818
ENSG00000173559	NABP1	protein_coding	nucleic acid binding protein 1 [Source:HGNC Symbol;Acc:HGNC:26232]	5.32065	5.35439	4.84725	7.68639	6.86563	6.09591	9662.22	-0.41162	0.111241	-3.70026	0.000215382	0.00372081	-0.393616	0.106375
ENSG00000179104	TMTC2	protein_coding	transmembrane O-mannosyltransferase targeting cadherins 2 [Source:HGNC Symbol;Acc:HGNC:25440]	0.272422	0.354032	0.287033	0.503591	0.528997	0.441982	304.686	-0.690798	0.186729	-3.69947	0.00021605	0.00372936	-0.611904	0.165347
ENSG00000102580	DNAJC3	protein_coding	DnaJ heat shock protein family (Hsp40) member C3 [Source:HGNC Symbol;Acc:HGNC:9439]	17.7395	17.8917	18.8696	14.6961	14.0226	15.0723	8422.82	0.315632	0.0853283	3.69903	0.000216426	0.00373287	0.307361	0.0830919
ENSG00000158773	USF1	protein_coding	upstream transcription factor 1 [Source:HGNC Symbol;Acc:HGNC:12593]	23.2949	21.0167	22.5947	17.1861	16.4245	18.4675	4260.8	0.361344	0.0977037	3.69837	0.000216987	0.00373956	0.34903	0.094373
ENSG00000184979	USP18	protein_coding	ubiquitin specific peptidase 18 [Source:HGNC Symbol;Acc:HGNC:12616]	0.936391	0.68912	0.878808	0.365154	0.425133	0.578863	243.154	0.868986	0.235023	3.69744	0.000217783	0.00375028	0.721705	0.19506
ENSG00000182749	PAQR7	protein_coding	progestin and adipoQ receptor family member 7 [Source:HGNC Symbol;Acc:HGNC:23146]	2.40861	2.84376	2.63235	3.66311	3.87087	3.39283	935.476	-0.470477	0.127277	-3.69649	0.0002186	0.00376135	-0.443895	0.120078
ENSG00000179604	CDC42EP4	protein_coding	CDC42 effector protein 4 [Source:HGNC Symbol;Acc:HGNC:17147]	0.278036	0.388939	0.329965	0.555045	0.594444	0.567337	201.222	-0.784496	0.212325	-3.6948	0.000220061	0.00378346	-0.672434	0.181872
ENSG00000100029	PES1	protein_coding	pescadillo ribosomal biogenesis factor 1 [Source:HGNC Symbol;Acc:HGNC:8848]	27.6182	27.7683	26.5611	33.5263	37.0844	32.6906	12855.6	-0.334069	0.0904231	-3.69451	0.000220309	0.00378473	-0.324269	0.0877704
ENSG00000171777	RASGRP4	protein_coding	RAS guanyl releasing protein 4 [Source:HGNC Symbol;Acc:HGNC:18958]	0.0664269	0.0596052	0.0486056	0.23019	0.150365	0.143435	44.7983	-1.58579	0.429279	-3.69408	0.000220682	0.00378811	-0.941934	0.254654
ENSG00000070159	PTPN3	protein_coding	protein tyrosine phosphatase non-receptor type 3 [Source:HGNC Symbol;Acc:HGNC:9655]	0.0444804	0.0510246	0.0488206	0.0861364	0.113497	0.143675	74.7146	-1.25227	0.3391	-3.69292	0.000221693	0.00380194	-0.878665	0.237403
ENSG00000091656	ZFHX4	protein_coding	zinc finger homeobox 4 [Source:HGNC Symbol;Acc:HGNC:30939]	0.0252428	0.0414687	0.07183	0.06289	0.16014	0.210977	139.122	-1.64601	0.445742	-3.69275	0.00022184	0.00380194	-0.943322	0.25683
ENSG00000137692	DCUN1D5	protein_coding	defective in cullin neddylation 1 domain containing 5 [Source:HGNC Symbol;Acc:HGNC:28409]	5.19711	5.6167	4.97598	6.49745	7.40991	6.5304	7257.87	-0.372269	0.10083	-3.69206	0.000222446	0.00380931	-0.358786	0.0971775
ENSG00000085231	AK6	protein_coding	adenylate kinase 6 [Source:HGNC Symbol;Acc:HGNC:49151]	12.6467	12.1063	12.6978	16.1187	16.6167	15.048	2796.12	-0.351275	0.0951925	-3.69015	0.000224118	0.00383489	-0.339891	0.0921063
ENSG00000100003	SEC14L2	protein_coding	SEC14 like lipid binding 2 [Source:HGNC Symbol;Acc:HGNC:10699]	0.0755193	0.0192511	0.0569855	0.115455	0.206052	0.202164	60.9538	-1.78541	0.484443	-3.6855	0.000228255	0.00390259	-0.949788	0.259187
ENSG00000197496	SLC2A10	protein_coding	solute carrier family 2 member 10 [Source:HGNC Symbol;Acc:HGNC:13444]	0.170003	0.145236	0.176505	0.290343	0.315733	0.367981	108.71	-0.986267	0.267712	-3.68406	0.000229549	0.00392159	-0.779831	0.211311
ENSG00000122547	EEPD1	protein_coding	endonuclease/exonuclease/phosphatase family domain containing 1 [Source:HGNC Symbol;Acc:HGNC:22223]	0.405915	0.344515	0.358391	0.167398	0.170717	0.228403	121.656	0.965619	0.262159	3.68333	0.000230203	0.00392965	0.770129	0.208771
ENSG00000196684	HSH2D	protein_coding	hematopoietic SH2 domain containing [Source:HGNC Symbol;Acc:HGNC:24920]	20.6394	19.0308	20.2659	16.502	15.261	15.9319	5606.47	0.329621	0.0895136	3.68236	0.000231087	0.00394064	0.32014	0.0869384
ENSG00000188227	ZNF793	protein_coding	zinc finger protein 793 [Source:HGNC Symbol;Acc:HGNC:33115]	1.05527	1.1553	1.00245	0.847223	0.750217	0.63732	1002.73	0.524391	0.142412	3.68222	0.000231211	0.00394064	0.487811	0.132471
ENSG00000228590	MIR4432HG	lncRNA	MIR4432 host gene [Source:HGNC Symbol;Acc:HGNC:52005]	0.177571	0.126268	0.224389	0.0845378	0.0790968	0.0837403	113.118	1.09582	0.297824	3.67942	0.000233765	0.00398101	0.825173	0.223953
ENSG00000049449	RCN1	protein_coding	reticulocalbin 1 [Source:HGNC Symbol;Acc:HGNC:9934]	4.48608	6.22916	6.70829	7.80198	8.81059	9.03307	2952.54	-0.557597	0.151628	-3.67741	0.000235618	0.00400941	-0.513924	0.139748
ENSG00000008277	ADAM22	protein_coding	ADAM metallopeptidase domain 22 [Source:HGNC Symbol;Acc:HGNC:201]	0.166702	0.24046	0.258832	0.362186	0.336098	0.423861	374.657	-0.752564	0.204679	-3.67681	0.000236173	0.00401569	-0.651675	0.177175
ENSG00000143546	S100A8	protein_coding	S100 calcium binding protein A8 [Source:HGNC Symbol;Acc:HGNC:10498]	1.6466	0.101756	0.410742	25.3388	3.47919	16.4262	647.462	-4.38938	1.19404	-3.67607	0.000236853	0.00402407	-0.482292	0.190893
ENSG00000167851	CD300A	protein_coding	CD300a molecule [Source:HGNC Symbol;Acc:HGNC:19319]	0.218094	0.0587426	0.112912	0.595552	0.274452	0.455196	71.0074	-1.76567	0.480352	-3.67578	0.000237122	0.00402548	-0.945859	0.25904
ENSG00000145414	NAF1	protein_coding	nuclear assembly factor 1 ribonucleoprotein [Source:HGNC Symbol;Acc:HGNC:25126]	6.69619	6.56215	6.39916	8.06031	8.40794	8.13513	3241.18	-0.323817	0.0881266	-3.67445	0.00023836	0.00404331	-0.314781	0.0856666
ENSG00000074047	GLI2	protein_coding	GLI family zinc finger 2 [Source:HGNC Symbol;Acc:HGNC:4318]	0.00575884	0.0322965	0.0131682	0.0498904	0.0931129	0.1032	35.1986	-2.27111	0.618123	-3.6742	0.000238597	0.00404416	-0.923765	0.257376
ENSG00000182704	TSKU	protein_coding	tsukushi, small leucine rich proteoglycan [Source:HGNC Symbol;Acc:HGNC:28850]	0.0498535	0.115788	0.0911964	0.225827	0.246298	0.230394	59.0171	-1.45173	0.395297	-3.67251	0.000240177	0.00406775	-0.919199	0.249955
ENSG00000048162	NOP16	protein_coding	NOP16 nucleolar protein [Source:HGNC Symbol;Acc:HGNC:26934]	22.3955	23.5588	20.4585	27.0081	30.8092	28.1896	6556.27	-0.373066	0.101597	-3.672	0.000240657	0.00407268	-0.359356	0.0978632
ENSG00000135540	NHSL1	protein_coding	NHS like 1 [Source:HGNC Symbol;Acc:HGNC:21021]	0.489544	0.648274	0.859464	1.36725	0.912314	1.17814	730.942	-0.791107	0.21548	-3.67137	0.00024125	0.0040795	-0.675205	0.183884
ENSG00000130826	DKC1	protein_coding	dyskerin pseudouridine synthase 1 [Source:HGNC Symbol;Acc:HGNC:2890]	18.8203	19.5194	19.4498	22.7202	24.2158	23.9705	18146.2	-0.295118	0.08049	-3.66652	0.000245872	0.0041544	-0.288217	0.0786075
ENSG00000198855	FICD	protein_coding	FIC domain protein adenylyltransferase [Source:HGNC Symbol;Acc:HGNC:18416]	2.10045	2.5245	2.19388	1.4679	1.38278	1.78106	732.844	0.556823	0.151916	3.66533	0.000247017	0.00417048	0.513067	0.139961
ENSG00000160606	TLCD1	protein_coding	TLC domain containing 1 [Source:HGNC Symbol;Acc:HGNC:25177]	1.84688	2.48548	2.61756	3.57818	3.85881	3.61483	368.679	-0.668434	0.182377	-3.66512	0.000247223	0.0041707	-0.595261	0.162362
ENSG00000136156	ITM2B	protein_coding	integral membrane protein 2B [Source:HGNC Symbol;Acc:HGNC:6174]	5.19186	4.96761	6.15139	4.09408	3.12795	4.21722	4535.14	0.511808	0.139651	3.6649	0.000247432	0.00417097	0.477396	0.13026
ENSG00000124557	BTN1A1	protein_coding	butyrophilin subfamily 1 member A1 [Source:HGNC Symbol;Acc:HGNC:1135]	1.23788	1.07423	0.557505	0.379647	0.517101	0.426199	189.853	1.11617	0.304719	3.66293	0.000249342	0.00419989	0.830427	0.226667
ENSG00000185989	RASA3	protein_coding	RAS p21 protein activator 3 [Source:HGNC Symbol;Acc:HGNC:20331]	5.60267	5.88373	6.2741	4.09946	4.31628	4.91072	2275.51	0.414107	0.113071	3.66236	0.000249898	0.00420597	0.395424	0.107967
ENSG00000136933	RABEPK	protein_coding	Rab9 effector protein with kelch motifs [Source:HGNC Symbol;Acc:HGNC:16896]	7.26708	7.39346	7.44726	8.78429	10.4325	9.58058	2675.82	-0.381369	0.10418	-3.66068	0.000251549	0.00423046	-0.36666	0.10016
ENSG00000244734	HBB	protein_coding	hemoglobin subunit beta [Source:HGNC Symbol;Acc:HGNC:4827]	0.127851	0.234658	0.436571	1.31176	0.999143	6.20776	186.259	-3.4132	0.932548	-3.66008	0.000252135	0.00423628	-0.674042	0.222258
ENSG00000060642	PIGV	protein_coding	phosphatidylinositol glycan anchor biosynthesis class V [Source:HGNC Symbol;Acc:HGNC:26031]	0.796057	0.70096	0.774638	1.14486	1.03787	1.00743	676.848	-0.489297	0.13369	-3.65993	0.000252288	0.00423628	-0.458975	0.125393
ENSG00000006327	TNFRSF12A	protein_coding	TNF receptor superfamily member 12A [Source:HGNC Symbol;Acc:HGNC:18152]	0.857814	1.3718	1.32647	1.7989	2.13285	2.47945	275.181	-0.850646	0.232436	-3.6597	0.00025251	0.00423671	-0.709049	0.193646
ENSG00000158825	CDA	protein_coding	cytidine deaminase [Source:HGNC Symbol;Acc:HGNC:1712]	0.0271087	0	0.0495896	0.23485	0.205459	0.527778	13.1332	-3.63486	0.993904	-3.65715	0.000255032	0.0042757	-0.777019	0.230499
ENSG00000205268	PDE7A	protein_coding	phosphodiesterase 7A [Source:HGNC Symbol;Acc:HGNC:8791]	11.8359	10.9012	12.5249	9.58307	8.73874	9.36732	10230.1	0.348828	0.0953898	3.65687	0.000255316	0.00427713	0.337478	0.0922857
ENSG00000198720	ANKRD13B	protein_coding	ankyrin repeat domain 13B [Source:HGNC Symbol;Acc:HGNC:26363]	2.0593	2.78131	2.0818	3.13514	4.09683	3.25198	1149.24	-0.599033	0.163856	-3.65584	0.000256336	0.0042909	-0.544941	0.149052
ENSG00000066056	TIE1	protein_coding	tyrosine kinase with immunoglobulin like and EGF like domains 1 [Source:HGNC Symbol;Acc:HGNC:11809]	0.230414	0.170715	0.212263	0.317625	0.410407	0.372604	176.175	-0.843012	0.230665	-3.65471	0.000257476	0.00430664	-0.704487	0.192595
ENSG00000077420	APBB1IP	protein_coding	amyloid beta precursor protein binding family B member 1 interacting protein [Source:HGNC Symbol;Acc:HGNC:17379]	26.0467	23.6984	24.9213	21.2059	18.5384	18.0132	7801.26	0.370549	0.101431	3.65322	0.000258977	0.00432839	0.356974	0.0977146
ENSG00000137203	TFAP2A	protein_coding	transcription factor AP-2 alpha [Source:HGNC Symbol;Acc:HGNC:11742]	0.0405641	0.0744512	0.0742034	0.125408	0.14757	0.191452	82.3654	-1.29573	0.354727	-3.65275	0.000259444	0.00433283	-0.883937	0.24164
ENSG00000140332	TLE3	protein_coding	TLE family member 3, transcriptional corepressor [Source:HGNC Symbol;Acc:HGNC:11839]	10.6679	11.0897	10.9394	7.81481	9.14332	8.77409	11300.9	0.345554	0.0946156	3.65219	0.000260017	0.00433904	0.334486	0.091585
ENSG00000198830	HMGN2	protein_coding	high mobility group nucleosomal binding domain 2 [Source:HGNC Symbol;Acc:HGNC:4986]	129.774	133.414	125.64	97.5905	110.567	102.809	34210	0.322368	0.0882808	3.65162	0.000260588	0.00434521	0.313342	0.0858089
ENSG00000235863	B3GALT4	protein_coding	beta-1,3-galactosyltransferase 4 [Source:HGNC Symbol;Acc:HGNC:919]	0.963418	1.23155	1.57754	0.656214	0.579396	0.781879	209.912	0.902371	0.247182	3.65063	0.000261594	0.00435862	0.736162	0.201502
ENSG00000235531	MSC-AS1	lncRNA	MSC antisense RNA 1 [Source:HGNC Symbol;Acc:HGNC:48724]	0.345004	0.362628	0.358868	0.548625	0.565445	0.459252	465.413	-0.560034	0.153493	-3.6486	0.000263669	0.00438981	-0.515162	0.141171
ENSG00000197324	LRP10	protein_coding	LDL receptor related protein 10 [Source:HGNC Symbol;Acc:HGNC:14553]	14.8402	14.1131	15.7387	11.8533	11.9607	12.0772	8792.86	0.316425	0.0867625	3.64703	0.00026529	0.00441172	0.30786	0.0844135
ENSG00000236320	SLFN14	protein_coding	schlafen family member 14 [Source:HGNC Symbol;Acc:HGNC:32689]	0.0372087	0.0189702	0.0113443	0.120091	0.0720687	0.074088	36.6805	-1.9838	0.543992	-3.64675	0.000265574	0.00441172	-0.939182	0.260008
ENSG00000070669	ASNS	protein_coding	asparagine synthetase (glutamine-hydrolyzing) [Source:HGNC Symbol;Acc:HGNC:753]	0.717361	0.782393	0.631214	1.50162	1.29844	0.86988	435.377	-0.783719	0.21491	-3.64673	0.000265599	0.00441172	-0.669354	0.183518
ENSG00000114737	CISH	protein_coding	cytokine inducible SH2 containing protein [Source:HGNC Symbol;Acc:HGNC:1984]	1.33656	1.24628	1.55424	2.01871	1.8216	2.03876	776.312	-0.506475	0.138906	-3.64618	0.00026617	0.0044178	-0.472767	0.129647
ENSG00000118432	CNR1	protein_coding	cannabinoid receptor 1 [Source:HGNC Symbol;Acc:HGNC:2159]	5.919	4.11529	5.2776	10.455	8.2313	6.01623	3892.03	-0.689821	0.189201	-3.64597	0.000266382	0.00441793	-0.609195	0.167088
ENSG00000136279	DBNL	protein_coding	drebrin like [Source:HGNC Symbol;Acc:HGNC:2696]	12.8965	13.2446	13.8229	10.0402	10.9997	10.9955	13892.5	0.319022	0.0875501	3.64387	0.000268565	0.00445071	0.310232	0.0851379
ENSG00000280434		lncRNA	novel transcript, sense overlapping PARVB	0.310166	0.352819	0.345705	0.461479	0.509531	0.467586	535.049	-0.511908	0.140558	-3.64196	0.000270568	0.00448047	-0.47707	0.130974
ENSG00000170955	CAVIN3	protein_coding	caveolae associated protein 3 [Source:HGNC Symbol;Acc:HGNC:9400]	1.31347	2.20548	2.22644	2.72106	4.06853	3.67661	386.939	-0.865001	0.237535	-3.64157	0.000270982	0.00448192	-0.715684	0.196474
ENSG00000111335	OAS2	protein_coding	2'-5'-oligoadenylate synthetase 2 [Source:HGNC Symbol;Acc:HGNC:8087]	17.9072	14.6716	12.8935	11.3029	11.3627	10.2089	13491	0.468021	0.12853	3.64135	0.000271209	0.00448192	0.441087	0.121133
ENSG00000141738	GRB7	protein_coding	growth factor receptor bound protein 7 [Source:HGNC Symbol;Acc:HGNC:4567]	0.985694	0.916858	1.07113	0.598369	0.612016	0.678147	268.104	0.654549	0.179758	3.64129	0.000271279	0.00448192	0.584745	0.160515
ENSG00000170634	ACYP2	protein_coding	acylphosphatase 2 [Source:HGNC Symbol;Acc:HGNC:180]	1.03667	1.12555	0.858078	0.522588	0.751196	0.542914	368.074	0.733518	0.201527	3.63981	0.000272843	0.00450432	0.637731	0.175167
ENSG00000070404	FSTL3	protein_coding	follistatin like 3 [Source:HGNC Symbol;Acc:HGNC:3973]	0.589991	0.930414	0.84129	1.31843	1.42202	1.25826	295.724	-0.759249	0.20863	-3.63921	0.000273472	0.00451125	-0.654008	0.179639
ENSG00000123700	KCNJ2	protein_coding	potassium inwardly rectifying channel subfamily J member 2 [Source:HGNC Symbol;Acc:HGNC:6263]	0.185375	0.158534	0.0948036	0.0629788	0.0282002	0.0458631	49.214	1.67749	0.461043	3.63847	0.000274262	0.00451486	0.935899	0.257767
ENSG00000157613	CREB3L1	protein_coding	cAMP responsive element binding protein 3 like 1 [Source:HGNC Symbol;Acc:HGNC:18856]	0.124324	0.433831	0.475064	1.00807	1.9264	1.9706	366.217	-2.24683	0.617538	-3.63837	0.000274369	0.00451486	-0.896672	0.256396
ENSG00000272674	PCDHB16	protein_coding	protocadherin beta 16 [Source:HGNC Symbol;Acc:HGNC:14546]	0.0231553	0.0472213	0.0317683	0.138651	0.155021	0.0998955	29.1803	-1.94642	0.534986	-3.63827	0.000274476	0.00451486	-0.942754	0.260073
ENSG00000053372	MRTO4	protein_coding	MRT4 homolog, ribosome maturation factor [Source:HGNC Symbol;Acc:HGNC:18477]	45.3757	45.3147	42.851	52.6294	59.74	55.4941	11809.7	-0.330027	0.0907147	-3.63807	0.000274685	0.00451486	-0.320285	0.0880367
ENSG00000110811	P3H3	protein_coding	prolyl 3-hydroxylase 3 [Source:HGNC Symbol;Acc:HGNC:19318]	0.157053	0.177388	0.360225	0.359543	0.605537	0.776178	171.771	-1.32408	0.363955	-3.63802	0.000274738	0.00451486	-0.887551	0.244118
ENSG00000198561	CTNND1	protein_coding	catenin delta 1 [Source:HGNC Symbol;Acc:HGNC:2515]	0.583784	0.61836	0.613481	0.724573	0.894877	0.93755	1019.66	-0.494389	0.136029	-3.63444	0.000278586	0.00457461	-0.462744	0.127313
ENSG00000104490	NCALD	protein_coding	neurocalcin delta [Source:HGNC Symbol;Acc:HGNC:7655]	1.22712	0.789077	0.887286	0.54084	0.512501	0.695836	573.651	0.730061	0.200994	3.63225	0.000280961	0.0046101	0.635213	0.174846
ENSG00000106462	EZH2	protein_coding	enhancer of zeste 2 polycomb repressive complex 2 subunit [Source:HGNC Symbol;Acc:HGNC:3527]	20.2237	18.7059	20.1487	28.4495	24.9456	23.2659	22418.7	-0.375828	0.103481	-3.63186	0.000281385	0.00461355	-0.361519	0.0995408
ENSG00000186665	C17orf58	protein_coding	chromosome 17 open reading frame 58 [Source:HGNC Symbol;Acc:HGNC:27568]	5.37021	5.42929	5.32915	7.18002	7.28957	6.58147	1388.39	-0.383999	0.10581	-3.62912	0.000284384	0.00465918	-0.368739	0.101603
ENSG00000064102	INTS13	protein_coding	integrator complex subunit 13 [Source:HGNC Symbol;Acc:HGNC:20174]	33.9214	34.9108	32.6644	40.7129	48.5142	41.6746	10897.8	-0.367052	0.101202	-3.62691	0.000286833	0.00469574	-0.353663	0.0975107
ENSG00000270049	ATP6V0D1-DT	lncRNA	ATP6V0D1 divergent transcript [Source:HGNC Symbol;Acc:HGNC:55268]	1.10501	0.934255	1.13492	0.741439	0.663017	0.708965	391.34	0.587262	0.161995	3.62517	0.000288766	0.0047226	0.535343	0.147638
ENSG00000188486	H2AX	protein_coding	H2A.X variant histone [Source:HGNC Symbol;Acc:HGNC:4739]	86.8289	86.0733	78.4087	67.1501	68.611	57.415	10847.5	0.379619	0.104721	3.62505	0.000288911	0.0047226	0.36483	0.100641
ENSG00000183876	ARSI	protein_coding	arylsulfatase family member I [Source:HGNC Symbol;Acc:HGNC:32521]	0.0276052	0.0351851	0.0315612	0.0773727	0.160404	0.18322	25.446	-2.16037	0.596119	-3.62406	0.000290009	0.00473696	-0.928598	0.258781
ENSG00000197635	DPP4	protein_coding	dipeptidyl peptidase 4 [Source:HGNC Symbol;Acc:HGNC:3009]	0.257224	0.210454	0.145106	0.345368	0.367335	0.337358	367.88	-0.778233	0.214861	-3.62203	0.000292296	0.00477071	-0.66472	0.183478
ENSG00000103642	LACTB	protein_coding	lactamase beta [Source:HGNC Symbol;Acc:HGNC:16468]	26.2218	18.7217	19.5291	36.8141	30.9493	27.0355	9617.27	-0.556156	0.153589	-3.62106	0.000293402	0.00478514	-0.511549	0.141271
ENSG00000170476	MZB1	protein_coding	marginal zone B and B1 cell specific protein [Source:HGNC Symbol;Acc:HGNC:30125]	39.4746	42.6107	38.0531	32.7751	28.8753	32.2527	7500.71	0.355371	0.0981546	3.62052	0.000294011	0.00478709	0.343151	0.0947791
ENSG00000158828	PINK1	protein_coding	PTEN induced kinase 1 [Source:HGNC Symbol;Acc:HGNC:14581]	0.961283	1.11385	1.25575	1.46259	1.7453	1.73802	613.206	-0.57002	0.157443	-3.6205	0.00029404	0.00478709	-0.522189	0.144208
ENSG00000185033	SEMA4B	protein_coding	semaphorin 4B [Source:HGNC Symbol;Acc:HGNC:10730]	3.43367	3.09615	3.2743	2.66076	2.49202	2.2723	1847.49	0.401393	0.110871	3.62037	0.000294188	0.00478709	0.383946	0.10605
ENSG00000087245	MMP2	protein_coding	matrix metallopeptidase 2 [Source:HGNC Symbol;Acc:HGNC:7166]	1.26355	2.02291	2.98755	4.09216	6.7758	8.72813	1866.29	-1.64302	0.453881	-3.61994	0.000294676	0.00479143	-0.924694	0.257666
ENSG00000052749	RRP12	protein_coding	ribosomal RNA processing 12 homolog [Source:HGNC Symbol;Acc:HGNC:29100]	6.21602	6.79403	6.97272	7.87214	9.27221	8.75875	5999.36	-0.374349	0.103438	-3.61908	0.000295649	0.00480363	-0.360108	0.0995019
ENSG00000085741	WNT11	protein_coding	Wnt family member 11 [Source:HGNC Symbol;Acc:HGNC:12776]	1.89383	1.8068	2.34531	1.26133	1.30745	0.692784	338.293	0.893005	0.246877	3.61721	0.0002978	0.00483493	0.728642	0.201403
ENSG00000170734	POLH	protein_coding	DNA polymerase eta [Source:HGNC Symbol;Acc:HGNC:9181]	11.0229	10.27	8.94616	7.82324	8.0104	6.81975	6784.9	0.416728	0.115231	3.61647	0.000298645	0.00484502	0.397231	0.109839
ENSG00000115902	SLC1A4	protein_coding	solute carrier family 1 member 4 [Source:HGNC Symbol;Acc:HGNC:10942]	23.5021	23.0614	16.3377	16.673	13.1509	10.1575	10946.9	0.653803	0.180893	3.61431	0.000301146	0.00488191	0.583245	0.161374
ENSG00000140682	TGFB1I1	protein_coding	transforming growth factor beta 1 induced transcript 1 [Source:HGNC Symbol;Acc:HGNC:11767]	0.10697	0.213951	0.225783	0.243209	0.609088	0.546134	161.106	-1.35465	0.37488	-3.61355	0.000302028	0.00489206	-0.889725	0.246504
ENSG00000122515	ZMIZ2	protein_coding	zinc finger MIZ-type containing 2 [Source:HGNC Symbol;Acc:HGNC:22229]	11.5021	13.848	16.7936	19.4202	18.9583	20.82	11404.4	-0.490196	0.135661	-3.61338	0.000302226	0.00489206	-0.458975	0.12702
ENSG00000163704	PRRT3	protein_coding	proline rich transmembrane protein 3 [Source:HGNC Symbol;Acc:HGNC:26591]	0.769369	1.01572	0.80444	1.41807	1.45675	1.09797	690.298	-0.617229	0.170829	-3.61314	0.000302513	0.00489305	-0.557112	0.154176
ENSG00000118777	ABCG2	protein_coding	ATP binding cassette subfamily G member 2 (Junior blood group) [Source:HGNC Symbol;Acc:HGNC:74]	0.204355	0.135544	0.134287	0.327588	0.294728	0.317796	121.454	-0.988541	0.273618	-3.61285	0.000302846	0.00489432	-0.774177	0.214023
ENSG00000145220	LYAR	protein_coding	Ly1 antibody reactive [Source:HGNC Symbol;Acc:HGNC:26021]	40.6713	39.1347	35.0775	47.2445	55.3592	47.7108	9366.58	-0.387837	0.107354	-3.61268	0.000303045	0.00489432	-0.37199	0.102968
ENSG00000125484	GTF3C4	protein_coding	general transcription factor IIIC subunit 4 [Source:HGNC Symbol;Acc:HGNC:4667]	11.7686	12.0263	12.5845	13.9568	16.5637	16.1882	11515.5	-0.36058	0.099882	-3.61006	0.000306123	0.00494033	-0.347757	0.0963296
ENSG00000211767	TRBJ2-3	TR_J_gene	T cell receptor beta joining 2-3 [Source:HGNC Symbol;Acc:HGNC:12171]	22.0023	18.7343	24.2736	6.70437	8.93955	11.4417	69.1774	1.25936	0.349136	3.60708	0.000309658	0.00499364	0.868285	0.240135
ENSG00000178980	SELENOW	protein_coding	selenoprotein W [Source:HGNC Symbol;Acc:HGNC:10752]	8.40274	8.30861	8.62403	6.81749	6.95558	6.61575	3613.99	0.313518	0.0869754	3.60467	0.000312547	0.00503646	0.30499	0.084609
ENSG00000157601	MX1	protein_coding	MX dynamin like GTPase 1 [Source:HGNC Symbol;Acc:HGNC:7532]	7.65547	4.49065	3.99083	2.70919	2.17153	1.76875	6281.89	1.27909	0.354968	3.60339	0.000314096	0.00505765	0.870828	0.242174
ENSG00000152926	ZNF117	protein_coding	zinc finger protein 117 [Source:HGNC Symbol;Acc:HGNC:12897]	2.14705	2.18503	1.99895	1.59726	1.73071	1.51745	1832.37	0.385946	0.107119	3.60297	0.000314604	0.00506205	0.370242	0.102758
ENSG00000289047		lncRNA	novel transcript	9.39455	9.92244	10.5706	7.52981	7.66731	8.15106	2910.95	0.356179	0.0988789	3.60218	0.000315566	0.00507374	0.343758	0.0954291
ENSG00000289382		lncRNA	novel transcript, antisense to EIF3H	0.779338	0.537926	0.394791	0.0366604	0.145395	0.180377	29.4794	2.22852	0.618766	3.60156	0.000316312	0.00508196	0.911082	0.257468
ENSG00000105755	ETHE1	protein_coding	ETHE1 persulfide dioxygenase [Source:HGNC Symbol;Acc:HGNC:23287]	11.9604	11.0052	10.9139	8.53523	9.09135	7.4233	1436.34	0.436078	0.121095	3.60112	0.000316854	0.00508687	0.413653	0.114865
ENSG00000106299	WASL	protein_coding	WASP like actin nucleation promoting factor [Source:HGNC Symbol;Acc:HGNC:12735]	4.17273	4.32233	4.45965	5.58225	5.86944	5.2482	1983.38	-0.366041	0.101676	-3.60006	0.000318143	0.00510377	-0.352568	0.0979321
ENSG00000149636	DSN1	protein_coding	DSN1 component of MIS12 kinetochore complex [Source:HGNC Symbol;Acc:HGNC:16165]	16.7591	16.6004	17.3588	13.6235	12.2077	13.9692	3800.65	0.349632	0.0971408	3.59923	0.000319156	0.00511622	0.337849	0.093866
ENSG00000173705	SUSD5	protein_coding	sushi domain containing 5 [Source:HGNC Symbol;Acc:HGNC:29061]	0.0386425	0.049253	0.0574343	0.113231	0.170844	0.149611	40.8475	-1.5753	0.437769	-3.59846	0.000320108	0.00512767	-0.921659	0.255581
ENSG00000214797		lncRNA	novel transcript	0.154534	0.101008	0.18121	0.0444238	0.0240251	0.0280524	22.9295	2.18353	0.607075	3.5968	0.000322157	0.00515667	0.920413	0.258388
ENSG00000196850	PPTC7	protein_coding	protein phosphatase targeting COQ7 [Source:HGNC Symbol;Acc:HGNC:30695]	21.7697	22.1599	21.5406	27.1236	27.9243	25.5456	12729.2	-0.299794	0.0833676	-3.59605	0.000323083	0.00516765	-0.292286	0.0812794
ENSG00000136848	DAB2IP	protein_coding	DAB2 interacting protein [Source:HGNC Symbol;Acc:HGNC:17294]	0.489005	0.431608	0.767178	0.27815	0.287041	0.37163	401.455	0.84911	0.236196	3.59495	0.000324459	0.00518279	0.703952	0.195753
ENSG00000143776	CDC42BPA	protein_coding	CDC42 binding protein kinase alpha [Source:HGNC Symbol;Acc:HGNC:1737]	0.741074	0.773165	1.03637	1.34746	1.07875	1.39871	1391.04	-0.584295	0.162534	-3.59491	0.00032451	0.00518279	-0.532325	0.148067
ENSG00000164506	STXBP5	protein_coding	syntaxin binding protein 5 [Source:HGNC Symbol;Acc:HGNC:19665]	2.2466	2.2327	2.09448	2.66543	2.67613	3.06056	6181.95	-0.354204	0.0985698	-3.59344	0.000326346	0.00520447	-0.341925	0.0951521
ENSG00000104218	CSPP1	protein_coding	centrosome and spindle pole associated protein 1 [Source:HGNC Symbol;Acc:HGNC:26193]	1.15887	1.09411	1.13303	1.36078	1.44164	1.42001	3699.27	-0.318491	0.0886314	-3.59343	0.00032635	0.00520447	-0.309505	0.0861299
ENSG00000082516	GEMIN5	protein_coding	gem nuclear organelle associated protein 5 [Source:HGNC Symbol;Acc:HGNC:20043]	24.1826	24.0999	22.4409	27.7281	33.8445	29.9084	14033.9	-0.371299	0.103408	-3.59061	0.000329904	0.00525727	-0.357182	0.0994764
ENSG00000148334	PTGES2	protein_coding	prostaglandin E synthase 2 [Source:HGNC Symbol;Acc:HGNC:17822]	5.90438	7.7715	6.95269	9.0658	9.63116	9.04046	4510.84	-0.427186	0.118982	-3.59033	0.000330257	0.00525901	-0.405944	0.113065
ENSG00000227748		lncRNA	novel transcript	0.0169171	0.0431245	0.0309463	0.293116	0.0854775	0.351816	16.5454	-3.00864	0.838594	-3.58772	0.000333582	0.00530804	-0.817296	0.241209
ENSG00000125462	MIR9-1HG	lncRNA	MIR9-1 host gene [Source:HGNC Symbol;Acc:HGNC:30780]	0.0984495	0.0497912	0.0936482	0.279349	0.124956	0.167277	175.978	-1.23902	0.345402	-3.5872	0.000334251	0.00531138	-0.858811	0.239496
ENSG00000182179	UBA7	protein_coding	ubiquitin like modifier activating enzyme 7 [Source:HGNC Symbol;Acc:HGNC:12471]	10.8507	10.541	9.84414	8.93797	7.15869	6.71865	3770.03	0.453371	0.126391	3.58705	0.000334439	0.00531138	0.428092	0.119343
ENSG00000251136	PARAIL	lncRNA	palmitic acid regulated anti-inflammatory lncRNA [Source:HGNC Symbol;Acc:HGNC:55545]	0.65756	0.723695	0.820043	1.05847	0.923033	1.0238	1581.13	-0.448878	0.125143	-3.58692	0.000334602	0.00531138	-0.424319	0.118291
ENSG00000169994	MYO7B	protein_coding	myosin VIIB [Source:HGNC Symbol;Acc:HGNC:7607]	0.298134	0.250575	0.373091	0.188165	0.137403	0.179938	194.95	0.867165	0.241767	3.58679	0.000334777	0.00531138	0.713122	0.198669
ENSG00000106804	C5	protein_coding	complement C5 [Source:HGNC Symbol;Acc:HGNC:1331]	0.373775	0.373074	0.473685	0.26962	0.263337	0.291174	529.395	0.566773	0.15803	3.58648	0.000335166	0.00531364	0.518892	0.144653
ENSG00000082074	FYB1	protein_coding	FYN binding protein 1 [Source:HGNC Symbol;Acc:HGNC:4036]	0.314931	0.159278	0.268463	0.770355	0.269878	0.721275	338.696	-1.24593	0.347439	-3.58605	0.000335728	0.00531865	-0.860226	0.240142
ENSG00000075426	FOSL2	protein_coding	FOS like 2, AP-1 transcription factor subunit [Source:HGNC Symbol;Acc:HGNC:3798]	1.18253	1.8514	1.63801	1.90594	2.7209	3.00487	1350.82	-0.708232	0.197507	-3.58585	0.000335977	0.0053187	-0.61897	0.172605
ENSG00000171729	TMEM51	protein_coding	transmembrane protein 51 [Source:HGNC Symbol;Acc:HGNC:25488]	0.0893932	0.207622	0.172611	0.354318	0.441641	0.483443	60.0047	-1.44653	0.403573	-3.58432	0.000337953	0.00534287	-0.901772	0.251367
ENSG00000164070	HSPA4L	protein_coding	heat shock protein family A (Hsp70) member 4 like [Source:HGNC Symbol;Acc:HGNC:17041]	0.471244	0.37252	0.487898	0.724901	0.630368	0.623394	580.479	-0.570333	0.15912	-3.58429	0.000338	0.00534287	-0.52153	0.145482
ENSG00000245552	LNCRNA-IUR	lncRNA	lncRNA imatinib upregulated [Source:HGNC Symbol;Acc:HGNC:55755]	0.388503	0.517938	0.548462	0.307427	0.284086	0.316046	333.616	0.680932	0.190034	3.58321	0.0003394	0.00536108	0.600758	0.167601
ENSG00000005238	ATOSB	protein_coding	atos homolog B [Source:HGNC Symbol;Acc:HGNC:25666]	1.34421	1.00265	1.19439	0.854714	0.762878	0.777612	580.143	0.564493	0.157551	3.58292	0.000339778	0.00536312	0.517052	0.144291
ENSG00000269934		lncRNA	novel transcript, antisense to OBSCN	0.0942945	0.0633451	0.111612	0.0361811	0.0100894	0.0333785	53.5864	1.75506	0.489963	3.58203	0.000340933	0.00537743	0.924491	0.259398
ENSG00000102879	CORO1A	protein_coding	coronin 1A [Source:HGNC Symbol;Acc:HGNC:2252]	128.342	132.068	133.143	101.931	113.147	104.002	52207.3	0.302645	0.0845163	3.58091	0.000342402	0.00539664	0.29486	0.0823423
ENSG00000186197	EDARADD	protein_coding	EDAR associated via death domain [Source:HGNC Symbol;Acc:HGNC:14341]	0.0667541	0.0794113	0.0508802	0.164421	0.160213	0.228913	45.9788	-1.49564	0.417829	-3.57956	0.000344173	0.00541921	-0.908237	0.253274
ENSG00000120254	MTHFD1L	protein_coding	methylenetetrahydrofolate dehydrogenase (NADP+ dependent) 1 like [Source:HGNC Symbol;Acc:HGNC:21055]	23.8471	22.4554	21.5996	30.1904	29.355	26.4669	11540	-0.341057	0.0952823	-3.57944	0.000344336	0.00541921	-0.329984	0.0921885
ENSG00000134058	CDK7	protein_coding	cyclin dependent kinase 7 [Source:HGNC Symbol;Acc:HGNC:1778]	18.995	18.102	17.2853	24.3628	24.4532	21.2066	4607.47	-0.364594	0.101868	-3.57907	0.000344823	0.00542292	-0.351125	0.0981047
ENSG00000088888	MAVS	protein_coding	mitochondrial antiviral signaling protein [Source:HGNC Symbol;Acc:HGNC:29233]	13.5375	13.7488	13.2672	10.9094	11.4598	10.8904	13319.1	0.286056	0.0799965	3.57586	0.000349076	0.0054858	0.279446	0.0781479
ENSG00000130962	PRRG1	protein_coding	proline rich and Gla domain 1 [Source:HGNC Symbol;Acc:HGNC:9469]	0.0379954	0.047967	0.0562656	0.103267	0.173696	0.118485	50.6325	-1.47246	0.411901	-3.5748	0.000350498	0.00550415	-0.904143	0.25252
ENSG00000255587	RAB44	protein_coding	RAB44, member RAS oncogene family [Source:HGNC Symbol;Acc:HGNC:21068]	0.109606	0.0665245	0.119346	0.345773	0.131859	0.438792	79.123	-1.63257	0.456788	-3.57403	0.00035153	0.00551634	-0.917042	0.257636
ENSG00000128487	SPECC1	protein_coding	sperm antigen with calponin homology and coiled-coil domains 1 [Source:HGNC Symbol;Acc:HGNC:30615]	2.6442	2.54312	2.35918	3.62799	3.49406	2.89873	5722.04	-0.409032	0.114474	-3.57315	0.000352713	0.00552677	-0.390135	0.109185
ENSG00000043462	LCP2	protein_coding	lymphocyte cytosolic protein 2 [Source:HGNC Symbol;Acc:HGNC:6529]	2.82303	2.36695	2.01589	4.43626	2.78365	4.09119	1936.75	-0.650758	0.182132	-3.57299	0.000352923	0.00552677	-0.57967	0.162232
ENSG00000117009	KMO	protein_coding	kynurenine 3-monooxygenase [Source:HGNC Symbol;Acc:HGNC:6381]	0.773869	0.9835	0.897592	1.19072	1.32227	1.32005	591.377	-0.530076	0.148357	-3.57296	0.000352963	0.00552677	-0.490198	0.137178
ENSG00000103544	VPS35L	protein_coding	VPS35 endosomal protein sorting factor like [Source:HGNC Symbol;Acc:HGNC:24641]	7.64943	7.55967	6.96529	5.79103	6.20178	5.55389	5947.17	0.337724	0.0945271	3.57277	0.000353225	0.00552686	0.326926	0.0915045
ENSG00000138336	TET1	protein_coding	tet methylcytosine dioxygenase 1 [Source:HGNC Symbol;Acc:HGNC:29484]	0.74467	0.76521	0.708607	0.497341	0.512977	0.567926	559.438	0.490212	0.137227	3.57228	0.000353888	0.00553322	0.458318	0.128282
ENSG00000010810	FYN	protein_coding	FYN proto-oncogene, Src family tyrosine kinase [Source:HGNC Symbol;Acc:HGNC:4037]	6.88829	6.51911	5.36071	5.02739	4.42238	3.54362	3608.33	0.530664	0.148597	3.57116	0.000355406	0.00555293	0.490615	0.137382
ENSG00000241839	PLEKHO2	protein_coding	pleckstrin homology domain containing O2 [Source:HGNC Symbol;Acc:HGNC:30026]	8.11562	7.19094	8.44742	5.47376	5.065	6.62421	2333.95	0.468574	0.131267	3.56963	0.00035749	0.00558145	0.440522	0.123404
ENSG00000167131	CCDC103	protein_coding	coiled-coil domain containing 103 [Source:HGNC Symbol;Acc:HGNC:32700]	0.305329	0.261869	0.305368	0.407171	0.628632	0.631314	151.64	-0.934469	0.261865	-3.56852	0.000359001	0.00560098	-0.745518	0.208702
ENSG00000185052	SLC24A3	protein_coding	solute carrier family 24 member 3 [Source:HGNC Symbol;Acc:HGNC:10977]	0.104854	0.07802	0.0570242	0.210849	0.214783	0.203137	52.2263	-1.39329	0.390479	-3.56817	0.000359486	0.0056045	-0.890363	0.249055
ENSG00000211956	IGHV4-34	IG_V_gene	immunoglobulin heavy variable 4-34 [Source:HGNC Symbol;Acc:HGNC:5650]	54.6836	64.8538	50.1431	27.6971	45.9659	35.2862	1708.5	0.63906	0.179152	3.56715	0.000360887	0.00562228	0.571276	0.160144
ENSG00000106665	CLIP2	protein_coding	CAP-Gly domain containing linker protein 2 [Source:HGNC Symbol;Acc:HGNC:2586]	5.00946	4.67616	4.55293	6.70007	6.8487	5.46407	3759.24	-0.417013	0.116963	-3.56536	0.000363359	0.00565484	-0.39694	0.111332
ENSG00000260293		lncRNA	novel transcript, intronic to TBC1D24	0.229574	0.240143	0.275145	0.457883	0.42199	0.390562	173.498	-0.76845	0.215539	-3.56526	0.000363501	0.00565484	-0.655851	0.18381
ENSG00000237649	KIFC1	protein_coding	kinesin family member C1 [Source:HGNC Symbol;Acc:HGNC:6389]	33.3143	32.982	29.8601	26.3611	25.8627	24.0735	8010.2	0.333773	0.0936388	3.56447	0.000364595	0.00566777	0.323294	0.090699
ENSG00000140995	DEF8	protein_coding	differentially expressed in FDCP 8 homolog [Source:HGNC Symbol;Acc:HGNC:25969]	3.46502	3.57425	2.88849	2.31333	2.65816	2.06633	1506.61	0.496506	0.139339	3.56329	0.000366231	0.00568891	0.463253	0.130004
ENSG00000219545	UMAD1	protein_coding	UBAP1-MVB12-associated (UMA) domain containing 1 [Source:HGNC Symbol;Acc:HGNC:48955]	3.17559	3.09305	2.92079	2.37914	2.19127	2.32265	925.004	0.414563	0.116348	3.56311	0.000366482	0.00568891	0.394808	0.110798
ENSG00000144233	AMMECR1L	protein_coding	AMMECR1 like [Source:HGNC Symbol;Acc:HGNC:28658]	8.87439	8.95888	9.06158	10.8153	11.2193	10.9534	4969	-0.294584	0.0826953	-3.56229	0.000367636	0.00570273	-0.287322	0.0806562
ENSG00000164741	DLC1	protein_coding	DLC1 Rho GTPase activating protein [Source:HGNC Symbol;Acc:HGNC:2897]	0.281469	0.609441	0.589579	0.701253	0.931443	1.22314	850.465	-0.947971	0.266221	-3.56084	0.000369674	0.00573021	-0.750996	0.210924
ENSG00000131669	NINJ1	protein_coding	ninjurin 1 [Source:HGNC Symbol;Acc:HGNC:7824]	7.95177	7.67728	8.3193	10.2318	9.88169	10.206	2166.27	-0.340187	0.0955525	-3.56022	0.000370551	0.00573968	-0.329083	0.0924316
ENSG00000167797	CDK2AP2	protein_coding	cyclin dependent kinase 2 associated protein 2 [Source:HGNC Symbol;Acc:HGNC:30833]	13.4652	15.3803	16.1576	9.86367	10.2193	12.5299	2402.23	0.464278	0.130475	3.55837	0.000373165	0.00577602	0.436797	0.122748
ENSG00000116497	S100PBP	protein_coding	S100P binding protein [Source:HGNC Symbol;Acc:HGNC:25768]	5.56695	5.21398	5.54864	4.47822	4.31548	4.3646	4154.2	0.31158	0.0875907	3.55723	0.000374786	0.00579695	0.302988	0.0851748
ENSG00000122786	CALD1	protein_coding	caldesmon 1 [Source:HGNC Symbol;Acc:HGNC:1441]	0.390702	0.89984	0.939091	1.54074	2.61569	3.28968	1451.5	-1.73966	0.489212	-3.55604	0.000376489	0.00581912	-0.911625	0.259578
ENSG00000177000	MTHFR	protein_coding	methylenetetrahydrofolate reductase [Source:HGNC Symbol;Acc:HGNC:7436]	3.56326	3.20119	3.50635	2.64679	2.42429	2.84064	3209.01	0.376333	0.105865	3.55482	0.000378237	0.00584197	0.361364	0.101653
ENSG00000187210	GCNT1	protein_coding	glucosaminyl (N-acetyl) transferase 1 [Source:HGNC Symbol;Acc:HGNC:4203]	2.51342	2.28108	2.32966	1.61515	1.60141	2.00417	1750.67	0.447881	0.126031	3.55374	0.000379792	0.00586178	0.423048	0.119038
ENSG00000107099	DOCK8	protein_coding	dedicator of cytokinesis 8 [Source:HGNC Symbol;Acc:HGNC:19191]	24.4087	21.2004	21.4129	18.7374	16.7653	17.0833	36773.3	0.349961	0.0985114	3.55249	0.000381604	0.00588554	0.337842	0.0951001
ENSG00000007062	PROM1	protein_coding	prominin 1 [Source:HGNC Symbol;Acc:HGNC:9454]	0.160972	0.0729502	0.0995184	0.271922	0.242498	0.218956	121.95	-1.13672	0.320003	-3.55223	0.000381987	0.00588725	-0.824124	0.231839
ENSG00000105383	CD33	protein_coding	CD33 molecule [Source:HGNC Symbol;Acc:HGNC:1659]	0.163695	0.0796638	0.139515	0.312825	0.203017	0.395081	118.504	-1.25061	0.352124	-3.55163	0.000382854	0.00589639	-0.856808	0.241159
ENSG00000154309	DISP1	protein_coding	dispatched RND transporter family member 1 [Source:HGNC Symbol;Acc:HGNC:19711]	0.465736	0.4575	0.528968	0.334713	0.278423	0.361579	484.761	0.57469	0.161845	3.55086	0.000383976	0.00590877	0.523979	0.147533
ENSG00000197943	PLCG2	protein_coding	phospholipase C gamma 2 [Source:HGNC Symbol;Acc:HGNC:9066]	2.67009	2.30088	2.67514	1.95497	1.65339	2.06989	3743.6	0.429181	0.120872	3.5507	0.000384205	0.00590877	0.407193	0.114678
ENSG00000130513	GDF15	protein_coding	growth differentiation factor 15 [Source:HGNC Symbol;Acc:HGNC:30142]	0.138466	0.309529	0.238681	0.0488513	0.0215271	0.0754067	26.6327	2.22435	0.626763	3.54895	0.000386776	0.00594123	0.897533	0.257089
ENSG00000178773	CPNE7	protein_coding	copine 7 [Source:HGNC Symbol;Acc:HGNC:2320]	1.85364	2.73136	2.81573	3.38212	3.97776	4.0302	880.868	-0.621904	0.175239	-3.54888	0.000386867	0.00594123	-0.558513	0.15736
ENSG00000197860	SGTB	protein_coding	small glutamine rich tetratricopeptide repeat co-chaperone beta [Source:HGNC Symbol;Acc:HGNC:23567]	7.08172	6.97758	7.379	8.60039	8.82928	9.20041	4220.02	-0.312883	0.0882193	-3.54665	0.000390165	0.00598761	-0.304135	0.085752
ENSG00000135521	LTV1	protein_coding	LTV1 ribosome biogenesis factor [Source:HGNC Symbol;Acc:HGNC:21173]	22.2711	21.6204	20.7981	25.4927	27.4156	28.7061	4155.85	-0.335479	0.0947577	-3.54038	0.000399544	0.00612666	-0.324703	0.0917132
ENSG00000085514	PILRA	protein_coding	paired immunoglobin like type 2 receptor alpha [Source:HGNC Symbol;Acc:HGNC:20396]	0.296016	0.148071	0.194122	0.876644	0.321713	0.667257	76.3809	-1.54788	0.437227	-3.54022	0.000399793	0.00612666	-0.903439	0.255876
ENSG00000152133	GPATCH11	protein_coding	G-patch domain containing 11 [Source:HGNC Symbol;Acc:HGNC:26768]	25.74	21.5395	23.0773	19.2004	16.1819	18.2259	7549.97	0.392221	0.110798	3.53995	0.000400203	0.00612859	0.375196	0.105989
ENSG00000237596	PDE7B-AS1	lncRNA	PDE7B antisense RNA 1 [Source:HGNC Symbol;Acc:HGNC:56334]	0.0359918	0.0494033	0.0759686	0.00987626	0	0.0134755	22.7349	2.77508	0.783988	3.5397	0.000400585	0.00613008	0.81764	0.244266
ENSG00000065665	SEC61A2	protein_coding	SEC61 translocon subunit alpha 2 [Source:HGNC Symbol;Acc:HGNC:17702]	3.85717	4.36713	5.53204	6.00538	6.4964	7.4849	2025.6	-0.538815	0.15225	-3.53902	0.000401611	0.00614143	-0.496299	0.14023
ENSG00000083223	TUT7	protein_coding	terminal uridylyl transferase 7 [Source:HGNC Symbol;Acc:HGNC:25817]	17.667	16.9177	16.5773	13.718	14.2478	13.879	9562.49	0.29001	0.081953	3.53873	0.000402058	0.00614392	0.282984	0.0799677
ENSG00000167460	TPM4	protein_coding	tropomyosin 4 [Source:HGNC Symbol;Acc:HGNC:12013]	57.7247	57.5622	61.0486	35.4964	46.4236	48.2573	58146.3	0.437832	0.123751	3.53801	0.000403152	0.00615627	0.414376	0.117121
ENSG00000145246	ATP10D	protein_coding	ATPase phospholipid transporting 10D (putative) [Source:HGNC Symbol;Acc:HGNC:13549]	7.69855	5.97908	6.23357	5.11027	4.27702	5.093	4206.04	0.45939	0.129865	3.53744	0.000404029	0.00616531	0.432434	0.122243
ENSG00000010327	STAB1	protein_coding	stabilin 1 [Source:HGNC Symbol;Acc:HGNC:18628]	0.0304422	0.0406742	0.0403255	0.0877315	0.0625872	0.170929	70.2294	-1.52974	0.432496	-3.53701	0.000404691	0.00617104	-0.901766	0.255337
ENSG00000155380	SLC16A1	protein_coding	solute carrier family 16 member 1 [Source:HGNC Symbol;Acc:HGNC:10922]	23.1187	24.0036	22.0856	26.9289	31.7787	29.1372	15280.7	-0.344045	0.0972957	-3.53608	0.000406112	0.00618833	-0.332414	0.0940062
ENSG00000173258	ZNF483	protein_coding	zinc finger protein 483 [Source:HGNC Symbol;Acc:HGNC:23384]	0.492488	0.444569	0.330088	0.275022	0.289474	0.251146	533.934	0.635403	0.179757	3.53479	0.000408106	0.00621347	0.567583	0.16055
ENSG00000135503	ACVR1B	protein_coding	activin A receptor type 1B [Source:HGNC Symbol;Acc:HGNC:172]	0.654144	0.636962	0.657601	0.918979	0.895284	0.973504	410.815	-0.516876	0.146232	-3.53464	0.000408338	0.00621347	-0.479022	0.135495
ENSG00000119608	PROX2	protein_coding	prospero homeobox 2 [Source:HGNC Symbol;Acc:HGNC:26715]	0.253336	0.218396	0.216967	0.093892	0.102403	0.122286	74.5188	1.10919	0.314055	3.53183	0.000412693	0.00627532	0.813	0.229654
ENSG00000137496	IL18BP	protein_coding	interleukin 18 binding protein [Source:HGNC Symbol;Acc:HGNC:5987]	1.911	1.8343	2.4585	2.94479	2.71243	3.16207	1347.46	-0.507172	0.143643	-3.53079	0.000414315	0.00629555	-0.471241	0.133457
ENSG00000235568	NFAM1	protein_coding	NFAT activating protein with ITAM motif 1 [Source:HGNC Symbol;Acc:HGNC:29872]	0.0705625	0.0505596	0.0156988	0.22936	0.109851	0.150205	55.9482	-1.84395	0.522413	-3.52968	0.000416065	0.00631769	-0.908108	0.260064
ENSG00000010310	GIPR	protein_coding	gastric inhibitory polypeptide receptor [Source:HGNC Symbol;Acc:HGNC:4271]	0.521851	0.505284	0.713957	0.332981	0.285834	0.374496	212.478	0.80944	0.229566	3.52596	0.000421951	0.00640255	0.67753	0.192021
ENSG00000081985	IL12RB2	protein_coding	interleukin 12 receptor subunit beta 2 [Source:HGNC Symbol;Acc:HGNC:5972]	3.74093	2.99808	3.41484	4.68325	4.23288	4.54922	2714.08	-0.407182	0.115505	-3.52522	0.000423131	0.00641595	-0.388047	0.110075
ENSG00000074935	TUBE1	protein_coding	tubulin epsilon 1 [Source:HGNC Symbol;Acc:HGNC:20775]	3.41419	2.77451	2.6408	6.18912	4.34721	3.49189	2483.27	-0.667786	0.189467	-3.52456	0.00042419	0.00642749	-0.589538	0.167266
ENSG00000100344	PNPLA3	protein_coding	patatin like phospholipase domain containing 3 [Source:HGNC Symbol;Acc:HGNC:18590]	0.118351	0.202314	0.047757	0.425734	0.415078	0.292642	73.5125	-1.62587	0.461367	-3.52402	0.000425045	0.00643592	-0.904235	0.257959
ENSG00000141293	SKAP1	protein_coding	src kinase associated phosphoprotein 1 [Source:HGNC Symbol;Acc:HGNC:15605]	8.38422	7.61966	7.87605	6.38328	5.82387	6.28217	1718.58	0.369018	0.10474	3.52317	0.000426412	0.0064521	0.354638	0.100656
ENSG00000122122	SASH3	protein_coding	SAM and SH3 domain containing 3 [Source:HGNC Symbol;Acc:HGNC:15975]	59.1289	60.6721	59.8751	48.0895	51.389	47.4964	13725.3	0.289857	0.0823166	3.52125	0.000429518	0.00649454	0.282775	0.0803052
ENSG00000114019	AMOTL2	protein_coding	angiomotin like 2 [Source:HGNC Symbol;Acc:HGNC:17812]	0.145815	0.213403	0.28086	0.298981	0.462861	0.622427	201.058	-1.11259	0.316027	-3.52056	0.000430643	0.006507	-0.812234	0.230648
ENSG00000104805	NUCB1	protein_coding	nucleobindin 1 [Source:HGNC Symbol;Acc:HGNC:8043]	14.4129	12.4329	13.3834	11.3458	8.93721	10.0314	8268.38	0.408259	0.115983	3.51997	0.000431589	0.00651672	0.388921	0.110489
ENSG00000228794	LINC01128	lncRNA	long intergenic non-protein coding RNA 1128 [Source:HGNC Symbol;Acc:HGNC:49377]	0.798406	0.858914	0.923861	1.05534	1.21461	1.14472	1650.58	-0.403528	0.114724	-3.51739	0.000435815	0.00657593	-0.38481	0.109399
ENSG00000166741	NNMT	protein_coding	nicotinamide N-methyltransferase [Source:HGNC Symbol;Acc:HGNC:7861]	0.411016	0.942971	0.838018	0.925096	1.85177	2.29983	289.261	-1.21213	0.344776	-3.51569	0.000438606	0.00661342	-0.841014	0.239416
ENSG00000168807	SNTB2	protein_coding	syntrophin beta 2 [Source:HGNC Symbol;Acc:HGNC:11169]	4.05816	3.55849	3.4395	2.78346	2.88627	2.90177	2965.79	0.367082	0.104441	3.51472	0.00044021	0.00663297	0.352855	0.100392
ENSG00000137628	DDX60	protein_coding	DExD/H-box helicase 60 [Source:HGNC Symbol;Acc:HGNC:25942]	3.01632	2.32127	3.0497	1.96805	1.79713	2.23983	3825.01	0.481957	0.137141	3.51431	0.000440891	0.00663859	0.450632	0.128225
ENSG00000267519	MIR23AHG	lncRNA	miR-23a/27a/24-2 cluster host gene [Source:HGNC Symbol;Acc:HGNC:27620]	0.837865	0.965597	1.21036	1.63002	1.26887	1.49792	2163.99	-0.544588	0.155004	-3.51337	0.000442462	0.0066576	-0.500172	0.142357
ENSG00000242550	SERPINB10	protein_coding	serpin family B member 10 [Source:HGNC Symbol;Acc:HGNC:8942]	0.469338	0.294503	0.490603	1.59276	0.93815	0.57509	144.048	-1.30531	0.371655	-3.51215	0.000444495	0.00668353	-0.862479	0.245809
ENSG00000166145	SPINT1	protein_coding	serine peptidase inhibitor, Kunitz type 1 [Source:HGNC Symbol;Acc:HGNC:11246]	3.31052	2.73569	3.94064	2.36348	1.93115	2.38816	905.112	0.579736	0.165207	3.50916	0.000449527	0.00675449	0.526619	0.150054
ENSG00000126814	TRMT5	protein_coding	tRNA methyltransferase 5 [Source:HGNC Symbol;Acc:HGNC:23141]	4.82356	4.76427	4.75476	6.01739	6.22288	5.71529	2730.06	-0.323986	0.0923398	-3.50863	0.000450422	0.00676323	-0.314087	0.0895175
ENSG00000163625	WDFY3	protein_coding	WD repeat and FYVE domain containing 3 [Source:HGNC Symbol;Acc:HGNC:20751]	0.113615	0.185737	0.190892	0.219639	0.289529	0.442614	397.9	-0.957665	0.273026	-3.5076	0.000452171	0.00678408	-0.750645	0.213974
ENSG00000072195	SPEG	protein_coding	striated muscle enriched protein kinase [Source:HGNC Symbol;Acc:HGNC:16901]	0.00651269	0.0166019	0.016679	0.0285425	0.0506764	0.0524472	44.8562	-1.72539	0.491922	-3.50744	0.000452439	0.00678408	-0.906669	0.259432
ENSG00000198829	SUCNR1	protein_coding	succinate receptor 1 [Source:HGNC Symbol;Acc:HGNC:4542]	0.116967	0.0975825	0.0583547	0.357643	0.139692	0.301122	68.6664	-1.55233	0.442755	-3.50607	0.000454777	0.0068122	-0.896396	0.256396
ENSG00000162946	DISC1	protein_coding	DISC1 scaffold protein [Source:HGNC Symbol;Acc:HGNC:2888]	0.360198	0.667067	0.462335	0.175235	0.351834	0.2404	447.34	0.956691	0.272875	3.50597	0.000454947	0.0068122	0.749966	0.213917
ENSG00000231389	HLA-DPA1	protein_coding	major histocompatibility complex, class II, DP alpha 1 [Source:HGNC Symbol;Acc:HGNC:4938]	86.9692	88.0781	85.3646	67.184	75.3433	68.8442	41570.7	0.301017	0.0858667	3.50564	0.000455515	0.00681598	0.293032	0.0835886
ENSG00000127838	PNKD	protein_coding	PNKD metallo-beta-lactamase domain containing [Source:HGNC Symbol;Acc:HGNC:9153]	1.85513	2.11221	2.01091	2.28353	3.04569	3.07042	1811.74	-0.49084	0.140023	-3.50542	0.000455894	0.00681692	-0.457674	0.130557
ENSG00000198833	UBE2J1	protein_coding	ubiquitin conjugating enzyme E2 J1 [Source:HGNC Symbol;Acc:HGNC:17598]	69.7062	60.838	61.2589	50.1221	48.7033	53.2256	21948.9	0.335038	0.0955963	3.50472	0.000457092	0.00683011	0.324091	0.0924726
ENSG00000273824		lncRNA	novel transcript	0.173788	0.144987	0.195081	0.772917	0.574759	0.293608	46.4834	-1.67063	0.476738	-3.50429	0.000457824	0.0068363	-0.904122	0.258764
ENSG00000184384	MAML2	protein_coding	mastermind like transcriptional coactivator 2 [Source:HGNC Symbol;Acc:HGNC:16259]	4.7636	4.24932	5.17359	7.19358	6.20971	5.7529	3639.74	-0.433002	0.123655	-3.5017	0.000462306	0.00689772	-0.409839	0.117039
ENSG00000272456		lncRNA	novel transcript	0.587309	0.858741	0.790566	0.27106	0.279954	0.304	47.5353	1.38612	0.39586	3.50154	0.000462576	0.00689772	0.8776	0.249979
ENSG00000237372	LINC03062	lncRNA	long intergenic non-protein coding RNA 3062 [Source:HGNC Symbol;Acc:HGNC:56369]	0.0716858	0.0930306	0.131134	0.215868	0.240374	0.32296	56.2133	-1.39523	0.398643	-3.49995	0.000465343	0.00693419	-0.878557	0.250559
ENSG00000197043	ANXA6	protein_coding	annexin A6 [Source:HGNC Symbol;Acc:HGNC:544]	75.0737	70.3505	80.4798	58.407	59.4438	63.1528	34357.2	0.319691	0.0913882	3.49816	0.000468478	0.00697609	0.310117	0.0886515
ENSG00000172264	MACROD2	protein_coding	mono-ADP ribosylhydrolase 2 [Source:HGNC Symbol;Acc:HGNC:16126]	0.800567	0.687367	0.597888	0.530414	0.41974	0.444189	609.568	0.580963	0.166113	3.4974	0.000469811	0.00699111	0.52718	0.150718
ENSG00000134321	RSAD2	protein_coding	radical S-adenosyl methionine domain containing 2 [Source:HGNC Symbol;Acc:HGNC:30908]	1.09005	0.44259	0.362874	0.298265	0.190537	0.285047	231.566	1.29156	0.369337	3.49696	0.000470591	0.00699789	0.856839	0.2454
ENSG00000276085	CCL3L3	protein_coding	C-C motif chemokine ligand 3 like 3 [Source:HGNC Symbol;Acc:HGNC:30554]	0.627984	0.786915	0.304492	0.200497	0.206438	0.160695	51.5015	1.599	0.457278	3.49677	0.000470923	0.00699801	0.898345	0.257545
ENSG00000259436	POU2F2-AS2	lncRNA	POU2F2 antisense RNA 2 [Source:HGNC Symbol;Acc:HGNC:56644]	0.881205	0.753609	0.941188	0.463553	0.482591	0.457833	119.277	0.876734	0.250754	3.4964	0.000471589	0.00700308	0.711433	0.20322
ENSG00000132031	MATN3	protein_coding	matrilin 3 [Source:HGNC Symbol;Acc:HGNC:6909]	0.0282185	0.0431601	0.0258099	0.0934718	0.192483	0.12486	24.5382	-2.0834	0.596234	-3.49426	0.000475378	0.00705449	-0.895152	0.258727
ENSG00000179088	C12orf42	protein_coding	chromosome 12 open reading frame 42 [Source:HGNC Symbol;Acc:HGNC:24729]	0.313699	0.289515	0.312055	0.0956841	0.0786731	0.198582	95.8548	1.28877	0.369103	3.49162	0.000480093	0.00711957	0.856569	0.24514
ENSG00000105701	FKBP8	protein_coding	FKBP prolyl isomerase 8 [Source:HGNC Symbol;Acc:HGNC:3724]	33.4619	34.3089	35.402	27.9967	29.1093	26.479	8070.53	0.303852	0.0870322	3.49126	0.000480753	0.00712446	0.295576	0.0846617
ENSG00000168916	ZNF608	protein_coding	zinc finger protein 608 [Source:HGNC Symbol;Acc:HGNC:29238]	4.07138	4.01906	3.36028	2.86387	3.0582	2.54904	2117.59	0.43491	0.124603	3.49037	0.000482354	0.00714328	0.411303	0.117838
ENSG00000273136	NBPF26	protein_coding	NBPF member 26 [Source:HGNC Symbol;Acc:HGNC:49571]	1.56017	1.57915	1.5619	1.88411	2.12148	2.28856	1143.13	-0.421442	0.120756	-3.49004	0.000482954	0.00714726	-0.399892	0.114575
ENSG00000138593	SECISBP2L	protein_coding	SECIS binding protein 2 like [Source:HGNC Symbol;Acc:HGNC:28997]	14.0813	12.8899	12.4873	10.9044	10.4688	10.3321	9363.24	0.315611	0.0904631	3.48884	0.000485123	0.00717443	0.306345	0.0878069
ENSG00000214595	EML6	protein_coding	EMAP like 6 [Source:HGNC Symbol;Acc:HGNC:35412]	0.468641	0.636216	0.426771	0.304081	0.348303	0.344801	632.536	0.618356	0.177272	3.48817	0.000486335	0.00718743	0.553995	0.158802
ENSG00000077782	FGFR1	protein_coding	fibroblast growth factor receptor 1 [Source:HGNC Symbol;Acc:HGNC:3688]	0.163478	0.261569	0.320324	0.327968	0.543924	0.495767	557.17	-0.875238	0.251013	-3.48682	0.000488799	0.0072189	-0.709823	0.20355
ENSG00000146094	DOK3	protein_coding	docking protein 3 [Source:HGNC Symbol;Acc:HGNC:24583]	18.7431	22.5897	15.4558	12.7952	15.1448	10.8231	7588.91	0.550951	0.158189	3.48286	0.000496093	0.00731807	0.504301	0.144796
ENSG00000166340	TPP1	protein_coding	tripeptidyl peptidase 1 [Source:HGNC Symbol;Acc:HGNC:2073]	9.62224	10.9915	11.8154	7.97251	8.15865	8.81325	5718.55	0.378549	0.108691	3.4828	0.000496192	0.00731807	0.362712	0.104143
ENSG00000273749	CYFIP1	protein_coding	cytoplasmic FMR1 interacting protein 1 [Source:HGNC Symbol;Acc:HGNC:13759]	3.26158	2.67059	3.83929	4.50229	4.20193	5.15311	3772.13	-0.503917	0.1447	-3.48251	0.000496745	0.00732101	-0.467722	0.134303
ENSG00000154124	OTULIN	protein_coding	OTU deubiquitinase with linear linkage specificity [Source:HGNC Symbol;Acc:HGNC:25118]	19.7428	19.2545	18.6593	23.7575	25.5072	22.3642	17347.4	-0.313032	0.0898916	-3.48233	0.00049707	0.00732101	-0.303954	0.0872846
ENSG00000131781	FMO5	protein_coding	flavin containing dimethylaniline monoxygenase 5 [Source:HGNC Symbol;Acc:HGNC:3773]	0.204312	0.179921	0.237838	0.0984391	0.0638167	0.115059	82.5021	1.163	0.334023	3.48179	0.000498073	0.00733024	0.823414	0.236066
ENSG00000115602	IL1RL1	protein_coding	interleukin 1 receptor like 1 [Source:HGNC Symbol;Acc:HGNC:5998]	0.222446	0.287963	0.284842	0.408094	0.416352	0.643628	199.361	-0.885836	0.254432	-3.48163	0.000498376	0.00733024	-0.714814	0.205163
ENSG00000140750	ARHGAP17	protein_coding	Rho GTPase activating protein 17 [Source:HGNC Symbol;Acc:HGNC:18239]	9.16504	8.3565	9.14343	7.32212	6.52378	7.29421	7257.2	0.334949	0.0962234	3.48096	0.000499627	0.00734304	0.323866	0.093039
ENSG00000204936	CD177	protein_coding	CD177 molecule [Source:HGNC Symbol;Acc:HGNC:30072]	0.00449254	0.00916178	0.0205454	0.0686827	0.00907982	0.453229	21.435	-3.94751	1.13408	-3.4808	0.000499927	0.00734304	-0.587692	0.208111
ENSG00000197385	ZNF860	protein_coding	zinc finger protein 860 [Source:HGNC Symbol;Acc:HGNC:34513]	1.75649	2.60605	3.21613	0.92864	1.33624	1.81057	603.664	0.894209	0.256963	3.47992	0.000501568	0.00736213	0.718698	0.206508
ENSG00000131196	NFATC1	protein_coding	nuclear factor of activated T cells 1 [Source:HGNC Symbol;Acc:HGNC:7775]	3.71261	3.85436	4.53921	2.93071	2.93427	3.27898	2953.94	0.404832	0.11635	3.47943	0.000502476	0.00737045	0.385543	0.110804
ENSG00000176597	B3GNT5	protein_coding	UDP-GlcNAc:betaGal beta-1,3-N-acetylglucosaminyltransferase 5 [Source:HGNC Symbol;Acc:HGNC:15684]	0.147738	0.0962443	0.13763	0.320671	0.188002	0.261483	143.455	-1.01209	0.290932	-3.4788	0.000503661	0.00738281	-0.77077	0.221372
ENSG00000211951	IGHV2-26	IG_V_gene	immunoglobulin heavy variable 2-26 [Source:HGNC Symbol;Acc:HGNC:5575]	10.8812	8.68575	10.7262	6.36275	4.30403	6.9703	279.938	0.779239	0.224033	3.47823	0.000504729	0.00739343	0.657326	0.188894
ENSG00000104140	RHOV	protein_coding	ras homolog family member V [Source:HGNC Symbol;Acc:HGNC:18313]	0.114514	0.0824227	0.154028	0.576702	0.503727	0.196717	41.1809	-1.85657	0.533819	-3.4779	0.000505365	0.00739773	-0.897035	0.260063
ENSG00000174946	GPR171	protein_coding	G protein-coupled receptor 171 [Source:HGNC Symbol;Acc:HGNC:30057]	2.00799	1.90972	2.51619	1.24546	0.657771	1.42376	270.83	0.950247	0.273291	3.47705	0.000506963	0.0074161	0.744587	0.214059
ENSG00000127824	TUBA4A	protein_coding	tubulin alpha 4a [Source:HGNC Symbol;Acc:HGNC:12407]	46.2615	43.9994	40.9136	33.2276	36.4925	35.2713	13387.9	0.321176	0.0924073	3.47566	0.000509599	0.0074496	0.311349	0.0895798
ENSG00000157554	ERG	protein_coding	ETS transcription factor ERG [Source:HGNC Symbol;Acc:HGNC:3446]	0.111615	0.13178	0.0765664	0.272424	0.145443	0.328815	123.745	-1.22595	0.352762	-3.47527	0.000510335	0.00745531	-0.838689	0.241348
ENSG00000047579	DTNBP1	protein_coding	dystrobrevin binding protein 1 [Source:HGNC Symbol;Acc:HGNC:17328]	12.9463	13.2344	11.9481	10.1194	10.4869	9.119	3168.35	0.359315	0.10341	3.47466	0.000511498	0.00746566	0.345651	0.099477
ENSG00000116701	NCF2	protein_coding	neutrophil cytosolic factor 2 [Source:HGNC Symbol;Acc:HGNC:7661]	4.47001	3.28264	5.30772	7.4279	5.37012	7.5403	2211.26	-0.63883	0.183861	-3.47454	0.000511735	0.00746566	-0.567872	0.163432
ENSG00000142185	TRPM2	protein_coding	transient receptor potential cation channel subfamily M member 2 [Source:HGNC Symbol;Acc:HGNC:12339]	1.38582	1.12084	1.18282	0.846043	0.743485	0.940284	606.354	0.543524	0.156454	3.47402	0.00051272	0.00747498	0.498437	0.143455
ENSG00000013810	TACC3	protein_coding	transforming acidic coiled-coil containing protein 3 [Source:HGNC Symbol;Acc:HGNC:11524]	23.5641	24.4628	25.4279	20.0722	20.1535	20.3237	18128.5	0.278757	0.0802532	3.47346	0.000513786	0.00748545	0.272275	0.0783871
ENSG00000106415	GLCCI1	protein_coding	glucocorticoid induced 1 [Source:HGNC Symbol;Acc:HGNC:18713]	7.7768	6.86606	5.30817	5.22049	4.42057	4.27702	3573.63	0.519486	0.149602	3.47245	0.000515739	0.00750884	0.47979	0.13817
ENSG00000169224	GCSAML	protein_coding	germinal center associated signaling and motility like [Source:HGNC Symbol;Acc:HGNC:29583]	0.289738	0.193729	0.0912321	0.609973	0.650385	0.281625	151.855	-1.42495	0.410423	-3.47191	0.000516765	0.00751871	-0.874689	0.252758
ENSG00000277117		artifact	novel protein, similar to inducible T-cell co-stimulator ligand ICOSLG	0.995743	1.03983	1.24993	0.752405	0.582926	0.704949	264.274	0.687759	0.198135	3.47116	0.00051822	0.00753479	0.600628	0.172958
ENSG00000196878	LAMB3	protein_coding	laminin subunit beta 3 [Source:HGNC Symbol;Acc:HGNC:6490]	1.04759	1.7852	1.71072	1.82829	3.40312	2.84683	899.126	-0.830197	0.239213	-3.47054	0.000519411	0.00754272	-0.685181	0.197424
ENSG00000106399	RPA3	protein_coding	replication protein A3 [Source:HGNC Symbol;Acc:HGNC:10291]	23.2126	21.9509	20.9388	17.9069	18.2446	16.9176	5904.34	0.316864	0.0913017	3.47051	0.000519464	0.00754272	0.307392	0.0885723
ENSG00000104814	MAP4K1	protein_coding	mitogen-activated protein kinase kinase kinase kinase 1 [Source:HGNC Symbol;Acc:HGNC:6863]	39.9262	40.9716	34.7621	30.8133	31.4827	27.2839	12330.1	0.368662	0.106236	3.47022	0.000520033	0.0075459	0.353899	0.101982
ENSG00000171016	PYGO1	protein_coding	pygopus family PHD finger 1 [Source:HGNC Symbol;Acc:HGNC:30256]	0.0296223	0.0251707	0.0361252	0.0628988	0.0922986	0.0895659	46.3382	-1.42681	0.411357	-3.46854	0.00052329	0.00758605	-0.877596	0.252423
ENSG00000131242	RAB11FIP4	protein_coding	RAB11 family interacting protein 4 [Source:HGNC Symbol;Acc:HGNC:30267]	2.96175	2.33673	2.2181	1.96464	1.82774	1.53064	3016.53	0.497994	0.143579	3.46843	0.000523503	0.00758605	0.46273	0.133411
ENSG00000112514	CUTA	protein_coding	cutA divalent cation tolerance homolog [Source:HGNC Symbol;Acc:HGNC:21101]	28.7699	31.0271	25.2521	20.1321	23.8405	18.7752	4250.36	0.438782	0.126542	3.46749	0.000525346	0.00760146	0.414261	0.119469
ENSG00000067225	PKM	protein_coding	pyruvate kinase M1/2 [Source:HGNC Symbol;Acc:HGNC:9021]	167.505	163.401	162.303	196.604	207.692	192.615	143247	-0.275314	0.0793994	-3.46746	0.000525411	0.00760146	-0.269045	0.0775914
ENSG00000140443	IGF1R	protein_coding	insulin like growth factor 1 receptor [Source:HGNC Symbol;Acc:HGNC:5465]	0.94156	0.906422	0.61618	1.26274	1.30276	1.11545	1313.26	-0.579335	0.167083	-3.46735	0.000525623	0.00760146	-0.525131	0.151446
ENSG00000213057	C1orf220	lncRNA	chromosome 1 putative open reading frame 220 [Source:HGNC Symbol;Acc:HGNC:33805]	1.38181	1.03325	1.55693	0.734793	0.667833	0.91447	267.534	0.776764	0.224047	3.46697	0.000526354	0.00760693	0.655247	0.188898
ENSG00000249992	TMEM158	protein_coding	transmembrane protein 158 [Source:HGNC Symbol;Acc:HGNC:30293]	1.28714	1.84739	2.09232	3.42578	2.99595	2.41848	392.898	-0.75666	0.218266	-3.46668	0.000526921	0.00761003	-0.643341	0.185531
ENSG00000092758	COL9A3	protein_coding	collagen type IX alpha 3 chain [Source:HGNC Symbol;Acc:HGNC:2219]	0.475256	0.472896	0.590087	0.248043	0.199531	0.359626	174.055	0.927606	0.267671	3.46547	0.000529307	0.00763937	0.733461	0.211458
ENSG00000005206	SPPL2B	protein_coding	signal peptide peptidase like 2B [Source:HGNC Symbol;Acc:HGNC:30627]	3.09661	3.5226	3.34889	2.72093	2.56457	2.40229	2008	0.375013	0.108369	3.46053	0.000539116	0.00777575	0.35941	0.103858
ENSG00000181577	LINC03040	lncRNA	long intergenic non-protein coding RNA 3040 [Source:HGNC Symbol;Acc:HGNC:28692]	0.981576	0.744556	0.622251	1.61249	1.16329	1.11759	533.05	-0.729519	0.210893	-3.45919	0.000541804	0.00780929	-0.626466	0.181081
ENSG00000160445	ZER1	protein_coding	zyg-11 related cell cycle regulator [Source:HGNC Symbol;Acc:HGNC:30960]	4.94432	4.97412	6.58339	4.06981	3.58542	4.10991	1893.6	0.488277	0.141176	3.45864	0.000542904	0.00781992	0.454778	0.131485
ENSG00000128805	ARHGAP22	protein_coding	Rho GTPase activating protein 22 [Source:HGNC Symbol;Acc:HGNC:30320]	0.198474	0.185652	0.351065	0.404574	0.470752	0.539986	223.378	-0.943122	0.272879	-3.45619	0.000547859	0.00788603	-0.739557	0.21385
ENSG00000166598	HSP90B1	protein_coding	heat shock protein 90 beta family member 1 [Source:HGNC Symbol;Acc:HGNC:12028]	103.087	116.496	87.7889	71.1803	84.0871	73.5406	107608	0.425846	0.123248	3.45521	0.000549866	0.00790964	0.403208	0.116696
ENSG00000141682	PMAIP1	protein_coding	phorbol-12-myristate-13-acetate-induced protein 1 [Source:HGNC Symbol;Acc:HGNC:9108]	25.412	21.5309	27.1865	41.1562	30.5713	31.9103	5957.03	-0.483301	0.139999	-3.45217	0.000556093	0.00799388	-0.450653	0.130541
ENSG00000110218	PANX1	protein_coding	pannexin 1 [Source:HGNC Symbol;Acc:HGNC:8599]	9.66483	9.19525	9.62407	11.4313	12.3108	11.7982	2799.13	-0.319237	0.0925629	-3.44887	0.000562946	0.00808701	-0.309438	0.0897206
ENSG00000122359	ANXA11	protein_coding	annexin A11 [Source:HGNC Symbol;Acc:HGNC:535]	14.624	13.125	15.819	11.4665	10.9059	11.8162	10147.2	0.349779	0.101475	3.44694	0.000566975	0.00813947	0.336955	0.0977544
ENSG00000286619	PM20D1-AS1	lncRNA	PM20D1 antisense RNA 1 [Source:HGNC Symbol;Acc:HGNC:27633]	2.96329	2.49947	2.08213	1.65648	1.78121	1.8535	1225.88	0.511378	0.148393	3.4461	0.000568738	0.00815934	0.472886	0.137217
ENSG00000164949	GEM	protein_coding	GTP binding protein overexpressed in skeletal muscle [Source:HGNC Symbol;Acc:HGNC:4234]	0.814284	0.958693	1.4934	0.650252	0.508991	0.564597	202.565	0.923546	0.26814	3.44427	0.000572598	0.00820927	0.729562	0.211699
ENSG00000189060	H1-0	protein_coding	H1.0 linker histone [Source:HGNC Symbol;Acc:HGNC:4714]	5.30009	5.29633	4.46486	7.96665	6.24269	6.76551	1217.52	-0.478046	0.138855	-3.44277	0.000575793	0.00824959	-0.446239	0.129611
ENSG00000148346	LCN2	protein_coding	lipocalin 2 [Source:HGNC Symbol;Acc:HGNC:6526]	0.10446	0.0284038	0.0254784	0.440063	0.112599	0.369769	26.4421	-2.54817	0.740659	-3.44041	0.000580837	0.00831219	-0.81229	0.247739
ENSG00000090520	DNAJB11	protein_coding	DnaJ heat shock protein family (Hsp40) member B11 [Source:HGNC Symbol;Acc:HGNC:14889]	7.28456	7.74903	7.97238	5.61515	5.52551	6.65611	5870.18	0.37024	0.107616	3.44036	0.000580932	0.00831219	0.355043	0.103198
ENSG00000122966	CIT	protein_coding	citron rho-interacting serine/threonine kinase [Source:HGNC Symbol;Acc:HGNC:1985]	4.05727	3.98175	3.82042	3.14636	3.36736	3.18681	9454.05	0.289889	0.084295	3.43899	0.000583896	0.00834905	0.28247	0.0821375
ENSG00000163597	SNHG16	lncRNA	small nucleolar RNA host gene 16 [Source:HGNC Symbol;Acc:HGNC:44352]	50.9988	53.5459	48.962	60.955	69.2222	61.561	30569.1	-0.320841	0.0933139	-3.4383	0.000585379	0.00836471	-0.310837	0.0904042
ENSG00000182010	RTKN2	protein_coding	rhotekin 2 [Source:HGNC Symbol;Acc:HGNC:19364]	0.709343	0.903826	0.697586	0.537889	0.52414	0.538346	587.146	0.529405	0.153992	3.43787	0.000586306	0.00837242	0.486736	0.141565
ENSG00000178965	ERICH3	protein_coding	glutamate rich 3 [Source:HGNC Symbol;Acc:HGNC:25346]	0.229166	0.174612	0.109409	0.0834173	0.0801631	0.064629	100.321	1.16953	0.340299	3.43677	0.000588699	0.00840104	0.818191	0.237963
ENSG00000229162	RUNX3-AS1	lncRNA	RUNX3 antisense RNA 1 [Source:HGNC Symbol;Acc:HGNC:40513]	2.99551	4.14626	3.71922	8.45461	6.35552	4.47412	378.931	-0.827272	0.24074	-3.43637	0.00058957	0.0084079	-0.681208	0.198202
ENSG00000173221	GLRX	protein_coding	glutaredoxin [Source:HGNC Symbol;Acc:HGNC:4330]	12.7133	10.3797	8.82761	8.84022	6.53457	6.15196	5103.56	0.568424	0.165488	3.43483	0.000592924	0.00845015	0.516166	0.150274
ENSG00000071205	ARHGAP10	protein_coding	Rho GTPase activating protein 10 [Source:HGNC Symbol;Acc:HGNC:26099]	0.337932	0.616446	0.572805	0.736245	0.905432	0.894419	669.908	-0.731696	0.213036	-3.43461	0.00059341	0.00845149	-0.626565	0.182403
ENSG00000144645	OSBPL10	protein_coding	oxysterol binding protein like 10 [Source:HGNC Symbol;Acc:HGNC:16395]	3.34353	3.07049	4.04459	1.92271	1.88342	2.99904	3240.05	0.619731	0.180548	3.4325	0.000598041	0.00851182	0.55309	0.16113
ENSG00000223960	CHROMR	lncRNA	cholesterol induced regulator of metabolism RNA [Source:HGNC Symbol;Acc:HGNC:54059]	2.42532	2.91867	2.60659	2.18255	1.99203	1.77141	2643.67	0.419379	0.122222	3.4313	0.000600705	0.0085441	0.397433	0.115825
ENSG00000167912	TOX-DT	lncRNA	TOX divergent transcript [Source:HGNC Symbol;Acc:HGNC:55935]	1.00968	1.01585	0.979991	0.541908	0.74625	0.660636	314.345	0.624625	0.182134	3.42949	0.000604727	0.00859564	0.556405	0.162192
ENSG00000173890	GPR160	protein_coding	G protein-coupled receptor 160 [Source:HGNC Symbol;Acc:HGNC:23693]	36.8574	39.3128	33.3448	26.8941	31.2007	26.5755	13041.2	0.3712	0.108251	3.42906	0.00060568	0.00860353	0.355789	0.103757
ENSG00000119121	TRPM6	protein_coding	transient receptor potential cation channel subfamily M member 6 [Source:HGNC Symbol;Acc:HGNC:17995]	0.00483609	0	0	0.0369675	0.0207701	0.0171189	11.2306	-3.96971	1.15804	-3.42796	0.000608145	0.00863286	-0.656291	0.216527
ENSG00000105281	SLC1A5	protein_coding	solute carrier family 1 member 5 [Source:HGNC Symbol;Acc:HGNC:10943]	51.0295	48.2508	47.8729	77.464	66.9556	54.8766	17695.9	-0.437551	0.127671	-3.42719	0.00060987	0.00865165	-0.412687	0.120416
ENSG00000064666	CNN2	protein_coding	calponin 2 [Source:HGNC Symbol;Acc:HGNC:2156]	91.5638	92.4646	111.632	59.8614	71.0809	83.1509	28443.9	0.465681	0.135901	3.42663	0.000611121	0.00865948	0.435923	0.127216
ENSG00000197497	ZNF665	protein_coding	zinc finger protein 665 [Source:HGNC Symbol;Acc:HGNC:25885]	0.940226	0.77234	0.752978	0.591665	0.567424	0.544784	485.818	0.533171	0.155602	3.42651	0.000611401	0.00865948	0.489367	0.142799
ENSG00000177628	GBA1	protein_coding	glucosylceramidase beta 1 [Source:HGNC Symbol;Acc:HGNC:4177]	7.15073	6.76632	6.78839	5.52119	5.54506	5.50032	2084.33	0.321721	0.0938947	3.42641	0.000611626	0.00865948	0.311568	0.0909303
ENSG00000177455	CD19	protein_coding	CD19 molecule [Source:HGNC Symbol;Acc:HGNC:1633]	59.1463	63.7293	66.7815	50.239	50.214	52.9911	14100.9	0.305674	0.0892952	3.42319	0.000618915	0.00874664	0.296923	0.0867387
ENSG00000086189	DIMT1	protein_coding	DIM1 rRNA methyltransferase and ribosome maturation factor [Source:HGNC Symbol;Acc:HGNC:30217]	5.34725	5.07261	4.93713	6.30518	6.77116	6.06221	5806.75	-0.317554	0.0927671	-3.42314	0.000619031	0.00874664	-0.307765	0.0899068
ENSG00000101400	SNTA1	protein_coding	syntrophin alpha 1 [Source:HGNC Symbol;Acc:HGNC:11167]	2.4079	2.51164	2.17019	1.43458	1.8491	1.20557	392.452	0.660363	0.192918	3.42303	0.000619274	0.00874664	0.580461	0.169546
ENSG00000160326	SLC2A6	protein_coding	solute carrier family 2 member 6 [Source:HGNC Symbol;Acc:HGNC:11011]	5.2126	4.94921	4.92603	7.43655	6.893	5.82185	1907.45	-0.417159	0.12187	-3.42297	0.000619404	0.00874664	-0.395447	0.115525
ENSG00000165617	DACT1	protein_coding	dishevelled binding antagonist of beta catenin 1 [Source:HGNC Symbol;Acc:HGNC:17748]	1.01108	0.78867	1.20864	1.50744	1.39172	1.84744	544.946	-0.657578	0.192149	-3.42222	0.000621111	0.00876502	-0.578639	0.169045
ENSG00000155090	KLF10	protein_coding	KLF transcription factor 10 [Source:HGNC Symbol;Acc:HGNC:11810]	9.46817	9.52682	8.87019	13.4508	12.8338	10.536	3788.91	-0.4019	0.117446	-3.42201	0.000621608	0.0087663	-0.382402	0.111747
ENSG00000121060	TRIM25	protein_coding	tripartite motif containing 25 [Source:HGNC Symbol;Acc:HGNC:12932]	12.0732	12.0003	11.2154	10.0819	9.13229	7.85238	11869.1	0.382781	0.111876	3.42147	0.00062283	0.00877779	0.365855	0.106929
ENSG00000289635		lncRNA	novel transcript	1.5856	1.99169	1.22607	0.585531	0.843735	1.00324	160.948	0.978197	0.286215	3.41771	0.000631513	0.00889436	0.750734	0.219504
ENSG00000214530	STARD10	protein_coding	StAR related lipid transfer domain containing 10 [Source:HGNC Symbol;Acc:HGNC:10666]	0.84259	0.875842	1.08243	1.37849	1.34197	1.38754	431.687	-0.551563	0.161396	-3.41744	0.000632129	0.00889723	-0.503137	0.147194
ENSG00000178585	CTNNBIP1	protein_coding	catenin beta interacting protein 1 [Source:HGNC Symbol;Acc:HGNC:16913]	2.90596	3.04796	2.96238	2.29683	2.1562	2.2918	801.618	0.402465	0.117805	3.41638	0.000634604	0.00892624	0.382828	0.11205
ENSG00000124571	XPO5	protein_coding	exportin 5 [Source:HGNC Symbol;Acc:HGNC:17675]	19.5648	20.7299	18.7687	25.4491	25.9505	22.6569	17306.9	-0.326344	0.0955425	-3.4157	0.000636192	0.00894274	-0.315693	0.092424
ENSG00000177410	ZFAS1	lncRNA	ZNFX1 antisense RNA 1 [Source:HGNC Symbol;Acc:HGNC:33101]	5.44299	6.11839	6.05062	7.24642	7.22668	7.45468	5039.93	-0.316206	0.0925854	-3.41529	0.000637133	0.00895014	-0.306496	0.0897415
ENSG00000087269	NOP14	protein_coding	NOP14 nucleolar protein [Source:HGNC Symbol;Acc:HGNC:16821]	51.0695	60.2162	55.9166	65.8645	77.849	71.0233	20837.7	-0.360979	0.105726	-3.4143	0.000639464	0.00897704	-0.346657	0.101531
ENSG00000063322	MED29	protein_coding	mediator complex subunit 29 [Source:HGNC Symbol;Acc:HGNC:23074]	11.682	11.3006	12.4458	9.51628	9.42074	9.65652	3767.69	0.309289	0.0906299	3.41266	0.000643327	0.00902539	0.300176	0.0879589
ENSG00000129465	RIPK3	protein_coding	receptor interacting serine/threonine kinase 3 [Source:HGNC Symbol;Acc:HGNC:10021]	1.6763	2.17607	2.23844	1.16122	1.49571	1.36161	500.403	0.600063	0.175946	3.41049	0.000648464	0.00909156	0.538456	0.157854
ENSG00000226711	FAM66C	lncRNA	family with sequence similarity 66 member C [Source:HGNC Symbol;Acc:HGNC:21644]	0.427176	0.42745	0.438825	0.321663	0.230337	0.235564	222.445	0.717177	0.210298	3.41029	0.000648927	0.00909215	0.616379	0.18066
ENSG00000102119	EMD	protein_coding	emerin [Source:HGNC Symbol;Acc:HGNC:3331]	15.8166	16.9968	14.9711	19.658	22.2158	19.4548	3336.94	-0.360055	0.105608	-3.40936	0.000651153	0.00911741	-0.345799	0.101426
ENSG00000103196	CRISPLD2	protein_coding	cysteine rich secretory protein LCCL domain containing 2 [Source:HGNC Symbol;Acc:HGNC:25248]	0.00697975	0.0170808	0.012768	0.0554879	0.0409094	0.0543555	22.895	-2.03461	0.596995	-3.40809	0.000654204	0.00915169	-0.874881	0.258703
ENSG00000177606	JUN	protein_coding	Jun proto-oncogene, AP-1 transcription factor subunit [Source:HGNC Symbol;Acc:HGNC:6204]	26.5995	28.8519	29.6336	43.1023	36.029	33.1662	10965.4	-0.400268	0.11745	-3.40798	0.00065445	0.00915169	-0.380849	0.111752
ENSG00000170365	SMAD1	protein_coding	SMAD family member 1 [Source:HGNC Symbol;Acc:HGNC:6767]	0.0846047	0.11822	0.141869	0.239528	0.196326	0.250957	112.174	-0.993274	0.291491	-3.40756	0.000655454	0.0091598	-0.755916	0.221536
ENSG00000141526	SLC16A3	protein_coding	solute carrier family 16 member 3 [Source:HGNC Symbol;Acc:HGNC:10924]	2.04336	2.33387	2.37526	3.15827	2.96724	2.71562	2207.8	-0.388479	0.114054	-3.40611	0.000658955	0.00920276	-0.370657	0.108819
ENSG00000178343	SHISA3	protein_coding	shisa family member 3 [Source:HGNC Symbol;Acc:HGNC:25159]	0.698848	0.790683	0.38527	1.53187	2.34599	0.715875	230.248	-1.29326	0.37988	-3.40439	0.000663108	0.00925478	-0.841184	0.247609
ENSG00000090376	IRAK3	protein_coding	interleukin 1 receptor associated kinase 3 [Source:HGNC Symbol;Acc:HGNC:17020]	2.15224	1.58743	2.42079	3.24244	2.45665	3.8245	2329.27	-0.628431	0.184612	-3.40407	0.000663892	0.00925972	-0.558121	0.163952
ENSG00000173334	TRIB1	protein_coding	tribbles pseudokinase 1 [Source:HGNC Symbol;Acc:HGNC:16891]	15.0788	15.0214	11.6837	11.5215	9.70824	8.46331	4491.3	0.492898	0.144831	3.40326	0.000665875	0.00928138	0.457428	0.134408
ENSG00000287286		lncRNA	novel transcript, antisense to RUBCN	0.0784832	0.0595942	0.0855301	0.00850967	0.0269994	0.0236439	28.8509	1.91461	0.562706	3.4025	0.000667715	0.00930103	0.87774	0.259698
ENSG00000102034	ELF4	protein_coding	E74 like ETS transcription factor 4 [Source:HGNC Symbol;Acc:HGNC:3319]	11.0806	9.53263	10.5968	8.53553	8.08548	8.12487	4492.17	0.334906	0.0984378	3.40221	0.000668438	0.00930449	0.323326	0.0950334
ENSG00000264230	ANXA8L1	protein_coding	annexin A8 like 1 [Source:HGNC Symbol;Acc:HGNC:23334]	0	0	0.021327	0.0792172	0.0824708	0.110052	12.8487	-3.62663	1.06601	-3.40205	0.000668826	0.00930449	-0.671428	0.220686
ENSG00000198369	SPRED2	protein_coding	sprouty related EVH1 domain containing 2 [Source:HGNC Symbol;Acc:HGNC:17722]	1.30427	1.6799	2.37665	2.68334	2.75642	2.99811	1164.46	-0.653945	0.192404	-3.39881	0.000676803	0.00940939	-0.575237	0.169233
ENSG00000185156	MFSD6L	protein_coding	major facilitator superfamily domain containing 6 like [Source:HGNC Symbol;Acc:HGNC:26656]	0.344866	0.276295	0.31543	0.0803409	0.154337	0.108997	44.2759	1.44711	0.426035	3.39669	0.000682073	0.00947655	0.86523	0.254397
ENSG00000106003	LFNG	protein_coding	LFNG O-fucosylpeptide 3-beta-N-acetylglucosaminyltransferase [Source:HGNC Symbol;Acc:HGNC:6560]	1.6381	1.61761	2.25481	2.68712	2.59244	2.79636	716.461	-0.55063	0.16214	-3.39601	0.000683756	0.00949383	-0.501878	0.147764
ENSG00000153976	HS3ST3A1	protein_coding	heparan sulfate-glucosamine 3-sulfotransferase 3A1 [Source:HGNC Symbol;Acc:HGNC:5196]	0.11926	0.22735	0.239504	0.314448	0.54233	0.435926	123.471	-1.14006	0.336098	-3.39206	0.000693688	0.00962554	-0.803756	0.236835
ENSG00000102393	GLA	protein_coding	galactosidase alpha [Source:HGNC Symbol;Acc:HGNC:4296]	11.1415	9.45982	8.52489	8.08416	6.78256	6.39689	4785.33	0.453988	0.133947	3.3893	0.000700714	0.00971678	0.425751	0.125616
ENSG00000055130	CUL1	protein_coding	cullin 1 [Source:HGNC Symbol;Acc:HGNC:2551]	40.4589	36.3959	38.8639	48.1034	45.9603	47.4737	16373.9	-0.290553	0.0857374	-3.38888	0.000701795	0.00972552	-0.282868	0.0834694
ENSG00000132330	SCLY	protein_coding	selenocysteine lyase [Source:HGNC Symbol;Acc:HGNC:18161]	0.829458	0.668478	0.736065	0.944167	1.01487	1.11829	952.451	-0.462405	0.136456	-3.38867	0.000702336	0.00972676	-0.432633	0.127662
ENSG00000170848	PSG6	protein_coding	pregnancy specific beta-1-glycoprotein 6 [Source:HGNC Symbol;Acc:HGNC:9523]	0.0303144	0.0176632	0.00990246	0.0507589	0.122536	0.0862291	24.9754	-2.17137	0.640826	-3.38839	0.000703033	0.00973017	-0.85132	0.256154
ENSG00000165025	SYK	protein_coding	spleen associated tyrosine kinase [Source:HGNC Symbol;Acc:HGNC:11491]	78.4333	75.61	95.087	47.28	55.1067	71.596	33792.6	0.517934	0.152896	3.38749	0.000705353	0.00975463	0.476739	0.140735
ENSG00000272841	MAP3K4-AS1	lncRNA	MAP3K4 antisense RNA 1 [Source:HGNC Symbol;Acc:HGNC:55048]	1.47096	1.96441	1.81229	1.11882	1.09821	1.13659	267.003	0.645809	0.190653	3.38735	0.000705704	0.00975463	0.569324	0.16801
ENSG00000240137	ERICH6-AS1	lncRNA	ERICH6 antisense RNA 1 [Source:HGNC Symbol;Acc:HGNC:41205]	0.560252	0.530044	0.443755	0.335545	0.322964	0.303271	220.874	0.67348	0.198921	3.38566	0.000710065	0.00980862	0.587516	0.173457
ENSG00000197872	CYRIA	protein_coding	CYFIP related Rac1 interactor A [Source:HGNC Symbol;Acc:HGNC:25373]	10.4638	8.66834	6.90413	7.16945	5.19118	4.58213	3589.4	0.619957	0.183123	3.38546	0.000710593	0.00980964	0.551572	0.162925
ENSG00000134775	FHOD3	protein_coding	formin homology 2 domain containing 3 [Source:HGNC Symbol;Acc:HGNC:26178]	0.0956855	0.125443	0.116274	0.185295	0.19477	0.255241	121.243	-0.914588	0.270207	-3.38476	0.000712393	0.00982819	-0.720265	0.212535
ENSG00000233527	ZNF529-AS1	lncRNA	ZNF529 antisense RNA 1 [Source:HGNC Symbol;Acc:HGNC:51275]	1.69101	1.39304	1.59944	1.14178	1.03083	1.09078	445.989	0.521452	0.154113	3.38356	0.000715515	0.00986361	0.479372	0.141653
ENSG00000123545	NDUFAF4	protein_coding	NADH:ubiquinone oxidoreductase complex assembly factor 4 [Source:HGNC Symbol;Acc:HGNC:21034]	10.4995	9.35828	9.54347	12.6129	12.4924	11.959	2596.12	-0.334094	0.0987443	-3.38343	0.000715874	0.00986361	-0.322472	0.0953082
ENSG00000168487	BMP1	protein_coding	bone morphogenetic protein 1 [Source:HGNC Symbol;Acc:HGNC:1067]	0.232765	0.304697	0.296331	0.339826	0.532423	0.668065	257.196	-0.886506	0.262061	-3.38283	0.000717439	0.00987357	-0.70698	0.2089
ENSG00000113407	TARS1	protein_coding	threonyl-tRNA synthetase 1 [Source:HGNC Symbol;Acc:HGNC:11572]	79.3919	73.1368	70.0339	102.384	92.305	87.0071	32906.7	-0.339919	0.100485	-3.38278	0.000717572	0.00987357	-0.327689	0.0968698
ENSG00000117519	CNN3	protein_coding	calponin 3 [Source:HGNC Symbol;Acc:HGNC:2157]	7.34048	9.9404	7.7696	9.97668	13.742	12.2957	2605.15	-0.523907	0.154882	-3.38262	0.00071797	0.00987357	-0.481234	0.142264
ENSG00000230805		lncRNA	novel transcript	0.140945	0.304543	0.460411	0.0581453	0.101737	0.12473	60.4438	1.6679	0.493273	3.38129	0.000721455	0.00991518	0.872736	0.259565
ENSG00000132669	RIN2	protein_coding	Ras and Rab interactor 2 [Source:HGNC Symbol;Acc:HGNC:18750]	0.0564395	0.147984	0.180677	0.202703	0.359861	0.387679	169.309	-1.30221	0.385204	-3.38058	0.000723327	0.00993458	-0.839196	0.248596
ENSG00000164938	TP53INP1	protein_coding	tumor protein p53 inducible nuclear protein 1 [Source:HGNC Symbol;Acc:HGNC:18022]	20.5274	21.8268	15.9307	15.8569	13.6859	11.0891	8556.72	0.520556	0.154028	3.37963	0.000725842	0.00996278	0.478584	0.141609
ENSG00000115053	NCL	protein_coding	nucleolin [Source:HGNC Symbol;Acc:HGNC:7667]	217.178	222.038	200.324	248.727	276.381	263.453	195256	-0.30219	0.0894672	-3.37766	0.000731044	0.0100278	-0.293507	0.0868963
ENSG00000107902	LHPP	protein_coding	phospholysine phosphohistidine inorganic pyrophosphate phosphatase [Source:HGNC Symbol;Acc:HGNC:30042]	1.39102	1.27098	1.35212	0.931264	0.931614	0.992035	429.093	0.491273	0.145476	3.377	0.000732801	0.0100449	0.455639	0.134901
ENSG00000142089	IFITM3	protein_coding	interferon induced transmembrane protein 3 [Source:HGNC Symbol;Acc:HGNC:5414]	4.65842	3.89327	3.59594	6.78728	5.03138	5.58196	1288.22	-0.518583	0.15357	-3.37684	0.000733225	0.0100449	-0.476996	0.141249
ENSG00000127527	EPS15L1	protein_coding	epidermal growth factor receptor pathway substrate 15 like 1 [Source:HGNC Symbol;Acc:HGNC:24634]	6.99092	7.31256	7.00192	5.39329	5.67915	6.08398	4970.92	0.312292	0.092507	3.37587	0.000735825	0.0100742	0.302717	0.0896702
ENSG00000184307	ZDHHC23	protein_coding	zinc finger DHHC-type palmitoyltransferase 23 [Source:HGNC Symbol;Acc:HGNC:28654]	2.41046	2.75598	2.26446	3.47276	3.56895	2.95337	1909.19	-0.427644	0.126692	-3.37546	0.000736933	0.0100829	-0.40369	0.119594
ENSG00000165152	PGAP4	protein_coding	post-GPI attachment to proteins GalNAc transferase 4 [Source:HGNC Symbol;Acc:HGNC:28180]	0.106158	0.0694406	0.0842728	0.191897	0.135615	0.350964	79.8191	-1.38699	0.410936	-3.37521	0.000737604	0.0100857	-0.852185	0.252677
ENSG00000115523	GNLY	protein_coding	granulysin [Source:HGNC Symbol;Acc:HGNC:4414]	0.339236	0.271519	0.263572	0.988929	0.390733	0.590733	132.874	-1.17215	0.347415	-3.37393	0.00074103	0.010121	-0.809644	0.239998
ENSG00000152270	PDE3B	protein_coding	phosphodiesterase 3B [Source:HGNC Symbol;Acc:HGNC:8779]	1.84701	2.67585	2.33642	1.4791	1.60467	1.76311	2086.28	0.500762	0.148422	3.3739	0.000741118	0.010121	0.463059	0.137243
ENSG00000008118	CAMK1G	protein_coding	calcium/calmodulin dependent protein kinase IG [Source:HGNC Symbol;Acc:HGNC:14585]	0.0667942	0.129405	0.146623	0.36081	0.506238	0.165507	70.1671	-1.58683	0.470577	-3.3721	0.000745979	0.0101809	-0.867679	0.258566
ENSG00000177885	GRB2	protein_coding	growth factor receptor bound protein 2 [Source:HGNC Symbol;Acc:HGNC:4566]	98.4024	88.5238	88.725	77.1154	75.3213	71.2975	36102.5	0.301069	0.0893106	3.37103	0.000748865	0.0102138	0.292447	0.0867529
ENSG00000149311	ATM	protein_coding	ATM serine/threonine kinase [Source:HGNC Symbol;Acc:HGNC:795]	6.76818	6.06685	6.90757	4.87479	5.04947	5.66346	21221.9	0.340877	0.101152	3.36994	0.000751833	0.0102478	0.328455	0.0974659
ENSG00000117475	BLZF1	protein_coding	basic leucine zipper nuclear factor 1 [Source:HGNC Symbol;Acc:HGNC:1065]	3.92501	3.68178	3.70176	2.7994	2.95495	3.01771	1175.89	0.366135	0.108663	3.36947	0.000753133	0.0102591	0.350825	0.104115
ENSG00000198467	TPM2	protein_coding	tropomyosin 2 [Source:HGNC Symbol;Acc:HGNC:12011]	1.38976	2.39623	2.97662	2.85782	4.53786	4.89785	929.821	-0.862076	0.255908	-3.36869	0.000755269	0.0102817	-0.69396	0.206009
ENSG00000082397	EPB41L3	protein_coding	erythrocyte membrane protein band 4.1 like 3 [Source:HGNC Symbol;Acc:HGNC:3380]	0.0346106	0.0724398	0.0458185	0.100257	0.0846776	0.227298	105.711	-1.43438	0.425826	-3.36846	0.000755896	0.0102837	-0.855721	0.254728
ENSG00000255750		lncRNA	novel transcript, antisense to SSPN	0.032431	0.0188964	0	0.0991619	0.0936369	0.209099	16.6676	-2.9889	0.8874	-3.36815	0.000756748	0.0102888	-0.732581	0.234813
ENSG00000144366	GULP1	protein_coding	GULP PTB domain containing engulfment adaptor 1 [Source:HGNC Symbol;Acc:HGNC:18649]	0.0101748	0.016977	0.0160745	0.030168	0.0841259	0.0409282	36.5541	-1.84249	0.547121	-3.36761	0.000758236	0.0103026	-0.867913	0.25994
ENSG00000114993	RTKN	protein_coding	rhotekin [Source:HGNC Symbol;Acc:HGNC:10466]	1.94628	2.29675	2.14833	2.65362	2.94479	2.85166	1181.01	-0.402952	0.119683	-3.36682	0.000760404	0.0103255	-0.382691	0.113661
ENSG00000188015	S100A3	protein_coding	S100 calcium binding protein A3 [Source:HGNC Symbol;Acc:HGNC:10493]	0	0	0.0846148	0.323274	0.293815	0.374254	13.8714	-3.50875	1.04266	-3.3652	0.000764878	0.0103797	-0.664224	0.221135
ENSG00000066336	SPI1	protein_coding	Spi-1 proto-oncogene [Source:HGNC Symbol;Acc:HGNC:11241]	14.5797	14.4275	16.6591	11.4336	10.3618	12.7481	2508.33	0.402571	0.119646	3.36468	0.000766314	0.0103927	0.382344	0.113632
ENSG00000138606	SHF	protein_coding	Src homology 2 domain containing F [Source:HGNC Symbol;Acc:HGNC:25116]	0.387559	0.383625	0.563849	1.07182	0.56571	0.832358	286.039	-0.886317	0.263554	-3.36294	0.000771169	0.010452	-0.705173	0.209618
ENSG00000288953		lncRNA	novel transcript	4.37614	4.06363	4.07256	2.89264	2.87663	3.12823	429.288	0.491157	0.146085	3.36214	0.00077342	0.0104759	0.455253	0.135383
ENSG00000120279	MYCT1	protein_coding	MYC target 1 [Source:HGNC Symbol;Acc:HGNC:23172]	0.117381	0.100988	0.0805217	0.254227	0.233531	0.246708	47.9978	-1.29965	0.38661	-3.36165	0.000774786	0.0104878	-0.836884	0.248369
ENSG00000145901	TNIP1	protein_coding	TNFAIP3 interacting protein 1 [Source:HGNC Symbol;Acc:HGNC:16903]	36.2638	35.3512	39.421	48.1946	48.1997	42.5542	22199.6	-0.323467	0.096259	-3.36039	0.000778338	0.0105293	-0.312756	0.0930714
ENSG00000099958	DERL3	protein_coding	derlin 3 [Source:HGNC Symbol;Acc:HGNC:14236]	4.62618	4.75597	3.63411	3.55121	2.76651	2.75435	1285.34	0.520852	0.155064	3.35894	0.000782419	0.0105779	0.47833	0.142401
ENSG00000257924	LINC02416	lncRNA	long intergenic non-protein coding RNA 2416 [Source:HGNC Symbol;Acc:HGNC:53345]	27.0248	28.1859	25.923	19.5934	22.5259	19.5807	1182.37	0.395139	0.11768	3.35775	0.00078581	0.010617	0.375896	0.111946
ENSG00000175221	MED16	protein_coding	mediator complex subunit 16 [Source:HGNC Symbol;Acc:HGNC:17556]	11.4384	13.4483	14.0401	9.10377	10.6651	9.95002	4442.83	0.389429	0.116008	3.35692	0.000788172	0.0106423	0.370976	0.11051
ENSG00000204420	MPIG6B	protein_coding	megakaryocyte and platelet inhibitory receptor G6b [Source:HGNC Symbol;Acc:HGNC:13937]	0.151373	0.015435	0.0692262	0.408844	0.183563	0.388478	54.789	-2.05514	0.612597	-3.35479	0.000794244	0.0107176	-0.841806	0.257178
ENSG00000108622	ICAM2	protein_coding	intercellular adhesion molecule 2 [Source:HGNC Symbol;Acc:HGNC:5345]	1.24066	1.02393	1.20373	1.93866	1.55506	1.6287	427.076	-0.561848	0.16754	-3.35352	0.000797914	0.0107575	-0.509036	0.151762
ENSG00000253293	HOXA10	protein_coding	homeobox A10 [Source:HGNC Symbol;Acc:HGNC:5100]	0.0539687	0.0611444	0.0987244	0.158905	0.187852	0.244106	45.7283	-1.46337	0.43638	-3.35342	0.000798198	0.0107575	-0.858195	0.25561
ENSG00000176018	LYSMD3	protein_coding	LysM domain containing 3 [Source:HGNC Symbol;Acc:HGNC:26969]	12.3434	12.2964	12.2155	10.2001	9.60202	10.3454	4579.93	0.289743	0.0864204	3.35272	0.000800222	0.010778	0.28196	0.0840984
ENSG00000133316	WDR74	protein_coding	WD repeat domain 74 [Source:HGNC Symbol;Acc:HGNC:25529]	11.7217	12.1844	11.8199	14.5022	15.6245	13.9861	5197.85	-0.304153	0.0907311	-3.35225	0.000801577	0.0107857	-0.295172	0.0880514
ENSG00000039560	RAI14	protein_coding	retinoic acid induced 14 [Source:HGNC Symbol;Acc:HGNC:14873]	0.730121	1.36936	1.49786	1.57496	2.35272	2.34187	1146.66	-0.801312	0.239042	-3.35218	0.00080179	0.0107857	-0.661516	0.19734
ENSG00000111252	SH2B3	protein_coding	SH2B adaptor protein 3 [Source:HGNC Symbol;Acc:HGNC:29605]	14.4059	11.8832	13.8371	20.6573	16.5554	16.4695	8206.87	-0.419814	0.125269	-3.35129	0.000804346	0.0108133	-0.396799	0.118401
ENSG00000109452	INPP4B	protein_coding	inositol polyphosphate-4-phosphatase type II B [Source:HGNC Symbol;Acc:HGNC:6075]	0.125174	0.151762	0.15498	0.23571	0.190512	0.299223	258.356	-0.749043	0.223574	-3.35032	0.000807191	0.0108401	-0.632263	0.188624
ENSG00000099860	GADD45B	protein_coding	growth arrest and DNA damage inducible beta [Source:HGNC Symbol;Acc:HGNC:4096]	21.4597	21.4365	22.5523	42.4246	30.1439	24.5115	5326.78	-0.568674	0.16974	-3.35027	0.000807342	0.0108401	-0.513936	0.153402
ENSG00000184584	STING1	protein_coding	stimulator of interferon response cGAMP interactor 1 [Source:HGNC Symbol;Acc:HGNC:27962]	1.35283	1.75973	1.56577	1.99032	2.20983	2.36159	826.718	-0.488548	0.145848	-3.34971	0.000808975	0.0108539	-0.452938	0.135206
ENSG00000183943	PRKX	protein_coding	protein kinase cAMP-dependent X-linked catalytic subunit [Source:HGNC Symbol;Acc:HGNC:9441]	13.8885	11.6528	11.6916	10.1489	9.47888	9.53882	6639.57	0.35226	0.105166	3.34957	0.000809375	0.0108539	0.338425	0.101035
ENSG00000154914	USP43	protein_coding	ubiquitin specific peptidase 43 [Source:HGNC Symbol;Acc:HGNC:20072]	0.485333	0.617481	0.445906	0.72193	0.941133	0.799019	312.583	-0.669765	0.200111	-3.34697	0.000816988	0.0109492	-0.583379	0.174253
ENSG00000173198	CYSLTR1	protein_coding	cysteinyl leukotriene receptor 1 [Source:HGNC Symbol;Acc:HGNC:17451]	7.10557	8.41586	9.45004	4.38309	5.90337	6.77044	3586.67	0.549768	0.164333	3.34546	0.000821476	0.0110025	0.499873	0.149416
ENSG00000197714	ZNF460	protein_coding	zinc finger protein 460 [Source:HGNC Symbol;Acc:HGNC:21628]	49.4396	41.1077	57.5431	64.99	65.1413	67.7656	21241.8	-0.418235	0.125045	-3.34466	0.000823825	0.0110271	-0.395384	0.118213
ENSG00000143207	COP1	protein_coding	COP1 E3 ubiquitin ligase [Source:HGNC Symbol;Acc:HGNC:17440]	18.3735	16.689	18.2071	15.0652	14.0444	13.9261	6166.55	0.307876	0.0920972	3.34295	0.000828929	0.0110885	0.298518	0.0892973
ENSG00000145247	OCIAD2	protein_coding	OCIA domain containing 2 [Source:HGNC Symbol;Acc:HGNC:28685]	11.8666	12.319	12.2375	9.23399	9.97422	10.0339	2499.43	0.316674	0.0947362	3.3427	0.000829684	0.0110918	0.306507	0.0916933
ENSG00000173598	NUDT4	protein_coding	nudix hydrolase 4 [Source:HGNC Symbol;Acc:HGNC:8051]	15.7929	14.9013	14.6012	18.6456	19.1368	17.5558	15546.9	-0.288895	0.0864335	-3.3424	0.000830583	0.0110969	-0.281132	0.0841108
ENSG00000073060	SCARB1	protein_coding	scavenger receptor class B member 1 [Source:HGNC Symbol;Acc:HGNC:1664]	12.8198	13.9786	11.0242	8.22877	10.6795	9.17186	15039.7	0.429673	0.128577	3.34176	0.000832476	0.0111097	0.404929	0.121172
ENSG00000288965		lncRNA	novel transcript, sense intronic to CAMK4	0.220819	0.255183	0.14138	0.840227	0.416541	0.462481	54.0873	-1.47977	0.442816	-3.34173	0.000832571	0.0111097	-0.855208	0.256348
ENSG00000126457	PRMT1	protein_coding	protein arginine methyltransferase 1 [Source:HGNC Symbol;Acc:HGNC:5187]	45.318	44.392	42.7195	53.4894	58.4866	51.2445	21736.3	-0.301585	0.0902838	-3.34041	0.000836536	0.0111544	-0.292765	0.0876432
ENSG00000136352	NKX2-1	protein_coding	NK2 homeobox 1 [Source:HGNC Symbol;Acc:HGNC:11825]	0	0	0.0160598	0.0787417	0.053231	0.0870156	11.404	-3.7211	1.11401	-3.34028	0.000836953	0.0111544	-0.650174	0.217683
ENSG00000180376	CCDC66	protein_coding	coiled-coil domain containing 66 [Source:HGNC Symbol;Acc:HGNC:27709]	2.81036	2.91932	2.70842	3.49138	3.35525	3.73055	2706.82	-0.326258	0.0977257	-3.33851	0.000842292	0.0112186	-0.315134	0.0943925
ENSG00000189007	ADAT2	protein_coding	adenosine deaminase tRNA specific 2 [Source:HGNC Symbol;Acc:HGNC:21172]	4.36274	4.99495	4.97205	5.79074	6.52493	5.96138	3597.39	-0.350935	0.105173	-3.33675	0.000847652	0.0112817	-0.337151	0.101041
ENSG00000237520	LINC02971	lncRNA	long intergenic non-protein coding RNA 2971 [Source:HGNC Symbol;Acc:HGNC:56012]	0.775802	0.83949	0.970247	1.533	1.99995	1.66733	83.7857	-1.00642	0.301636	-3.33654	0.000848272	0.0112817	-0.753187	0.225335
ENSG00000291054		lncRNA	novel transcript	0.188382	0.162151	0.275237	0.341612	0.442545	0.430847	128.195	-0.954847	0.286195	-3.33636	0.000848845	0.0112817	-0.733001	0.21945
ENSG00000269001	ZNF818P	transcribed_unprocessed_pseudogene	zinc finger protein 818, pseudogene [Source:HGNC Symbol;Acc:HGNC:33265]	0.780825	0.80551	0.655592	0.472521	0.480832	0.453465	203.821	0.671898	0.201392	3.33627	0.00084912	0.0112817	0.584279	0.175047
ENSG00000155093	PTPRN2	protein_coding	protein tyrosine phosphatase receptor type N2 [Source:HGNC Symbol;Acc:HGNC:9677]	0.775274	0.587643	0.368147	0.31933	0.32817	0.194289	191.681	1.04143	0.312293	3.33477	0.000853688	0.0113354	0.764861	0.22939
ENSG00000170954	ZNF415	protein_coding	zinc finger protein 415 [Source:HGNC Symbol;Acc:HGNC:20636]	0.858584	0.851483	1.01121	0.431545	0.701241	0.460568	250.013	0.773684	0.232144	3.33278	0.000859833	0.01141	0.645119	0.193495
ENSG00000132274	TRIM22	protein_coding	tripartite motif containing 22 [Source:HGNC Symbol;Acc:HGNC:16379]	17.8226	14.411	15.2375	13.819	10.2245	10.4743	15781	0.459738	0.137965	3.33228	0.000861388	0.0114236	0.429518	0.128896
ENSG00000115317	HTRA2	protein_coding	HtrA serine peptidase 2 [Source:HGNC Symbol;Acc:HGNC:14348]	15.2144	16.0594	17.2208	19.5388	20.8505	19.7757	5671.7	-0.310995	0.0933968	-3.32983	0.000868998	0.0115174	-0.301282	0.0904792
ENSG00000166401	SERPINB8	protein_coding	serpin family B member 8 [Source:HGNC Symbol;Acc:HGNC:8952]	5.37602	4.79947	5.19228	7.91235	6.44403	6.11414	3166.64	-0.413423	0.124205	-3.32857	0.000872933	0.0115625	-0.39112	0.117503
ENSG00000171940	ZNF217	protein_coding	zinc finger protein 217 [Source:HGNC Symbol;Acc:HGNC:13009]	27.6937	26.4764	27.1869	23.3973	21.9178	22.0578	14078.7	0.272122	0.0818009	3.32664	0.000878986	0.0116355	0.265555	0.0798265
ENSG00000177427	MIEF2	protein_coding	mitochondrial elongation factor 2 [Source:HGNC Symbol;Acc:HGNC:17920]	0.953245	0.887848	0.788597	0.582934	0.595231	0.551473	261.024	0.604361	0.181721	3.32576	0.000881793	0.0116655	0.538601	0.161898
ENSG00000156931	VPS8	protein_coding	VPS8 subunit of CORVET complex [Source:HGNC Symbol;Acc:HGNC:29122]	4.90752	5.14943	4.92112	3.96362	3.93967	4.26986	4314.48	0.298968	0.0899018	3.3255	0.000882612	0.0116692	0.290296	0.0872936
ENSG00000142065	ZFP14	protein_coding	ZFP14 zinc finger protein [Source:HGNC Symbol;Acc:HGNC:29312]	1.17556	1.05809	1.08432	0.873619	0.800113	0.792505	693.304	0.428296	0.128832	3.32445	0.000885942	0.011706	0.403537	0.121376
ENSG00000204439	C6orf47	protein_coding	chromosome 6 open reading frame 47 [Source:HGNC Symbol;Acc:HGNC:19076]	8.11304	8.6974	9.36276	6.81236	6.87667	6.85458	1776.76	0.349592	0.105167	3.32416	0.000886845	0.0117108	0.335862	0.101035
ENSG00000138640	FAM13A	protein_coding	family with sequence similarity 13 member A [Source:HGNC Symbol;Acc:HGNC:19367]	0.32633	0.4065	0.560796	0.632623	0.617895	0.853707	688.334	-0.701606	0.211147	-3.32283	0.000891077	0.0117595	-0.602356	0.181248
ENSG00000213918	DNASE1	protein_coding	deoxyribonuclease 1 [Source:HGNC Symbol;Acc:HGNC:2956]	0.776606	0.789863	0.901002	0.589112	0.54017	0.656657	733.465	0.465995	0.140288	3.3217	0.000894706	0.0117957	0.434405	0.130765
ENSG00000105374	NKG7	protein_coding	natural killer cell granule protein 7 [Source:HGNC Symbol;Acc:HGNC:7830]	14.3488	9.4012	12.3624	8.41303	7.96344	8.29801	858.217	0.549604	0.165462	3.32162	0.000894956	0.0117957	0.499098	0.150245
ENSG00000140931	CMTM3	protein_coding	CKLF like MARVEL transmembrane domain containing 3 [Source:HGNC Symbol;Acc:HGNC:19174]	3.70129	5.56676	7.32737	2.31785	2.99585	4.17308	1248.66	0.80646	0.242802	3.32147	0.000895459	0.0117957	0.66211	0.199344
ENSG00000011422	PLAUR	protein_coding	plasminogen activator, urokinase receptor [Source:HGNC Symbol;Acc:HGNC:9053]	2.67078	2.13593	2.76442	3.96495	3.03663	3.7141	1249.42	-0.500906	0.150912	-3.31919	0.000902799	0.0118851	-0.462018	0.139188
ENSG00000151789	ZNF385D	protein_coding	zinc finger protein 385D [Source:HGNC Symbol;Acc:HGNC:26191]	0	0.00446948	0.00133638	0.01787	0.0243623	0.010344	13.6161	-3.18821	0.960991	-3.31763	0.00090785	0.0119443	-0.69694	0.228882
ENSG00000101916	TLR8	protein_coding	toll like receptor 8 [Source:HGNC Symbol;Acc:HGNC:15632]	0.0765993	0.0572774	0.105092	0.229008	0.103209	0.440614	67.5167	-1.69321	0.5105	-3.31677	0.000910633	0.0119736	-0.855409	0.259976
ENSG00000018408	WWTR1	protein_coding	WW domain containing transcription regulator 1 [Source:HGNC Symbol;Acc:HGNC:24042]	0.271444	0.232008	0.187423	0.347179	0.379187	0.389761	231.382	-0.693753	0.209246	-3.3155	0.000914801	0.0120211	-0.59709	0.180015
ENSG00000106537	TSPAN13	protein_coding	tetraspanin 13 [Source:HGNC Symbol;Acc:HGNC:21643]	35.49	33.496	26.9416	25.149	24.7838	21.8657	5152.6	0.417999	0.126088	3.31513	0.000916016	0.0120297	0.394797	0.119089
ENSG00000182901	RGS7	protein_coding	regulator of G protein signaling 7 [Source:HGNC Symbol;Acc:HGNC:10003]	0.0261809	0.0151799	0.0131469	0.0460427	0.0487637	0.0377062	62.0719	-1.28296	0.387038	-3.31481	0.000917041	0.0120359	-0.824719	0.248631
ENSG00000060718	COL11A1	protein_coding	collagen type XI alpha 1 chain [Source:HGNC Symbol;Acc:HGNC:2186]	0.00244518	0.0349057	0.0313106	0.0411205	0.133432	0.154717	55.4558	-2.26112	0.682385	-3.31356	0.000921179	0.0120828	-0.800336	0.25174
ENSG00000232233	LINC02043	lncRNA	long intergenic non-protein coding RNA 2043 [Source:HGNC Symbol;Acc:HGNC:52883]	0.649158	0.822765	0.593749	1.06355	1.30587	1.19727	158.177	-0.789639	0.238495	-3.31093	0.000929866	0.0121894	-0.65241	0.196909
ENSG00000250899		lncRNA	novel transcript	0.113866	0.0741781	0.0694311	0.264343	0.16301	0.243517	50.008	-1.38397	0.41806	-3.31046	0.000931412	0.0122022	-0.839714	0.253472
ENSG00000094916	CBX5	protein_coding	chromobox 5 [Source:HGNC Symbol;Acc:HGNC:1555]	67.0096	61.9553	62.116	46.397	54.5641	52.2319	79363.8	0.318829	0.096418	3.30673	0.000943908	0.0123584	0.308237	0.093215
ENSG00000105991	HOXA1	protein_coding	homeobox A1 [Source:HGNC Symbol;Acc:HGNC:5099]	0.511366	0.423376	0.495701	0.23164	0.25617	0.24754	84.429	0.960166	0.290537	3.3048	0.000950441	0.0124307	0.731888	0.221081
ENSG00000279118		TEC	tec	0.0334488	0.0292342	0.0174821	0.146106	0.111062	0.12686	16.5514	-2.26675	0.685905	-3.30476	0.00095058	0.0124307	-0.825915	0.253726
ENSG00000113578	FGF1	protein_coding	fibroblast growth factor 1 [Source:HGNC Symbol;Acc:HGNC:3665]	0.0223184	0.0546174	0.0816536	0.113736	0.216516	0.171831	50.4363	-1.65808	0.5018	-3.30427	0.000952238	0.0124448	-0.853988	0.259783
ENSG00000104722	NEFM	protein_coding	neurofilament medium chain [Source:HGNC Symbol;Acc:HGNC:7734]	0.0305765	0.0654733	0.153816	0.0186983	0.00617978	0	15.3095	3.35833	1.01659	3.30353	0.000954765	0.0124703	0.648974	0.221691
ENSG00000067955	CBFB	protein_coding	core-binding factor subunit beta [Source:HGNC Symbol;Acc:HGNC:1539]	31.9555	30.7324	29.9753	23.4865	24.6896	26.8879	11961.1	0.303788	0.0920199	3.30133	0.000962284	0.0125609	0.294569	0.0892271
ENSG00000171723	GPHN	protein_coding	gephyrin [Source:HGNC Symbol;Acc:HGNC:15465]	4.21121	4.34496	3.99392	5.36702	5.61868	4.89419	2617.95	-0.339419	0.102875	-3.29933	0.000969151	0.012636	-0.32664	0.099001
ENSG00000109103	UNC119	protein_coding	unc-119 lipid binding chaperone [Source:HGNC Symbol;Acc:HGNC:12565]	5.11619	4.64012	5.28665	8.55503	6.50073	5.92857	2811.11	-0.479932	0.145464	-3.29932	0.000969209	0.012636	-0.445116	0.13491
ENSG00000218996	ARL4AP5	processed_pseudogene	ADP ribosylation factor like GTPase 4A pseudogene 5 [Source:HGNC Symbol;Acc:HGNC:52374]	0.686542	1.0406	0.933427	1.7966	1.76258	1.97046	75.2056	-1.05593	0.320103	-3.29872	0.000971265	0.0126552	-0.765865	0.231737
ENSG00000156030	MIDEAS	protein_coding	mitotic deacetylase associated SANT domain protein [Source:HGNC Symbol;Acc:HGNC:19853]	12.2722	11.6759	12.5722	15.2491	15.4275	13.9783	16785.4	-0.290059	0.0879671	-3.29735	0.000976001	0.0127092	-0.281993	0.0855209
ENSG00000133121	STARD13	protein_coding	StAR related lipid transfer domain containing 13 [Source:HGNC Symbol;Acc:HGNC:19164]	0.148441	0.251367	0.218204	0.264763	0.53038	0.402302	233.383	-0.95432	0.28948	-3.29667	0.000978382	0.0127252	-0.728397	0.2209
ENSG00000164742	ADCY1	protein_coding	adenylate cyclase 1 [Source:HGNC Symbol;Acc:HGNC:232]	0.927937	0.761168	0.69369	2.53231	1.93093	1.07895	1696.67	-1.21773	0.369383	-3.29666	0.000978411	0.0127252	-0.807695	0.245532
ENSG00000173200	PARP15	protein_coding	poly(ADP-ribose) polymerase family member 15 [Source:HGNC Symbol;Acc:HGNC:26876]	10.0804	10.7769	13.8216	7.79179	6.62306	9.65103	4935.79	0.52698	0.159867	3.29637	0.00097943	0.0127308	0.481496	0.146067
ENSG00000135473	PAN2	protein_coding	poly(A) specific ribonuclease subunit PAN2 [Source:HGNC Symbol;Acc:HGNC:20074]	5.04749	5.32261	5.74884	4.62954	3.76345	3.99	3181.65	0.380582	0.115502	3.29502	0.000984145	0.0127844	0.362697	0.110073
ENSG00000169918	OTUD7A	protein_coding	OTU deubiquitinase 7A [Source:HGNC Symbol;Acc:HGNC:20718]	0.0061954	0.0102655	0.00920821	0.0489367	0.0359992	0.0164479	27.9528	-1.97797	0.600338	-3.29476	0.000985071	0.0127887	-0.839919	0.258291
ENSG00000186638	KIF24	protein_coding	kinesin family member 24 [Source:HGNC Symbol;Acc:HGNC:19916]	4.99889	4.5287	4.70401	3.99516	3.70289	3.63133	2538.71	0.329195	0.0999207	3.29456	0.000985765	0.01279	0.317478	0.0963634
ENSG00000106330	MOSPD3	protein_coding	motile sperm domain containing 3 [Source:HGNC Symbol;Acc:HGNC:25078]	3.02767	3.10057	2.89511	1.93031	2.26489	2.1574	399.757	0.505807	0.15356	3.29387	0.000988176	0.0128136	0.465257	0.141225
ENSG00000133216	EPHB2	protein_coding	EPH receptor B2 [Source:HGNC Symbol;Acc:HGNC:3393]	0.0177605	0.0235428	0.0227424	0.0362035	0.0852521	0.0597256	47.0502	-1.49992	0.455427	-3.29343	0.000989746	0.0128263	-0.846912	0.257412
ENSG00000104972	LILRB1	protein_coding	leukocyte immunoglobulin like receptor B1 [Source:HGNC Symbol;Acc:HGNC:6605]	6.40976	7.84379	10.6666	5.17401	5.38928	6.3016	3524.27	0.563299	0.171063	3.29294	0.000991457	0.0128341	0.508319	0.154364
ENSG00000082641	NFE2L1	protein_coding	NFE2 like bZIP transcription factor 1 [Source:HGNC Symbol;Acc:HGNC:7781]	29.2855	27.5959	31.2165	45.2006	37.9756	33.4784	18465.3	-0.405004	0.122993	-3.29292	0.000991537	0.0128341	-0.383558	0.11648
ENSG00000226979	LTA	protein_coding	lymphotoxin alpha [Source:HGNC Symbol;Acc:HGNC:6709]	15.7856	18.0599	29.7075	28.056	38.8811	34.5926	4395.72	-0.675704	0.205239	-3.29227	0.000993807	0.0128557	-0.584654	0.177586
ENSG00000117586	TNFSF4	protein_coding	TNF superfamily member 4 [Source:HGNC Symbol;Acc:HGNC:11934]	3.96568	2.72533	2.92689	7.79787	4.84923	3.71792	1578.48	-0.766594	0.232914	-3.29132	0.000997176	0.0128881	-0.638478	0.193999
ENSG00000092841	MYL6	protein_coding	myosin light chain 6 [Source:HGNC Symbol;Acc:HGNC:7587]	47.5107	46.4878	51.1051	34.1148	40.2428	40.4751	17628.3	0.337534	0.102555	3.29123	0.0009975	0.0128881	0.324903	0.0987176
ENSG00000096092	TMEM14A	protein_coding	transmembrane protein 14A [Source:HGNC Symbol;Acc:HGNC:21076]	12.8357	13.6387	13.3659	10.6401	10.4928	9.78609	1071.69	0.366122	0.111257	3.29079	0.000999057	0.0129005	0.350103	0.106385
ENSG00000228221	LINC00578	lncRNA	long intergenic non-protein coding RNA 578 [Source:HGNC Symbol;Acc:HGNC:43807]	0.0246481	0.0233376	0.0289855	0.0520377	0.0960738	0.0997142	31.4323	-1.68673	0.512774	-3.28942	0.00100395	0.0129558	-0.853556	0.259928
ENSG00000162851	TFB2M	protein_coding	transcription factor B2, mitochondrial [Source:HGNC Symbol;Acc:HGNC:18559]	18.8275	18.5116	17.5851	21.7608	24.2074	22.3347	3369.99	-0.314554	0.0956416	-3.28889	0.00100585	0.0129726	-0.304267	0.0925129
ENSG00000146830	GIGYF1	protein_coding	GRB10 interacting GYF protein 1 [Source:HGNC Symbol;Acc:HGNC:9126]	7.48634	8.26942	9.09858	10.4357	10.74	10.2358	6087.72	-0.337668	0.102679	-3.28857	0.00100697	0.0129793	-0.325004	0.0988276
ENSG00000153029	MR1	protein_coding	major histocompatibility complex, class I-related [Source:HGNC Symbol;Acc:HGNC:4975]	4.42651	4.13783	4.41156	3.59484	3.57855	3.28071	3390.93	0.31201	0.0948912	3.28808	0.00100874	0.0129944	0.301959	0.091834
ENSG00000216863	LY86-AS1	lncRNA	LY86 antisense RNA 1 [Source:HGNC Symbol;Acc:HGNC:26593]	0.416342	0.433077	0.224905	0.217391	0.214601	0.15496	303.892	0.87241	0.265362	3.28762	0.00101038	0.0130078	0.692006	0.210476
ENSG00000125485	DDX31	protein_coding	DEAD-box helicase 31 [Source:HGNC Symbol;Acc:HGNC:16715]	6.46512	7.24821	7.00576	8.25605	9.91941	8.47559	4027.29	-0.363164	0.110478	-3.28719	0.00101191	0.0130197	-0.347487	0.105708
ENSG00000118965	WDR35	protein_coding	WD repeat domain 35 [Source:HGNC Symbol;Acc:HGNC:29250]	5.19922	5.62083	4.88696	6.20454	7.23798	6.56396	4274.1	-0.349155	0.106253	-3.28607	0.00101595	0.0130639	-0.335168	0.101996
ENSG00000261618	LINC02605	lncRNA	long intergenic non-protein coding RNA 2605 [Source:HGNC Symbol;Acc:HGNC:53974]	0.75176	0.44516	0.794726	1.20248	0.944766	1.18355	425.82	-0.741137	0.225904	-3.28077	0.00103525	0.0133041	-0.623523	0.190006
ENSG00000176915	ANKLE2	protein_coding	ankyrin repeat and LEM domain containing 2 [Source:HGNC Symbol;Acc:HGNC:29101]	8.2164	8.1612	9.26229	11.3268	10.5795	10.0781	15424.2	-0.318902	0.0972423	-3.27946	0.00104005	0.0133578	-0.308133	0.0939582
ENSG00000169683	LRRC45	protein_coding	leucine rich repeat containing 45 [Source:HGNC Symbol;Acc:HGNC:28302]	3.16193	3.34678	2.8215	2.50268	2.29436	2.03651	892.759	0.449613	0.137135	3.27863	0.00104313	0.0133894	0.420383	0.128214
ENSG00000165168	CYBB	protein_coding	cytochrome b-245 beta chain [Source:HGNC Symbol;Acc:HGNC:2578]	68.1674	66.7607	57.8393	82.8061	84.2942	75.5025	32075.3	-0.331741	0.101209	-3.27779	0.00104622	0.0134212	-0.319639	0.0975165
ENSG00000175063	UBE2C	protein_coding	ubiquitin conjugating enzyme E2 C [Source:HGNC Symbol;Acc:HGNC:15937]	61.5017	65.3637	63.2086	48.9062	55.329	49.317	6774.16	0.307877	0.0939542	3.27688	0.0010496	0.0134411	0.298149	0.0909852
ENSG00000154678	PDE1C	protein_coding	phosphodiesterase 1C [Source:HGNC Symbol;Acc:HGNC:8776]	0.0582037	0.0898245	0.10863	0.108222	0.191554	0.25197	175.117	-1.10429	0.337	-3.27683	0.0010498	0.0134411	-0.777271	0.237192
ENSG00000112992	NNT	protein_coding	nicotinamide nucleotide transhydrogenase [Source:HGNC Symbol;Acc:HGNC:7863]	10.8796	12.8589	10.9026	8.14682	9.92988	8.55012	11287.4	0.379601	0.115846	3.27678	0.00104999	0.0134411	0.361661	0.110371
ENSG00000235989	MORC2-AS1	lncRNA	MORC2 antisense RNA 1 [Source:HGNC Symbol;Acc:HGNC:26662]	0.375381	0.366121	0.194062	0.14971	0.107205	0.0433298	51.6044	1.64606	0.502354	3.2767	0.00105027	0.0134411	0.845176	0.259803
ENSG00000162434	JAK1	protein_coding	Janus kinase 1 [Source:HGNC Symbol;Acc:HGNC:6190]	30.9341	32.3769	29.1541	24.314	26.792	23.8826	33817.4	0.302241	0.0922545	3.27617	0.00105226	0.0134586	0.293023	0.0894408
ENSG00000178860	MSC	protein_coding	musculin [Source:HGNC Symbol;Acc:HGNC:7321]	4.91626	6.08754	4.47676	9.14107	9.32136	5.66788	1242.36	-0.640205	0.195429	-3.2759	0.00105325	0.0134632	-0.560978	0.171241
ENSG00000213654	GPSM3	protein_coding	G protein signaling modulator 3 [Source:HGNC Symbol;Acc:HGNC:13945]	30.8333	29.5601	34.2079	25.1405	22.8863	26.4222	4750.14	0.34559	0.105547	3.27427	0.00105935	0.0135333	0.331923	0.101372
ENSG00000139572	GPR84	protein_coding	G protein-coupled receptor 84 [Source:HGNC Symbol;Acc:HGNC:4535]	0.119687	0.0776621	0.124399	0.487944	0.131944	0.510329	45.4729	-1.81208	0.553542	-3.27361	0.00106181	0.0135566	-0.841081	0.259769
ENSG00000007080	CCDC124	protein_coding	coiled-coil domain containing 124 [Source:HGNC Symbol;Acc:HGNC:25171]	22.0217	22.9323	22.7554	26.5231	31.6193	27.5357	3905.6	-0.339506	0.103737	-3.27275	0.00106508	0.0135903	-0.326518	0.099768
ENSG00000155729	KCTD18	protein_coding	potassium channel tetramerization domain containing 18 [Source:HGNC Symbol;Acc:HGNC:26446]	4.32446	4.33794	4.1935	3.35527	3.39995	3.55045	1742.97	0.318711	0.0974314	3.27113	0.00107117	0.0136525	0.307908	0.0941271
ENSG00000165506	DNAAF2	protein_coding	dynein axonemal assembly factor 2 [Source:HGNC Symbol;Acc:HGNC:20188]	9.97211	9.81417	9.61267	12.1766	13.8501	11.4482	3051.85	-0.350017	0.107002	-3.27112	0.00107122	0.0136525	-0.335805	0.102657
ENSG00000167378	IRGQ	protein_coding	immunity related GTPase Q [Source:HGNC Symbol;Acc:HGNC:24868]	7.26894	7.68172	8.2532	8.80077	10.2428	10.5085	7982.1	-0.348911	0.106679	-3.27066	0.00107298	0.0136669	-0.334827	0.102372
ENSG00000151881	TMEM267	protein_coding	transmembrane protein 267 [Source:HGNC Symbol;Acc:HGNC:26139]	3.97702	4.26697	3.87256	5.5349	5.53407	4.75909	1352.81	-0.385283	0.117841	-3.26952	0.00107731	0.013714	-0.36647	0.112084
ENSG00000165996	HACD1	protein_coding	3-hydroxyacyl-CoA dehydratase 1 [Source:HGNC Symbol;Acc:HGNC:9639]	0.207641	0.111743	0.226846	0.473227	0.265202	0.512976	106.204	-1.19481	0.36573	-3.26692	0.00108723	0.013832	-0.798815	0.244459
ENSG00000017483	SLC38A5	protein_coding	solute carrier family 38 member 5 [Source:HGNC Symbol;Acc:HGNC:18070]	11.4134	10.0805	10.3228	12.6366	14.0306	13.1561	4411.48	-0.323844	0.0991922	-3.26481	0.00109536	0.0139272	-0.31248	0.0957108
ENSG00000177173	NAP1L4P1	processed_pseudogene	nucleosome assembly protein 1 like 4 pseudogene 1 [Source:HGNC Symbol;Acc:HGNC:39740]	2.59372	2.15496	2.79408	3.16246	3.98984	5.10921	351.253	-0.701468	0.214919	-3.26387	0.00109902	0.0139656	-0.599203	0.183524
ENSG00000005379	TSPOAP1	protein_coding	TSPO associated protein 1 [Source:HGNC Symbol;Acc:HGNC:16831]	1.40432	1.42696	1.39068	1.23138	0.820512	0.904219	1253.2	0.514522	0.157652	3.26365	0.00109985	0.0139679	0.471225	0.144381
ENSG00000245248	USP2-AS1	lncRNA	USP2 antisense RNA 1 [Source:HGNC Symbol;Acc:HGNC:48673]	0.0102814	0.0121609	0.00902763	0.032694	0.0299225	0.0189249	46.8201	-1.37308	0.42096	-3.26179	0.00110711	0.0140518	-0.828439	0.253835
ENSG00000110841	PPFIBP1	protein_coding	PPFIA binding protein 1 [Source:HGNC Symbol;Acc:HGNC:9249]	1.84831	1.71596	1.60706	2.19003	2.11184	2.22969	2097.18	-0.337168	0.103419	-3.2602	0.00111335	0.0141227	-0.324345	0.0994849
ENSG00000169169	CPT1C	protein_coding	carnitine palmitoyltransferase 1C [Source:HGNC Symbol;Acc:HGNC:18540]	0.034117	0.0386532	0.110951	0.112044	0.193453	0.275082	68.7046	-1.6557	0.50793	-3.25969	0.00111533	0.0141395	-0.841235	0.259942
ENSG00000105810	CDK6	protein_coding	cyclin dependent kinase 6 [Source:HGNC Symbol;Acc:HGNC:1777]	50.1703	41.6461	40.2714	61.0359	56.9654	52.6736	56803.7	-0.369751	0.113444	-3.25931	0.00111682	0.0141501	-0.352961	0.108293
ENSG00000149289	ZC3H12C	protein_coding	zinc finger CCCH-type containing 12C [Source:HGNC Symbol;Acc:HGNC:29362]	0.513968	0.61415	0.66947	0.988049	0.738503	0.890386	655.611	-0.541429	0.166163	-3.25841	0.00112039	0.014187	-0.491296	0.150759
ENSG00000164713	BRI3	protein_coding	brain protein I3 [Source:HGNC Symbol;Acc:HGNC:1109]	2.97167	3.18227	3.12157	3.85758	3.84445	3.88535	1643.54	-0.321074	0.0985519	-3.25792	0.00112232	0.0142031	-0.309948	0.0951347
ENSG00000115946	PNO1	protein_coding	partner of NOB1 homolog [Source:HGNC Symbol;Acc:HGNC:32790]	16.1562	16.7239	15.6083	18.603	20.6741	20.8311	4378.25	-0.310078	0.095206	-3.25692	0.00112629	0.0142396	-0.300027	0.0921192
ENSG00000100739	BDKRB1	protein_coding	bradykinin receptor B1 [Source:HGNC Symbol;Acc:HGNC:1029]	0.00937146	0.0143336	0.0642867	0.114618	0.217816	0.16172	21.1677	-2.47172	0.758928	-3.25686	0.00112652	0.0142396	-0.770154	0.246191
ENSG00000086712	TXLNG	protein_coding	taxilin gamma [Source:HGNC Symbol;Acc:HGNC:18578]	14.4976	16.0266	15.809	18.7504	20.8752	18.2344	7115.66	-0.320447	0.0984694	-3.25428	0.0011368	0.0143561	-0.30936	0.0950621
ENSG00000147457	CHMP7	protein_coding	charged multivesicular body protein 7 [Source:HGNC Symbol;Acc:HGNC:28439]	29.5678	30.8826	25.0641	22.0967	23.7808	20.5552	10942.9	0.364274	0.111939	3.25421	0.00113707	0.0143561	0.348149	0.106984
ENSG00000150938	CRIM1	protein_coding	cysteine rich transmembrane BMP regulator 1 [Source:HGNC Symbol;Acc:HGNC:2359]	1.09464	1.53239	2.06254	1.85425	2.8257	3.21594	1402.59	-0.751533	0.231072	-3.25238	0.00114443	0.0144406	-0.627622	0.192971
ENSG00000070182	SPTB	protein_coding	spectrin beta, erythrocytic [Source:HGNC Symbol;Acc:HGNC:11274]	0.0135214	0.0237447	0.0171767	0.0421089	0.04251	0.0571698	44.5083	-1.38417	0.425732	-3.25128	0.00114885	0.0144879	-0.82816	0.254411
ENSG00000134369	NAV1	protein_coding	neuron navigator 1 [Source:HGNC Symbol;Acc:HGNC:15989]	0.517035	0.498383	0.603052	0.653122	0.718973	0.850849	1343.09	-0.457931	0.140869	-3.25076	0.00115097	0.0145062	-0.426645	0.131237
ENSG00000105821	DNAJC2	protein_coding	DnaJ heat shock protein family (Hsp40) member C2 [Source:HGNC Symbol;Acc:HGNC:13192]	11.3416	11.4497	10.3144	13.0528	14.0388	13.5482	7581.02	-0.295889	0.0910293	-3.25048	0.00115211	0.014512	-0.287096	0.0883239
ENSG00000134324	LPIN1	protein_coding	lipin 1 [Source:HGNC Symbol;Acc:HGNC:13345]	20.3868	19.3211	14.495	14.1646	13.7894	10.792	16900.3	0.484338	0.149095	3.24852	0.00116006	0.0146037	0.447562	0.137774
ENSG00000142405	NLRP12	protein_coding	NLR family pyrin domain containing 12 [Source:HGNC Symbol;Acc:HGNC:22938]	0.00672387	0.0137122	0.0245998	0.0502556	0.0588879	0.113056	20.315	-2.29634	0.706996	-3.24802	0.0011621	0.0146208	-0.795515	0.251199
ENSG00000123374	CDK2	protein_coding	cyclin dependent kinase 2 [Source:HGNC Symbol;Acc:HGNC:1771]	41.7246	42.9504	41.3042	33.9113	36.5039	34.2193	13741.3	0.267832	0.0825105	3.24603	0.00117026	0.0147148	0.261258	0.0804851
ENSG00000026508	CD44	protein_coding	CD44 molecule (Indian blood group) [Source:HGNC Symbol;Acc:HGNC:1681]	28.5617	23.0644	25.5998	39.3693	33.0837	30.1406	27543.4	-0.40976	0.126267	-3.24519	0.00117371	0.0147497	-0.386956	0.11924
ENSG00000121053	EPX	protein_coding	eosinophil peroxidase [Source:HGNC Symbol;Acc:HGNC:3423]	0.0981056	0	0.022433	0.424959	0.19828	0.151933	37.334	-2.68575	0.827652	-3.24502	0.00117442	0.01475	-0.707548	0.236965
ENSG00000126524	SBDS	protein_coding	SBDS ribosome maturation factor [Source:HGNC Symbol;Acc:HGNC:19440]	18.8345	20.255	18.9116	22.9872	25.7377	23.1034	5584.56	-0.308465	0.0951051	-3.24341	0.00118108	0.014825	-0.298486	0.092028
ENSG00000196781	TLE1	protein_coding	TLE family member 1, transcriptional corepressor [Source:HGNC Symbol;Acc:HGNC:11837]	3.27496	3.28331	2.9142	2.66771	2.30318	2.10301	1333.42	0.421556	0.129984	3.24315	0.00118216	0.0148299	0.396772	0.122339
ENSG00000102981	PARD6A	protein_coding	par-6 family cell polarity regulator alpha [Source:HGNC Symbol;Acc:HGNC:15943]	3.04826	3.14639	3.30185	1.99234	2.27814	2.35955	366.862	0.517814	0.159699	3.24244	0.00118511	0.0148583	0.47322	0.145914
ENSG00000132906	CASP9	protein_coding	caspase 9 [Source:HGNC Symbol;Acc:HGNC:1511]	2.47646	2.8478	3.02719	1.87905	1.97392	2.30169	1171.68	0.439947	0.135734	3.24125	0.00119006	0.0149112	0.411904	0.127074
ENSG00000160124	MIX23	protein_coding	mitochondrial matrix import factor 23 [Source:HGNC Symbol;Acc:HGNC:31136]	19.0653	18.0447	17.3973	22.6367	23.7501	21.3899	3272.97	-0.31429	0.096971	-3.24107	0.00119083	0.0149112	-0.303732	0.093713
ENSG00000156171	DRAM2	protein_coding	DNA damage regulated autophagy modulator 2 [Source:HGNC Symbol;Acc:HGNC:28769]	23.7875	20.4271	25.262	19.146	16.9004	18.0359	6241.05	0.361453	0.111528	3.24093	0.00119141	0.0149112	0.345566	0.106625
ENSG00000147251	DOCK11	protein_coding	dedicator of cytokinesis 11 [Source:HGNC Symbol;Acc:HGNC:23483]	24.4409	22.4597	23.2766	19.7309	19.6935	18.4256	13353.5	0.278732	0.0860312	3.23989	0.00119575	0.014957	0.271309	0.0837402
ENSG00000111224	PARP11	protein_coding	poly(ADP-ribose) polymerase family member 11 [Source:HGNC Symbol;Acc:HGNC:1186]	6.45182	6.19117	7.21777	5.61105	4.84233	5.07816	3363.79	0.354916	0.109578	3.23893	0.00119977	0.0149985	0.339834	0.10492
ENSG00000169291	SHE	protein_coding	Src homology 2 domain containing E [Source:HGNC Symbol;Acc:HGNC:27004]	0.0330639	0.0285273	0.032568	0.0622136	0.100238	0.0765262	44.6336	-1.34277	0.414698	-3.23794	0.00120395	0.015042	-0.820512	0.252972
ENSG00000179840	PIK3CD-AS1	lncRNA	PIK3CD antisense RNA 1 [Source:HGNC Symbol;Acc:HGNC:32346]	0.536523	0.609241	0.59668	1.13094	1.17061	0.809314	135.629	-0.834294	0.257695	-3.23752	0.00120573	0.0150556	-0.669786	0.206718
[truncated: 61,026 more rows]
