# Supplementary material for: Inhibiting the RNA helicase DDX3X in Burkitt lymphoma induces oxydative stress and impedes tumor progression in xenografts
Source: Front Cell Dev Biol. 2025 Jul 23;13:1642006. doi: 10.3389/fcell.2025.1642006 (PMC12325266; doi:10.3389/fcell.2025.1642006)
Supplement: Supplementary file 4 [file Table4.xlsx]

## Sheet: TMT1(CA46)
Accession	Gene Name	Abundance Ratio: (siDDX3Y) / (SCRBL)	Abundance Ratio: (siDDX3X) / (SCRBL)	Abundance Ratio: (siDDX3XY) / (SCRBL6)	Abundance Ratio: (siDDX3X) / (siDDX3Y)	Abundance Ratio: (siDDX3XY) / (siDDX3Y)	Abundance Ratio: (RK33) / (DMSO)	Abundances (Grouped): SCRBL	Abundances (Grouped): siDDX3Y	Abundances (Grouped): siDDX3X	Abundances (Grouped): siDDX3XY	Normalized Abundances (Grouped): SCRBL	Normalized Abundances (Grouped): siDDX3Y	Normalized Abundances (Grouped): siDDX3X	Normalized Abundances (Grouped): siDDX3XY	Abundances (Grouped): DMSO	Abundances (Grouped): RK33	Normalized Abundances (Grouped): DMSO	Normalized Abundances (Grouped): RK33	Abundances (Grouped) CV [%]: 126	Abundances (Grouped) CV [%]: 127	Abundances (Grouped) CV [%]: 128	Abundances (Grouped) CV [%]: 129	Abundances (Grouped) CV [%]: 130	Abundances (Grouped) CV [%]: 131
P78527	PRKDC	1.02332	1.03091	0.997138	1.00741	0.974411	1.09485	1292.8	2035.8	1930	1719.2	1292.8	1322.95	1332.76	1289.1	3831.3	3486.8	3831.3	4194.69	57.81	60.13	58.91	58.22	61.61	59
A0A8I5KWT8	MYH9	1.00472	0.996805	0.976658	0.992121	0.972069	1.02671	1133.5	1752.5	1636.2	1476.4	1133.5	1138.85	1129.88	1107.04	3348.9	2858.1	3348.9	3438.35	29.81	29.47	29.21	29.33	25.38	27
Q14204	DYNC1H1	1.05065	1.02139	1.03868	0.972154	0.98861	1.09823	399.5	645.9	590.9	553.4	399.5	419.734	408.046	414.953	1281.2	1169.6	1281.2	1407.05	60.15	57.72	61.72	58.7	59.15	59.67
Q9Y490	TLN1	1.04131	1.03154	1.03746	0.990621	0.996301	1.01925	500	801.2	746.9	691.8	500	520.655	515.772	518.729	1918.7	1625.6	1918.7	1955.63	49.72	54.46	53.21	51.92	60.62	60.76
Q14980	NUMA1	0.985446	0.91015	0.951835	0.923592	0.965893	1.03808	495.9	752	653.6	629.5	495.9	488.683	451.343	472.015	1397.5	1205.9	1397.5	1450.72	51.1	49.02	53.11	50.62	58.32	60.09
P46013	MKI67	1.02935	1.02798	1.10209	0.998676	1.07067	0.914567	620.9	983.5	924.3	912.6	620.9	639.121	638.275	684.291	2484	1888.4	2484	2271.78	50.5	49.59	48.32	48.06	50.52	52.01
A0A8V8TQ14	CLTC	0.998587	1.00543	0.979474	1.00685	0.98086	1.05714	583.8	897.1	850	762.6	583.8	582.975	586.968	571.817	2041.1	1793.6	2041.1	2157.74	66.47	69.18	68.21	67.63	72.64	73.24
P49327	FASN	1.01543	0.978258	1.01228	0.963397	0.9969	0.983793	543.4	849.1	769.8	733.6	543.4	551.782	531.585	550.072	1849.3	1512.3	1849.3	1819.33	56.2	55.91	54.44	55.17	57.17	57.59
Q92616	GCN1	1.04304	1.04879	1.02225	1.00551	0.980072	0.983786	490.2	786.8	744.5	668.3	490.2	511.297	514.114	501.108	1909.6	1561.6	1909.6	1878.64	53.73	53.63	54.29	52.66	58.25	57.75
P07814	EPRS1	1.0368	0.950723	0.951978	0.916979	0.918189	0.972521	709.2	1131.5	976.4	900.4	709.2	735.298	674.253	675.143	2214.5	1790.2	2214.5	2153.65	39.95	45.8	43.37	41.99	53.73	52.17
A0A804HL40	LRPPRC	1.03296	1.03763	1.04058	1.00452	1.00738	0.993475	916.8	1457.3	1377.6	1272.3	916.8	947.017	951.302	954.003	2836.1	2342.1	2836.1	2817.59	50.83	50.18	50.31	51.14	55.01	55.08
Q6P2Q9	PRPF8	1.06728	1.03869	1.04104	0.973216	0.975417	0.895782	445.7	732	670.4	618.8	445.7	475.686	462.945	463.992	1386.9	1032.7	1386.9	1242.36	64.05	62.72	63.01	62.52	64.61	64.22
P11142	HSPA8	0.925154	0.923995	0.910502	0.998748	0.984163	1.01193	1037.4	1476.9	1388.1	1259.7	1037.4	959.754	958.552	944.555	2717.8	2286.1	2717.8	2750.23	44.29	48.05	40.46	36.65	61.44	60.02
P13639	EEF2	0.927479	0.892654	0.905888	0.962452	0.976721	1.01749	1057.5	1509.3	1367	1277.6	1057.5	980.809	943.982	957.977	2873.1	2430	2873.1	2923.34	40.05	48.26	44.77	44.71	53.21	47.52
A0A8V8TNX9	PKM	1.08466	1.03355	1.01916	0.952883	0.939609	0.983819	805.7	1344.8	1205.9	1095.1	805.7	873.91	832.734	821.134	2880.2	2355.4	2880.2	2833.59	48.9	50.16	43.45	42.07	52.45	52.25
P49792	RANBP2	1.14719	1.04754	1.08632	0.913136	0.946933	1.02414	306.4	540.9	464.8	443.9	306.4	351.501	320.968	332.847	1005.4	855.9	1005.4	1029.67	50.82	48.4	47.39	43.8	50.31	50.03
P46940	IQGAP1	0.954088	0.937452	0.957052	0.982564	1.00311	0.997627	444.7	652.9	603.7	567.6	444.7	424.283	416.885	425.601	1275.1	1057.4	1275.1	1272.07	49.33	48.58	46.36	47.27	43.54	44.1
A0A024R5Z9	PKM2	1.06027	1.24563	1.25569	1.17482	1.18431	1.072	20.9	34.1	37.7	35	20.9	22.1597	26.0337	26.2439	80.8	72	80.8	86.6175	105.51	99.66	97.98	99.11	97.85	106.43
P08238	HSP90AB1	0.980629	0.966451	1.03786	0.985542	1.05836	0.977819	908.8	1371.4	1271.9	1257.9	908.8	891.196	878.311	943.205	2804	2279.1	2804	2741.8	23.39	23.7	22.55	21.94	21.97	23.26
P10809	HSPD1	1.18166	1.09352	1.13069	0.925411	0.956868	0.894527	825.3	1500.7	1306.9	1244.5	825.3	975.221	902.48	933.158	2565.2	1907.4	2565.2	2294.64	40.8	41.55	40.55	41.95	40.01	38.23
K9JA46	EL52	0.965028	1.02636	1.00771	1.06356	1.04423	0.998056	547.2	812.6	813.3	735.4	547.2	528.063	561.624	551.421	2009.1	1666.8	2009.1	2005.19	52.1	52.07	47	43.4	46.66	50.47
Q08211	DHX9	0.987005	1.02267	1.06657	1.03614	1.08062	0.888514	469.9	713.7	695.9	668.4	469.9	463.794	480.554	501.183	1362.5	1006.3	1362.5	1210.6	40.41	43.47	39.8	38.53	44.79	42.51
A0A024R3T8	PARP1	0.986679	0.964271	0.993946	0.97729	1.00737	1.06898	635.5	964.9	887.4	842.4	635.5	627.034	612.794	631.653	1859.6	1652.4	1859.6	1987.87	29.21	30.43	28.09	26.1	41.53	39.93
P27708	CAD	1.01379	1.01639	1.00303	1.00257	0.98939	1.03434	398	620.9	585.8	532.4	398	403.488	404.524	399.207	1129.7	971.3	1129.7	1168.49	61.01	62.1	64.41	65.48	75.46	73.92
P53621	COPA	1.05026	1.07525	1.11463	1.02379	1.06129	1.04804	252.2	407.6	392.7	374.9	252.2	264.876	271.179	281.109	881.8	768.2	881.8	924.16	52.77	53.96	51.83	49.06	62.63	60.45
P34932	HSPA4	1.18689	1.15011	1.42008	0.969019	1.19648	1.00122	315.7	576.6	525.8	597.9	315.7	374.7	363.091	448.321	1127.3	938.2	1127.3	1128.67	71.89	70.18	67.87	64.27	78.72	80.56
Q92598	HSPH1	0.976912	1.00751	1.01939	1.03132	1.04348	1.04462	257.3	386.8	375.4	349.8	257.3	251.36	259.232	262.289	772.4	670.7	772.4	806.866	87.37	90.17	91.38	87.91	96.33	96.34
P12270	TPR	0.932363	1.1076	1.11137	1.18795	1.19199	1.03284	263.6	378.2	422.8	390.7	263.6	245.771	291.965	292.957	994.6	853.9	994.6	1027.26	79.2	73.69	67.5	68.2	59.9	59.5
P13796	LCP1	0.82952	0.7823	0.79841	0.943076	0.962497	0.97337	427.5	545.7	484.3	455.2	427.5	354.62	334.433	341.32	1102.7	892.2	1102.7	1073.34	48.13	55.33	53.77	52.89	65.96	64.34
Q9UQ35	SRRM2	1.01584	1.08786	1.08139	1.0709	1.06453	0.929375	222.3	347.5	350.2	320.6	222.3	225.821	241.831	240.394	847.6	654.8	847.6	787.738	45.88	46	46.92	43.3	44.43	43.46
P00558	PGK1	0.955733	1.07555	1.01586	1.12536	1.06291	0.96343	807.5	1187.6	1257.7	1094	807.5	771.754	868.505	820.309	2802.3	2244.2	2802.3	2699.82	41.95	39.66	40.64	41.11	50.03	52.13
Q15149	PLEC	0.971989	1.04468	0.982289	1.07478	1.0106	1.05713	128.7	192.5	194.7	168.6	128.7	125.095	134.45	126.421	328.2	288.4	328.2	346.951	84.26	79.89	77.34	78.59	74.12	73.21
P78371	CCT2	1.01436	1.0053	0.935714	0.991065	0.922465	0.942042	334.8	522.6	487.4	417.8	334.8	339.608	336.574	313.277	945.9	740.7	945.9	891.077	73.26	76.55	82.13	87.06	58.31	54.77
P53396	ACLY	1.13623	1.03201	1.0424	0.908278	0.917416	0.923558	81.5	142.5	121.8	113.3	81.5	92.6027	84.109	84.9552	271.2	208.2	271.2	250.469	53.9	42.17	46.06	42.68	46.65	47.91
O75643	SNRNP200	1.11574	1.05079	1.07516	0.941788	0.963627	0.876553	274.5	471.3	417.7	393.6	274.5	306.271	288.443	295.131	906.5	660.5	906.5	794.595	81.03	81.48	79.33	80.13	82.42	83.8
A0A024R1Y2	ACLY	1.02625	1.08324	1.0436	1.05553	1.01691	1.02527	407.1	642.9	638.6	566.6	407.1	417.785	440.985	424.851	1287.3	1097.1	1287.3	1319.83	60.61	63.37	60.13	60.13	68.76	65
Q02880	TOP2B	0.995836	1.0536	1.11629	1.05801	1.12095	0.766532	359.3	550.6	548.2	534.9	359.3	357.804	378.56	401.082	1134.7	723	1134.7	869.784	64.24	64.41	60.21	60.53	67.79	67.71
Q9NR30	DDX21	1.01098	1.00243	1.01196	0.99154	1.00097	0.893292	584.1	908.7	847.9	788.3	584.1	590.513	585.517	591.087	1736.2	1289.2	1736.2	1550.93	33.19	38.07	36.6	33.13	39.43	41.13
P04406	GAPDH	0.845622	0.945611	0.937636	1.11824	1.10881	1.21964	740.2	963.2	1013.6	925.6	740.2	625.93	699.942	694.038	3069.7	3112.1	3069.7	3743.92	74.39	87.38	81.64	81.65	95	88.83
Q04637	EIF4G1	1.02416	1.00629	1.00936	0.982549	0.985541	1.00413	351.9	554.6	512.8	473.7	351.9	360.403	354.114	355.192	1252.7	1045.6	1252.7	1257.88	42.45	42.93	40.28	36.94	41.54	41.63
A0A8V8TL71	ACTN4	0.976471	1.03492	1.09915	1.05986	1.12564	0.944162	304.8	458	456.8	446.8	304.8	297.628	315.443	335.022	788.2	618.6	788.2	744.189	78.41	76.13	76.93	75.48	83.34	89.43
A0A6Q8PF33	AARS1	1.11864	1.02467	1.06082	0.915997	0.948314	1.03939	445.8	767.4	661.5	630.7	445.8	498.69	456.799	472.915	1503.5	1299	1503.5	1562.72	50.08	46.68	47.38	49.25	50.63	51.99
P22314	UBA1	1.00448	1.04191	0.975653	1.03726	0.971304	1.0251	238.4	368.5	359.7	310.2	238.4	239.467	248.391	232.596	791.1	674.1	791.1	810.956	93.39	92.32	89.28	89.31	90.41	89.54
P06733	ENO1	1.02452	0.997483	0.987821	0.973612	0.964181	0.997425	698.8	1101.7	1009.4	920.6	698.8	715.933	697.041	690.289	2279.7	1890.1	2279.7	2273.83	49.52	49.83	47.38	48.87	60.81	59.08
P55072	VCP	0.971127	0.948398	0.936616	0.976596	0.964463	0.908205	366.1	547.1	502.8	457.3	366.1	355.53	347.209	342.895	1002.6	756.9	1002.6	910.566	33.42	34.27	33.08	30.23	40.06	35.49
P31939	ATIC	0.980993	0.982626	0.958063	1.00166	0.976626	1.04931	532.2	803.4	757.3	680	532.2	522.084	522.954	509.881	1701.5	1484.1	1701.5	1785.4	75.28	78.95	77.16	77.53	78.56	74.97
P41252	IARS1	0.995877	0.961046	0.886743	0.965024	0.890414	1.06095	267.8	410.4	372.7	316.7	267.8	266.696	257.368	237.47	894.2	788.6	894.2	948.702	48.29	48.69	47.5	47.8	44.28	43.61
J9R021	eIF3a	0.955611	0.935552	0.904672	0.979009	0.946694	1.03637	276.5	406.6	374.6	333.6	276.5	264.226	258.68	250.142	742.8	639.9	742.8	769.813	47.68	52.11	46.03	44.77	58.06	54.24
A0A6I8PL42	LARS1	1.12296	1.04019	1.05864	0.926295	0.94273	0.979552	332.4	574.4	500.7	469.3	332.4	373.27	345.758	351.893	1096.6	892.9	1096.6	1074.18	47.5	46.2	45.68	45.41	51.11	50.08
Q14008	CKAP5	1.15033	1.18862	1.22404	1.03329	1.06407	0.898185	122.7	217.2	211.2	200.3	122.7	141.146	145.844	150.19	611.7	456.7	611.7	549.42	77.38	73.09	73.22	71.26	72.85	75.4
P11021	HSPA5	1.04615	1.04278	0.979637	0.996779	0.936425	0.995189	447	719.6	675	584	447	467.628	466.121	437.898	1452.9	1201.9	1452.9	1445.91	75.36	65.48	63.08	58.46	60.92	57.79
Q3B7A7	GART	1.01705	0.998467	0.955736	0.981726	0.939712	1.00815	328.1	513.5	474.4	418.2	328.1	333.695	327.597	313.577	1004.4	841.7	1004.4	1012.58	72.68	74.09	80.13	73.71	72.85	72.54
P25205	MCM3	0.920898	1.09338	1.02207	1.1873	1.10986	1.0066	434.9	616.3	688.6	592.8	434.9	400.499	475.513	444.496	1537.9	1286.8	1537.9	1548.05	33.54	31.05	32.94	33.84	36.86	39.01
P04075	ALDOA	0.910367	1.08359	0.982758	1.19028	1.07952	0.886107	621.6	870.8	975.4	814.7	621.6	565.884	673.562	610.883	2136.8	1573.9	2136.8	1893.43	41.2	44.38	44.54	43.31	52.28	53
P26038	MSN	1.12542	1.04285	0.98725	0.926638	0.877231	0.949132	309.5	536	467.4	407.5	309.5	348.316	322.763	305.554	1019.7	804.5	1019.7	967.83	55.97	53.14	52.19	53.7	57.21	62.1
P50990	CCT8	0.962856	1.01004	0.939356	1.049	0.975593	1.05086	289.2	428.5	423	362.3	289.2	278.458	292.103	271.662	825.4	721	825.4	867.378	54.41	56.7	58.62	59.41	72.29	71.28
Q13200	PSMD2	1.02657	1.1353	1.11831	1.10591	1.08936	1.03671	396.4	626.2	651.7	591.2	396.4	406.932	450.031	443.297	1754.9	1512.3	1754.9	1819.33	72.06	70.91	67.95	67.96	64.58	64.44
Q86VP6	CAND1	1.01655	0.992666	0.99522	0.976503	0.979016	0.995885	555.2	868.5	798.1	736.9	555.2	564.389	551.128	552.546	1735.4	1436.6	1735.4	1728.26	67.3	66.89	68.54	66.62	75.44	76.86
P17987	TCP1	1.03695	0.993365	0.997692	0.957969	0.962141	1.01305	505.8	807.1	727.6	673	505.8	524.489	502.444	504.632	1561.6	1315	1561.6	1581.97	52.99	55.56	51.45	52.56	62.87	64.22
P21333	FLNA	0.994774	0.930715	0.907854	0.935605	0.912624	0.95151	115.3	176.5	155.4	139.6	115.3	114.697	107.311	104.676	364	287.9	364	346.35	60.8	61.59	63.44	64.44	62.52	62.9
Q9BVA1	TUBB2B	1.02616	0.97047	0.9436	0.945732	0.919547	1.10655	115.7	182.7	162.6	145.6	115.7	118.726	112.283	109.175	355.4	326.9	355.4	393.267
Q13885	TUBB2A	1.11642	1.06955	1.06111	0.958012	0.950456	1.08047	355.3	610.4	550.3	502.8	355.3	396.665	380.01	377.012	1065.1	956.6	1065.1	1150.81	41.4	41.79	42.52	41.6	47.31	47.93
Q5T4S7	UBR4	0.98713	1.01323	1.07167	1.02644	1.08564	0.989347	65.7	99.8	96.4	93.9	65.7	64.8544	66.569	70.4086	190.3	156.5	190.3	188.273	78.6	78.94	81.22	73.23	94.49	93.49
P26358	DNMT1	1.06065	0.972323	0.961495	0.916722	0.906514	0.981579	116.9	190.8	164.6	149.9	116.9	123.99	113.665	112.399	379.2	309.4	379.2	372.215	101.23	98.84	98.91	99.88	97.73	97.35
A0A8I5KVB5	GTF2I	0.996143	0.978717	0.988629	0.982506	0.992457	1.02199	381.5	584.8	540.7	503	381.5	380.029	373.38	377.162	1168.9	993	1168.9	1194.6	43.91	42.12	41.02	34.38	52.31	51.39
P50991	CCT4	0.968296	1.00781	0.937226	1.04081	0.967912	1.00589	336.5	501.4	491.1	420.6	336.5	325.832	339.129	315.377	1058.2	884.8	1058.2	1064.43	60.58	63.36	63.84	64.27	72.29	71.2
P52272	HNRNPM	1.01425	1.01204	0.980356	0.997818	0.966581	1.01918	467.4	729.5	685	611.1	467.4	474.061	473.027	458.218	1257.7	1065.5	1257.7	1281.82	33.2	38.02	36.29	34.83	43.31	42.5
P14625	HSP90B1	0.970299	0.944028	0.932073	0.972924	0.960604	1.07699	341.9	510.5	467.4	425	341.9	331.745	322.763	318.676	961.2	860.5	961.2	1035.2	45.36	44.71	44.53	44.8	42.93	43.67
A0A2U3TZM0	CHD4	1.00622	0.952138	0.930138	0.946254	0.92439	0.969716	262.4	406.3	361.8	325.5	262.4	264.032	249.841	244.068	705.4	568.6	705.4	684.038	65.14	65.87	64.48	65.37	64.84	64.01
P42166	TMPO	1.03749	1.13154	1.06616	1.09065	1.02763	0.913371	190.1	303.5	311.5	270.3	190.1	197.228	215.106	202.678	671.6	509.9	671.6	613.42	65.29	68.73	66.15	66.4	65.74	67.91
P11388	TOP2A	1.09997	1.03809	1.11424	0.943738	1.01297	0.759369	167.9	284.2	252.4	249.5	167.9	184.686	174.295	187.081	554.8	350.2	554.8	421.298	73.87	71.04	69.02	70.96	52.47	52.51
P05023	ATP1A1	1.01706	0.970424	0.929149	0.954149	0.913566	0.995554	94.5	147.9	132.8	117.1	94.5	96.1119	91.705	87.8045	253.4	209.7	253.4	252.273	107.14	108.75	109.63	111.56	119.23	114.72
Q12906	ILF3	1.10575	0.997161	0.98727	0.901797	0.892851	0.85761	384	653.4	554.5	505.6	384	424.608	382.91	379.112	1219.7	869.5	1219.7	1046.03	33.67	31.71	30.49	28.63	32.78	32.18
A2A274	ACO2	1.02964	1.10452	1.10696	1.07273	1.07509	0.974226	345.8	547.9	553.1	510.5	345.8	356.049	381.943	382.786	1106.3	895.9	1106.3	1077.79	46.19	46.13	51.74	49.86	60.2	61.17
Q15393	SF3B3	1.06331	1.07	1.11542	1.00629	1.04901	0.930459	245.5	401.7	380.4	365.2	245.5	261.042	262.685	273.836	731.8	566	731.8	680.91	69.51	67.77	69.04	71.95	76.92	76.66
Q7Z6Z7	HUWE1	1.02075	1.12825	1.06014	1.10531	1.03858	1.00768	65	102.1	106.2	91.9	65	66.3491	73.3364	68.9089	194	162.5	194	195.491	78.55	81.47	78.99	80.25	84.22	85.73
F5H2F4	MTHFD1	1.16136	1.13178	1.16745	0.974525	1.00524	0.96417	259.8	464.3	425.8	404.5	259.8	301.722	294.036	303.304	850.7	681.8	850.7	820.219	69.52	69.79	70.34	71.14	73.48	75.22
O75533	SF3B1	1.01842	1.03187	1.04618	1.01321	1.02726	0.956432	218.1	341.8	325.9	304.3	218.1	222.117	225.05	228.172	699.6	556.2	699.6	669.12	58.8	57.03	58.47	57.3	57.27	56.64
P49736	MCM2	0.989885	1.03261	1.00059	1.04316	1.01082	0.984131	333.1	507.4	498.1	444.5	333.1	329.731	343.963	333.297	967.3	791.3	967.3	951.95	62.28	61.94	60.02	52.49	60.65	59.97
D3DUZ3	IFI16	1.01455	1.03978	1.0239	1.02487	1.00921	1.08127	270.3	422	407	369.1	270.3	274.234	281.054	276.76	695.6	625.2	695.6	752.128	43.84	45.7	48.16	45.41	59.14	58.35
Q9Y230	RUVBL2	1.04347	0.975784	0.962672	0.935135	0.92257	1.06199	223.7	359.2	316.1	287.2	223.7	233.424	218.283	215.35	646.6	570.8	646.6	686.684	62.18	63.35	60.19	61.6	58.54	58.25
A7BI36	RRBP1	0.934373	0.907403	0.964703	0.971135	1.03246	1.01472	200.3	288	263.2	257.7	200.3	187.155	181.753	193.23	571.8	482.3	571.8	580.217	54.08	47.47	44.38	48.63	32.94	34.18
P06576	ATP5F1B	1.00574	0.981059	1.02296	0.975457	1.01711	1.01712	233.9	362	332.3	319.1	233.9	235.243	229.47	239.269	679.5	574.5	679.5	691.135	50.02	53.6	50.67	51.15	58.44	54.2
P13667	PDIA4	1.03827	0.986099	0.930482	0.94975	0.896183	0.992263	369.4	590.2	527.5	458.4	369.4	383.538	364.265	343.72	1351.1	1114.4	1351.1	1340.65	49.7	48.58	49.56	53.62	38.91	40.06
A0A5H1ZRQ2	DDX17	0.999469	0.989521	0.94896	0.990046	0.949464	1.01839	189.4	291.3	271.4	239.7	189.4	189.299	187.415	179.733	559.7	473.8	559.7	569.991	49.76	48.7	50.07	48.59	52.1	51
O75369	FLNB	0.913039	0.991641	0.986742	1.08609	1.08072	1.12304	151.6	213	217.7	199.5	151.6	138.417	150.333	149.59	445.2	415.6	445.2	499.975	57.17	54.03	52.56	54.38	53.09	55.16
J3KTA4	DDX5	1.05846	1.07545	1.03046	1.01605	0.973553	0.981566	359.9	586.2	560.5	494.6	359.9	380.938	387.053	370.864	1168.5	953.4	1168.5	1146.96	60.97	59.55	56	57.38	59.59	58.6
A0A8V8TLM6	TFRC	1.0478	1.12043	1.08875	1.06931	1.03908	1.02042	246.9	398.1	400.6	358.5	246.9	258.703	276.634	268.812	774.1	656.6	774.1	789.903	82.8	83.17	78.48	77.7	82.79	81.29
B2RWN5	HEATR1	1.09038	1.0548	1.0311	0.967369	0.94563	0.794882	103.7	174	158.4	142.6	103.7	113.073	109.383	106.925	298	196.9	298	236.875	63.39	62.13	62.13	61.27	65.2	62.83
O00410	IPO5	1.03262	1.02049	1.04031	0.98825	1.00745	1.05886	258.9	411.4	382.6	359.2	258.9	267.346	264.204	269.337	701	617	701	742.264	51.85	51.43	55.88	52.95	68.48	67.69
Q9BQG0	MYBBP1A	0.90348	1.0362	1.11012	1.1469	1.22871	1.03713	369.2	513.3	554	546.6	369.2	333.565	382.565	409.854	861.5	742.7	861.5	893.483	63.97	62.49	61.62	61.63	66.31	66.98
Q16891	IMMT	1.01323	1.0294	1.06444	1.01595	1.05054	0.963824	268.6	418.8	400.4	381.3	268.6	272.155	276.496	285.908	888.7	712	888.7	856.551	74.99	74.61	75.37	73.23	77.19	82.05
D6W5C0	SPTBN1	1.023	1.06253	1.01376	1.03864	0.990973	1.01992	112.5	177.1	173.1	152.1	112.5	115.087	119.534	114.048	350.2	296.9	350.2	357.177	63.65	62.27	66.2	66.1	65.45	67.52
A0A024R7L5	UPF1	0.971065	0.844075	0.857773	0.869227	0.883332	1.00741	219.5	328	268.3	251.1	219.5	213.149	185.275	188.281	655	548.5	655	659.857	74.05	76.99	75.46	76.05	80.29	77.77
Q00839	HNRNPU	1.00077	1.01661	1.02719	1.01583	1.0264	0.999931	377.4	581.2	555.6	517	377.4	377.689	383.67	387.66	1287.2	1069.9	1287.2	1287.11	61.54	60.95	56.69	56.59	57.9	57.88
P33993	MCM7	1.07699	1.03479	1.00007	0.960816	0.92857	0.99476	167.5	277.6	251	223.4	167.5	180.397	173.328	167.511	506.6	418.9	506.6	503.945	69.16	69.09	67.89	70.87	74.54	77.55
P33991	MCM4	0.925478	0.947991	0.873978	1.02433	0.944352	0.946782	381.7	543.6	524	444.9	381.7	353.255	361.848	333.597	1018.8	801.8	1018.8	964.582	36.96	37.28	36.95	36.96	49.89	52.16
Q93009	USP7	1.00026	0.91077	0.956074	0.910531	0.955824	0.981655	358.1	551.2	472.3	456.6	358.1	358.194	326.147	342.37	1029.3	839.9	1029.3	1010.42	42.6	43.05	41.1	44.01	42.82	44.11
A0A024RB53	HNRPA1	0.994349	1.00295	1.01208	1.00865	1.01783	0.926149	698.5	1068.8	1014.5	942.8	698.5	694.553	700.563	706.935	2139.5	1647.1	2139.5	1981.5	72.34	67.29	66.71	66.17	66.57	66.7
P35580	MYH10	1.02561	1.04354	1.09065	1.01749	1.06342	1.00561	67.1	105.9	101.4	97.6	67.1	68.8185	70.0218	73.1829	213.9	178.8	213.9	215.1	88.41	90.57	93.82	91.79	81.78	78.63
P16885	PLCG2	0.946512	1.04408	1.12637	1.10308	1.19002	1.05978	184	268	278.2	276.4	184	174.158	192.111	207.252	558.5	492	558.5	591.886	87.53	85.52	83.86	83.39	85.49	86.55
P12956	XRCC6	0.932927	0.971646	0.930274	1.0415	0.997156	1.00914	385.2	553	542	477.9	385.2	359.364	374.278	358.341	1084.6	909.8	1084.6	1094.51	91.94	92.17	90.39	89.87	91.36	91.18
P55884	EIF3B	1.06892	1.11431	1.03081	1.04247	0.964347	1.02148	137.7	226.5	222.2	189.3	137.7	147.19	153.44	141.942	459.9	390.5	459.9	469.78	104.22	105.72	103	101.1	107.41	105.28
P16615	ATP2A2	0.915581	0.953437	1.12542	1.04135	1.22919	1.06216	109.8	154.7	151.6	164.8	109.8	100.531	104.687	123.571	366.4	323.5	366.4	389.177	88.28	89.24	85.56	86.4	90.25	90.57
P56192	MARS1	0.967298	1.05997	1.02226	1.0958	1.05682	0.967285	204.5	304.4	313.9	278.8	204.5	197.812	216.764	209.051	469.5	377.5	469.5	454.14	76.63	78.28	77.61	75.38	93.07	94.46
A0A499FI48	PDIA4	0.806631	0.901003	0.89622	1.117	1.11106	1.2223	63	78.2	82.2	75.3	63	50.8178	56.7632	56.4618	199.7	202.9	199.7	244.093
Q13263	TRIM28	1.02199	1.09197	1.05729	1.06848	1.03455	0.975703	127.3	200.2	201.3	179.5	127.3	130.099	139.008	134.594	463.6	376	463.6	452.336	57.04	62.48	54.87	55.75	56.19	53.59
Q6NUR7	EZR	1.05013	1.01773	0.980625	0.969147	0.933811	1.07876	272.9	441	402.2	356.9	272.9	286.581	277.739	267.613	708.7	635.5	708.7	764.52	72.58	70.02	72.89	79.77	40.07	41.98
P20700	LMNB1	1.02305	0.927462	0.946491	0.906567	0.925167	0.715891	492.6	775.5	661.6	621.8	492.6	503.954	456.868	466.241	1397.8	831.8	1397.8	1000.67	59.85	58.34	60.26	59.07	60.22	60.57
Q86UP2	KTN1	0.916525	0.915305	0.900144	0.998668	0.982127	0.952391	169.6	239.2	224.8	203.6	169.6	155.443	155.236	152.664	528	418	528	502.863	66.54	63.57	63.56	61.61	68.35	71
O00571	DDX3X	1.0493	0.423645	0.446079	0.403739	0.42512	0.933652	247.6	399.8	151.9	147.3	247.6	259.808	104.895	110.449	697.6	541.4	697.6	651.315	59.48	60.26	62.61	60.57	59.96	57.62
Q4ZG57	MCM6	1.03727	0.992321	1.02035	0.956662	0.983687	1.0624	162.7	259.7	233.8	221.4	162.7	168.764	161.451	166.011	507.3	448	507.3	538.953	35.37	36.56	38.66	39.73	47.69	47.54
P19338	NCL	0.968257	1.0093	1.06233	1.04239	1.09716	0.946692	693.9	1033.9	1014.2	983.1	693.9	671.873	700.356	737.153	2146.7	1689.3	2146.7	2032.26	40.72	41.01	43.36	42.98	51.09	53.49
A8MXP9	MATR3	1.13826	1.11154	1.05594	0.976525	0.927679	0.860447	329.7	577.5	530.7	464.3	329.7	375.285	366.475	348.144	1078.8	771.6	1078.8	928.251	46.92	49.42	49.07	48.54	48.21	48.77
Q9Y4L1	HYOU1	1.02725	1.0301	1.0077	1.00277	0.980967	1.09008	211.1	333.7	314.9	283.7	211.1	216.853	217.454	212.725	658.3	596.5	658.3	717.602	41.06	40.85	38.46	41.02	41.77	38.2
Q01813	PFKP	1.00121	0.933053	0.961545	0.931929	0.960387	1.10464	183.1	282.1	247.4	234.8	183.1	183.321	170.842	176.059	492.8	452.5	492.8	544.367	89.78	95.96	90.78	94.13	98.74	96.17
Q12931	TRAP1	1.0254	1.22621	1.2109	1.19584	1.18091	1.04043	343.3	541.7	609.6	554.4	343.3	352.02	420.959	415.703	1353.3	1170.4	1353.3	1408.02	55.85	53.41	53.61	50.34	48.28	46.1
Q08J23	NSUN2	1.00195	0.913155	0.939082	0.911375	0.93725	1.00431	72.9	112.4	96.4	91.3	72.9	73.0424	66.569	68.459	234.3	195.6	234.3	235.311	106.79	107.04	106.41	105.86	108.69	110.11
Q14974	KPNB1	1.15185	1.07823	1.00343	0.936082	0.871148	0.909096	347.7	616.3	542.9	465.3	347.7	400.499	374.9	348.894	1162.4	878.4	1162.4	1056.73	72.69	72.59	72.73	73.05	73.14	73.57
Q6IPT9	EEF1A1	0.993584	1.01154	0.956526	1.01807	0.962702	0.97738	402.3	615.1	589.3	513.2	402.3	399.719	406.941	384.81	1207.6	981.1	1207.6	1180.28	95.57	96.85	96.58	97.99	102.59	102.12
O60264	SMARCA5	0.982066	0.873762	0.9243	0.889718	0.941179	0.8621	324.9	491	411.1	400.5	324.9	319.073	283.885	300.305	804.2	576.3	804.2	693.301	74.41	74.17	77.22	73.99	79.34	80.29
K7EKE6	LONP1	1.09388	1.08543	1.05619	0.992268	0.965542	0.999446	214.4	360.9	337	302	214.4	234.529	232.715	226.447	692	574.9	692	691.617	40.85	39.33	37.89	39.4	39.08	40.46
A6NNK5	TP53BP1	1.12607	1.07361	1.12474	0.953415	0.998817	1.05348	93.2	161.5	144.9	139.8	93.2	104.95	100.061	104.826	286.4	250.8	286.4	301.718	80.98	76.27	81.04	78.52	83.1	83.32
Q9Y520	PRRC2C	1.00362	0.997165	0.92353	0.993568	0.920199	0.908403	51.8	80	74.8	63.8	51.8	51.9875	51.6531	47.8389	171.5	129.5	171.5	155.791	97.64	93.43	94.4	98.73	93.58	95.38
P13010	XRCC5	0.990249	0.957822	1.12127	0.967253	1.13231	0.909488	291.7	444.5	404.6	436.2	291.7	288.856	279.397	327.074	724.6	547.8	724.6	659.015	59.99	63.19	63.77	60.07	69.93	71.58
P25705	ATP5F1A	1.06265	1.05924	1.01899	0.996796	0.958919	0.966666	241.8	395.4	370.9	328.6	241.8	256.948	256.125	246.393	730.4	586.9	730.4	706.053	58.25	60.07	58.14	58.26	57.13	57.99
A0A024QZN4	VCL	1.12907	1.1018	1.10163	0.975855	0.975704	0.995238	193.1	335.5	308.1	283.7	193.1	218.023	212.758	212.725	716.2	592.5	716.2	712.79	61.06	60.93	60.55	60.34	60.5	61.97
P55060	CSE1L	1.0229	0.953456	0.996091	0.932108	0.973789	0.996898	183.6	289	253.5	243.9	183.6	187.805	175.054	182.882	531.7	440.6	531.7	530.051	78.43	72.85	78.16	73.69	80.26	89.84
Q9UIG0	BAZ1B	1.01786	1.06367	1.0038	1.04501	0.986189	0.952906	111.6	174.8	171.9	149.4	111.6	113.593	118.706	112.024	331.4	262.5	331.4	315.793	63.25	62.27	61.57	65.01	63.66	61.85
P09972	ALDOC	1.02497	0.997667	0.970267	0.973364	0.946632	1.09603	186.4	294	269.3	241.2	186.4	191.054	185.965	180.858	666.8	607.5	666.8	730.835	51.99	48.35	48.84	49.95	44.01	47.7
P53618	COPB1	1.02182	0.958604	1.00908	0.938135	0.987536	1.10151	233.4	367	324	314.1	233.4	238.493	223.738	235.52	756.1	692.3	756.1	832.851	30.67	35.31	32.8	31.84	48.21	48.3
Q99832	CCT7	1.10228	1.00319	0.983682	0.910109	0.892408	0.925973	222.2	376.9	322.8	291.5	222.2	244.926	222.91	218.574	759.9	584.9	759.9	703.647	124.78	123.67	124.32	123.78	124.07	125.69
A0A3B3IRQ9	ADAR	1.03062	0.943578	0.988853	0.915546	0.959476	0.950192	251.9	399.5	344.2	332.2	251.9	259.613	237.687	249.092	576.7	455.5	576.7	547.976	73.84	73.64	73.54	73.57	77.79	80.9
P33176	KIF5B	1.0857	1.05161	0.964597	0.968597	0.888453	0.996902	140	233.9	213.2	180.1	140	151.998	147.225	135.044	424.9	352.1	424.9	423.584	57.61	52.8	55.38	55.16	60.53	60.88
Q9Y678	COPG1	0.92145	0.90135	0.934148	0.978186	1.01378	1.00232	161.5	229	210.8	201.2	161.5	148.814	145.568	150.865	408.2	340.1	408.2	409.147	70.13	75.3	73.01	77.15	79.88	72.3
A0A494C0R8	CLUH	1.2085	1.1996	1.30103	0.992632	1.07656	0.975602	146.1	271.7	253.8	253.5	146.1	176.563	175.262	190.081	560.2	454.3	560.2	546.532	38.04	36.16	36.57	35.14	32.78	34.44
H3BPE1	MACF1	1.01108	0.934517	0.983304	0.924272	0.972524	1.01555	100.2	155.9	135.6	131.4	100.2	101.311	93.6386	98.527	290.7	245.4	290.7	295.221	62.19	55.26	58.24	50.72	50.94	49.56
P11940	PABPC1	1.06269	1.00934	0.956953	0.949801	0.900505	1.03979	212.5	347.5	310.6	271.2	212.5	225.821	214.485	203.353	607.3	524.9	607.3	631.466	73.56	71.39	71.68	68.67	77.66	75.97
O43175	PHGDH	1.02098	0.981166	0.967527	0.961003	0.947644	1.17405	460.5	723.5	654.3	594.2	460.5	470.162	451.827	445.546	1461.7	1426.5	1461.7	1716.11	63.97	58.69	58.37	59.12	59.48	58.79
O14980	XPO1	0.916654	0.925247	0.945412	1.00937	1.03137	1.08207	168.3	237.4	225.5	212.2	168.3	154.273	155.719	159.113	410.8	369.5	410.8	444.516	62.6	72.06	67.12	66.94	84.24	79.15
Q9NTJ3	SMC4	1.03636	1.05007	1.05132	1.01323	1.01444	0.991392	191.5	305.4	291.2	268.5	191.5	198.462	201.088	201.328	623.6	513.9	623.6	618.232	55.96	56.84	54.99	54.1	51.47	51.86
Q8TEM1	NUP210	1.08075	1.04179	1.03882	0.963945	0.961201	0.952264	336	558.8	506.9	465.5	336	363.133	350.04	349.044	983.5	778.5	983.5	936.552	55.24	54.87	52.15	55.01	52.33	53.32
O60841	EIF5B	0.958897	0.95221	0.973586	0.993026	1.01532	1.02233	296.9	438.1	409.4	385.5	296.9	284.697	282.711	289.058	918.8	780.8	918.8	939.319	77.58	75.84	74.78	72.58	71.56	71.33
P41250	GARS1	0.958606	0.912813	0.889611	0.95223	0.928026	1.08562	319.7	471.6	422.6	379.3	319.7	306.466	291.826	284.409	983.7	887.7	983.7	1067.92	47.92	51.95	51.3	49.86	60.28	56.65
O75534	CSDE1	0.968655	1.06371	0.99244	1.09813	1.02455	1.12863	180.8	269.5	278.5	239.3	180.8	175.133	192.318	179.433	572.5	537.1	572.5	646.142	45.4	45.14	39.71	42.03	41.89	42.22
Q92945	KHSRP	0.876121	0.93143	0.939837	1.06313	1.07272	0.963759	322.8	435.2	435.4	404.6	322.8	282.812	300.665	303.379	609.4	488.2	609.4	587.315	61.32	61.72	59.1	60.93	69.19	73
Q14690	PDCD11	1.18165	1.22096	1.14132	1.03326	0.965869	0.793826	149.2	271.3	263.8	227.1	149.2	176.303	182.167	170.285	631.8	416.9	631.8	501.539	91.66	89.34	89.27	89.63	83.93	85.23
B5BUB1	RUVBL1	1.00364	1.02866	0.961881	1.02492	0.958391	1.07935	240.8	371.9	358.7	308.9	240.8	241.677	247.7	231.621	693.6	622.3	693.6	748.64	112.59	113.25	109.17	110.85	113.14	109.68
Q86VX4	SMC3	1.00909	1.02688	1.01787	1.01762	1.0087	0.927016	150.5	233.7	223.8	204.3	150.5	151.868	154.545	153.189	441.1	339.9	441.1	408.907	50.87	38.95	41.2	42.74	36.08	41.51
Q92608	DOCK2	0.946671	0.983471	1.00681	1.03887	1.06353	1.09718	159.6	232.5	227.3	214.3	159.6	151.089	156.962	160.688	412.6	376.3	412.6	452.697	91.68	97.84	93.08	92.97	98.92	95.97
Q99460	PSMD1	1.14449	1.14811	1.11521	1.00316	0.974418	0.990198	196.8	346.6	327.2	292.7	196.8	225.236	225.948	219.474	673.8	554.6	673.8	667.195	41.89	41.64	42.4	41.13	33.78	33.55
Q13509	TUBB3	1.11456	0.972449	0.989857	0.872493	0.888112	0.986388	68.1	116.8	95.9	89.9	68.1	75.9018	66.2237	67.4093	161.6	132.5	161.6	159.4	55.1	54.44	54.3	51.82	58.85	62.62
Q29RF7	PDS5A	1.02902	0.921156	0.937396	0.895179	0.910961	0.96259	163.5	258.9	218.1	204.4	163.5	168.245	150.609	153.264	416.3	333.1	416.3	400.726	42.35	44.02	45.72	49.48	46.08	46.33
P54886	ALDH18A1	0.971286	1.00671	0.965638	1.03647	0.994186	1.02607	149.4	223.3	217.8	192.4	149.4	145.11	150.402	144.266	516.7	440.7	516.7	530.171	58.6	58.2	58.04	57.01	63.55	64.13
P68366	TUBA4A	1.03737	1.05012	1.01668	1.01229	0.980057	1.00493	125.6	200.5	191	170.3	125.6	130.294	131.895	127.695	416	347.5	416	418.05	86.18	86.84	85.42	85.48	88.3	85.97
P14868	DARS1	1.02043	1.0159	0.960096	0.995562	0.940878	1.08957	318.8	500.6	469	408.2	318.8	325.312	323.868	306.079	918.3	831.7	918.3	1000.55	36.96	39.65	41.37	40.37	44.74	41.44
Q15021	NCAPD2	1.04569	1.04208	1.02608	0.996546	0.98124	0.906376	115.9	186.5	174.9	158.6	115.9	121.196	120.777	118.922	343.9	259.1	343.9	311.703	71.09	73.35	71.57	75.87	81.73	80.18
A0A8V8TQJ0	MSH6	1.02128	0.98462	0.967205	0.964106	0.947053	0.967652	194.2	305.2	276.9	250.5	194.2	198.332	191.213	187.831	569.9	458.4	569.9	551.465	68.91	64.9	68.13	71.2	67.32	69.03
H0YFD6	HADHA	1.03676	1.10133	1.08974	1.06228	1.0511	0.985485	365.3	582.8	582.6	530.9	365.3	378.729	402.314	398.082	1299.6	1064.6	1299.6	1280.74	54.09	56.26	55.69	54.38	62.41	63.1
B7ZLC9	GEMIN5	1.00436	0.979808	1.01981	0.975554	1.01538	1.04064	210.8	325.8	299.1	286.7	210.8	211.719	206.544	214.975	645.3	558.2	645.3	671.526	55.02	54.61	48.71	48.87	50.65	50.68
P08575	PTPRC	1.04898	0.995863	0.963896	0.949366	0.918892	0.995997	129.6	209.2	186.9	166.6	129.6	135.947	129.064	124.921	369	305.5	369	367.523	62.4	61.92	64.03	60.6	61.05	62.87
Q02218	OGDH	1.06974	1.08707	1.02779	1.0162	0.960788	1.00995	154.3	254	242.9	211.5	154.3	165.06	167.735	158.588	444.9	373.5	444.9	449.328	66.07	57.78	59.25	60.73	59.04	62.52
F5H5D3	TUBA1C	1.16373	1.10219	1.12106	0.947123	0.963336	0.929419	611.8	1095.6	976.5	914.7	611.8	711.969	674.322	685.865	1750	1352	1750	1626.48	60.39	56.87	63.04	59.99	80.63	81.35
P08237	PFKM	0.975753	1.01956	0.982864	1.04489	1.00729	1.04014	263.2	395.2	388.6	345	263.2	256.818	268.348	258.69	943.2	815.5	943.2	981.063	50.02	51.06	51.13	53.07	53.92	50.93
O43143	DHX15	0.992457	0.925157	0.910542	0.932188	0.917462	1.06892	405.9	619.9	543.8	492.9	405.9	402.838	375.521	369.589	959	852.1	959	1025.09	74.95	76.5	77.08	78.31	80.98	80.59
P23246	SFPQ	1.1098	1.07842	1.1031	0.97173	0.993963	0.935937	277.2	473.4	432.9	407.8	277.2	307.636	298.939	305.779	787.8	612.9	787.8	737.331	36.74	38.32	38.33	42.71	55.28	55.56
Q16531	DDB1	1.0201	0.976941	1.02883	0.957688	1.00855	0.953447	180.6	283.5	255.5	247.8	180.6	184.231	176.436	185.807	517.7	410.3	517.7	493.599	49.3	43.39	45.32	42.17	42.78	46.62
P27816	MAP4	0.879327	0.974454	0.923406	1.10818	1.05013	1.07457	212.1	287	299.3	261.2	212.1	186.505	206.682	195.854	653.7	583.9	653.7	702.444	73.74	78.99	81.23	83.47	98.88	98.07
P22626	HNRNPA2B1	1.11771	1.16283	1.20963	1.04037	1.08224	0.77485	432.8	744.4	728.8	698.2	432.8	483.744	503.273	523.528	1898.5	1222.8	1898.5	1471.05	89.24	85.61	92.7	93.72	98.74	97.59
Q9H0A0	NAT10	1.04725	1.15454	1.17394	1.10245	1.12097	0.986229	152.4	245.6	254.8	238.6	152.4	159.602	175.952	178.908	417.3	342.1	417.3	411.553	50.29	49.98	48.61	49.59	49.48	47.87
E9PB90	HK2	1.03139	1.07094	1.0087	1.03835	0.977999	1.03815	181.9	288.7	282.1	244.7	181.9	187.61	194.804	183.482	575	496.2	575	596.939	43.96	43	42.01	41.44	47.68	46.37
P00338	LDHA	1.03563	1.06868	1.10662	1.03192	1.06855	0.829413	264.8	422	409.8	390.8	264.8	274.234	282.987	293.032	891.3	614.5	891.3	739.256	84.48	85.58	80.66	78.42	80.77	84.1
P54577	YARS1	1.0241	1.04618	1.06957	1.02156	1.0444	1.06851	213.4	336.3	323.3	304.4	213.4	218.542	223.255	228.247	773.6	687.1	773.6	826.595	73.17	73.89	69.2	71.48	72.7	74.71
Q9BXP5	SRRT	0.990398	0.952765	0.94075	0.962001	0.949871	0.983683	270.2	411.8	372.8	339	270.2	267.606	257.437	254.191	756.9	618.9	756.9	744.549	49.29	46.43	64	67.65	55.28	50.3
A0A804CDA6	DCTN1	1.08055	0.988651	1.07242	0.914948	0.992476	1.06997	68.8	114.4	98.5	98.4	68.8	74.3421	68.0192	73.7828	217	193	217	232.183	44.36	38.58	40.23	36.28	37.5	41.82
A5YKK6	CNOT1	0.937227	1.01228	1.02604	1.08008	1.09476	0.982944	105.6	152.3	154.8	144.5	105.6	98.9712	106.897	108.35	365.7	298.8	365.7	359.463	73.82	82.47	80.24	81.02	82.32	81.68
P29401	TKT	0.946355	0.974965	0.975657	1.03023	1.03096	1.01934	576.4	839.4	813.8	750	576.4	545.479	561.97	562.369	1697	1437.9	1697	1729.82	72.51	74.99	74.31	75.67	77.08	76.56
O00567	NOP56	1.14566	1.01937	1.10368	0.889765	0.963356	0.723017	235	414.3	346.9	345.9	235	269.23	239.552	259.365	579.2	348.1	579.2	418.771	53.22	54.42	54.44	52.92	60.98	60.24
Q6FHZ0	MDH2	0.757802	0.806199	0.884471	1.06386	1.16715	1.02949	372	433.8	434.3	438.8	372	281.902	299.906	329.023	800.7	685.2	800.7	824.31	43.16	47.97	42.69	38.33	67.27	65.98
Q14683	SMC1A	1.02521	0.970065	1.02225	0.946208	0.997109	0.911091	255.7	403.4	359.2	348.6	255.7	262.147	248.046	261.389	671.3	508.4	671.3	611.616	56.64	54.75	53.77	52.71	55.93	55.16
D3DPU2	CAP1	0.957932	1.4132	1.36102	1.47526	1.42079	0.900727	281.8	415.4	576.7	511.5	281.8	269.945	398.24	383.536	1094.8	819.7	1094.8	986.116	61.32	62.62	57.35	59.33	61.63	62.64
P34897	SHMT2	0.981721	1.04744	1.00206	1.06694	1.02072	1.02994	196.2	296.4	297.6	262.2	196.2	192.614	205.508	196.604	645.7	552.8	645.7	665.03	96.48	97.67	95.88	96.78	92.8	93.38
Q709C8	VPS13C	1.01448	1.0343	1.02922	1.01953	1.01452	1.04444	67.9	106	101.7	93.2	67.9	68.8834	70.2289	69.8837	220	191	220	229.777	93.56	90.79	93.09	94.99	94.23	96.9
Q8N163	CCAR2	1.17464	1.15615	1.19461	0.984256	1.017	1.01083	132	238.6	221	210.3	132	155.053	152.612	157.688	579	486.5	579	585.27	38.81	33.53	30.69	34.39	37.27	40.75
P08243	ASNS	1.0612	1.04303	1.00723	0.98288	0.949149	1.14263	421.8	688.8	637.1	566.6	421.8	447.612	439.949	424.851	1292.8	1227.9	1292.8	1477.19	71.7	70.28	69.46	71.74	74.27	74.32
Q5EC54	HNRPK	0.982685	1.06444	1.05007	1.08319	1.06857	0.951058	287.2	434.3	442.7	402.2	287.2	282.227	305.706	301.58	819.8	648.1	819.8	779.678	57.67	62.71	60.76	56.98	65.13	63.14
Q13428	TCOF1	1.0331	0.929535	0.995231	0.899757	0.963349	0.970449	154.3	245.3	207.7	204.8	154.3	159.407	143.427	153.564	473.3	381.8	473.3	459.313	84.96	84.8	87.17	85.25	92.85	94.93
A0A7I2V4F0	DDX1	1.05251	1.05144	1.06203	0.998983	1.00904	1.05866	336	544.2	511.6	475.9	336	353.645	353.285	356.842	1186.7	1044.3	1186.7	1256.31	40.92	43.47	41.03	42.27	30.96	27.35
Q06210	GFPT1	1.00249	1.03686	1.00575	1.03428	1.00325	1.01121	133.6	206.1	200.6	179.2	133.6	133.933	138.524	134.369	452.2	380.1	452.2	457.268	93.77	93.72	89.51	95.19	95.39	95.93
Q9UKV3	ACIN1	0.975796	1.0796	1.04215	1.10638	1.068	0.884017	126.2	189.5	197.3	175.4	126.2	123.145	136.246	131.519	445	327	445	393.388	85.16	87.51	82.45	77.92	80.53	82.41
Q6JBY9	RCSD1	0.890471	0.933024	0.989177	1.04779	1.11085	1.06759	172.3	236.1	232.8	227.3	172.3	153.428	160.76	170.435	546.3	484.8	546.3	583.224	63.07	64.71	61.2	66.53	41.91	39.86
P21796	VDAC1	0.987043	1.0074	1.0109	1.02063	1.02417	1.03287	148.2	225.1	216.2	199.8	148.2	146.28	149.297	149.815	431.3	370.3	431.3	445.479	84.26	80.44	77.43	79.32	78.83	75.21
P51610	HCFC1	0.998328	0.983994	1.01789	0.985642	1.0196	0.982596	216.5	332.6	308.5	293.9	216.5	216.138	213.035	220.374	620	506.4	620	609.21	84.24	85.32	87.49	87.67	98.91	100.55
Q9Y2W1	THRAP3	0.971928	1.00039	1.03142	1.02929	1.06121	1.003	91.6	137	132.7	126	91.6	89.0286	91.636	94.478	291.7	243.2	291.7	292.575	108.55	111.05	110.26	121.84	93.84	90.37
P42285	MTREX	0.899059	0.915344	0.879394	1.01811	0.978127	1.06791	89.7	124.1	118.9	105.2	89.7	80.6456	82.1064	78.8816	232.4	206.3	232.4	248.183	68.19	73.57	71.74	70.06	72.27	70.9
P22234	PAICS	0.923555	0.975294	1.02085	1.05602	1.10534	0.9848	406.7	578	574.4	553.7	406.7	375.61	396.652	415.178	750.3	614.2	750.3	738.895	57.38	54.28	51.55	52.06	56.25	57.02
P46060	RANGAP1	1.01839	1.01948	0.935023	1.00108	0.918141	1.05646	232.4	364.2	343.1	289.8	232.4	236.673	236.928	217.299	697.7	612.7	697.7	737.091	56.98	55.11	57.41	59.3	60.58	60.36
Q14157	UBAP2L	0.969935	0.965114	0.957331	0.99503	0.987005	1.12038	208.5	311.2	291.4	266.2	208.5	202.231	201.226	199.603	579.4	539.6	579.4	649.15	55.67	59.66	55.86	57.52	57.3	58.99
Q9UQ80	PA2G4	1.0525	0.956432	0.897296	0.908725	0.852538	0.966411	408.8	662.1	566.2	489.2	408.8	430.262	390.989	366.815	1288.9	1035.4	1288.9	1245.61	38.33	41.13	60.73	62.01	52.91	45.43
P07237	P4HB	0.994164	0.991772	0.956867	0.997594	0.962484	0.985106	415.4	635.5	596.6	530.1	415.4	412.976	411.982	397.482	1406.1	1151.4	1406.1	1385.16	62.17	63.88	63.76	65.81	63.34	62.35
D3DUW7	DNM1L	0.923486	0.869419	0.931312	0.941452	1.00847	0.978677	141.3	200.8	177.9	175.5	141.3	130.489	122.849	131.594	313.7	255.2	313.7	307.011	68.98	70.05	69.21	67.28	77.43	78.15
Q86UX7	FERMT3	1.0729	1.06634	1.07399	0.993885	1.00102	1.01295	178.8	295.2	276.1	256.1	178.8	191.834	190.661	192.03	630.4	530.8	630.4	638.563	53.86	54.11	52.46	53.09	54.44	52.87
P49411	TUFM	1.1485	1.02082	1.06953	0.888829	0.93124	0.991501	331.4	585.7	489.9	472.7	331.4	380.614	338.3	354.442	1064.7	877.5	1064.7	1055.65	64.2	62.3	64.94	62.06	66.53	66.65
P06744	GPI	0.939198	0.926662	0.918572	0.986653	0.978039	1.0341	310.6	448.9	416.8	380.5	310.6	291.715	287.821	285.309	965.7	830.1	965.7	998.627	63.41	63.79	63.82	62.72	65.29	65.67
Q1KMD3	HNRNPUL2	1.04259	1.03024	1.0938	0.988153	1.04912	0.938992	123.6	198.3	184.4	180.3	123.6	128.864	127.337	135.193	416	324.7	416	390.621	93.54	96.5	88.63	84.23	88.04	74.52
O00429	DNM1L	0.993879	1.13738	1.07863	1.14438	1.08527	1.20302	18.7	28.6	30.8	26.9	18.7	18.5855	21.2689	20.1703	56.9	56.9	56.9	68.4519
Q96QK1	VPS35	0.999623	1.0363	1.03972	1.03669	1.04011	0.995632	146.4	225.2	219.7	203	146.4	146.345	151.714	152.215	439.7	363.9	439.7	437.779	38.87	44.01	39.88	39.57	46.81	45.03
H3BVG0	NUP93	0.858861	0.932758	0.916577	1.08604	1.0672	1.04761	134	177.1	181	163.8	134	115.087	124.99	122.821	376.2	327.6	376.2	394.11	114.49	112.19	111.79	114.16	115.17	116.8
Q9Y5B9	SUPT16H	1.10872	1.02895	1.0364	0.928055	0.934775	0.894281	266.1	454	396.5	367.8	266.1	295.029	273.803	275.786	678	504	678	606.322	63.94	64.12	63.25	60.96	62.92	64.45
P09960	LTA4H	0.972608	1.02338	0.991704	1.0522	1.01963	1.01559	210.8	315.5	312.4	278.8	210.8	205.026	215.728	209.051	610.4	515.3	610.4	619.917	73.48	72.41	72.22	72.73	71.74	71.74
Q6IQ30	PABPC4	1.00801	0.909718	0.866547	0.90249	0.859663	1.03022	181.8	282	239.5	210.1	181.8	183.256	165.387	157.538	566.7	485.3	566.7	583.826	41.04	38.6	41.93	34.42	47.51	46.82
P42765	ACAA2	0.89593	0.979454	0.942807	1.09323	1.05232	1.23729	88.2	121.6	125.1	110.9	88.2	79.021	86.3878	83.1556	238.7	245.5	238.7	295.342	102.2	99.81	101.8	102.56	104.09	103.81
Q9UJU6	DBNL	0.976366	0.897488	0.887109	0.919213	0.908582	1.12312	121.8	183	158.3	144.1	121.8	118.921	109.314	108.05	368.9	344.4	368.9	414.32	59.55	50.43	52.62	50.93	50	50.98
P54136	RARS1	1.0049	1.0086	0.931959	1.00368	0.927415	1.11439	158.5	245.1	231.5	197	158.5	159.277	159.862	147.716	490	453.9	490	546.051	56.95	58.64	60.1	59.8	61.17	58.87
P60174	TPI1	0.915381	0.911905	0.894145	0.996203	0.976801	1.04147	422.4	595	557.8	503.7	422.4	386.657	385.189	377.687	1239.1	1072.7	1239.1	1290.48	55.11	55.61	53	50.69	62.68	61.65
O95071	UBR5	1.07281	1.0571	1.02464	0.985357	0.955105	1.07087	63.3	104.5	96.9	86.5	63.3	67.9087	66.9143	64.8599	211.2	188	211.2	226.168	65.69	65.37	66.45	67.52	64.58	60.44
P28838	LAP3	0.967452	0.984385	1.07772	1.0175	1.11398	0.978637	186.6	277.8	266	268.2	186.6	180.527	183.686	201.103	603.7	491.1	603.7	590.803	29.52	26.71	28.49	24.82	25.57	27.86
A0A8V8TNT7	WDR1	0.989774	0.956085	0.915635	0.965963	0.925096	1.05555	173.2	263.8	239.8	211.5	173.2	171.429	165.594	158.588	507.4	445.2	507.4	535.585	81.12	80.66	78.76	78.4	85.25	85.16
Q10567	AP1B1	1.10351	1.14657	1.14161	1.03903	1.03452	1.04173	137.8	234	228.8	209.8	137.8	152.063	157.998	157.313	487.8	422.4	487.8	508.156	54.91	53.25	58.5	54.78	62.89	60.54
B5BUB5	SSB	0.99824	0.982661	0.998065	0.984393	0.999825	0.950255	411.1	631.5	585	547.2	411.1	410.376	403.972	410.304	1161.3	917.3	1161.3	1103.53	68.65	69.64	67.96	67.8	68.49	68.36
O43390	HNRNPR	1.01753	1.22133	1.18048	1.20028	1.16014	0.75924	269.7	422.3	477	424.6	269.7	274.429	329.392	318.376	1012.5	639	1012.5	768.73	62.42	63.8	63.1	63.5	61.57	60.04
A0A0C4DG89	DDX46	0.991379	0.986045	0.928325	0.994619	0.936397	0.962417	238.6	364	340.7	295.4	238.6	236.543	235.27	221.498	655.5	524.4	655.5	630.864	47.71	47.41	46.45	44.93	42.86	44.14
P35998	PSMC2	1.07138	1.0053	1.11484	0.93832	1.04056	0.936014	87.1	143.6	126.8	129.5	87.1	93.3176	87.5617	97.1024	282.5	219.8	282.5	264.424	81.55	81.78	80.35	79.18	82.09	83.43
P62258	YWHAE	0.97536	1.20057	1.13399	1.2309	1.16264	0.913697	218.8	328.4	380.4	330.9	218.8	213.409	262.685	248.117	610.4	463.6	610.4	557.72	65.25	67.75	58.07	62.06	70.18	73.61
P42167	TMPO	1.10934	1.06822	1.08442	0.962928	0.977528	1.11602	43.7	74.6	67.6	63.2	43.7	48.4783	46.6812	47.389	136.9	127	136.9	152.784	73.66	73.6	72.02	73.3	78.62	74.58
H6VRF8	KRT1	0.0833569	0.0801424	0.127152	0.961436	1.52539	2.9951	343.8	44.1	39.9	58.3	343.8	28.6581	27.5529	43.7148	198.1	493.2	198.1	593.33	56.53	53.32	61.4	49.76	52.57	54.08
P46459	NSF	1.10419	1.08724	1.04624	0.984644	0.947516	0.958547	132.3	224.8	208.3	184.6	132.3	146.085	143.842	138.418	460.1	366.6	460.1	441.027	46.42	44.54	47.07	47.47	45.66	48.02
P07954	FH	0.906575	0.974967	0.944453	1.07544	1.04178	1.12565	279.7	390.2	394.9	352.3	279.7	253.569	272.698	264.163	760.3	711.4	760.3	855.829	57.98	58.41	58.97	59.85	66.03	66.98
Q9NVP1	DDX18	0.888368	0.927581	0.909399	1.04414	1.02367	1.092	218.5	298.7	293.5	265	218.5	194.108	202.676	198.704	576.5	523.3	576.5	629.541	45.99	53.41	49.27	50.61	45.84	41.63
Q13435	SF3B2	0.975438	1.0027	0.957851	1.02795	0.98197	0.994161	144.9	217.5	210.4	185.1	144.9	141.341	145.292	138.793	405.5	335.1	405.5	403.132	58.67	57.58	56.29	59.3	57.99	55.64
Q7Z2W4	ZC3HAV1	1.12014	0.986703	1.13788	0.880873	1.01583	1.03175	48.5	83.6	69.3	73.6	48.5	54.3269	47.8551	55.1871	174.2	149.4	174.2	179.731	96.4	95.95	98.56	94.65	101.57	96.71
P49915	GMPS	1.01702	0.992639	0.999923	0.976023	0.983185	1.03507	160.7	251.5	231	214.3	160.7	163.436	159.517	160.688	470.6	404.9	470.6	487.103	48.23	45.73	44.85	44.73	44.59	44.65
P18583	SON	1.19399	1.12818	1.10938	0.944879	0.929137	0.955475	83	152.5	135.6	122.8	83	99.1012	93.6386	92.0785	287.7	228.5	287.7	274.89	73.15	64.04	67.04	68.83	64.92	63.9
P23921	RRM1	0.945398	0.971164	0.980791	1.02725	1.03744	0.95627	138.3	201.2	194.5	180.9	138.3	130.749	134.312	135.643	399.3	317.4	399.3	381.839	66.33	68.86	67.46	68.19	70.21	70.74
Q9Y2L1	DIS3	1.08083	0.949149	1.01354	0.878167	0.93774	1.04741	241.4	401.5	331.8	326.3	241.4	260.912	229.124	244.668	746.8	650.2	746.8	782.204	74.41	75.99	76.05	74.04	77.5	77.11
P51532	SMARCA4	0.988641	1.01248	1.07137	1.02411	1.08368	1.05053	56.2	85.5	82.4	80.3	56.2	55.5616	56.9013	60.211	171.2	149.5	171.2	179.852	62	68.25	69.29	69.85	56.69	50.34
Q08945	SSRP1	1.16404	1.05482	1.0847	0.906172	0.931839	1.08425	61.8	110.7	94.4	89.4	61.8	71.9377	65.1879	67.0344	188.4	169.8	188.4	204.273	43.73	41.27	42.95	36.43	38.03	38.54
Q96AE4	FUBP1	1.02714	0.977254	0.955377	0.95143	0.930131	0.936341	213.4	337.3	302	271.9	213.4	219.192	208.546	203.877	690.2	537.2	690.2	646.263	110.78	102.57	110.87	114.18	100.58	101.86
A6NLN1	PTBP1	1.09138	1.04846	0.990841	0.960675	0.907882	1.02084	114.8	192.8	174.3	151.7	114.8	125.29	120.363	113.748	348	295.3	348	355.252	74.7	73.7	80.56	84.98	76.56	79.51
P36871	PGM1	1.02873	1.04123	1.04443	1.01215	1.01526	1.0544	261.9	414.6	394.9	364.8	261.9	269.425	272.698	273.536	889.6	779.7	889.6	937.995	16.98	15.27	13.73	21.27	16.15	17.25
O00267	SUPT5H	1.00223	1.14174	1.1963	1.1392	1.19364	0.994891	105.3	162.4	174.1	168	105.3	105.535	120.225	125.971	460.1	380.5	460.1	457.749	52.88	53.61	48.75	52.11	48.96	52.02
Q93084	ATP2A3	0.95285	0.994311	0.947726	1.04351	0.994623	1.01307	34.1	50	49.1	43.1	34.1	32.4922	33.906	32.3175	66.5	56	66.5	67.3692	98.57	95.78	93.77	95.41	105.33	109.36
Q15424	SAFB	1.11068	1.09501	1.18076	0.985894	1.0631	0.854381	200.1	342	317.3	315.1	200.1	222.247	219.112	236.27	677.7	481.3	677.7	579.014	62.46	59.75	58.39	53.96	57.68	56.1
A0A0S2Z5K8	STRBP	1.04075	0.954408	0.93674	0.917038	0.900062	1.05642	103.9	166.4	143.6	129.8	103.9	108.134	99.163	97.3273	322.5	283.2	322.5	340.695	98.98	99.58	97.7	99.43	97.33	92.95
Q9H568	ACTL8	1.00766	0.975188	0.958971	0.967774	0.95168	0.961547	96.8	150.1	136.7	123.8	96.8	97.5416	94.3982	92.8284	249.1	199.1	249.1	239.521	68.06	74.01	70.49	68.16	74.63	71.96
P46087	NOP2	1.01325	1.02194	0.955504	1.00858	0.943011	0.83773	179	279.1	264.9	228.1	179	181.371	182.927	171.035	488.4	340.1	488.4	409.147	59.01	58.21	57.56	57.16	60.96	61.84
A0A0J9YVP6	PUF60	1.07953	0.987792	0.990358	0.915022	0.9174	0.893321	122.2	203	174.8	161.4	122.2	131.918	120.708	121.022	420.3	312.1	420.3	375.463	80.84	79.26	76.89	75.77	74.1	77.93
Q96PK6	RBM14	1.01094	1.02586	1.03352	1.01475	1.02234	0.959948	97	150.9	144.1	133.7	97	98.0614	99.5083	100.252	224.2	178.9	224.2	215.22	50.28	48.09	46.02	46.45	52.18	57.89
A0A7P0TAE9	CANX	0.980153	0.959636	0.973147	0.979067	0.992852	1.03205	156.8	236.5	217.9	203.5	156.8	153.688	150.471	152.589	365.9	313.9	365.9	377.628	64.71	71.55	79.15	82.43	42.59	34.99
P35908	KRT2	0.0633188	0.0273107	0.0669309	0.431321	1.05705	1.81132	452.6	44.1	17.9	40.4	452.6	28.6581	12.3608	30.2929	97.5	146.8	97.5	176.603	37.09	119.86	150.46	114.82	113.88	82.04
Q6PKG0	LARP1	1.07343	1.03083	1.00505	0.960312	0.936293	0.957729	89.9	148.5	134.2	120.5	89.9	96.5018	92.6718	90.3539	385	306.5	385	368.726	60.44	57.58	56.14	59.18	51.66	52.84
A0A0A6YYL4	CORO7-PAM16	0.918068	0.970362	1.07693	1.05696	1.17304	1.13023	119.2	168.4	167.5	171.2	119.2	109.434	115.667	128.37	272.7	256.2	272.7	308.214	76.08	72.26	73.12	70.29	80.27	81.17
A0A0B4J1W3	NAA15	1.07474	1.10038	1.09029	1.02386	1.01447	0.967696	187.2	309.6	298.3	272.2	187.2	201.192	205.991	204.102	537.8	432.6	537.8	520.427	54.54	50.53	50.1	51.3	51.11	57.25
O95202	LETM1	0.891738	0.903673	0.928987	1.01338	1.04177	1.11684	180.8	248.1	236.6	224	180.8	161.226	163.384	167.961	441.1	409.5	441.1	492.637	75.63	76.02	76.26	75.59	68.68	72.1
P48444	ARCN1	0.945581	1.02066	0.926431	1.0794	0.979748	1.09427	100.2	145.8	148.1	123.8	100.2	94.7472	102.27	92.8284	338.5	307.9	338.5	370.41	98.08	98.62	96.48	94.61	101.03	96.94
Q63HR1	DKFZp686P17171	1.31869	1.0015	1.66628	0.759466	1.26359	0.89275	17.1	34.7	24.8	38	17.1	22.5496	17.1256	28.4934	104.3	77.4	104.3	93.1138
A0A6I8PRA0	TCOF1	1.06711	1.03219	1.10106	0.967275	1.03181	0.982591	38	62.4	56.8	55.8	38	40.5503	39.2232	41.8402	128.8	105.2	128.8	126.558	11.14	5.32	12.02	5.19	10.19	6.91
O43242	PSMD3	1.02941	0.936768	0.945472	0.910005	0.91846	1.01222	242.6	384.3	329.1	305.9	242.6	249.735	227.26	229.372	748.4	629.7	748.4	757.542	73.83	72.53	73.35	74.02	76.73	77.65
Q8NE71	ABCF1	1.07328	1.03192	1.11665	0.961468	1.04041	0.954096	97.3	160.7	145.4	144.9	97.3	104.43	100.406	108.65	349.9	277.5	349.9	333.838	53.01	57.7	58.53	60.77	52.33	53.06
P27694	RPA1	0.987294	0.964878	0.935665	0.977295	0.947706	0.997377	394.2	598.9	550.8	491.9	394.2	389.191	380.355	368.839	1174.1	973.4	1174.1	1171.02	54.58	49.45	51.5	50.33	50.75	48.85
B7ZM99	MTHFD1L	1.0592	1.04706	1.02261	0.988546	0.965454	1.00069	175.1	285.4	265.5	238.8	175.1	185.465	183.341	179.058	614.2	510.9	614.2	614.623	47.99	48.3	44.52	44.2	44.35	50.76
O95373	IPO7	1.14887	1.17741	1.13841	1.02484	0.990895	0.965442	159	281.1	271.1	241.4	159	182.671	187.208	181.008	564.6	453.1	564.6	545.089	63.83	58.5	57.2	56.85	60.62	60.18
Q9BSJ8	ESYT1	1.19033	1.14602	1.05222	0.962772	0.883972	1.05738	103.4	189.4	171.6	145.1	103.4	123.08	118.498	108.8	371.7	326.7	371.7	393.027	86.47	82.09	80.03	85.6	84.43	84.31
A0A5F9ZHM4	LDHB	0.975077	0.97315	0.942707	0.998024	0.966803	0.972764	521.7	782.8	735.2	655.9	521.7	508.698	507.692	491.81	1481.2	1197.7	1481.2	1440.86	60.25	58.68	53.25	54.53	59.53	59.1
P43246	MSH2	1.14359	1.18604	1.07372	1.03712	0.938901	1.16939	97	170.7	166.6	138.9	97	110.928	115.046	104.151	318.4	309.5	318.4	372.335	40.72	40.61	37.02	34.41	38	41.26
A0A024R571	EHD1	1.01209	0.953956	0.966822	0.942559	0.955272	0.99236	135.8	211.5	187.6	175.1	135.8	137.442	129.547	131.294	479.7	395.7	479.7	476.035	76.87	73.64	76.37	75.92	76.54	77.12
O75691	UTP20	1.1623	1.18502	1.15367	1.01955	0.992574	0.939497	64.8	115.9	111.2	99.7	64.8	75.3169	76.7892	74.7576	217.3	169.7	217.3	204.153	65.57	55.92	53.93	58.05	56.12	56.73
P05091	ALDH2	1.03811	1.01761	1.02886	0.980253	0.991089	1.08915	174.4	278.6	257	239.3	174.4	181.046	177.471	179.433	647.6	586.3	647.6	705.331	58.43	61.28	59.23	61.82	64.75	66.38
Q02790	FKBP4	0.838646	0.840429	0.84224	1.00213	1.00429	0.921878	349.7	451.3	425.6	392.8	349.7	293.275	293.898	294.531	677.8	519.4	677.8	624.849	64.79	62.67	63.73	62.82	63.68	68.44
O60763	USO1	0.947861	0.882321	0.895014	0.930854	0.944246	1.0024	157	229	200.6	187.4	157	148.814	138.524	140.517	517.5	431.2	517.5	518.742	73.54	77.19	74.32	74.05	74.06	72.54
E9PKU7	GANAB	1.05752	1.0254	1.05061	0.969622	0.993462	0.870356	175.5	285.6	260.6	245.9	175.5	185.595	179.957	184.382	296.9	214.8	296.9	258.409
A0A3B3ITJ4	HNRNPL	0.888594	0.879569	0.77263	0.989844	0.869497	0.956444	82.2	112.4	104.7	84.7	82.2	73.0424	72.3006	63.5102	157.1	124.9	157.1	150.257	103.6	90.06	93.93	98.2	94.84	98.69
P23381	WARS1	0.997718	1.02495	0.913191	1.0273	0.91528	0.971018	117.5	180.4	174.4	143.1	117.5	117.232	120.432	107.3	425.2	343.2	425.2	412.877	53.06	56	52.65	49.72	57.76	55.2
B5ME19	EIF3CL	1.04343	1.09011	0.898631	1.04473	0.861224	1.19771	77.6	124.6	122.5	93	77.6	80.9705	84.5924	69.7337	226.6	225.6	226.6	271.401	90.42	88.82	90.94	92.54	89.65	87.83
A0A024RAY9	LRMP	1.00846	0.828483	0.843913	0.821529	0.83683	0.833554	78.1	121.2	93.7	87.9	78.1	78.7611	64.7045	65.9096	240.3	166.5	240.3	200.303	127.06	125.01	124.81	128.32	104.59	106.57
A0A7I2V535	NONO	0.876495	0.886606	0.931443	1.01154	1.06269	0.882462	388.5	524	498.8	482.6	388.5	340.518	344.446	361.866	1008.4	739.7	1008.4	889.874	48.78	50.56	46.75	45.94	57.5	60.3
A0A1B0GVU9	QARS1	1.2378	2.60874	2.59463	2.10757	2.09617	0.543163	37.8	72	142.8	130.8	37.8	46.7888	98.6105	98.0771	1053.6	475.7	1053.6	572.277	66.44	69.11	68.47	71.56	68.7	68.84
P11387	TOP1	0.936097	0.909129	0.970745	0.971191	1.03701	1.15363	242	348.6	318.6	313.3	242	226.536	220.009	234.92	623.5	597.9	623.5	719.286	94.71	101.19	100.02	95.68	113.15	109.9
Q9Y617	PSAT1	1.33589	1.29549	1.18309	0.969758	0.885623	1.20608	183.1	376.4	343.5	288.9	183.1	244.601	237.204	216.625	826.4	828.5	826.4	996.703	86.2	86.31	84.43	86.46	87.09	85.9
Q8NC51	SERBP1	1.01402	1.00616	0.946683	0.992253	0.933597	0.932883	229.3	357.8	334.1	289.5	229.3	232.514	230.713	217.074	444	344.3	444	414.2	71.76	71.23	69.06	74.02	81.33	85.48
P23526	AHCY	0.993131	1.03546	0.949477	1.04262	0.956043	1.0367	281.3	429.9	421.8	356.2	281.3	279.368	291.274	267.088	844.1	727.4	844.1	875.077	96.05	85.03	83.54	84.59	82.32	81.46
A0A0A0MT26	ATP1A3	1.0956	1.24413	1.36952	1.13557	1.25001	1.1001	12.1	20.4	21.8	22.1	12.1	13.2568	15.054	16.5711	52.6	48.1	52.6	57.8653	85.15	61.05	53.72	44.76	47.57	32.56
Q14240	EIF4A2	0.924881	1.0872	1.08007	1.1755	1.16779	0.972961	168.7	240.1	265.6	243	168.7	156.027	183.41	182.208	527.1	426.3	527.1	512.848	15.82	19.58	25.21	19.07	18.66	18.73
Q15365	PCBP1	1.14722	1.00281	0.985995	0.874121	0.859466	0.953196	281.3	496.6	408.5	369.9	281.3	322.712	282.09	277.36	947.2	750.5	947.2	902.867	44.57	42.66	42.83	42.91	43.34	43.39
A0A024QZW7	NUP153	0.998254	1.07326	0.989227	1.07514	0.990957	0.962649	33.2	51	51.6	43.8	33.2	33.142	35.6324	32.8423	103.6	82.9	103.6	99.7304	118.36	118.24	116.17	119.59	131.06	134.95
P36578	RPL4	1.08091	1.03297	0.996723	0.955654	0.922118	0.955259	229.9	382.4	343.9	305.6	229.9	248.5	237.48	229.147	739.5	587.2	739.5	706.414	85.6	81.04	80.84	82.83	81.02	79.89
Q15019	SEPTIN2	1.03868	1.08456	1.13487	1.04417	1.09261	1.01073	133.2	212.9	209.2	201.6	133.2	138.352	144.463	151.165	373.5	313.8	373.5	377.508	43.16	41.82	43.93	45.5	37.93	38.73
Q9BZZ5	API5	1.02703	1.0198	1.03298	0.992966	1.00579	1.11176	157.3	248.6	232.3	216.7	157.3	161.551	160.415	162.487	448.2	414.2	448.2	498.291	69.88	65.36	64.89	63.07	67.81	66.72
P27348	YWHAQ	1.14098	1.14028	0.911504	0.999388	0.798878	0.834499	90.9	159.6	150.1	110.5	90.9	103.715	103.652	82.8557	304.9	211.5	304.9	254.439	82.39	77.56	85.32	91.51	78.98	77.74
P63244	RACK1	0.926207	0.947333	0.895237	1.02281	0.966563	0.987905	424.9	605.6	582.9	507.3	424.9	393.545	402.522	380.386	1197.9	983.7	1197.9	1183.41	53.72	54.63	54.77	55.34	58.19	55.38
P61158	ACTR3	1.13379	1.00203	0.979999	0.883785	0.864355	0.99631	127.7	222.8	185.3	166.9	127.7	144.785	127.959	125.146	452.2	374.5	452.2	450.531	63.8	63.72	63.84	61.02	63.7	63.74
P07355	ANXA2	1.07504	1.14238	1.02857	1.06264	0.956772	1.10023	226.5	374.7	374.7	310.7	226.5	243.496	258.749	232.971	548.9	502	548.9	603.916	65.11	61.85	78.33	75.76	110.06	112.29
P38606	ATP6V1A	0.954409	0.808692	0.798609	0.847322	0.836758	1.00771	83	121.9	97.2	88.4	83	79.216	67.1215	66.2846	216.2	181.1	216.2	217.867	58.02	56.88	57.58	66.59	66.2	70.62
Q15084	PDIA6	1.06247	1.05391	1.06709	0.991945	1.00435	0.967367	175.6	287.1	268	249.9	175.6	186.57	185.067	187.381	568.7	457.3	568.7	550.141	50.36	46.21	48.25	43.54	41.58	42.27
A0A8V8TNU3	CYFIP2	0.97624	0.932922	0.934729	0.955627	0.957479	0.95373	66.1	99.3	89.3	82.4	66.1	64.5295	61.6661	61.7856	202.2	160.3	202.2	192.844	96.65	105.71	101.53	101.95	106.13	106.65
P20042	EIF2S2	1.14179	1.10145	1.11543	0.964671	0.976911	1.01498	185.2	325.4	295.4	275.5	185.2	211.459	203.988	206.577	763.9	644.5	763.9	775.347	48.51	43.47	38.65	42.04	39.08	41.25
P26641	EEF1G	1.11497	1.063	1.07664	0.953397	0.96563	0.950458	205.8	353.1	316.8	295.5	205.8	229.46	218.766	221.573	700.2	553.2	700.2	665.511	73.28	71.93	72.58	71.57	72.92	74.73
P45974	USP5	1.08293	1.07353	1.1493	0.991319	1.06129	1.00089	151.1	251.8	234.9	231.6	151.1	163.631	162.21	173.66	479.7	399.1	479.7	480.126	44.48	40.19	38.79	38.25	41.49	40.38
E9PLK3	NPEPPS	0.999355	0.886732	0.92704	0.887304	0.927638	1.05004	247.1	380	317.3	305.5	247.1	246.941	219.112	229.072	740	645.9	740	777.031	74.2	71.94	71	70.83	72.76	71.92
E9PRY8	EEF1D	1.09574	1.0811	1.029	0.986639	0.939091	0.99077	275.3	464.2	431	377.8	275.3	301.657	297.627	283.284	1339.9	1103.5	1339.9	1327.53	53.07	52.73	47.48	49.73	48.55	48.99
Q5T5C7	SARS1	1.01496	1.02576	1.00213	1.01063	0.987355	1.00285	126.9	198.2	188.5	169.6	126.9	128.799	130.169	127.17	420.7	350.7	420.7	421.899	75.39	77.8	76.89	74.52	78.59	79.65
Q5JPE7	NOMO2	1.14672	1.07099	1.0828	0.933957	0.944261	1.00035	59.9	105.7	92.9	86.5	59.9	68.6885	64.1521	64.8599	175.7	146.1	175.7	175.761	103.38	94.7	102.35	98	100.47	101
V9GYM8	ARHGEF2	0.99419	1.14654	1.0412	1.15324	1.04728	0.941241	36.8	56.3	61.1	51.1	36.8	36.5862	42.1926	38.3161	103.4	80.9	103.4	97.3244	146.3	143.25	140.66	137.11	149.47	150.14
P62701	RPS4X	1.0434	1.01759	1.02447	0.975263	0.981859	0.944547	295.4	474.3	435.3	403.6	295.4	308.221	300.596	302.629	791.7	621.6	791.7	747.798	58.54	56.2	56.29	57.65	63.46	67.49
Q15459	SF3A1	0.954264	1.00276	1.00578	1.05081	1.05398	0.894648	220.3	323.5	319.9	295.5	220.3	210.224	220.907	221.573	592.2	440.4	592.2	529.81	57.08	58.56	59	55.77	63.16	61.8
Q14151	SAFB2	0.916074	0.911089	0.902024	0.994558	0.984663	1.00926	107.4	151.4	141.7	129.2	107.4	98.3863	97.8509	96.8774	291.2	244.3	291.2	293.898	64.27	65.68	64.06	67.43	66.1	66.63
Q15046	KARS1	1.07153	1.15913	1.11797	1.08174	1.04333	1.03366	215.9	356	362.4	321.9	215.9	231.344	250.255	241.369	888.6	763.5	888.6	918.506	69.03	68.21	63.4	61.91	83.01	83.48
P39023	RPL3	1.07373	1.02781	1.04916	0.957239	0.977118	0.936134	275.8	455.7	410.5	385.9	275.8	296.134	283.471	289.358	948.4	738	948.4	887.829	52.11	46.74	43.8	44.07	53.13	54.4
P35658	NUP214	1.00136	1.07637	1.00199	1.07491	1.00063	1.0656	56.2	86.6	87.6	75.1	56.2	56.2765	60.4922	56.3119	192.6	170.6	192.6	205.235	110.23	98.59	97.82	96.05	97.72	105.09
O15371	EIF3D	1.0777	1.00127	1.02042	0.929075	0.946851	1.00656	108.9	180.6	157.9	148.2	108.9	117.362	109.038	111.124	332.5	278.2	332.5	334.68	36.09	30.87	31.79	32.74	31.06	34.27
Q9P258	RCC2	1.1072	1.04631	1.10227	0.945008	0.99555	0.921438	237	403.8	359.1	348.4	237	262.407	247.977	261.239	731	559.9	731	673.571	56.32	61.43	62.14	59.85	55.65	57.2
Q99714	HSD17B10	1.10241	1.09381	1.10413	0.992197	1.00156	0.963161	198.3	336.4	314.1	292	198.3	218.607	216.902	218.949	711.2	569.4	711.2	685	68.15	68.58	66.65	66.43	67.76	67.56
Q9Y295	DRG1	1.05107	0.918227	1.00987	0.873613	0.960806	1.03152	64.3	104	85.5	86.6	64.3	67.5838	59.042	64.9349	191.5	164.2	191.5	197.536	90.93	91.11	91.81	88.24	93.72	91.26
Q9UBT2	UBA2	1.11317	0.929647	0.954789	0.835133	0.857719	0.983777	87.8	150.4	118.2	111.8	87.8	97.7365	81.623	83.8305	319.9	261.6	319.9	314.71	80.48	77.01	77.69	74.02	72.77	74.42
P61221	ABCE1	1.02061	1.14848	1.25359	1.1253	1.22828	0.963856	160.9	252.7	267.6	269	160.9	164.216	184.791	201.703	534.7	428.4	534.7	515.374	104.04	103.61	99.44	96.32	104.18	106.34
O75874	IDH1	0.905902	0.919359	1.00051	1.01486	1.10444	1.28118	100.5	140.1	133.8	134.1	100.5	91.0431	92.3956	100.552	377.1	401.6	377.1	483.133	62.48	63.9	64.45	62.73	63.36	64.41
P04844	RPN2	0.922474	0.981336	0.981802	1.06381	1.06431	1.17936	128	181.7	181.9	167.6	128	118.077	125.611	125.671	244.1	239.3	244.1	287.883	40.73	47.41	40.92	43.62	49.19	47.94
P49321	NASP	0.855471	0.882115	0.881476	1.03115	1.0304	0.989838	256.3	337.4	327.4	301.3	256.3	219.257	226.086	225.922	536.1	441.1	536.1	530.652	38.05	40.82	42.74	40.74	54.63	56.43
O95831	AIFM1	1.15254	1.07154	1.04631	0.929724	0.907829	1.05845	87	154.3	135	121.4	87	100.271	93.2243	91.0288	282.1	248.2	282.1	298.59	87.89	85.42	81.75	77.81	82.21	83.63
A0A8V8TM87	PRPF40A	1.01667	1.06648	1.02925	1.04899	1.01237	1.00264	154.3	241.4	238.3	211.8	154.3	156.872	164.558	158.813	498.9	415.8	498.9	500.216	87.32	78.55	81.12	80.27	73.48	82.73
P46063	RECQL	1.0879	1.01474	1.03194	0.932756	0.948561	1.10919	121.2	202.9	178.1	166.8	121.2	131.853	122.987	125.071	409	377.1	409	453.659	58.86	55.32	56.45	52.44	50.19	51.33
P09211	GSTP1	1.01011	1.01999	1.0168	1.00978	1.00662	1.09772	228.9	355.8	338.1	310.4	228.9	231.214	233.475	232.746	752.9	687	752.9	826.475	98.49	94.1	91.72	90	93.1	88.33
P33241	LSP1	0.846095	0.902458	0.911624	1.06662	1.07745	1.05325	205.3	267.3	268.3	249.6	205.3	173.703	185.275	187.156	667.5	584.4	667.5	703.045	78.92	79.01	79.85	80.05	69.72	67.54
P23396	RPS3	0.974692	0.991034	0.945388	1.01677	0.969935	1.0014	441.7	662.5	633.9	556.9	441.7	430.522	437.74	417.578	1238.1	1030.6	1238.1	1239.83	65.88	68.52	66.28	66.89	70.05	68.35
Q92896	GLG1	0.916292	0.960023	0.910734	1.04773	0.993934	1.06215	161.7	228	224.8	196.4	161.7	148.164	155.236	147.266	406.5	358.9	406.5	431.764	48.83	51.6	52.96	53.9	56.64	57.55
P62195	PSMC5	0.963448	1.04585	1.08066	1.08553	1.12166	1.09963	137.8	204.3	208.7	198.6	137.8	132.763	144.118	148.915	290.9	265.9	290.9	319.883	109.77	108.21	108.25	104.57	123.88	121.07
B7ZKR9	POLR1A	1.10647	1.0842	0.988005	0.979872	0.892933	1.02677	93.5	159.2	146.8	123.2	93.5	103.455	101.373	92.3785	305.1	260.4	305.1	313.267	80.44	78.45	80.43	82.69	80.8	80.8
Q13177	PAK2	1.02295	0.955853	1.02044	0.934412	0.997552	1.03792	163.2	256.9	225.9	222.1	163.2	166.945	155.995	166.536	536.3	462.7	536.3	556.638	73.92	76.63	72.15	70.48	71.53	72.11
F5GZS6	SLC3A2	1.03877	0.956279	1.00644	0.920585	0.968876	1.11567	119.8	191.5	165.9	160.8	119.8	124.445	114.562	120.572	369.1	342.3	369.1	411.794	75.2	72.3	73.75	74.94	72.28	72.66
P39880	CUX1	0.988515	0.904328	1.00867	0.914835	1.02039	1.02637	44.9	68.3	58.8	60.4	44.9	44.3843	40.6043	45.2894	147.1	125.5	147.1	150.979	26.28	22.79	15.17	24.3	37.96	40.53
D6REX3	SEC31A	1.05757	1.05795	1.01578	1.00036	0.960489	1.03599	134.2	218.4	205.6	181.8	134.2	141.926	141.977	136.318	473.2	407.5	473.2	490.231	71.72	71.84	70.58	74.79	70.17	67.88
H0Y4R1	IMPDH2	0.841648	0.894749	0.888147	1.06309	1.05525	1.07938	181.6	235.2	235.3	215.1	181.6	152.843	162.486	161.287	454.4	407.7	454.4	490.472	39.14	38.28	36.93	40.66	37.32	38.73
Q96T88	UHRF1	1.01551	0.899447	0.893209	0.885711	0.879568	0.87242	63.8	99.7	83.1	76	63.8	64.7894	57.3847	56.9867	183.4	133	183.4	160.002	85.85	83.91	82.03	79.78	83.92	86.45
O00425	IGF2BP3	1.02655	1.04172	1.06498	1.01477	1.03744	1.05225	240.3	379.6	362.5	341.3	240.3	246.681	250.324	255.915	764.4	668.6	764.4	804.34	47.74	46.29	47.03	46.83	59.11	62.16
Q8WWM7	ATXN2L	0.940164	0.896818	0.92803	0.953896	0.987095	1.11657	77	111.4	100	95.3	77	72.3926	69.055	71.4583	212.9	197.6	212.9	237.717	74.65	72.36	74.2	75.88	62.78	60.55
A0AVT1	UBA6	0.950618	0.994694	1.07967	1.04637	1.13575	0.971505	183	267.7	263.6	263.5	183	173.963	182.029	197.579	616.8	498.1	616.8	599.225	59.26	58.74	54.05	56.4	57.07	55.38
Q4W4Y1	DRIP4	1.0467	0.865588	0.947907	0.826968	0.905615	0.955694	93.5	150.6	117.2	118.2	93.5	97.8665	80.9325	88.6293	329.3	261.6	329.3	314.71	70.16	73.88	73.82	71.46	77.61	76.58
B4DY09	ILF2	1.06935	1.01225	1.00127	0.946607	0.936334	0.93743	366.2	602.6	536.8	489	366.2	391.596	370.687	366.665	1147.8	894.4	1147.8	1075.98	89.6	74.53	69.27	71.7	74.76	70.54
A0A024R4E5	HDLBP	1.0056	0.98794	0.948423	0.982441	0.943144	0.995892	95.9	148.4	137.2	121.3	95.9	96.4368	94.7435	90.9538	287.5	238	287.5	286.319	78.68	76.56	78.45	76.92	81.57	79.53
Q9BW34	EEF1D	0.901969	1.32072	1.20464	1.46427	1.33556	1.17177	18.3	25.4	35	29.4	18.3	16.506	24.1693	22.0449	61.6	60	61.6	72.1812
P00367	GLUD1	1.23959	1.09941	1.06808	0.886913	0.861645	0.856059	121.1	231	192.8	172.5	121.1	150.114	133.138	129.345	365.8	260.3	365.8	313.146	52.8	51.87	54.75	55.36	58.66	67.51
P29144	TPP2	0.938663	0.981019	0.992824	1.04512	1.0577	0.95613	75.6	109.2	107.4	100.1	75.6	70.9629	74.1651	75.0575	237.3	188.6	237.3	226.89	78.9	82.54	77.68	78.46	84.05	85.09
P63104	YWHAZ	0.979902	0.982907	0.918343	1.00307	0.937178	1.15727	145.5	219.4	207.1	178.2	145.5	142.576	143.013	133.619	349.7	336.4	349.7	404.696	60.14	60.9	61.09	58.96	67.62	63.52
O75694	NUP155	1.07625	1.03492	1.0903	0.961597	1.01305	1.01419	38.1	63.1	57.1	55.4	38.1	41.0051	39.4304	41.5403	113.4	95.6	113.4	115.009	112.2	107.56	110.46	111.18	116.76	119.84
Q9NTI5	PDS5B	1.10757	1.08807	1.10836	0.982395	1.00071	0.967858	128.2	218.5	202	189.5	128.2	141.991	139.491	142.092	433.3	348.6	433.3	419.373	50.61	51.12	51.51	51.22	48.33	45.2
Q13085	ACACA	1.02632	0.982706	0.989553	0.957508	0.96418	1.00881	41.6	65.7	59.2	54.9	41.6	42.6947	40.8806	41.1654	153	128.3	153	154.348	95.42	70.83	71.35	73.45	66.5	69.74
P13489	RNH1	1.36089	1.18981	1.13616	0.874288	0.834866	0.786089	36.1	75.6	62.2	54.7	36.1	49.1282	42.9522	41.0154	138.5	90.5	138.5	108.873	94.98	87.21	87.34	91.52	84.97	87.35
Q14684	RRP1B	1.0043	1.12269	1.10175	1.11788	1.09703	0.990324	47.3	73.1	76.9	69.5	47.3	47.5036	53.1033	52.1129	159.5	131.3	159.5	157.957	106.28	103.94	100.66	99.41	94.45	93.59
Q99623	PHB2	0.966208	0.978233	0.966455	1.01245	1.00026	1.04082	125.3	186.3	177.5	161.5	125.3	121.066	122.573	121.097	311.5	269.5	311.5	324.214	84.69	78.94	76.39	82.49	51.95	49.92
P60228	EIF3E	1.01937	0.990106	0.873476	0.971289	0.856876	0.985328	123.1	193.1	176.5	143.4	123.1	125.485	121.882	107.525	347.6	284.7	347.6	342.5	74.89	75.43	70.86	71.86	84.74	84.2
P52209	PGD	0.966329	1.11699	1.11974	1.15592	1.15876	1.1093	142.5	211.9	230.5	212.8	142.5	137.702	159.172	159.563	471.1	434.4	471.1	522.592	57.28	56.9	55.45	54.73	56.95	56.78
Q9NSD9	FARSB	1.05553	1.15105	1.1407	1.0905	1.08069	0.956385	173.8	282.3	289.7	264.4	173.8	183.451	200.052	198.254	650.2	516.9	650.2	621.841	70.29	71.91	67.24	67.74	67.47	65.68
Q92621	NUP205	1.1341	1.09116	1.00337	0.962133	0.884728	0.96857	62.4	108.9	98.6	83.5	62.4	70.768	68.0882	62.6104	195.5	157.4	195.5	189.355	100.05	95.56	98.74	97.66	99.79	99.25
P17980	PSMC3	1.26948	1.29028	1.30922	1.01638	1.0313	0.970832	88.2	172.3	164.8	154	88.2	111.968	113.803	115.473	314.5	253.8	314.5	305.327	88.84	77.88	81	80.79	87.19	95.25
A0A8Q3SI35	BTK	1.016	0.971778	1.01022	0.956471	0.994312	0.940635	71.7	112.1	100.9	96.6	71.7	72.8475	69.6765	72.4331	237.5	185.7	237.5	223.401	93.45	97.9	98.51	95.16	87.47	93.37
P52292	KPNA2	0.914143	0.921126	0.82532	1.00764	0.902834	1.03922	175.8	247.3	234.5	193.5	175.8	160.706	161.934	145.091	398.8	344.5	398.8	414.441	69.08	71.37	69.15	72.19	74.85	71.35
P51858	HDGF	0.998267	0.878714	1.01641	0.880239	1.01817	1.01991	261.3	401.4	332.5	354.2	261.3	260.847	229.608	265.588	748.3	634.4	748.3	763.196	72.11	79.98	75.9	73.21	67.86	61.57
P38919	EIF4A3	0.969048	0.995406	1.02463	1.0272	1.05735	0.967654	130.7	194.9	188.4	178.6	130.7	126.655	130.1	133.919	367.5	295.6	367.5	355.613	50.19	46.69	45.5	48.81	47.76	46.41
P31689	DNAJA1	1.04495	1.08167	1.15674	1.03513	1.10697	0.95418	189.8	305.2	297.3	292.8	189.8	198.332	205.301	219.549	616.4	488.9	616.4	588.157	107.63	106.99	101.56	101.52	103.97	104.44
A0A7P0T8N8	TCERG1	1.02306	0.910779	0.994025	0.890246	0.971615	0.996409	74	116.5	97.6	98.1	74	75.7068	67.3977	73.5579	226.5	187.6	226.5	225.687	76.26	75.29	79.28	82.92	74.03	73.06
O43776	NARS1	1.01465	0.989906	1.07392	0.97561	1.05841	1.07959	78.2	122.1	112.1	112	78.2	79.3459	77.4107	83.9804	276.8	248.4	276.8	298.83	48.58	51.16	47.67	47.78	51.39	49.09
P31946	YWHAB	1.10686	1.06417	1.01979	0.961436	0.921342	0.864783	101.1	172.2	155.8	137.5	101.1	111.903	107.588	103.101	335.4	241.1	335.4	290.048	56.22	51.14	52.75	53.12	52.72	57.03
A0A087WZ13	RAVER1	1.00146	0.911604	0.967551	0.910276	0.966141	1.02227	70.6	108.8	93.2	91.1	70.6	70.703	64.3593	68.3091	220.3	187.2	220.3	225.205	50.77	50.87	56.09	49.78	51.17	48.36
P38159	RBMX	1.07745	1.0507	1.07171	0.975178	0.994676	0.651746	181	300.1	275.4	258.7	181	195.018	190.177	193.98	504.1	273.1	504.1	328.545	73.37	75.64	71.91	69.46	70.99	71.53
Q9NZB2	FAM120A	0.94759	0.8906	0.863132	0.939858	0.910871	0.998505	247.5	360.9	319.2	284.9	247.5	234.529	220.424	213.625	554.7	460.4	554.7	553.871	70.73	66.25	69.15	70.94	66.58	67.73
Q9Y3F4	STRAP	1.09887	1.0546	1.01883	0.95971	0.927156	0.979078	150.8	255	230.3	204.9	150.8	165.71	159.034	153.639	537.2	437.2	537.2	525.961	98.37	92.01	108.19	105.19	117.08	118.51
P24752	ACAT1	0.892479	1.06169	1.04604	1.1896	1.17206	0.897064	161.5	221.8	248.3	225.3	161.5	144.135	171.464	168.936	508.8	379.4	508.8	456.426	71.14	73.65	71.91	69.6	70.87	69.82
C9J2Y9	POLR2B	1.07565	1.13196	1.07719	1.05235	1.00143	0.844262	137.2	227.1	224.9	197.1	137.2	147.58	155.305	147.791	397.7	279.1	397.7	335.763	44.12	45.89	44.43	46.7	45.76	46.47
Q5T4U5	ACADM	1.13118	1.0013	1.00442	0.885178	0.887936	0.991825	86	149.7	124.7	115.2	86	97.2816	86.1116	86.3799	256.9	211.8	256.9	254.8	92.56	89.97	91.13	88.36	92.36	91.38
H0Y938	COPB2	0.987233	1.02636	0.92363	1.03963	0.935574	1.06623	127.7	194	189.8	157.3	127.7	126.07	131.066	117.948	406.3	360.1	406.3	433.208	81.68	84.32	83.94	83.74	90.88	88.48
A0A024R611	CORO1A	1.05537	1.30816	1.52217	1.23954	1.44232	0.818757	103.2	167.6	195.5	209.5	103.2	108.914	135.003	157.088	143.7	97.8	143.7	117.655	104.02	101.89	97.3	93.08	116.24	118.13
Q13616	CUL1	0.975056	1.00836	0.962242	1.03416	0.986858	1.03735	111.9	167.9	163.4	143.6	111.9	109.109	112.836	107.675	358	308.7	358	371.372	65.08	68.72	65.55	66.53	69.76	69.17
P27695	APEX1	1.12139	1.1451	1.11707	1.02114	0.996145	0.948258	83.1	143.4	137.8	123.8	83.1	93.1876	95.1578	92.8284	275.3	217	275.3	261.055	61.82	62.07	61.49	64.03	58	57.21
Q03252	LMNB2	1.04684	0.992426	0.970199	0.948024	0.926791	0.807019	108.2	174.3	155.5	140	108.2	113.268	107.381	104.976	280.4	188.1	280.4	226.288	65.26	66.67	63.58	65.88	66.58	63.71
P35527	KRT9	0.102248	0.131188	0.135458	1.28304	1.3248	3.35184	85.8	13.5	16.3	15.5	85.8	8.77289	11.256	11.6223	30.4	84.7	30.4	101.896	72.92	96.77	93.08	87.48	95.44	91.69
Q99543	DNAJC2	0.993361	0.959386	0.966078	0.965798	0.972535	1.07078	132.8	203	184.5	171.1	132.8	131.918	127.406	128.295	411.2	366	411.2	440.306	48.98	54.79	47.2	49.31	47.63	40.62
P46777	RPL5	0.955019	0.957232	0.923404	1.00232	0.966895	0.97364	181	266	250.9	222.9	181	172.858	173.259	167.136	490.9	397.3	490.9	477.96	39.81	38.7	33.73	36.73	42.84	39.9
A0A1W2PPZ5	TCEA1	0.94042	0.863319	0.882114	0.918014	0.938	0.935726	131.5	190.3	164.4	154.7	131.5	123.665	113.526	115.998	308.3	239.8	308.3	288.484	66.03	59.19	60.85	63.63	64.02	64.38
Q15366	PCBP2	1.05694	1.04789	0.959509	0.991439	0.907816	0.836795	145.9	237.3	221.4	186.7	145.9	154.208	152.888	139.992	411.6	286.3	411.6	344.425	89.24	91.47	87.39	89.39	98.41	101.55
P31943	HNRNPH1	1.11713	1.14229	1.08634	1.02251	0.972438	0.889126	178.7	307.2	295.6	258.9	178.7	199.632	204.127	194.13	583.7	431.4	583.7	518.983	41.82	38.53	38.63	40.69	41.92	37.77
P35251	RFC1	0.970146	1.14383	1.01813	1.17902	1.04946	1.20774	42.2	63	69.9	57.3	42.2	40.9402	48.2694	42.965	127.5	128	127.5	153.987	71.59	74.51	67.22	72.68	75.55	69.56
Q5T8P6	RBM26	0.984908	0.961182	1.10177	0.97591	1.11865	0.991882	86.5	131.1	120.4	127.1	86.5	85.1945	83.1422	95.3028	280.9	231.6	280.9	278.62	71.59	73.18	71.86	66.86	70	69.37
A0A024RCR6	BAG6	0.906615	0.991203	0.967465	1.0933	1.06712	1.01995	94.4	131.7	135.5	121.8	94.4	85.5844	93.5695	91.3287	299	253.5	299	304.966	76.73	82.65	76.23	77.83	78.5	77.99
Q32MZ4	LRRFIP1	0.994894	0.890469	0.919508	0.895039	0.924227	1.04836	79.1	121.1	102	97	79.1	78.6961	70.4361	72.733	252.8	220.3	252.8	265.025	98.78	97.8	99.44	102.35	62.02	61.83
P17812	CTPS1	1.02377	1.00872	1.05967	0.985294	1.03506	1.02906	96.8	152.5	141.4	136.8	96.8	99.1012	97.6438	102.576	385.2	329.5	385.2	396.395	108.31	111.02	108.54	105.89	104.37	101.12
Q92973	TNPO1	0.909781	0.991085	1.01807	1.08937	1.11903	1.03321	71	99.4	101.9	96.4	71	64.5945	70.367	72.2832	226.7	194.7	226.7	234.228	114.4	116	113.17	112.83	111.51	107.96
P17858	PFKL	0.886503	1.0183	0.814735	1.14867	0.919044	0.983673	33.5	45.7	49.4	36.4	33.5	29.6979	34.1132	27.2936	106.4	87	106.4	104.663	125.6	125.79	120.46	126.98	124.78	124.57
P07737	PFN1	0.977344	0.972456	0.832395	0.994998	0.851691	0.95644	201.6	303.2	283.9	223.8	201.6	197.033	196.047	167.811	801.1	636.9	801.1	766.204	83.05	83.97	83.47	81.86	82.97	84.74
A0A7P0T9I9	NAMPT	1.07493	1.02698	1.02581	0.955389	0.954298	1.0366	234.2	387.4	348.3	320.4	234.2	251.749	240.519	240.244	806	694.5	806	835.498	78.39	76.73	76.49	75.86	76.8	76.97
A0A0G2JIW1	HSPA1B	1.00706	1.01001	0.916013	1.00293	0.909594	0.981917	113.7	176.2	166.3	138.9	113.7	114.502	114.838	104.151	313.4	255.8	313.4	307.733	68.38	66.71	64.27	67.23	72.76	74.72
Q9BVJ6	UTP14A	1.08562	1.08568	1.07782	1.00005	0.992817	0.809759	93.5	156.2	147	134.4	93.5	101.506	101.511	100.777	279.6	188.2	279.6	226.408	52.42	52.64	49.23	50.34	57.41	57.62
Q32Q12	NME1-NME2	1.06402	0.996395	1.02225	0.936445	0.960743	0.969831	453.6	742.7	654.5	618.4	453.6	482.639	451.965	463.692	1431.1	1153.7	1431.1	1387.92	80.25	79.06	80.34	78.38	82.58	84.79
A6NHR9	SMCHD1	1.04932	1.38697	1.08332	1.32178	1.0324	0.92713	35.3	57	70.9	51	35.3	37.0411	48.96	38.2411	139.1	107.2	139.1	128.964	89.02	84.63	97.44	81.99	79.88	80.98
P54578	USP14	1.05549	1.1854	1.15329	1.12308	1.09266	0.979517	80.1	130.1	137.5	123.2	80.1	84.5447	94.9506	92.3785	382.7	311.6	382.7	374.861	89.09	82.71	80.3	90.01	69.93	70.28
P55084	HADHB	1.12042	1.03412	1.01947	0.922979	0.909897	0.953767	40.6	70	60.8	55.2	40.6	45.4891	41.9854	41.3904	153	121.3	153	145.926	135.71	128.94	132.28	130.55	120.08	121.58
A0A8I5KVV1	AFG3L2	1.00969	0.95112	1.09758	0.941994	1.08705	1.04573	85.6	133	117.9	125.3	85.6	86.4292	81.4158	93.9531	182.8	158.9	182.8	191.16	88.99	87.96	91.11	91.91	102.68	102.78
Q5JTH9	RRP12	1.04281	1.15602	1.1107	1.10856	1.0651	0.951621	72.1	115.7	120.7	106.8	72.1	75.1869	83.3494	80.0813	247.4	195.7	247.4	235.431	56.92	50.86	52.15	52.87	51.08	55.44
Q6PUJ7	HEL-215	0.968635	0.965612	0.951036	0.996879	0.981831	1.0204	143.1	213.3	200.1	181.5	143.1	138.612	138.179	136.093	324.1	274.9	324.1	330.71	77.07	74.38	72.15	76.24	66.79	64.72
Q8IWX8	CHERP	1.10494	1.00747	1.03377	0.911786	0.935592	1.03652	159.5	271.2	232.7	219.9	159.5	176.238	160.691	164.887	490.6	422.7	490.6	508.517	67.48	67.86	72.21	71.21	77.17	74.82
P13804	ETFA	1.00509	1.01154	0.937368	1.00641	0.932619	0.965874	217.5	336.4	318.6	271.9	217.5	218.607	220.009	203.877	640.2	514	640.2	618.353	29.75	22.73	32.4	34	27.75	30.28
P61981	YWHAG	0.957308	1.10769	1.16952	1.15709	1.22168	0.97522	191.7	282.4	307.5	299	191.7	183.516	212.344	224.198	578.8	469.2	578.8	564.457	63.31	69.83	53.21	55.26	71.84	62.1
P05198	EIF2S1	1.04748	1.06216	1.04146	1.01401	0.994247	1.01809	119.3	192.3	183.5	165.7	119.3	124.965	126.716	124.246	370.8	313.8	370.8	377.508	68.7	66.88	65.04	67.69	63.32	63.83
Q9Y277	VDAC3	1.09032	1.0903	1.02863	0.999981	0.943419	0.992507	271.9	456.2	429.3	373	271.9	296.459	296.453	279.685	825.2	680.8	825.2	819.016	66.35	64.61	64.38	65.29	70.54	72.28
Q9C0C9	UBE2O	1.07308	1.08717	0.998485	1.01314	0.930489	1.00384	58.5	96.6	92.1	77.9	58.5	62.7749	63.5997	58.4114	212	176.9	212	212.814	129.89	121.74	128.77	128.22	128.61	125.63
A0A024RDF4	HNRPD	0.908537	0.877574	0.876485	0.96592	0.964721	0.944557	177.6	248.3	225.7	207.6	177.6	161.356	155.857	155.664	459.4	360.7	459.4	433.93	76.83	78.56	85.17	82.23	93.11	95.03
Q14166	TTLL12	0.940799	0.984749	0.974625	1.04671	1.03595	0.925896	50.7	73.4	72.3	65.9	50.7	47.6985	49.9268	49.4135	168	129.3	168	155.551	103.16	101.12	101	102.78	97.74	100.3
O15143	ARPC1B	0.98885	0.897993	0.82957	0.908119	0.838924	1.01408	198.4	301.9	258	219.5	198.4	196.188	178.162	164.587	560.3	472.3	560.3	568.187	63.34	60.84	60.55	61.39	60.68	60.31
Q68DD9	DKFZp781C0423	0.995245	0.963755	0.987355	0.96836	0.992072	1.03704	366.5	561.3	511.5	482.6	366.5	364.757	353.216	361.866	1122.7	967.8	1122.7	1164.28	62.07	62.64	61.76	60.84	59.01	58.49
Q92556	ELMO1	1.0244	0.986835	0.947844	0.963332	0.92527	1.05826	147.3	232.2	210.5	186.2	147.3	150.894	145.361	139.617	508.6	447.4	508.6	538.231	85.62	84.93	83.53	85.93	84.61	82.69
A0A3S6H812	PRMT1	0.988308	0.946685	0.944982	0.957885	0.956161	1.00572	333.5	507.2	457.2	420.3	333.5	329.601	315.719	315.152	808.5	675.9	808.5	813.122	68.18	69.77	68.15	71.72	74.06	73.01
A0A6I8PU73	DNAJC7	1.0161	0.912175	0.884089	0.897725	0.870084	1.06615	102.2	159.8	135	120.5	102.2	103.845	93.2243	90.3539	288.3	255.5	288.3	307.372	78.89	78.46	80.77	84.51	71.67	69.56
Q16881	TXNRD1	0.894428	0.823348	0.828104	0.92053	0.925847	1.05492	36.4	50.1	43.4	40.2	36.4	32.5572	29.9699	30.143	105.6	92.6	105.6	111.4	101.29	103.66	108.31	104.67	108.68	110.64
O95433	AHSA1	1.0742	0.916307	0.921608	0.853015	0.85795	0.935272	119.6	197.7	158.7	147	119.6	128.474	109.59	110.224	325.3	252.9	325.3	304.244	59.05	59.7	66.66	67.88	72.02	66.42
P31153	MAT2A	0.93727	0.984254	0.974686	1.05013	1.03992	0.983478	259.1	373.7	369.3	336.8	259.1	242.847	255.02	252.541	674	551	674	662.864	56.41	54.29	58.3	58.49	56.55	57.16
Q9Y266	NUDC	0.867954	0.89053	0.856499	1.02601	0.986802	1.09094	217.2	290.1	280.1	248.1	217.2	188.52	193.423	186.032	515.2	467.2	515.2	562.051	38.25	40.44	39.71	43.1	45.44	44.21
A0A024R201	PSMD13	0.920468	1.10222	1.2212	1.19746	1.32672	1.02565	150.8	213.6	240.7	245.6	150.8	138.807	166.215	184.157	552.1	470.7	552.1	566.262	78.79	79.78	76.2	73.75	92.21	95.23
Q6FI03	G3BP	1.00417	1.01401	0.949551	1.0098	0.945608	1.01219	175.7	271.5	258	222.5	175.7	176.433	178.162	166.836	453.9	381.9	453.9	459.434	82.39	84.6	82.48	82.1	91.85	90.91
P52907	CAPZA1	1.00658	0.990835	0.9302	0.984357	0.924118	1.03476	129.7	200.9	186.1	160.9	129.7	130.554	128.511	120.647	411.1	353.6	411.1	425.388	61.11	61.17	58.26	58.72	54.37	54.29
Q12788	TBL3	1.05185	1.04578	0.977599	0.994223	0.929406	0.800285	45.1	73	68.3	58.8	45.1	47.4386	47.1646	44.0897	139.2	92.6	139.2	111.4	60.73	65.63	63.28	66.47	62.73	59.76
Q9BVP2	GNL3	1.06696	1.07047	1.05923	1.00329	0.992753	0.886067	115.6	189.8	179.2	163.3	115.6	123.34	123.747	122.446	291.5	214.7	291.5	258.289	65.58	65.23	64.13	64.37	68.58	67.2
Q6DHZ2	PRKAR2B	1.01526	1.04362	1.09126	1.02793	1.07485	1.26702	101.9	159.2	154	148.3	101.9	103.455	106.345	111.199	167.3	176.2	167.3	211.972	81.58	74.7	81.81	79.98	124.36	118
Q9NVI7	ATAD3A	1.09943	1.1651	1.09874	1.05974	0.999377	1.03587	64.9	109.8	109.5	95.1	64.9	71.3528	75.6152	71.3084	160.5	138.2	160.5	166.257	36.68	31.85	30.4	34.32	47.63	50.84
Q9UHB9	SRP68	0.938958	0.814567	0.764363	0.867523	0.814054	1.02154	98	141.6	115.6	99.9	98	92.0179	79.8276	74.9075	316.2	268.5	316.2	323.011	75.79	77.88	77.79	77.61	72.18	73.89
P22695	UQCRC2	0.958924	1.19755	1.2359	1.24885	1.28884	1.01605	276.9	408.6	480.2	456.4	276.9	265.526	331.602	342.22	1075.8	908.6	1075.8	1093.06	38.06	35.73	37.81	34.35	43.86	42.06
O94776	MTA2	1.00157	1.03928	1.05069	1.03765	1.04904	1.09105	80	123.3	120.4	112.1	80	80.1257	83.1422	84.0554	218.1	197.8	218.1	237.957	94.25	94.12	92.73	88.42	94.48	90.49
P67809	YBX1	1.09693	1.01046	1.06738	0.921172	0.973066	0.985818	347.1	585.9	507.9	494.1	347.1	380.743	350.73	370.489	1051.8	861.9	1051.8	1036.88	83.98	78.45	77.5	72.08	77.62	77.88
Q9BUJ2	HNRNPUL1	0.84301	0.943277	0.944368	1.11894	1.12023	1.14478	58.2	75.5	79.5	73.3	58.2	49.0632	54.8987	54.9622	144.6	137.6	144.6	165.536	84.1	81.72	78.76	82.46	63.89	59.4
P45880	VDAC2	0.991867	0.938587	0.950609	0.946283	0.958404	0.982024	216.6	330.6	294.4	274.6	216.6	214.838	203.298	205.902	579.2	472.8	579.2	568.788	55.54	59.73	59.69	61.09	63.68	64.09
O15355	PPM1G	0.857733	0.810901	0.843336	0.9454	0.983214	0.926105	387.3	511.2	454.8	435.6	387.3	332.2	314.062	326.624	840.2	646.8	840.2	778.114	56.53	52.83	51.94	52.57	51	50.73
A0A669KAX4	CUL4B	0.960523	0.992534	0.939384	1.03333	0.977991	1.02846	98.1	145	141	122.9	98.1	94.2273	97.3676	92.1535	286.7	245.1	286.7	294.86	89.09	86.78	94.28	96.28	94.98	93.68
P17174	GOT1	1.0395	0.970759	0.97481	0.933875	0.937772	1.13281	204.3	326.8	287.2	265.6	204.3	212.369	198.326	199.154	666.5	627.6	666.5	755.016	34.02	32.41	33.34	32.48	34.24	35.43
P50570	DNM2	1.13258	1.07134	0.964061	0.945924	0.851204	0.988128	35	61	54.3	45	35	39.6405	37.4969	33.7421	128.2	105.3	128.2	126.678	104.63	102.45	98.19	108.34	99.39	103.11
P51149	RAB7A	1.04064	0.994604	1.06208	0.955758	1.02059	1.0266	247.1	395.7	355.9	350	247.1	257.143	245.767	262.439	761	649.4	761	781.242	58.34	59.08	55.91	56.12	59.4	57.41
P52306	RAP1GDS1	0.929626	0.961498	0.945493	1.03428	1.01707	1.06072	159.8	228.6	222.5	201.5	159.8	148.554	153.647	151.09	458.2	404	458.2	486.02	33.75	33.18	32.53	33.96	35.81	35.8
P24928	POLR2A	1.24192	1.188	1.01088	0.956582	0.813959	0.791862	54	103.2	92.9	72.8	54	67.0639	64.1521	54.5873	165.9	109.2	165.9	131.37	61.61	62.17	59.36	61.29	62.91	59.72
Q14258	TRIM25	1.03281	1.35312	1.20138	1.31014	1.16321	0.965188	108.6	172.6	212.8	174	108.6	112.163	146.949	130.47	581.7	466.7	581.7	561.45	70.2	74.28	68.76	68.94	74.66	76.86
P31930	UQCRC1	1.06926	1.03149	1.09322	0.964675	1.02241	1.0363	103.5	170.3	154.6	150.9	103.5	110.668	106.759	113.149	304.5	262.3	304.5	315.552	80.76	76.72	74.05	80.72	76.99	76.38
O94906	PRPF6	1.02673	1.1024	1.06477	1.0737	1.03705	1.00227	66.9	105.7	106.8	95	66.9	68.6885	73.7507	71.2334	243.3	202.7	243.3	243.852	78.4	75.56	69.18	67.22	64.44	66.06
Q58EY4	SMARCC1	1.09271	1.09923	1.21618	1.00597	1.113	0.894444	139.4	234.4	221.9	226.1	139.4	152.323	153.233	169.535	507.6	377.4	507.6	454.02	63.39	58.98	62.83	63.24	59.68	55.69
Q9Y2X3	NOP58	1.17799	1.18297	1.1684	1.00423	0.991856	0.705892	83.3	151	142.7	129.8	83.3	98.1264	98.5415	97.3273	228.2	133.9	228.2	161.084	104.16	100.71	97.76	102.82	99.55	97.18
Q99590	SCAF11	0.874832	1.19541	1.35851	1.36644	1.55288	1.02347	59.5	80.1	103	107.8	59.5	52.0525	71.1267	80.8312	247.9	210.9	247.9	253.717	54.13	54.18	48.35	50.12	61.52	59.66
Q9UH65	SWAP70	1.15943	1.17534	1.1153	1.01372	0.961933	0.949476	166.8	297.6	283.9	248.1	166.8	193.394	196.047	186.032	502	396.2	502	476.637	87.39	80.27	83.49	82.02	69.78	64.17
Q15181	PPA1	0.996427	0.992237	1.02742	0.995795	1.0311	1.02537	211.5	324.3	303.9	289.8	211.5	210.744	209.858	217.299	679.2	578.9	679.2	696.429	58.92	58.1	59.9	55.68	64.08	62.48
P41091	EIF2S3	1.0291	0.95555	0.933841	0.928527	0.907431	0.973929	294.2	465.9	407.1	366.4	294.2	302.762	281.123	274.736	829.7	671.7	829.7	808.069	60.61	59.23	61.4	62.49	72.16	74.09
P18669	PGAM1	1.04804	1.05324	1.03764	1.00496	0.990078	0.949031	501.5	808.8	764.9	694	501.5	525.594	528.202	520.379	1587.2	1252.1	1587.2	1506.3	29.9	32.84	29.27	30.5	30.06	32.48
Q04917	YWHAH	0.933888	1.06487	1.04792	1.14025	1.12211	0.860281	139.1	199.9	214.5	194.4	139.1	129.904	148.123	145.766	420.5	300.7	420.5	361.748	89.22	90.79	85.75	83.01	80.05	83.05
Q7Z417	NUFIP2	1.07871	1.16762	1.14288	1.08243	1.05949	0.97695	74.4	123.5	125.8	113.4	74.4	80.2557	86.8712	85.0302	283.1	229.9	283.1	276.574	94.33	93.41	98.28	96.77	104.12	101.44
Q86UE4	MTDH	1.06859	1.13553	1.16684	1.06264	1.09194	1.06165	37.4	61.5	61.5	58.2	37.4	39.9654	42.4688	43.6398	130.2	114.9	130.2	138.227	157.67	148.25	154.83	154.59	145.87	143.69
P62424	RPL7A	1.05623	1.03653	1.03289	0.981351	0.977902	1.01317	244.5	397.4	367	336.8	244.5	258.248	253.432	252.541	660.9	556.6	660.9	669.601	100.44	99.57	100.2	100.57	100.47	101.84
A3KN83	SBNO1	1.12987	0.960033	0.885682	0.849686	0.783881	1.05997	28.7	49.9	39.9	33.9	28.7	32.4272	27.5529	25.4191	88.3	77.8	88.3	93.595	51.75	49.74	54.88	53.6	53.67	53.97
Q86UY0	TXNDC5	0.966459	1.05659	0.993378	1.09326	1.02785	1.03276	133	197.8	203.5	176.2	133	128.539	140.527	132.119	431	370	431	445.118	55.06	56.34	52.36	54.13	55.73	57.66
G3V180	DPP3	1.09635	1.2274	1.09571	1.11953	0.999419	1.06923	31	52.3	55.1	45.3	31	33.9868	38.0493	33.9671	106.1	94.3	106.1	113.445	81.2	81.6	78.43	79.98	81.36	80.33
O15144	ARPC2	0.990394	0.893951	0.887906	0.902621	0.896518	1.07429	218.3	332.7	282.6	258.5	218.3	216.203	195.149	193.83	625.2	558.3	625.2	671.646	57.23	52.53	50.97	49.74	64.56	65.76
P61247	RPS3A	1.03724	1.43966	1.50027	1.38798	1.44641	0.991981	242.9	387.7	506.4	486	242.9	251.944	349.695	364.415	1012.4	834.8	1012.4	1004.28	65.43	67.3	59.18	58.39	57.8	57.22
Q9NZ08	ERAP1	0.977969	1.00746	0.951859	1.03016	0.973302	1.11912	91.3	137.4	133.2	115.9	91.3	89.2885	91.9813	86.9047	271	252.1	271	303.282	65.71	66.16	62.6	66.23	63.65	60.33
O75475	PSIP1	1.10197	1.03192	1.03005	0.936433	0.934736	0.981541	185.7	314.9	277.5	255.1	185.7	204.636	191.628	191.28	585	477.3	585	574.202	65.39	62.62	63.48	57.36	60.52	62.98
P01871	IGHM	1.03107	0.95373	1.01185	0.92499	0.981363	0.994563	173.7	275.6	239.9	234.4	173.7	179.097	165.663	175.759	486.5	402.2	486.5	483.855	103.67	106.34	105.84	97.22	109.51	112.33
P08865	RPSA	0.965428	0.937204	0.975432	0.970766	1.01036	1.02456	170.5	253.3	231.4	221.8	170.5	164.605	159.793	166.311	380.2	323.8	380.2	389.538	74.69	76.29	75.84	71.33	97.6	97.74
O60749	SNX2	0.908683	0.954351	0.970655	1.05026	1.0682	1.05486	165.7	231.7	229	214.5	165.7	150.569	158.136	160.838	494.5	433.6	494.5	521.63	32.89	34.41	31.69	33.14	22.75	22.24
E7ESC6	XPO7	1.08276	1.02844	1.03435	0.949826	0.955289	1.07553	70.1	116.8	104.4	96.7	70.1	75.9018	72.0934	72.5081	229.3	205	229.3	246.619	78.29	76.89	74.64	74.98	73.65	75.64
P15880	RPS2	1.01222	0.963991	0.970655	0.952351	0.958935	1.00524	586.4	913.4	818.6	759.1	586.4	593.567	565.284	569.192	1750	1462.3	1750	1759.18	50.51	48.73	50.55	50.95	52.66	50.37
O95782	AP2A1	1.09326	1.04566	1.01365	0.956466	0.927187	1.07865	70.2	118.1	106.3	94.9	70.2	76.7466	73.4055	71.1584	245.7	220.3	245.7	265.025	96.81	94.67	98.03	97.82	103.8	99.42
Q06830	PRDX1	0.957235	0.971267	0.88305	1.01466	0.922501	1.00762	215	316.7	302.4	253.2	215	205.806	208.822	189.856	1017.7	852.4	1017.7	1025.45	62.07	68.6	64.13	66.24	80.82	79.25
O00231	PSMD11	0.969482	0.96284	0.991232	0.993149	1.02243	1.11852	123	183.5	171.5	162.6	123	119.246	118.429	121.922	313.2	291.2	313.2	350.32	51.32	47.6	48.31	48.14	58.08	57.86
P26196	DDX6	1.00519	0.900399	0.973713	0.895749	0.968684	1.04033	113.2	175.1	147.6	147	113.2	113.788	101.925	110.224	315	272.4	315	327.703	75.3	72.41	74.71	74.24	74.57	77.47
O43615	TIMM44	0.981881	1.02385	1.03717	1.04275	1.05631	0.87901	109.6	165.6	162.5	151.6	109.6	107.614	112.214	113.674	192.7	140.8	192.7	169.385	76.13	74.45	77.76	76.87	90.19	95.01
Q9NZI8	IGF2BP1	1.04177	1.03932	1.06259	0.997644	1.01999	0.988824	128.5	206	193.4	182.1	128.5	133.868	133.552	136.543	328	269.6	328	324.334	52.76	51.22	50.52	50.01	56.05	54.18
Q7KZ85	SUPT6H	0.851295	0.912907	0.961276	1.07237	1.12919	0.870617	50	65.5	66.1	64.1	50	42.5648	45.6454	48.0638	162.5	117.6	162.5	141.475	85.22	92.85	87.51	90.36	99.22	96.51
P18124	RPL7	0.965014	0.996862	0.968787	1.033	1.00391	1.04014	333.2	494.8	481	430.5	333.2	321.543	332.155	322.8	957.2	827.6	957.2	995.62	62.93	63.13	62.93	63.52	62.99	62.56
A0A0S2Z4G7	NPM1	1.06943	1.10457	1.06106	1.03286	0.992173	1.06637	177.8	292.6	284.4	251.6	177.8	190.144	196.392	188.656	568.7	504.1	568.7	606.443	69.55	72.45	66.48	67.52	57.98	53.73
A0A1W2PNX8	UNC45A	1.08893	1.11048	1.13342	1.01979	1.04086	1.09074	51.8	86.8	83.3	78.3	51.8	56.4064	57.5228	58.7113	172.5	156.4	172.5	188.152	73.48	77.56	75.68	74.61	74.9	74.83
Q7L2H7	EIF3M	1.06323	1.06745	1.10247	1.00396	1.0369	1.02401	80.8	132.2	124.9	118.8	80.8	85.9093	86.2497	89.0792	266.8	227.1	266.8	273.206	79.44	77.52	76.91	74.35	76.52	73.3
O14617	AP3D1	0.922555	0.892005	0.940498	0.966886	1.01945	0.996862	64.1	91	82.8	80.4	64.1	59.1358	57.1775	60.286	187.9	155.7	187.9	187.31	71.07	75.4	71.91	73.61	77.69	79.11
A0A0A0MRM9	NOLC1	1.015	0.942267	1.00363	0.928342	0.988795	1.01359	330.3	515.9	450.7	442.1	330.3	335.254	311.231	331.498	1019.9	859.3	1019.9	1033.76	61.59	61.22	64.49	61.28	85.97	89.28
Q13045	FLII	1.14559	1.0933	1.00665	0.954355	0.878717	0.981154	83.5	147.2	132.2	112.1	83.5	95.657	91.2907	84.0554	306.9	250.3	306.9	301.116	83.02	82.84	84.15	86.9	87.2	87.26
O14974	PPP1R12A	0.941929	1.07005	1.14675	1.13602	1.21745	1.11629	103.9	150.6	161	158.9	103.9	97.8665	111.179	119.147	420.3	390	420.3	469.178	64.93	68.21	66.82	69.67	75.74	73.8
A0A024R6W0	GOT2	0.639424	0.642765	0.720718	1.00522	1.12714	1.0442	237	233.2	220.6	227.8	237	151.544	152.335	170.81	421.9	366.2	421.9	440.546	56.47	56.84	55.15	57.28	60.92	58.5
P62805	H4C16	1.27225	1.21742	1.18033	0.956899	0.927747	0.507394	300.8	588.9	530.3	473.5	300.8	382.693	366.199	355.042	833.4	351.5	833.4	422.862	85.28	82.32	75.32	72.04	78.59	78.89
P51991	HNRNPA3	0.946561	1.02863	0.886512	1.0867	0.936561	0.767905	57.6	83.9	85.8	68.1	57.6	54.5219	59.2492	51.0631	130.5	83.3	130.5	100.212	127.01	126.67	123.64	128.53	144.25	146.95
P41240	CSK	0.980799	0.972265	0.921271	0.991299	0.939307	1.01641	188.5	284.5	265.4	231.6	188.5	184.881	183.272	173.66	578.9	489.1	578.9	588.397	68.67	70.13	70.42	70.02	74.81	76.72
X5D299	ALDH5A1	0.995492	1.01704	0.971397	1.02164	0.975795	1.03222	106.6	163.3	157	138.1	106.6	106.119	108.416	103.551	374	320.9	374	386.049	136.07	135.16	135.35	138.7	140.44	141.29
O76021	RSL1D1	1.15805	1.25952	1.43172	1.08761	1.23631	0.798469	117	208.5	213.4	223.4	117	135.492	147.363	167.511	486.5	322.9	486.5	388.455	60.8	57.9	58.73	57.6	54.38	58.74
A0A494C1L5	LRBA	1.15842	1.03719	1.38406	0.895351	1.19479	0.92063	25.3	45.1	38	46.7	25.3	29.308	26.2409	35.0168	126.1	96.5	126.1	116.091	78.06	76.09	86.02	76.9	100.22	98.19
P24534	EEF1B2	0.974234	0.966156	0.9439	0.991709	0.968864	0.979821	427.7	641.2	598.4	538.4	427.7	416.68	413.225	403.706	1439.1	1172.1	1439.1	1410.06	59.11	59.86	56.6	54.39	65.11	66.94
Q86XP3	DDX42	1.08458	1.0776	1.08354	0.993568	0.999046	1.07432	71.9	120	112.2	103.9	71.9	77.9813	77.4797	77.9068	196.3	175.3	196.3	210.89	51.65	52.75	46.91	51.81	51.14	56.55
Q5T9A4	ATAD3B	1.04412	0.895723	0.976215	0.85787	0.934961	0.971671	104	167.1	134.9	135.4	104	108.589	93.1552	101.526	309.4	249.9	309.4	300.635	64.79	61.46	61.71	58.12	63.46	59.33
Q0VDF9	HSPA14	0.945053	0.988974	1.00861	1.04647	1.06726	0.999763	67.8	98.6	97.1	91.2	67.8	64.0746	67.0524	68.3841	218.4	181.5	218.4	218.348	80.41	76.16	78.12	82.69	78.32	77.32
Q9Y3I0	RTCB	1.04354	0.998628	1.03683	0.956963	0.993572	1.26545	78.9	126.7	114.1	109.1	78.9	82.3352	78.7918	81.8059	258.2	271.6	258.2	326.74	62.74	64.43	82.14	76.31	73	64.56
A0A2Z6ATB6	DBN1	1.011	1.02047	1.00114	1.00936	0.990245	1.01319	164.1	255.3	242.5	219.1	164.1	165.905	167.458	164.287	439.8	370.4	439.8	445.599	59.62	57.48	60.85	65.64	48.63	48.55
Q9Y262	EIF3L	1.11665	1.01799	0.952007	0.911647	0.85256	0.979091	141.3	242.8	208.3	179.4	141.3	157.782	143.842	134.519	450.2	366.4	450.2	440.787	79.08	76.6	75.77	79	73.84	74.12
A0A0A0MTB8	WDR36	1.18496	1.07837	1.14162	0.910045	0.96342	0.703353	84.4	153.9	131.8	128.5	84.4	100.011	91.0145	96.3525	189	110.5	189	132.934	57.06	56.5	56.5	56.51	68.18	67.23
A0A7I2YQF8	EIF3I	1.04419	1.01797	1.01172	0.974893	0.968902	1.00488	102.5	164.7	151.1	138.3	102.5	107.029	104.342	103.701	272	227.2	272	273.326	74.13	71.73	72.15	70.86	72.73	74.48
B4DY08	HNRNPC	1.34854	1.12187	1.17273	0.831915	0.869634	0.726218	219.5	455.5	356.6	343.3	219.5	296.004	246.25	257.415	540.7	326.4	540.7	392.666	75.16	79.91	77.28	66.75	98.47	98.98
Q9Y263	PLAA	0.989331	0.92748	0.942453	0.937482	0.952616	0.989184	58	88.3	77.9	72.9	58	57.3812	53.7938	54.6623	160.9	132.3	160.9	159.16	62.73	63.01	64.47	60.27	67.27	67.13
P09936	UCHL1	0.866675	0.887405	0.832847	1.02392	0.960968	1.2103	199.6	266.2	256.5	221.7	199.6	172.988	177.126	166.236	545.5	548.8	545.5	660.218	41.23	51.78	46.67	47.99	46.84	39.22
O76031	CLPX	0.983183	1.09397	0.953793	1.11268	0.970107	0.983866	77.2	116.8	122.3	98.2	77.2	75.9018	84.4543	73.6328	232.2	189.9	232.2	228.454	82.46	84.83	79.86	86.64	84.53	85.17
P25098	GRK2	0.892234	1.05716	1.11187	1.18484	1.24616	1.02012	43.7	60	66.9	64.8	43.7	38.9906	46.1978	48.5887	169.7	143.9	169.7	173.115	32.36	37.51	27.17	28.12	30.41	34.35
Q15020	SART3	0.990136	1.13268	1.21836	1.14397	1.2305	0.97158	90.9	138.5	149.1	147.7	90.9	90.0034	102.961	110.749	254.7	205.7	254.7	247.461	83.83	82.67	76.8	76.94	83.74	84.92
P04792	HSPB1	0.883026	0.845212	0.868811	0.957177	0.983902	0.978722	419.7	570.3	513.7	486.3	419.7	370.606	354.736	364.64	1245.4	1013.2	1245.4	1218.9	42.7	41.83	43.25	45.37	42.09	44.27
Q13838	DDX39B	1.119	1.0317	1.10774	0.921986	0.989932	0.891519	83.8	144.3	125.2	123.8	83.8	93.7725	86.4569	92.8284	226.7	168	226.7	202.107	59.44	57.39	58.09	56.45	58.99	61.78
P42566	EPS15	0.865177	0.874424	1.00716	1.01069	1.16411	0.971464	50.7	67.5	64.2	68.1	50.7	43.8645	44.3333	51.0631	156.9	126.7	156.9	152.423	76.03	74.12	77.23	73.9	72.99	72.21
P37837	TALDO1	0.897449	1.0323	1.05961	1.15026	1.18069	0.983013	68.5	94.6	102.4	96.8	68.5	61.4752	70.7123	72.5831	154.2	126	154.2	151.581	108.4	109.41	102.96	98.08	131.7	133.09
Q9BY44	EIF2A	0.98398	0.943641	0.938385	0.959004	0.953663	0.979961	186.9	283	255.4	233.9	186.9	183.906	176.366	175.384	576	469.2	576	564.457	46.79	45.68	45.58	46.73	42.81	45.16
J3KN16	ECPAS	1.0299	1.09607	0.956456	1.06425	0.928691	1.08244	83.1	131.7	131.9	106	83.1	85.5844	91.0835	79.4815	261.4	235.2	261.4	282.95	80.47	78.93	82.9	86.08	80.79	79.81
Q02878	RPL6	0.96865	0.907159	0.973111	0.936519	1.0046	1.04226	239.1	356.4	314.1	310.3	239.1	231.604	216.902	232.671	651.8	564.7	651.8	679.346	56.09	57.21	58.71	55.64	58.5	59.19
A0A090N7Y2	ABCF2	1.09735	1.07118	0.923347	0.976146	0.841432	0.98933	71.3	120.4	110.6	87.8	71.3	78.2412	76.3748	65.8347	193.1	158.8	193.1	191.04	133.52	125.26	125.16	128.2	125.87	121.76
Q92878	RAD50	0.933751	1.03661	0.992966	1.11015	1.06342	0.9959	132.3	190.1	198.6	175.2	132.3	123.535	137.143	131.369	363.6	301	363.6	362.109	95.47	100.76	89.58	93.31	105.63	105.54
P31942	HNRNPH3	0.966466	0.991073	0.957677	1.02546	0.990906	0.739449	105.7	157.2	151.7	135	105.7	102.155	104.756	101.226	244.2	150.1	244.2	180.573	59.89	61.38	55.64	60.95	56.48	57.71
Q9HB71	CACYBP	1.02976	0.939972	0.914529	0.912806	0.888098	1.02928	238.1	377.3	324.1	290.4	238.1	245.186	223.807	217.749	711.8	609	711.8	732.64	70.16	67.63	57.23	52.11	70.97	71.75
Q9BWF3	RBM4	0.967037	0.952631	0.918865	0.985102	0.950186	0.850783	96.7	143.9	133.4	118.5	96.7	93.5125	92.1194	88.8543	240.1	169.8	240.1	204.273	24.84	27.92	29.13	29.05	31.02	38.91
P62937	PPIA	0.907967	0.944456	0.785646	1.04019	0.86528	1.03102	186.3	260.3	254.8	195.2	186.3	169.154	175.952	146.366	727.4	623.4	727.4	749.963	34.51	28.41	33.02	33.57	35.53	31.36
A0A0S2Q0B1	ARID1A	0.969916	1.03583	0.914899	1.06795	0.943276	0.825883	26.8	40	40.2	32.7	26.8	25.9938	27.7601	24.5193	75.6	51.9	75.6	62.4368	119.12	119.85	119.14	127.81	114.58	117.15
O43290	SART1	1.03296	1.00932	0.989202	0.977123	0.957643	0.993781	89.9	142.9	131.4	118.6	89.9	92.8627	90.7383	88.9293	277.7	229.4	277.7	275.973	26.39	19.77	20.61	24.61	22.36	23.48
O60884	DNAJA2	1.12719	1.07513	1.10694	0.953812	0.982033	0.931144	195.9	339.8	305	289.2	195.9	220.817	210.618	216.849	683.2	528.8	683.2	636.157	86.8	83.17	83.75	83.13	78.39	82.62
K7ER00	FARSA	0.934024	1.03761	0.918439	1.11091	0.983314	1.01993	96.5	138.7	145	118.2	96.5	90.1333	100.13	88.6293	307.5	260.7	307.5	313.627	63.59	71.92	67.14	68.51	69.2	69.45
O60488	ACSL4	0.994045	1.05531	1.14264	1.06163	1.14949	1.13704	69.1	105.7	105.6	105.3	69.1	68.6885	72.9221	78.9566	249.8	236.1	249.8	284.033	97.62	95.54	97.89	92.71	89.95	90.84
Q9GZR7	DDX24	1.00666	1.31332	1.33404	1.30463	1.32522	1.06	32.6	50.5	62	58	32.6	32.8171	42.8141	43.4899	128.7	113.4	128.7	136.423	104.22	107.8	99.27	98.93	91.29	89.32
Q13011	ECH1	0.887896	0.902713	1.03447	1.01669	1.16508	1.00473	67.7	92.5	88.5	93.4	67.7	60.1106	61.1137	70.0337	181.4	151.5	181.4	182.258	75.66	77.69	76.5	75.17	82.18	83.43
O95861	BPNT1	0.990203	1.00458	0.945764	1.01452	0.955121	1.07846	88.4	134.7	128.6	111.5	88.4	87.534	88.8047	83.6055	293.6	263.2	293.6	316.635	145.83	146.68	142.75	142.43	143.38	140.18
A0A8V8TRF6	CLASP1	0.983036	0.926593	1.18063	0.942582	1.20101	1.03686	27.5	41.6	36.9	43.3	27.5	27.0335	25.4813	32.4674	93.4	80.5	93.4	96.8432	90.81	95.69	92.18	93.89	89.37	89.09
Q9Y6A5	TACC3	0.719436	0.59861	0.715101	0.832054	0.993974	0.866028	69.1	76.5	59.9	65.9	69.1	49.713	41.3639	49.4135	196.7	141.6	196.7	170.348	114.86	126.46	122.22	120.45	109.69	109.85
P52597	HNRNPF	1.02025	1.04446	0.909163	1.02372	0.891114	0.823372	80	125.6	121	97	80	81.6204	83.5566	72.733	225.3	154.2	225.3	185.506	65.54	63.07	60.32	62.82	57.41	58.42
P43686	PSMC4	1.09047	1.10478	1.11136	1.01311	1.01915	1.01875	131.7	221	210.7	195.2	131.7	143.615	145.499	146.366	458.3	388.1	458.3	466.892	73.35	72.09	69.29	71.9	69.99	73.07
Q5TCU3	TPM2	0.985925	0.95933	0.975025	0.973025	0.988945	0.967787	148.5	225.3	206.3	193.1	148.5	146.41	142.46	144.791	448	360.4	448	433.569	60.14	57.21	56.26	56.81	46.83	48.47
P37802	TAGLN2	0.857357	0.953617	0.961961	1.11228	1.12201	1.15076	35.7	47.1	49.3	45.8	35.7	30.6076	34.0441	34.342	128.9	123.3	128.9	148.332	84.1	84.41	80.68	78.18	79.85	74.3
B2RWM5	CNN2	0.982968	0.916711	1.00219	0.932595	1.01956	1.09677	154.5	233.7	205.1	206.5	154.5	151.868	141.632	154.839	382.7	348.9	382.7	419.734	37.83	46.36	42.31	43	57.3	47.73
O76094	SRP72	0.951261	0.863922	0.805132	0.908187	0.846384	1.1116	70.5	103.2	88.2	75.7	70.5	67.0639	60.9065	56.7618	222.4	205.5	222.4	247.221	48.99	47.35	51.36	46.11	43.78	41.89
Q13151	HNRNPA0	1.1396	1.06772	1.07187	0.93693	0.940573	0.882215	61.7	108.2	95.4	88.2	61.7	70.3131	65.8785	66.1346	210	154	210	185.265	102.88	103.23	104.96	102.46	110.6	117.26
Q16181	SEPTIN7	0.976185	1.01019	1.24753	1.03484	1.27796	1.03392	45.8	68.8	67	76.2	45.8	44.7093	46.2669	57.1367	124.5	107	124.5	128.723	82.93	84.55	83.32	82.66	91.38	99.06
O76003	GLRX3	1.03616	0.995891	0.994652	0.961134	0.959938	0.963951	210.1	335	303	278.7	210.1	217.698	209.237	208.976	564.6	452.4	564.6	544.247	92.11	88.08	88.2	88.46	93.16	97.73
Q9NTK5	OLA1	0.905681	0.895281	0.921829	0.988517	1.01783	1.09046	351.8	490.3	456.1	432.5	351.8	318.618	314.96	324.299	943.7	855.4	943.7	1029.06	74.04	76.33	77.18	78.02	80.39	78.08
Q9BZE4	GTPBP4	1.04584	1.03448	1.2419	0.989132	1.18746	0.863981	51.2	82.4	76.7	84.8	51.2	53.5471	52.9652	63.5852	157.9	113.4	157.9	136.423	89.79	90.54	90.14	87.72	96.9	91.58
P62136	PPP1CA	1.00906	1.08339	0.991942	1.07366	0.983036	0.940931	111.8	173.6	175.4	147.9	111.8	112.813	121.122	110.899	315.8	247	315.8	297.146	65.27	69.03	58.09	59.79	62.55	62.31
P05141	SLC25A5	0.957207	1.00142	0.979197	1.04619	1.02297	0.980984	201.7	297.1	292.5	263.4	201.7	193.069	201.986	197.504	532.6	434.3	532.6	522.472	72.66	73.4	73.49	73.5	74.23	75.26
A0A024R244	SYK	0.99746	0.885245	0.894808	0.887499	0.897087	0.997199	117.4	180.2	150.5	140.1	117.4	117.102	103.928	105.051	418.5	346.9	418.5	417.328	52.87	50	49.74	49.36	52.37	49.34
Q09161	NCBP1	1.03199	1.04421	0.919826	1.01184	0.891314	0.955742	98.8	156.9	149.4	121.2	98.8	101.96	103.168	90.8788	299.2	237.7	299.2	285.958	53.88	52.05	52.9	57.39	62.75	61.43
P54727	RAD23B	0.895273	0.853713	0.873285	0.953578	0.97544	0.97685	107.5	148.1	132.9	125.2	107.5	96.2419	91.7741	93.8781	298.4	242.3	298.4	291.492	94.05	93.16	91.33	89.21	89.86	84.1
B4E1L0	ADSS	0.941672	1.07938	0.966789	1.14624	1.02667	0.998364	172.8	250.4	270.1	222.8	172.8	162.721	186.518	167.061	545.5	452.7	545.5	544.607	90.79	92.67	91.55	91.53	91.57	91.42
Q4VB24	HIST1H1E	1.1361	1.00136	1.01153	0.8814	0.890353	1.01671	159.3	278.5	231	214.9	159.3	180.981	159.517	161.137	563.7	476.4	563.7	573.119	93.12	89.89	88.65	89.79	87.97	88.96
P25786	PSMA1	1.06934	1.26938	1.23752	1.18707	1.15728	1.00797	123	202.4	226.1	203	123	131.528	156.133	152.215	526.1	440.8	526.1	530.291	106.33	106.62	98.03	97.28	97.23	96.56
Q9H8H0	NOL11	1.04845	1.03197	1.13449	0.984289	1.08207	0.673943	26.9	43.4	40.2	40.7	26.9	28.2032	27.7601	30.5179	76.4	42.8	76.4	51.4893	98.76	95.53	94.05	89.9	101.37	104.22
P14317	HCLS1	0.979436	1.01574	0.935614	1.03706	0.955257	1.12606	146.1	220.2	214.9	182.3	146.1	143.096	148.399	136.693	412.7	386.3	412.7	464.727	57.86	53.72	53.83	57.99	53.06	51.91
A0A7I2V5K0	SRP54	1.15692	1.05501	1.13231	0.911911	0.978731	0.936383	39.6	70.5	60.5	59.8	39.6	45.814	41.7783	44.8395	114.6	89.2	114.6	107.309	110.55	107.67	110.83	106.78	119.68	125.24
P49589	CARS1	1.01781	1.05525	1.17305	1.03678	1.15252	1.08361	55.1	86.3	84.2	86.2	55.1	56.0815	58.1443	64.6349	202.5	182.4	202.5	219.431	88.71	89.64	87.9	90.12	88.38	90.21
Q9UPN7	PPP6R1	0.991962	0.954075	1.17173	0.961806	1.18123	1.01912	35.9	54.8	49.6	56.1	35.9	35.6114	34.2513	42.0652	109.9	93.1	109.9	112.001	43.17	46.15	40.62	46.78	44.95	44.33
Q9UBF2	COPG2	0.68965	0.756115	0.775087	1.09637	1.12388	1.11102	65.3	69.3	71.5	67.5	65.3	45.0342	49.3743	50.6132	136	125.6	136	151.099	71.07	78.73	74.6	75.43	84.01	78.32
Q9UBE0	SAE1	1.03367	0.955059	0.972727	0.92395	0.941042	1.09577	102.6	163.2	141.9	133.1	102.6	106.055	97.989	99.8017	310.7	283	310.7	340.455	95.17	91.9	92.18	86.46	89.92	83.59
O94925	GLS	0.963781	1.07009	1.1644	1.1103	1.20815	0.970781	91.7	136	142.1	142.4	91.7	88.3788	98.1272	106.775	270.4	218.2	270.4	262.499	67.78	68.56	61.7	60.2	75.34	73.58
Q9UMS4	PRPF19	1.06249	0.97745	1.00288	0.919961	0.943895	0.935377	152.6	249.5	216	204.1	152.6	162.136	149.159	153.039	437.8	340.4	437.8	409.508	54.57	50.18	52.72	51.69	50.13	51.81
Q15052	ARHGEF6	1.02338	0.931971	0.874993	0.910683	0.855006	0.952391	63.5	100	85.7	74.1	63.5	64.9844	59.1801	55.5621	201.6	159.6	201.6	192.002	88.66	86.51	90.69	92.24	86.03	90.72
B5MDF5	RAN	0.970713	0.94197	0.94478	0.97039	0.973285	0.993915	465	694.6	634.3	585.9	465	451.381	438.016	439.323	1316.9	1088	1316.9	1308.89	60.51	58.14	55.33	53.15	53.37	52.8
Q9BUQ8	DDX23	1.04403	1.00504	1.05935	0.962657	1.01467	1.04484	103.2	165.8	150.2	145.8	103.2	107.744	103.721	109.325	317.9	276.1	317.9	332.154	61.05	62.01	63.84	61.19	59.8	54.29
P18085	ARF4	0.894945	0.980013	0.909377	1.09505	1.01613	1.20405	219	301.6	310.8	265.6	219	195.993	214.623	199.154	585.3	585.8	585.3	704.729	89.94	83.34	85.07	86.17	78.74	78.84
O60832	DKC1	1.12956	1.23173	1.26473	1.09045	1.11967	0.802215	116.5	202.5	207.8	196.5	116.5	131.593	143.496	147.341	398.6	265.8	398.6	319.763	33.04	32.19	41.14	39.05	57.69	60.31
P08621	SNRNP70	1.12897	1.05281	1.01464	0.932541	0.898731	0.903162	126	218.9	192.1	170.5	126	142.251	132.655	127.845	369.1	277.1	369.1	333.357	106.47	92.41	97.16	97.83	86.21	91.8
P30040	ERP29	0.915531	0.880175	0.879086	0.961381	0.960192	0.951287	131.1	184.7	167.1	153.7	131.1	120.026	115.391	115.248	367.5	290.6	367.5	349.598	45.99	46.59	48.47	49.59	46.43	42.45
Q13561	DCTN2	0.94144	0.937807	0.913249	0.996141	0.970055	1.08885	109.2	158.2	148.3	133	109.2	102.805	102.409	99.7268	311.9	282.3	311.9	339.613	83.83	71.26	70.12	72.09	68.52	70.93
Q9Y383	LUC7L2	1.10013	1.07207	1.04503	0.974499	0.949918	1.04643	76.2	129	118.3	106.2	76.2	83.8298	81.6921	79.6314	254.3	221.2	254.3	266.108	110.44	102.88	101.74	103.76	88.53	82.72
P50995	ANXA11	0.978573	0.89758	0.877969	0.917233	0.897193	0.999259	102.4	154.2	133.1	119.9	102.4	100.206	91.9122	89.904	320	265.8	320	319.763	13.66	12.64	11.15	12.3	18.05	15.34
Q8TAQ2	SMARCC2	1.06522	1.39881	1.20302	1.31316	1.12936	0.881706	54.6	89.5	110.6	87.6	54.6	58.161	76.3748	65.6847	283.8	208	283.8	250.228	66.88	63.67	58.42	56.27	55.78	55.26
Q7L0Y3	TRMT10C	0.990759	0.963371	0.980018	0.972356	0.989158	0.968754	77.2	117.7	107.7	100.9	77.2	76.4866	74.3722	75.6574	231.6	186.5	231.6	224.363	72.55	75.95	72.95	73.48	75.49	76.06
P62906	RPL10A	1.02396	0.971227	0.962958	0.948505	0.940429	0.99104	291.3	459	409.7	374.1	291.3	298.278	282.918	280.51	870	716.7	870	862.205	67.93	70.99	59.57	63.44	56.8	51.71
Q92835	INPP5D	1.09941	1.0894	1.00354	0.990895	0.912795	0.991927	46.4	78.5	73.2	62.1	46.4	51.0127	50.5483	46.5641	170.4	140.5	170.4	169.024	80.44	75.34	78.65	84.2	78.89	80.24
Q9Y5L0	TNPO3	0.959385	1.03651	1.00125	1.08039	1.04363	1.02176	101.4	149.7	152.2	135.4	101.4	97.2816	105.102	101.526	321.9	273.4	321.9	328.906	67.03	72.84	67.93	70.63	71.96	70.21
B7SBB1	AIP	0.975904	0.963868	0.901497	0.987667	0.923756	0.948662	114.2	171.5	159.4	137.3	114.2	111.448	110.074	102.951	348.1	274.5	348.1	330.229	74.83	71.07	72.83	73.39	74.11	74.06
P23368	ME2	0.886472	1.0083	1.14919	1.13743	1.29636	1.12111	55.2	75.3	80.6	84.6	55.2	48.9332	55.6583	63.4352	149.8	139.6	149.8	167.942	108.01	115.34	109.61	108.98	110.27	108.02
Q13144	EIF2B5	1.1542	1.12	1.10049	0.970366	0.953465	1.10323	20.1	35.7	32.6	29.5	20.1	23.1994	22.5119	22.1198	65.1	59.7	65.1	71.8203	72.93	73.5	76.69	70.5	87.56	86.01
O00232	PSMD12	1.10805	1.16637	1.21067	1.05263	1.09261	1.06789	68.5	116.8	115.7	110.6	68.5	75.9018	79.8966	82.9307	264.4	234.7	264.4	282.349	94.12	88.9	87.3	86.77	85.02	85.48
P30041	PRDX6	1.07646	1.15499	1.09339	1.07295	1.01574	1.08708	186.6	309.1	312.1	272.1	186.6	200.867	215.521	204.027	656.8	593.5	656.8	713.993	72	67.81	64.74	63.35	60.14	61.76
P17480	UBTF	0.982678	0.969374	0.942436	0.986461	0.959048	1.01587	127.3	192.5	178.7	160	127.3	125.095	123.401	119.972	316.9	267.6	316.9	321.928	94.35	91.38	88.81	91.27	92.37	90.57
Q8N516	IKBKAP	1.55777	1.09982	1.07663	0.706019	0.691136	1.03897	49.1	117.7	78.2	70.5	49.1	76.4866	54.001	52.8627	129.8	112.1	129.8	134.859	73.34	64.01	77.29	75.19	68.14	72.79
P49750	YLPM1	0.896024	1.00216	1.04015	1.11846	1.16085	0.945805	35.9	49.5	52.1	49.8	35.9	32.1673	35.9777	37.3413	89.8	70.6	89.8	84.9333	106.95	114.36	109.47	110.5	110.52	111.55
Q9UNX4	WDR3	1.23267	1.07746	1.09184	0.874084	0.885756	0.653107	194.9	369.7	304.1	283.8	194.9	240.247	209.996	212.8	623.7	338.6	623.7	407.343	46.33	39.07	39.15	40.56	35.85	38.37
A0A087X2I1	PSMC6	1.03675	1.00893	1.03772	0.97316	1.00093	1.08434	125.8	200.7	183.8	174.1	125.8	130.424	126.923	130.545	393.3	354.5	393.3	426.471	87.79	90.29	98.93	95.19	112.98	111.23
E9PK25	CFL1	0.919411	0.925464	0.863374	1.00658	0.939051	1.00225	184.9	261.6	247.8	212.9	184.9	169.999	171.118	159.638	526.7	438.8	526.7	527.885	34.01	37.85	38.3	36.31	36.93	34.43
Q9NUQ9	CYRIB	1.02968	1.26196	1.05873	1.22558	1.02821	1.00142	28.4	45	51.9	40.1	28.4	29.243	35.8395	30.068	109.8	91.4	109.8	109.956	121.73	129.83	130.78	132.32	134.22	116.52
P40925	MDH1	1.0022	0.906924	0.844289	0.904929	0.842431	0.760518	216.7	334.2	284.6	244	216.7	217.178	196.531	182.957	698.7	441.7	698.7	531.374	55.3	55	55.41	55.44	53.7	57.53
O75821	EIF3G	1.17218	1.15745	1.70794	0.987434	1.45706	0.945761	84.6	152.6	141.8	192.7	84.6	99.1662	97.92	144.491	388.6	305.5	388.6	367.523	94.72	87.68	88.62	82.91	83.36	86.44
Q9UJZ1	STOML2	0.864225	1.00854	1.04099	1.16698	1.20454	0.989117	29.1	38.7	42.5	40.4	29.1	25.149	29.3484	30.2929	79.3	65.2	79.3	78.4369	142.29	137.9	138.65	140.37	118.81	120.04
A0A804HLJ9	MCCC2	1.06972	1.01592	0.982375	0.949702	0.918346	0.962581	50.3	82.8	74	65.9	50.3	53.8071	51.1007	49.4135	146.6	117.3	146.6	141.114	79.23	75.3	73.15	78.81	61.77	50.8
Q9UBB4	ATXN10	1.1172	1.09849	1.15298	0.98326	1.03203	0.992029	58.4	100.4	92.9	89.8	58.4	65.2443	64.1521	67.3343	162.5	134	162.5	161.205	92.27	89.72	86.51	86.38	90.38	87.35
Q1WWM3	EPB41	0.926568	0.970672	1.09485	1.0476	1.18162	1.12658	99.1	141.3	139.3	144.7	99.1	91.8229	96.1936	108.5	275.4	257.9	275.4	310.259	72.06	71.05	72.44	72.68	82.33	82.6
P30154	PPP2R1B	1.16504	1.11981	1.25646	0.961182	1.07848	1.1187	22.2	39.8	36	37.2	22.2	25.8638	24.8598	27.8935	79.9	74.3	79.9	89.3844
A0A024R4A5	TNRC15	1.11371	1.03044	1.0905	0.925236	0.979164	0.98626	89.8	153.9	134	130.6	89.8	100.011	92.5337	97.9272	288.6	236.6	288.6	284.635	63.82	61.52	69.57	62.61	51.98	55.14
P31150	GDI1	0.952035	0.980411	0.950396	1.02981	0.998279	1.1202	24.3	35.6	34.5	30.8	24.3	23.1344	23.824	23.0946	85.7	79.8	85.7	96.001	73.93	70.27	63.75	65.27	66.21	68.77
P16949	STMN1	0.908822	0.896951	0.883466	0.986937	0.9721	1.04814	271	379	352	319.3	271	246.291	243.074	239.419	564.7	492	564.7	591.886	97.8	95.4	102.57	99.28	105.59	93.86
P50502	ST13	0.965629	1.02413	0.98499	1.06058	1.02005	1.12145	138.7	206.1	205.7	182.2	138.7	133.933	142.046	136.618	443.9	413.8	443.9	497.81	41.87	35.07	36.68	32.03	37.38	38.8
E5KND7	GFM1	0.805759	1.02002	0.86999	1.26591	1.07971	1.02538	109.2	135.4	161.3	126.7	109.2	87.9888	111.386	95.0029	371.8	316.9	371.8	381.237	79.57	75.81	79.08	72.46	76.94	74.98
P05388	RPLP0	1.05602	1.01253	1.00315	0.958821	0.949939	0.971006	369.1	599.8	541.2	493.8	369.1	389.776	373.726	370.264	1134.5	915.7	1134.5	1101.61	66.71	64.78	63.59	65.64	73.04	74.11
Q8N1G4	LRRC47	1.04027	1.05934	1.00411	1.01833	0.965235	1.0344	74.9	119.9	114.9	100.3	74.9	77.9163	79.3442	75.2075	265.4	228.2	265.4	274.529	60.68	63.71	59.79	60.03	68.8	69.64
O75146	HIP1R	1.10735	1.19656	0.971756	1.08056	0.877552	1.02304	34.8	59.3	60.3	45.1	34.8	38.5357	41.6402	33.8171	127	108	127	129.926	51.8	49.8	46.12	47.36	49.55	57.03
P61204	ARF3	0.994281	0.996424	1.0448	1.00216	1.05081	0.853669	66.6	101.9	96.1	92.8	66.6	66.2191	66.3619	69.5838	222.8	158.1	222.8	190.198	28.27	40.72	27.99	26.49	29.15	28.66
O15294	OGT	0.963803	1.01765	0.887445	1.05587	0.920774	0.946528	74.1	109.9	109.2	87.7	74.1	71.4178	75.4081	65.7597	265	208.5	265	250.83	68.09	69.67	70.19	72.6	73.17	76.34
H0YIV4	NAP1L1	0.971416	1.04888	0.964552	1.07974	0.992934	0.991728	87.3	130.5	132.6	112.3	87.3	84.8046	91.5669	84.2054	232.3	191.5	232.3	230.378	99.47	100.13	95.45	95.42	102.2	99.02
P55036	PSMD4	1.00969	1.06697	1.03047	1.05673	1.02058	1.0654	104.2	161.9	161	143.2	104.2	105.21	111.179	107.375	345.3	305.8	345.3	367.884	68.79	66.14	65.55	63.98	66.08	66.58
Q6ZUJ8	PIK3AP1	1.20871	1.1325	1.32269	0.936951	1.0943	0.960402	25	46.5	41	44.1	25	30.2177	28.3126	33.0673	131.4	104.9	131.4	126.197	88.34	85.6	83.66	83.71	79.35	83.11
Q86YP4	GATAD2A	0.91248	0.879183	0.794144	0.963509	0.870314	0.902808	62.6	87.9	79.7	66.3	62.6	57.1213	55.0368	49.7134	166.3	124.8	166.3	150.137	62.08	65.26	60.34	62.04	65.06	60.19
Q9Y6E2	BZW2	1.0089	0.978628	1.01189	0.969996	1.00296	0.950633	99	153.7	140.3	133.6	99	99.881	96.8842	100.177	316.5	250.1	316.5	300.875	49.95	47.93	48.56	51.83	41.55	45.47
P62495	ETF1	1.0875	1.03739	1.06452	0.953923	0.97887	1.0138	132	220.9	198.3	187.4	132	143.55	136.936	140.517	426.6	359.5	426.6	432.486	79.78	82.93	84.48	81.24	86.32	85.36
Q14289	PTK2B	1.00769	0.941419	0.876708	0.934232	0.870015	1.00763	104.6	162.2	142.6	122.3	104.6	105.405	98.4724	91.7036	309.7	259.4	309.7	312.064	46.95	52.6	53.04	56.74	54.4	51.55
Q9Y224	RTRAF	1.08162	0.997977	0.908397	0.922671	0.839851	0.891337	193.4	321.9	279.5	234.3	193.4	209.185	193.009	175.684	718.3	532.2	718.3	640.248	46.9	39.95	42.68	46.76	41.84	44
P40222	TXLNA	0.982971	1.00095	0.994087	1.01829	1.01131	1.17347	39.6	59.9	57.4	52.5	39.6	38.9256	39.6376	39.3658	97.7	95.3	97.7	114.648	53.41	57.9	58.08	47.91	56.85	48.25
A7XZE4	TPM2	1.23904	1.13908	1.4568	0.919327	1.17576	0.967766	52.5	100.1	86.6	102	52.5	65.0494	59.8016	76.4822	220.4	177.3	220.4	213.296
Q9UNZ2	NSFL1C	1.02242	1.04043	1.05175	1.01761	1.02869	1.09296	37.5	59	56.5	52.6	37.5	38.3408	39.0161	39.4408	110.4	100.3	110.4	120.663
P84085	ARF5	0.851776	0.833124	0.93044	0.978102	1.09235	1.27583	95.9	125.7	115.7	119	95.9	81.6854	79.8966	89.2292	180.1	191	180.1	229.777	85.85	87.68	89.7	83.84	93.51	90.19
F6QDS0	hCG_2043426	1.16599	1.1209	1.14537	0.961335	0.982315	0.990723	83.6	150	135.7	127.7	83.6	97.4766	93.7076	95.7527	297.5	245	297.5	294.74	46.35	51.78	49.92	51.82	44.93	47.21
Q13547	HDAC1	1.05723	1.01418	1.0458	0.959285	0.989193	0.938164	231.3	376.3	339.7	322.6	231.3	244.536	234.58	241.894	764.9	596.5	764.9	717.602	48.77	43.29	46.8	44.59	37.85	38.83
E7EUC7	UGP2	0.991924	0.891305	0.919047	0.898562	0.926529	1.02477	179.9	274.6	232.2	220.5	179.9	178.447	160.346	165.336	500.1	426	500.1	512.487	94.77	95.88	97.89	95.64	100.01	99.81
P14735	IDE	1.01877	0.905934	0.813422	0.889242	0.798435	1.04966	73.1	114.6	95.9	79.3	73.1	74.4721	66.2237	59.4611	211.8	184.8	211.8	222.318	79.3	79.64	80.12	75.42	76.51	76.21
P55160	NCKAP1L	0.911761	0.890446	0.852641	0.976622	0.935158	1.07813	72.2	101.3	93.1	82.1	72.2	65.8292	64.2902	61.5607	207.1	185.6	207.1	223.281	106.15	110.06	107.3	108.07	98.32	93.82
A0A8V8TQC4	LIG1	1.00982	0.958314	0.902122	0.948999	0.893353	0.966644	102.9	159.9	142.8	123.8	102.9	103.91	98.6105	92.8284	278.9	224.1	278.9	269.597	36.59	35.88	34.53	37.98	35.45	33.24
O94826	TOMM70	1.05468	1.14421	1.11018	1.08489	1.05262	1.00741	61.8	100.3	102.4	91.5	61.8	65.1793	70.7123	68.609	184.5	154.5	184.5	185.867	82.01	81.23	82.61	82.75	85.83	84.17
P61224	RAP1B	0.938067	0.842737	0.893043	0.898377	0.952003	1.0384	108.9	157.2	132.9	129.7	108.9	102.155	91.7741	97.2523	294.5	254.2	294.5	305.808	39.43	45.23	50.62	48.46	49.74	46.22
Q9Y5M8	SRPRB	1.00294	1.04563	1.00033	1.04257	0.9974	0.998837	133.8	206.5	202.6	178.5	133.8	134.193	139.905	133.844	419.5	348.3	419.5	419.012	37.98	36.22	36.39	34.4	35.37	35.95
A0A6Q8PHA5	HARS1	0.971399	1.09128	1.05383	1.12341	1.08486	1.01781	154.4	230.8	244	217	154.4	149.984	168.494	162.712	418.3	353.9	418.3	425.749	52.78	55.53	52.88	54	61.55	65.04
Q53GQ0	HSD17B12	1.00552	1.19049	1.26548	1.18396	1.25854	1.02548	63.4	98.1	109.3	107	63.4	63.7497	75.4771	80.2313	254.1	216.6	254.1	260.574	70.56	68.61	56.06	59.21	47.76	50.14
P22059	OSBP	0.997665	1.03648	0.998339	1.03891	1.00068	1.04299	52.5	80.6	78.8	69.9	52.5	52.3774	54.4153	52.4128	172.9	149.9	172.9	180.333	119.8	117.2	110.85	121.07	100.75	92.43
Q9BPX3	NCAPG	1.0128	0.976932	0.99308	0.964585	0.980529	1.04488	59.8	93.2	84.6	79.2	59.8	60.5654	58.4205	59.3862	205.4	178.4	205.4	214.619	72.77	68.33	78	73.93	88.9	89.78
Q9Y2Z0	SUGT1	0.879117	0.865079	0.955767	0.984032	1.08719	1.10098	136.9	185.2	171.5	174.5	136.9	120.351	118.429	130.845	262.9	240.6	262.9	289.447	90.9	90.92	93.41	91.83	91.11	83.05
Q92769	HDAC2	1.12955	0.986899	1.08983	0.873708	0.96483	0.879477	74.1	128.8	105.9	107.7	74.1	83.6999	73.1292	80.7562	240.2	175.6	240.2	211.25	98.25	90.96	93.56	94.59	89.58	94.88
Q15437	SEC23B	0.87834	0.776019	0.741388	0.883506	0.844079	1.09588	71.1	96.1	79.9	70.3	71.1	62.45	55.1749	52.7127	192	174.9	192	210.408	57.93	43.85	45.35	43.98	43.07	46.86
P54920	NAPA	1.0856	1.03784	0.965154	0.956005	0.889052	0.932628	68.6	114.6	103.1	88.3	68.6	74.4721	71.1957	66.2096	240.7	186.6	240.7	224.484	33.17	31.57	33.38	34.21	26.12	27.26
Q15717	ELAVL1	0.993322	1.03157	1.0244	1.03851	1.03128	0.941712	89.3	136.5	133.4	122	89.3	88.7037	92.1194	91.4787	312.6	244.7	312.6	294.379	81.15	80.57	82.61	80.23	86.92	84.58
Q6FI35	PCNA	1.02646	1.03844	1.02087	1.01167	0.994552	0.901053	184.8	291.9	277.9	251.6	184.8	189.689	191.904	188.656	570.5	427.3	570.5	514.051	31.03	31.97	32.37	33.03	34.17	35.09
V9HWC6	HEL-S-39	1.07913	1.02223	1.01506	0.947276	0.94063	0.98096	307.3	510.3	454.9	416	307.3	331.615	314.131	311.927	1143.1	932.1	1143.1	1121.34	58.72	54.49	56.35	53.82	58.77	62.21
A0A024R580	CAPN1	1.04585	1.18183	1.19312	1.13002	1.14082	1.04505	170.5	274.4	291.8	271.3	170.5	178.317	201.502	203.428	869.7	755.5	869.7	908.882	75.53	75.68	77.05	78.16	83.41	81.47
P10155	RO60	1.01383	1.0578	1.03777	1.04337	1.02361	0.937404	141.4	220.6	216.6	195.7	141.4	143.356	149.573	146.741	419.4	326.8	419.4	393.147	52.18	51.44	51.39	51.07	49.69	53.25
E7EUI8	G6PD	0.997435	1.07013	0.951945	1.07289	0.954394	1.07031	94.6	145.2	146.6	120.1	94.6	94.3573	101.235	90.054	264.7	235.5	264.7	283.311	57.14	49.22	48.35	48.7	50.9	50.14
P00390	GSR	1.00443	1.07868	1.08623	1.07392	1.08144	0.928336	140.2	216.7	219	203.1	140.2	140.821	151.23	152.29	318.4	245.7	318.4	295.582	73.27	73.11	68.71	70.21	72.06	77.03
B5BU25	U2AF2	0.920748	0.987654	1.13883	1.07266	1.23686	0.999625	119.7	169.6	171.2	181.8	119.7	110.214	118.222	136.318	374.4	311.1	374.4	374.26	86.06	92.08	89.53	86.29	90.4	89.24
Q6P1J9	CDC73	0.960286	0.998897	1.07395	1.04021	1.11836	0.95318	112.2	165.8	162.3	160.7	112.2	107.744	112.076	120.497	260.5	206.4	260.5	248.303	41.52	32.24	39.8	47.66	36.57	39.76
O75179	ANKRD17	0.964244	1.00491	0.976915	1.04218	1.01314	1.0572	52.5	77.9	76.4	68.4	52.5	50.6228	52.758	51.288	155.1	136.3	155.1	163.972	59.71	55.87	59.87	57.28	37.69	34.89
Q16630	CPSF6	1.04664	1.31518	1.36332	1.25657	1.30256	0.947948	66	106.3	125.7	120	66	69.0784	86.8021	89.979	224.5	176.9	224.5	212.814	110.66	106.42	98.04	98.14	103.38	105.17
P39656	DDOST	1.05085	1.05009	1.02352	0.99928	0.973995	1.04886	72.6	117.4	110.4	99.1	72.6	76.2917	76.2367	74.3077	210.7	183.7	210.7	220.995	101.86	93.24	98.84	90.72	93.84	95.15
P09429	HMGB1	1.07826	1.09714	1.05234	1.0175	0.975953	1.07101	180.2	299	286.3	252.9	180.2	194.303	197.704	189.631	618.8	550.9	618.8	662.744	47.14	46.58	41.84	39.82	36.78	35.93
Q13618	CUL3	1.00825	0.951839	0.946148	0.944055	0.93841	1.03284	118.4	183.7	163.2	149.4	118.4	119.376	112.698	112.024	348.5	299.2	348.5	359.944	56.39	52.22	52.53	54.66	47.67	45.52
J3KTL2	SRSF1	0.890106	0.829766	0.801669	0.93221	0.900644	0.914008	137.4	188.2	165.1	146.9	137.4	122.301	114.01	110.149	284.3	216	284.3	259.852	60.08	60.22	63.35	59.67	64.15	63.56
P62241	RPS8	1.00868	0.987708	0.901976	0.97921	0.894216	0.948768	171.5	266.2	245.3	206.3	171.5	172.988	169.392	154.689	488.3	385.1	488.3	463.283	68.05	66.02	63.46	64.33	55.74	56.16
P21281	ATP6V1B2	0.952737	1.03583	1.01544	1.08721	1.06581	1.07723	59	86.5	88.5	79.9	59	56.2115	61.1137	59.911	173.1	155	173.1	186.468	52.47	64.58	64.29	55.8	62.54	60.97
Q9BY77	POLDIP3	0.895841	0.967206	0.979267	1.07966	1.09313	1.00486	31.7	43.7	44.4	41.4	31.7	28.3982	30.6604	31.0428	102.6	85.7	102.6	103.099	78.12	76.47	78.44	72.84	75.75	76.08
B1ALA9	PRPS1	1.04879	1.08037	1.07775	1.03011	1.02761	1.02751	109.3	176.4	171	157.1	109.3	114.632	118.084	117.798	344.1	293.9	344.1	353.568	38.82	42.21	40.81	41.75	44.23	40.83
Q53GS9	USP39	0.959415	0.931155	0.94171	0.970545	0.981546	1.0697	50.8	75	68.5	63.8	50.8	48.7383	47.3027	47.8389	155.2	138	155.2	166.017	40.33	49.25	48.21	44.1	51.69	50.86
A0A8V8TNQ0	IKZF1	1.01456	1.02762	0.941737	1.01287	0.928218	0.98315	54.7	85.4	81.4	68.7	54.7	55.4967	56.2108	51.513	143.9	117.6	143.9	141.475	68.13	62.63	59.26	64.98	62.92	66.68
Q562R1	ACTBL2	1.05785	1.06382	1.06394	1.00564	1.00575	1.04901	96.2	156.6	148.2	136.5	96.2	101.766	102.34	102.351	314.8	274.5	314.8	330.229	78.83	75.28	75	75.7	74.89	73.71
Q5UIP0	RIF1	0.907685	0.886577	0.868346	0.976745	0.95666	0.946912	31	43.3	39.8	35.9	31	28.1382	27.4839	26.9187	86.9	68.4	86.9	82.2866	62.25	72.52	66.18	67.71	78.19	82.7
Q13043	STK4	0.94673	1.04346	0.981243	1.10218	1.03645	1.0066	90.4	131.7	136.6	118.3	90.4	85.5844	94.3291	88.7043	284.8	238.3	284.8	286.68	24.73	34.88	28.97	30.38	33.72	30.03
P62834	RAP1A	0.877344	0.796388	0.829581	0.907727	0.94556	1.10469	119.4	161.2	137.7	132.1	119.4	104.755	95.0887	99.0519	292.4	268.5	292.4	323.011	57.02	58.38	63.76	64.91	64.13	61.52
P48047	ATP5PO	0.923182	0.866861	0.836957	0.938992	0.9066	1.07222	61.1	86.8	76.7	68.2	61.1	56.4064	52.9652	51.1381	191.3	170.5	191.3	205.115	111.55	110.69	113.57	113.07	108.53	107.54
X1WI28	RPL10	1.12752	1.0873	1.18687	0.96433	1.05263	1.00425	192.5	334	303.1	304.7	192.5	217.048	209.306	228.472	726.9	606.8	726.9	729.993	62.26	53.6	55.58	51.59	45.3	49.98
Q16576	RBBP7	0.991402	0.954648	0.981746	0.962927	0.99026	0.950076	95.7	146	132.3	125.3	95.7	94.8772	91.3598	93.9531	333.4	263.3	333.4	316.755	66.99	64.7	65.2	66.83	61.28	65.48
A0A024R7K0	SFRS14	0.936268	0.965461	0.931063	1.03118	0.99444	1.09381	21.1	30.4	29.5	26.2	21.1	19.7553	20.3712	19.6454	72.7	66.1	72.7	79.5197	93.35	96.97	96.98	97.5	100.42	94.95
Q9H6T3	RPAP3	1.02368	0.989682	0.932962	0.96679	0.911382	1.08087	130.2	205.1	186.6	162	130.2	133.283	128.857	121.472	377.2	338.9	377.2	407.704	67.22	65.35	67.64	66.73	65.36	63.84
H0YDT6	EIF3F	1.134	1.07355	0.975766	0.946697	0.860465	1.01018	60.4	105.4	93.9	78.6	60.4	68.4935	64.8426	58.9363	204	171.3	204	206.077	105.22	101.61	103.56	106.61	104.76	101.51
Q14444	CAPRIN1	1.0181	0.900808	0.889073	0.884794	0.873267	0.916026	198.7	311.3	259.2	235.6	198.7	202.296	178.991	176.659	520.2	396.1	520.2	476.516	57.63	61.13	62.22	63.65	59.42	58.36
Q86YV0	RASAL3	1.36609	1.1694	1.2643	0.856016	0.925488	1.12062	13.7	28.8	23.2	23.1	13.7	18.7155	16.0208	17.321	29.2	27.2	29.2	32.7222	117.93	114.17	115.27	116.14	106.72	108.01
O15042	U2SURP	1.02466	1.03182	1.10781	1.00699	1.08115	0.999026	77.5	122.2	115.8	114.5	77.5	79.4109	79.9657	85.855	241.2	200.3	241.2	240.965	44.44	45.15	42.02	41.55	20.09	18.56
G5EA31	SEC24C	0.914943	1.0433	0.966381	1.14029	1.05622	0.885088	55.4	78	83.7	71.4	55.4	50.6878	57.799	53.5375	206.6	152	206.6	182.859	121.43	122.79	120.07	123.15	125.08	120.93
Q9ULT8	HECTD1	0.951964	1.0116	0.835332	1.06264	0.877482	1.3355	11.4	16.7	16.7	12.7	11.4	10.8524	11.5322	9.52278	33.6	37.3	33.6	44.8727	76.69	93.03	86.54	92.88	97.28	86.59
Q5LJA5	UCHL5	0.818701	0.799298	0.655359	0.976301	0.800487	1.11909	12.7	16	14.7	11.1	12.7	10.3975	10.1511	8.32306	34.4	32	34.4	38.4967
O43252	PAPSS1	0.974022	1.01133	1.01063	1.0383	1.03759	1.10177	43.7	65.5	64	58.9	43.7	42.5648	44.1952	44.1647	130.7	119.7	130.7	144.002	73.76	73.49	72.85	71.56	70.74	65.83
Q9BPW0	PPP5C	1.05078	0.992333	1.07366	0.944381	1.02178	0.906654	38.9	62.9	55.9	55.7	38.9	40.8752	38.6017	41.7653	116.5	87.8	116.5	105.625	121.69	121.22	120.27	118.75	107.77	106.91
O43847	NRDC	1.15762	1.05773	0.945124	0.913709	0.81644	0.984042	74.1	132	113.5	93.4	74.1	85.7794	78.3774	70.0337	264.8	216.6	264.8	260.574	85.68	89.37	87.79	89.83	85.32	89.32
O14979	HNRNPDL	1.08058	0.96279	1.01259	0.890997	0.937082	0.87097	173.5	288.5	241.9	234.3	173.5	187.48	167.044	175.684	475.7	344.4	475.7	414.32	87	84.96	95.77	88.34	111.27	108.97
Q9Y5K5	UCHL5	0.997572	0.970673	0.942579	0.973035	0.944873	1.004	109.7	168.4	154.2	137.9	109.7	109.434	106.483	103.401	284.1	237.1	284.1	285.236	52.87	52.29	53.47	55.46	63.43	68.25
O95232	LUC7L3	1.05747	1.19974	1.20919	1.13454	1.14347	1.03021	198	322.2	344	319.3	198	209.38	237.549	239.419	851.4	729.1	851.4	877.122	54.57	48.99	44.42	47.62	46.17	50.19
A0A2X0SFA4	ARHGEF1	1.0535	0.999294	1.00574	0.948546	0.954663	1.06392	58.6	95	84.8	78.6	58.6	61.7352	58.5586	58.9363	189.4	167.5	189.4	201.506	69.1	71.15	71.42	73.94	70.54	72.51
P43897	TSFM	1.02868	1.05959	1.02493	1.03005	0.996353	0.99731	251.3	397.8	385.6	343.5	251.3	258.508	266.276	257.565	704.7	584.2	704.7	702.805	52.94	52.6	50.83	53.7	50.06	52.71
P48739	PITPNB	0.921174	0.915954	0.921066	0.994334	0.999882	1.01001	86.7	122.9	115	106.5	86.7	79.8658	79.4133	79.8564	246.2	206.7	246.2	248.664	129.71	133.89	129.23	133.48	121.24	112.68
Q15907	RAB11B	1.11864	0.981677	1.00576	0.877561	0.899091	0.980866	108.4	186.6	154.1	145.4	108.4	121.261	106.414	109.025	284.3	231.8	284.3	278.86	60.73	57	56.4	54.85	57.9	58.91
Q05DH1	PSMA7	0.991206	0.903369	1.08093	0.911384	1.09052	1.01307	108.7	165.8	142.2	156.7	108.7	107.744	98.1962	117.498	387.6	326.4	387.6	392.666	104.31	105.79	105.83	101.88	102.26	104.31
H7C0E5	ZPR1	1.0698	1.05222	0.954219	0.98356	0.891956	1.05543	65.3	107.5	99.5	83.1	65.3	69.8582	68.7097	62.3105	216	189.5	216	227.972	66.85	68.83	66.49	67.73	73.79	74.65
A0A024R8V0	SEPT9	1.37356	1.58118	1.59706	1.15116	1.16272	0.946728	117	247.3	267.9	249.2	117	160.706	184.998	186.856	596.6	469.5	596.6	564.818	58.7	43.45	41.5	44.62	60.6	74.84
A0A8B0RAT7	EDC4	1.00829	0.971624	0.975113	0.963636	0.967096	1.0003	176.4	273.7	248.2	229.4	176.4	177.862	171.395	172.01	534.7	444.6	534.7	534.863	54.74	62.42	57.88	60.64	58.68	58.79
Q12904	AIMP1	0.978199	1.0007	0.975664	1.02301	0.997408	1.18227	151.4	227.9	219.4	197	151.4	148.099	151.507	147.716	545	535.6	545	644.338	70.45	71.65	66.87	67.21	59.46	61.31
P55010	EIF5	1.10307	1.181	0.968169	1.07064	0.877702	0.98315	70.4	119.5	120.4	90.9	70.4	77.6563	83.1422	68.1591	249.5	203.9	249.5	245.296	59.14	58.71	55.94	66.44	62.57	62.81
P15531	NME1	1.10277	1.11255	1.08308	1.00888	0.98215	0.861813	79.2	134.4	127.6	114.4	79.2	87.339	88.1142	85.78	239.4	171.5	239.4	206.318	29.86	21.12	18.41	15	22.93	30.64
I7GGY3	IL16	0.973395	0.981921	0.990276	1.00876	1.01734	1.06367	47.4	71	67.4	62.6	47.4	46.1389	46.5431	46.9391	162.3	143.5	162.3	172.633	37.55	37.72	36.62	34.27	41.41	44.32
I3L397	EIF5A	0.97007	0.93329	0.93999	0.962085	0.968992	0.863477	276.8	413.2	374.1	347	276.8	268.515	258.335	260.189	777.7	558.2	777.7	671.526	25.33	38.87	29.63	31.48	29.06	24.76
Q16778	H2BC21	1.26319	1.0966	1.09615	0.868123	0.867766	0.454297	318.7	619.5	506.1	465.9	318.7	402.578	349.487	349.344	917.3	346.4	917.3	416.726	39.55	40.49	37.15	40.72	40.41	38.92
O95747	OXSR1	1.08565	1.08652	1.23334	1.0008	1.13604	1.08615	50.4	84.2	79.3	82.9	50.4	54.7168	54.7606	62.1605	129.7	117.1	129.7	140.874	70.25	63.52	76.67	80.3	63.51	58.44
Q6P0P7	THRAP3	1.52017	1.30711	1.80761	0.859846	1.18909	1.00936	5.6	13.1	10.6	13.5	5.6	8.51295	7.31983	10.1226	20.5	17.2	20.5	20.692
P62879	GNB2	0.999202	0.921403	0.971753	0.92214	0.972529	1.01623	206.1	316.9	275	267.1	206.1	205.935	189.901	200.278	611.2	516.3	611.2	621.12	68.14	66.83	74.66	73.94	85.49	86.96
P19623	SRM	1.00438	0.983667	0.864031	0.97938	0.860265	1.00107	80.1	123.8	114.1	92.3	80.1	80.4507	78.7918	69.2089	249	207.2	249	249.266	83.32	87.27	83.27	88.08	85.85	85.45
A0A8I5KQH9	GOLGA3	0.903092	1.00536	0.860094	1.11324	0.952388	1.06715	13.6	18.9	19.8	15.6	13.6	12.282	13.6729	11.6973	42.5	37.7	42.5	45.3539	71.38	88.02	86.88	73.23	84.69	85.99
P31040	SDHA	0.991649	0.953991	1.02768	0.962026	1.03633	1.02226	219.4	334.8	303.1	300.7	219.4	217.568	209.306	225.472	606.3	515.2	606.3	619.796	67.88	67.5	67.92	68.88	67.67	67.64
P62140	PPP1CB	1.00378	1.14681	1.08457	1.14249	1.08049	0.997376	11.2	17.3	18.6	16.2	11.2	11.2423	12.8442	12.1472	35.1	29.1	35.1	35.0079
A0A024R324	RHOA	0.951632	0.855513	0.87719	0.898996	0.921774	0.976053	276.7	405.2	342.8	323.7	276.7	263.317	236.721	242.718	762.2	618.4	762.2	743.948	86.21	86.61	86.7	86.21	80.93	78.81
Q13185	CBX3	0.886831	0.756822	0.884391	0.8534	0.997248	0.740273	208.4	284.4	228.4	245.8	208.4	184.816	157.722	184.307	590.4	363.3	590.4	437.057	74.94	65.67	66.36	64.83	59.55	61.61
E9PHA2	NCAPH	1.01442	0.967066	1.00994	0.953315	0.995576	0.990658	93.4	145.8	130.8	125.8	93.4	94.7472	90.3239	94.328	218.1	179.6	218.1	216.063	68.73	67.96	70.66	67.96	71.11	68.88
F8W7C6	RPL10	0.851519	0.869141	0.995458	1.02069	1.16904	1.1186	5.8	7.6	7.3	7.7	5.8	4.93881	5.04102	5.77365	22.8	21.2	22.8	25.504
Q5VT52	RPRD2	1.09031	1.04489	1.08447	0.958341	0.994646	0.947042	41.9	70.3	63.4	60.6	41.9	45.684	43.7809	45.4394	156.5	123.2	156.5	148.212	44.86	47.71	38.68	47.34	46.11	46.72
Q6PJF2	IGK@	0.955386	1.05321	0.931038	1.10239	0.974515	0.968947	129.1	189.8	196.9	160.3	129.1	123.34	135.969	120.197	416.3	335.3	416.3	403.373	76.36	70.81	72.49	70.01	82.18	84.03
Q86Y56	DNAAF5	1.12707	1.12214	1.22432	0.995627	1.08629	1.03809	25.6	44.4	41.6	41.8	25.6	28.8531	28.7269	31.3427	99.2	85.6	99.2	102.979	122.36	120.42	118.66	114.91	116.26	113.9
Q6P996	PDXDC1	0.873586	0.860145	0.965697	0.984614	1.10544	0.95338	85.1	114.4	106	109.6	85.1	74.3421	73.1983	82.1808	314.2	249	314.2	299.552	83.08	87.42	88.61	82.48	81.19	80.7
P39748	FEN1	0.967497	1.22816	1.37803	1.26942	1.42433	0.925525	89.4	133.1	159	164.3	89.4	86.4942	109.797	123.196	297.4	228.8	297.4	275.251	78.47	81.8	76.81	77.5	84.03	82.45
P05387	RPLP2	1.06711	0.872538	0.997674	0.817666	0.934932	0.73861	179.1	294.1	226.3	238.3	179.1	191.119	156.271	178.683	584.4	358.8	584.4	431.644	75.21	74.26	73.05	67.98	70.94	74.57
P13798	APEH	1.06866	1.10657	1.05974	1.03548	0.991651	1.06273	57.1	93.9	91.5	80.7	57.1	61.0203	63.1853	60.5109	193.8	171.2	193.8	205.957	60.87	53.14	51.45	55	57.17	57.49
Q9UBQ7	GRHPR	0.961005	1.00125	0.95344	1.04187	0.992128	1.02365	200.7	296.8	291	255.2	200.7	192.874	200.95	191.355	594.9	506.2	594.9	608.969	66.7	66.72	65.04	60.56	60.49	61.62
Q96AQ6	PBXIP1	1.12539	1.00424	1.05789	0.892351	0.940025	0.95587	64.5	111.7	93.8	91	64.5	72.5876	64.7736	68.2341	180.1	143.1	180.1	172.152	63.56	62.5	66.82	74.65	91.51	92.32
P20290	BTF3	0.900118	0.885478	0.878357	0.983736	0.975825	0.972764	224.6	311.1	288	263.1	224.6	202.166	198.878	197.279	562.7	455	562.7	547.374	59.44	63.13	64.26	61.85	63.52	62.15
D6W4Z6	hCG_23833	1.17669	1.17752	1.11281	1.00071	0.945712	0.825818	59.7	108.1	101.8	88.6	59.7	70.2481	70.298	66.4345	262.8	180.4	262.8	217.025	49.87	44.93	40.7	46.79	46.78	47.27
Q6PJG6	BRAT1	1.60586	1.50726	1.42034	0.938596	0.884472	0.874039	10.4	25.7	22.7	19.7	10.4	16.701	15.6755	14.7716	61.8	44.9	61.8	54.0156	83.68	62.21	57.76	62.97	55.08	69.07
A0A024R3H2	SORL1	0.769217	0.762607	0.788947	0.991407	1.02565	1.07322	92	108.9	101.6	96.8	92	70.768	70.1599	72.5831	193.7	172.8	193.7	207.882	33.04	68.5	65.7	62.38	73.56	72.51
Q96HE7	ERO1A	1.07774	1.0763	1.03087	0.998659	0.956511	1.0877	69.1	114.6	107.7	95	69.1	74.4721	74.3722	71.2334	238.9	216	238.9	259.852	72.33	65.11	65.65	70.94	67.12	57.37
P57053	H2BC12L	1.29129	1.15101	1.3461	0.891361	1.04245	0.759235	255.4	507.5	425.7	458.5	255.4	329.796	293.967	343.795	814.6	514.1	814.6	618.473	64.68	60.92	67.06	66	71.18	67.47
Q03701	CEBPZ	1.40037	1.27736	1.46445	0.912157	1.04576	0.852353	21.3	45.9	39.4	41.6	21.3	29.8278	27.2077	31.1927	94	66.6	94	80.1212	75.41	55.77	64.89	56.34	58	58.66
Q9Y3A5	SBDS	1.15786	1.14379	1.15509	0.987853	0.997609	1.0077	126	224.5	208.7	194.1	126	145.89	144.118	145.541	522.3	437.5	522.3	526.322	98.95	95.62	98.39	99.33	113.12	112.72
Q6PCB5	RSBN1L	1.11309	1.08713	1.08155	0.976676	0.971667	1.12581	59.9	102.6	94.3	86.4	59.9	66.674	65.1189	64.7849	211.9	198.3	211.9	238.559	56.5	55.17	49.76	55.88	51.77	50.77
Q15008	PSMD6	1.08698	0.998951	0.99838	0.919016	0.918491	1.01548	72.1	120.6	104.3	96	72.1	78.3712	72.0244	71.9832	202.7	171.1	202.7	205.837	47.41	49.22	52.83	49.21	54.71	59.05
P16403	H1-2	1.17254	1.51621	1.6056	1.29309	1.36933	1.21448	9.2	16.6	20.2	19.7	9.2	10.7874	13.9491	14.7716	105	106	105	127.52	15.21	1.27	13.93	5.37	43.9	41.92
P62820	RAB1A	1.03706	1.01127	0.982669	0.975136	0.947553	1.01211	111.1	177.3	162.7	145.6	111.1	115.217	112.352	109.175	351	295.3	351	355.252	97.62	83.71	91.18	91.13	62.07	70
P08240	SRPRA	1.1389	1.06549	1.19817	0.93554	1.05204	1.05648	29.1	51	44.9	46.5	29.1	33.142	31.0057	34.8669	86.2	75.7	86.2	91.0687	144.76	140.99	137.83	137.03	145.01	142.9
Q96I99	SUCLG2	1.04345	0.839074	0.982466	0.804138	0.94156	0.865093	80.9	129.9	98.3	106	80.9	84.4147	67.8811	79.4815	204.7	147.2	204.7	177.085	79.24	77.14	77.59	75.02	89.76	96.59
Q16555	DPYSL2	1.05107	0.92306	0.913084	0.878211	0.868719	0.971262	128.6	208	171.9	156.6	128.6	135.168	118.706	117.423	340	274.5	340	330.229	36.27	38.37	42.86	36.84	32.5	30.7
A0A7I2V5H2	PITRM1	0.918565	0.938927	0.946515	1.02217	1.03043	0.923965	87.3	123.4	118.7	110.2	87.3	80.1907	81.9683	82.6307	257.8	198	257.8	238.198	74.35	73.61	70.09	73.67	60.6	59.54
Q13423	NNT	0.963895	1.08717	1.06899	1.12789	1.10903	1.05038	53.8	79.8	84.7	76.7	53.8	51.8575	58.4896	57.5116	152.9	133.5	152.9	160.603	12.27	20.59	11.57	10.91	20.55	11.91
O60271	SPAG9	1.11217	1.10625	0.996037	0.99468	0.895579	1.03094	20.1	34.4	32.2	26.7	20.1	22.3546	22.2357	20.0203	76.9	65.9	76.9	79.2791	117.13	115.38	112.58	114.5	112.9	113.56
P08754	GNAI3	0.843041	0.97465	0.981753	1.15611	1.16454	0.984706	33.3	43.2	47	43.6	33.3	28.0733	32.4559	32.6924	78.8	64.5	78.8	77.5948	60.85	67.5	62.16	73.45	57.28	55.45
O60711	LPXN	0.975521	0.98042	0.979132	1.00502	1.0037	0.971671	86	129.1	122.1	112.3	86	83.8948	84.3162	84.2054	260	210	260	252.634	78.23	76.77	86.69	81.77	99.54	94.69
Q9NXV6	CDKN2AIP	1.17725	1.06418	1.00701	0.903952	0.855391	0.93716	20.7	37.5	31.9	27.8	20.7	24.3691	22.0285	20.8451	72.4	56.4	72.4	67.8504	106.27	103.53	116.37	118.76	114.62	125.95
P11717	IGF2R	0.903441	0.88384	0.966674	0.978304	1.06999	1.02486	86.1	119.7	110.2	111	86.1	77.7863	76.0986	83.2306	210	178.9	210	215.22	37.12	41.78	42.93	37.06	42.2	38.37
Q8TCS8	PNPT1	1.00195	0.978749	1.00614	0.976841	1.00418	1.03005	98	151.1	138.9	131.5	98	98.1914	95.9174	98.602	278.9	238.8	278.9	287.281	96.99	93.18	98.56	100.99	97.4	95.76
Q07666	KHDRBS1	1.19477	1.054	1.08771	0.882172	0.910391	0.883683	169.1	310.9	258.1	245.3	169.1	202.036	178.231	183.932	524.4	385.2	524.4	463.404	76.19	67.07	72.4	70.15	67.27	78.83
P32969	RPL9P9	1.00873	1.17603	1.26561	1.16584	1.25465	0.986904	132	204.9	224.8	222.8	132	133.153	155.236	167.061	389.1	319.2	389.1	384.004	87.94	85.31	77.18	76.88	89.77	97.77
Q9UNH7	SNX6	1.1107	1.24686	1.38304	1.12259	1.2452	1.02814	64.3	109.9	116.1	118.6	64.3	71.4178	80.1729	88.9293	267.6	228.7	267.6	275.131	118.58	119.87	119.17	115.26	115.95	116.78
Q9Y4P3	TBL2	1.05922	0.964105	1.04941	0.9102	0.99074	1.07548	88.1	143.6	123	123.3	88.1	93.3176	84.9377	92.4535	287.7	257.2	287.7	309.417	73.19	73.52	71.1	70.91	72.57	66.34
P18754	RCC1	1.02946	0.9854	0.998095	0.957199	0.96953	1.00187	89.7	142.1	128	119.4	89.7	92.3428	88.3904	89.5291	247	205.7	247	247.461	106.36	113.66	105.01	108.2	96.13	87.32
Q8WUV3	PRMT3	1.00949	0.910191	0.902461	0.901634	0.893977	1.0594	78.6	122.1	103.6	94.6	78.6	79.3459	71.541	70.9335	227	199.9	227	240.484	103.04	101.95	100.62	101.12	99.72	96.98
P98175	RBM10	1.06483	1.43552	1.35498	1.34813	1.27249	1.03236	36.8	60.3	76.5	66.5	36.8	39.1856	52.8271	49.8634	272.1	233.5	272.1	280.905	78.45	76.27	75.97	73.85	69.69	68.29
P61201	COPS2	0.860645	0.839619	0.886316	0.975569	1.02983	0.949208	85.7	113.5	104.2	101.3	85.7	73.7573	71.9553	75.9573	244.1	192.6	244.1	231.702	87.59	90.58	89.93	89.88	71.57	74.42
A0A0S2Z5H3	CLINT1	1.16279	1.0516	1.13996	0.904374	0.980367	1.01683	39.4	70.5	60	59.9	39.4	45.814	41.433	44.9145	141.5	119.6	141.5	143.881	107.96	96.35	98.73	96.69	91.17	90.6
P27707	DCK	1.21477	1.17498	1.11288	0.967245	0.916122	1.05701	72.7	135.9	123.7	107.9	72.7	88.3138	85.421	80.9061	248	217.9	248	262.138	87.74	80.55	77.42	81.38	77.76	76.03
Q9UJY4	GGA2	0.95	1.17478	1.18075	1.23661	1.24289	1.03008	65.6	95.9	111.6	103.3	65.6	62.32	77.0654	77.4569	271.3	232.3	271.3	279.462	63.68	64.59	59.56	53.47	60.52	58.07
P33316	DUT	0.891807	1.0946	1.01439	1.22739	1.13746	1.06846	112.8	154.8	178.8	152.6	112.8	100.596	123.47	114.423	419.3	372.4	419.3	448.005	46.14	43.04	51.95	51.9	57.59	58.22
Q54A51	hEMMPRIN	1.01567	0.974365	0.970107	0.959328	0.955135	1.06332	69.1	108	97.5	89.4	69.1	70.1831	67.3286	67.0344	217	191.8	217	230.739	124.59	124.26	127.71	133.14	129.98	126.45
Q96BS4	FBL	1.08108	1.11289	1.20635	1.02942	1.11587	0.741391	217.3	361.5	350.2	349.6	217.3	234.919	241.831	262.139	501.4	309	501.4	371.733	55.01	56.27	53.31	51.86	60.67	61.76
Q01581	HMGCS1	1.09848	1.0124	0.93359	0.921642	0.849894	0.996099	91.4	154.5	134	113.8	91.4	100.401	92.5337	85.3301	284.3	235.4	284.3	283.191	71.19	69.19	70.05	69.25	65.17	68.28
O75367	MACROH2A1	1.33253	1.26081	1.29163	0.946179	0.96931	0.528585	186	381.4	339.6	320.4	186	247.85	234.511	240.244	601.3	264.2	601.3	317.838	82.92	85.6	85.58	83.19	90.01	91.03
E7EX17	EIF4B	1.05194	1.11261	1.09014	1.05767	1.03631	0.91151	66.1	107	106.5	96.1	66.1	69.5333	73.5436	72.0582	139.9	106	139.9	127.52	65.4	66.37	70.78	72.08	68.44	71.28
Q9NTZ6	RBM12	1.0066	1.05483	1.01252	1.04791	1.00587	1.05731	74.5	115.4	113.8	100.6	74.5	74.992	78.5846	75.4324	228.7	201	228.7	241.807	78.47	82.26	74.94	80.65	83.06	79.48
Q6LES9	RFC5	0.911997	1.00444	0.911719	1.10136	0.999696	1.14249	17.6	24.7	25.6	21.4	17.6	16.0511	17.6781	16.0463	47.7	45.3	47.7	54.4968	77.43	86.72	76.58	78.01	87.18	78.21
P61019	RAB2A	1.00278	1.02075	0.961422	1.01791	0.958754	1.02056	89.3	137.8	132	114.5	89.3	89.5485	91.1526	85.855	278.9	236.6	278.9	284.635	82.96	80.74	75.42	78.39	81.49	84.68
A0A499FIX8	ESYT2	1.2378	1.69349	1.54428	1.36815	1.24761	1.03329	8.4	16	20.6	17.3	8.4	10.3975	14.2253	12.972	40.4	34.7	40.4	41.7448	77.48	67.71	50.37	56.25	51.54	50.63
Q14699	RFTN1	1.02978	0.991981	1.00175	0.963295	0.972782	0.942276	37.8	59.9	54.3	50.5	37.8	38.9256	37.4969	37.8662	133.8	104.8	133.8	126.077	112.5	105.65	100.03	104.41	101.9	105.85
A0A024R755	CALU	0.867908	0.674045	0.796779	0.776632	0.918045	1.10638	209.2	279.4	204.2	222.3	209.2	181.566	141.01	166.686	566.4	520.9	566.4	626.653	92.3	96.4	97.89	95.4	89.87	87
O75165	DNAJC13	1.10162	1.04365	1.0388	0.947376	0.942972	1.04837	39.7	67.3	60	55	39.7	43.7345	41.433	41.2404	147.8	128.8	147.8	154.949	49.47	40.27	47.57	46.23	42.45	44.41
B2RTX8	WAPAL	0.963694	0.969839	1.02198	1.00638	1.06049	1.00521	67.5	100.1	94.8	92	67.5	65.0494	65.4641	68.9839	171.5	143.3	171.5	172.393	71.29	74.49	70.05	67.61	80.14	80.9
Q9UKY7	CDV3	1.00367	0.941659	0.966783	0.938217	0.96325	1.04043	102.3	158	139.5	131.9	102.3	102.675	96.3317	98.902	318.9	275.8	318.9	331.793	51.71	52.26	51.86	47.69	51.66	49.88
Q9H9B4	SFXN1	0.923984	0.988004	0.986111	1.06929	1.06724	1.01994	78.7	111.9	112.6	103.5	78.7	72.7175	77.7559	77.6069	231.3	196.1	231.3	235.912	103.79	100.78	98.75	98.41	101.38	103.77
Q96CV8	THOP1	0.99976	0.924154	0.832411	0.924376	0.832611	0.997593	114.4	176	153.1	127	114.4	114.373	105.723	95.2278	346.1	287	346.1	345.267	49.88	53.85	52.86	44.03	52.23	51.68
D6RBZ0	HNRNPAB	0.97807	0.780673	0.846413	0.798177	0.865391	0.800795	59	88.8	66.7	66.6	59	57.7061	46.0597	49.9384	164.5	109.5	164.5	131.731	84.58	83.14	95.09	85.55	117.55	114.55
Q8IZL8	PELP1	0.92705	1.00605	0.938592	1.08521	1.01245	0.922037	42.9	61.2	62.5	53.7	42.9	39.7704	43.1594	40.2656	129.3	99.1	129.3	119.219	38.18	38.79	36.72	39.13	41.48	44.36
A0A1B0GVI3	KRT10	0.0565762	0.042298	0.0887611	0.747628	1.56888	2.69443	290.6	25.3	17.8	34.4	290.6	16.441	12.2918	25.794	85.1	190.6	85.1	229.296	86.06	79.87	63.11	71.68	65.23	59.74
A0A096LPJ3	GPS1	0.894366	0.862834	0.88783	0.964745	0.992692	0.917404	48.9	67.3	61.1	57.9	48.9	43.7345	42.1926	43.4149	119.2	90.9	119.2	109.355	56.86	57.67	58.81	63.77	59.5	66.41
Q00534	CDK6	1.00686	0.9596	0.932368	0.953057	0.926011	0.876388	198.4	307.4	275.7	246.7	198.4	199.762	190.385	184.982	523	381	523	458.351	64.96	62.58	64.03	69.43	54.67	58.83
P29728	OAS2	1.19994	1.15261	1.2288	0.960555	1.02405	0.931176	108.8	200.9	181.6	178.3	108.8	130.554	125.404	133.694	397.4	307.6	397.4	370.049	90.94	77.23	72.23	70.46	75.17	78.11
O43684	BUB3	1.12221	1.13726	1.1387	1.01341	1.01469	0.950982	72.5	125.2	119.4	110.1	72.5	81.3604	82.4517	82.5558	252.5	199.6	252.5	240.123	108.57	102.48	98.63	100.67	101.24	99.67
Q9UKT9	IKZF3	1.10742	1.06433	1.1041	0.961096	0.997005	1.10413	43.6	74.3	67.2	64.2	43.6	48.2834	46.405	48.1388	103.4	94.9	103.4	114.167	71.98	72.17	73.29	74.86	75.97	77.28
Q8NI27	THOC2	1.08732	1.05645	1.1113	0.971603	1.02205	1.00954	117.2	196.1	179.3	173.7	117.2	127.434	123.816	130.245	368.1	308.9	368.1	371.613	70.23	71.46	72	70.95	76.91	76.51
Q9Y570	PPME1	0.893812	0.941788	0.909003	1.05367	1.017	0.959104	146.5	201.5	199.8	177.6	146.5	130.944	137.972	133.169	348.7	278	348.7	334.44	67.17	73.46	71.21	72.25	82.77	84.04
P06493	CDK1	1.0956	0.955927	1.04573	0.872511	0.954475	0.919212	48.4	81.6	67	67.5	48.4	53.0273	46.2669	50.6132	161.5	123.4	161.5	148.453	130.61	124.95	129.73	124.84	119.48	119.92
Q13155	AIMP2	0.906361	1.31636	1.49718	1.45236	1.65186	0.972185	60.8	84.8	115.9	121.4	60.8	55.1068	80.0347	91.0288	179.8	145.3	179.8	174.799	70.68	70.65	61.23	62.27	72.48	74.68
Q9NR45	NANS	1.02496	1.00214	0.944902	0.977738	0.921894	1.07012	49.2	77.6	71.4	62	49.2	50.4279	49.3053	46.4892	155.7	138.5	155.7	166.618	66.15	68.37	65.19	71.19	60.42	65.7
P62280	RPS11	0.955804	0.954491	0.927831	0.998626	0.970734	0.984909	327.3	481.4	452.4	405	327.3	312.835	312.405	303.679	917.8	751.4	917.8	903.95	77.32	74.65	74.8	73.55	76.2	75.34
Q92541	RTF1	1.00059	1.03354	1.05025	1.03293	1.04964	1.10162	30.2	46.5	45.2	42.3	30.2	30.2177	31.2129	31.7176	104.4	95.6	104.4	115.009	118.14	116.33	115.03	113.72	111.91	115.06
Q5BKZ1	ZNF326	1.11803	0.989059	1.34191	0.884643	1.20024	0.980942	34.7	59.7	49.7	62.1	34.7	38.7957	34.3203	46.5641	107.8	87.9	107.8	105.746	57.38	50.04	49.73	47.67	50.61	55.01
Q15554	TERF2	0.978544	1.11813	1.08768	1.14265	1.11153	1.04199	34.4	51.8	55.7	49.9	34.4	33.6619	38.4636	37.4163	101.6	88	101.6	105.866	102.71	105.19	102.92	105.39	114.5	108.68
P61160	ACTR2	0.96215	0.861549	0.895391	0.895441	0.930615	0.962913	115.9	171.6	144.6	138.4	115.9	111.513	99.8535	103.776	339.2	271.5	339.2	326.62	58.34	57.3	58.24	58.64	62.06	67.1
P16401	H1-5	0.979795	1.00483	1.04186	1.02555	1.06335	0.930369	161.5	243.5	235	224.4	161.5	158.237	162.279	168.261	437.7	338.5	437.7	407.222	72.68	71.69	68.22	68.33	75.4	74.78
J3KRX5	RPL17	1.0366	1.10392	1.02355	1.06495	0.987409	0.909432	115.6	184.4	184.8	157.8	115.6	119.831	127.614	118.322	486.8	368	486.8	442.712	80.86	75.4	73.15	78.41	65.04	70.84
Q07065	CKAP4	0.992439	1.12106	0.953753	1.1296	0.961019	1.16314	23.9	36.5	38.8	30.4	23.9	23.7193	26.7933	22.7947	72.4	70	72.4	84.2114	93.35	92.81	95.03	95.06	94.91	92.3
Q9NX58	LYAR	0.931358	0.953873	0.960866	1.02417	1.03168	1.05756	77.1	110.5	106.5	98.8	77.1	71.8077	73.5436	74.0827	232.4	204.3	232.4	245.777	68.4	68.98	72.07	66.7	71.55	73.39
A0A7P0TBE2	DLAT	1.13214	0.984673	1.02006	0.869749	0.901007	1.05392	70.2	122.3	100.1	95.5	70.2	79.4759	69.1241	71.6083	236.4	207.1	236.4	249.146	102.11	101.05	101.04	98.57	97.75	93.03
H7BXY3	DHX30	1.06374	1.10063	1.08898	1.03468	1.02372	1.01298	32.5	53.2	51.8	47.2	32.5	34.5717	35.7705	35.3918	145.6	122.6	145.6	147.49	32.57	38.8	31	28.91	30.91	28.71
D6RH30	NFKB1	0.943264	1.04826	0.907683	1.11131	0.96228	1.07121	36.1	52.4	54.8	43.7	36.1	34.0518	37.8421	32.7674	115	102.4	115	123.189	100.53	100.66	101.05	102.34	99.22	103.46
O14950	MYL12B	1.02139	0.915004	0.949632	0.895845	0.929748	1.04495	136.6	214.7	181	173	136.6	139.521	124.99	129.72	402.6	349.7	402.6	420.696	25.35	22.4	22.64	18.77	24.38	24.5
Q96C19	EFHD2	1.00289	0.956388	0.948811	0.953631	0.946076	0.971031	87.8	135.5	121.6	111.1	87.8	88.0538	83.9709	83.3056	159.2	128.5	159.2	154.588	84.59	82.66	87.41	87.08	68.31	68.45
Q96GQ7	DDX27	0.833303	0.791549	0.805935	0.949893	0.967157	0.830685	88.2	113.1	101.1	94.8	88.2	73.4973	69.8146	71.0834	208.4	143.9	208.4	173.115	30.05	30.91	26.15	27.64	26.03	27.72
Q9NQW7	XPNPEP1	1.00987	1.00803	1.00877	0.998172	0.998906	1.00218	94.4	146.7	137.8	127	94.4	95.3321	95.1578	95.2278	298.3	248.5	298.3	298.951	89.69	92.31	93.79	91.8	99.55	101.95
A0A8Q3WKK0	AP3B1	1.05657	1.16777	1.0657	1.10525	1.00864	1.06907	99.7	162.1	168.6	141.7	99.7	105.34	116.427	106.25	328.7	292.1	328.7	351.402	69.1	64.95	64.76	68.91	63.68	63.76
Q9Y5K6	CD2AP	0.860337	0.956262	0.929131	1.1115	1.07996	0.972577	46	60.9	63.7	57	46	39.5755	43.988	42.74	163.4	132.1	163.4	158.919	95.07	94.26	94.3	93.89	95.47	95.53
P80723	BASP1	0.957938	0.954871	1.0912	0.996798	1.13911	0.966227	212.4	313.1	293.7	309.1	212.4	203.466	202.815	231.771	397.8	319.5	397.8	384.365	87.68	84.53	82.75	79.15	87.71	87.82
P12236	SLC25A6	1.00588	0.940323	0.939276	0.934831	0.93379	0.981816	37.6	58.2	51.2	47.1	37.6	37.8209	35.3562	35.3168	101.7	83	101.7	99.8507	31.73	36.73	31.25	32.84	39.21	32.66
A0A0A0N0L3	TDP43	0.981022	0.927234	0.873031	0.945171	0.88992	0.898508	77.9	117.6	104.6	90.7	77.9	76.4216	72.2315	68.0092	216.1	161.4	216.1	194.168	56.4	63.12	64.11	65.26	66.6	65.1
Q8WW12	PCNP	0.905046	1.34941	1.2234	1.49099	1.35175	0.822837	74.1	103.2	144.8	120.9	74.1	67.0639	99.9916	90.6539	358.2	245	358.2	294.74	94.62	87.91	76.08	79.85	71.68	74.98
P18031	PTPN1	1.0043	1.02955	0.937768	1.02514	0.93375	1.00449	77	119	114.8	96.3	77	77.3314	79.2751	72.2082	253.9	212	253.9	255.04	51.65	52.16	52.48	54.23	55.64	59.66
A0A024R394	CHORDC1	0.976335	0.901088	0.920478	0.922929	0.942789	1.09344	186.3	279.9	243.1	228.7	186.3	181.891	167.873	171.485	507.2	461	507.2	554.593	67.36	70.74	70.63	71.23	72.83	71.73
Q15061	WDR43	1.04686	1.15861	1.09853	1.10675	1.04935	0.684464	32.9	53	55.2	48.2	32.9	34.4417	38.1184	36.1416	161.7	92	161.7	110.678	135.69	141.12	127.55	130.73	117.87	112.46
P25788	PSMA3	0.993082	1.178	1.2566	1.1862	1.26535	0.940368	163.2	249.4	278.4	273.5	163.2	162.071	192.249	205.077	362.3	283.2	362.3	340.695	67.65	63.82	65.08	69.13	82.52	88.68
O43852	CALU	1.17113	1.06528	0.98253	0.909611	0.838956	0.984605	55.1	99.3	85	72.2	55.1	64.5295	58.6968	54.1374	208.2	170.4	208.2	204.995	48.27	52.91	50.46	56.25	55.15	50.35
P49006	MARCKSL1	1.15633	1.18566	1.34838	1.02537	1.16609	0.907294	68.9	122.6	118.3	123.9	68.9	79.6708	81.6921	92.9033	161.5	121.8	161.5	146.528	37.58	41.44	39.22	43.69	27.8	39.44
Q9NYF8	BCLAF1	1.02149	0.992053	1.0311	0.971182	1.00941	0.847931	211.4	332.3	303.7	290.7	211.4	215.943	209.72	217.974	612.2	431.5	612.2	519.103	53.87	57.9	60.46	58.43	43.9	34.48
H0YDB2	STIM1	1.10285	1.10889	1.02051	1.00548	0.925341	1.00631	24.1	40.9	38.7	32.8	24.1	26.5786	26.7243	24.5943	89.9	75.2	89.9	90.4672	120.02	114.34	108.13	115.47	85.71	82.49
Q15269	PWP2	1.34181	1.23084	1.26707	0.917301	0.944298	0.674745	21.6	44.6	38.5	36.5	21.6	28.983	26.5862	27.3686	73.1	41	73.1	49.3238	82.41	75.33	79.48	78.09	75.41	83.55
D3DRH1	DOCK8	1.00647	1.21688	1.09273	1.20907	1.08571	1.11523	32.8	50.8	57.8	47.8	32.8	33.0121	39.9138	35.8416	101.4	94	101.4	113.084	83.51	69.45	73.3	68.63	72.96	72.48
Q14C86	GAPVD1	1.23983	1.0699	1.11734	0.862937	0.9012	1.08531	30.4	58	47.1	45.3	30.4	37.6909	32.5249	33.9671	120.6	108.8	120.6	130.889	58.17	54.46	56	48.68	52.56	53.48
O60610	DIAPH1	1.0215	0.992557	0.874691	0.97167	0.856285	0.906769	118.9	186.9	170.9	138.7	118.9	121.456	118.015	104.001	420.7	317.1	420.7	381.478	50.59	56.92	56.13	54.84	52.47	51.88
Q9Y6G9	DYNC1LI1	1.02278	1.00691	1.03701	0.98448	1.01391	1.05798	81.2	127.8	118.4	112.3	81.2	83.05	81.7611	84.2054	282	248	282	298.349	78.75	79.73	76.65	75.42	75.77	76.11
Q99497	PARK7	0.844441	0.807171	0.736341	0.955865	0.871986	0.971148	127.9	166.2	149.5	125.6	127.9	108.004	103.237	94.1781	460.2	371.5	460.2	446.922	64.87	63.38	61.48	62.99	60.02	61.84
P49756	RBM25	0.904023	0.895763	0.87871	0.990864	0.972001	0.989204	130.9	182.1	169.8	153.4	130.9	118.337	117.255	115.023	349.4	287.3	349.4	345.628	75.13	75.09	69.7	75.02	74.12	71.43
O43264	ZW10	0.978817	1.06424	1.11071	1.08727	1.13475	1.17243	40.1	60.4	61.8	59.4	40.1	39.2506	42.676	44.5396	145.5	141.8	145.5	170.588	58.31	59.41	57.21	55.01	51.4	50.62
Q6FI51	DNAJB1	0.954559	0.979138	0.990441	1.02575	1.03759	1.03922	80.4	118.1	114	106.2	80.4	76.7466	78.7227	79.6314	240.9	208.1	240.9	250.349	85.76	86.85	84.86	82.61	83.63	82.69
E7ESD2	WASHC2A	1.05196	1.13884	1.20552	1.08259	1.14598	1.07178	36.2	58.6	59.7	58.2	36.2	38.0808	41.2258	43.6398	137.5	122.5	137.5	147.37	57.28	59.93	56.53	63.32	55.32	55.63
P62979	RPS27A	0.96321	0.960341	0.988656	0.997022	1.02642	0.893252	191.2	283.4	265.9	252.1	191.2	184.166	183.617	189.031	507.2	376.6	507.2	453.058	72.6	71.57	70.82	73.85	53.42	54.18
P51148	RAB5C	1.10889	0.96844	0.967391	0.873344	0.872398	1.12242	57.9	98.8	81.2	74.7	57.9	64.2046	56.0727	56.0119	182.1	169.9	182.1	204.393	99.94	97.52	97.98	96.05	98.71	96.19
O96008	TOMM40	0.966773	1.0325	1.067	1.06799	1.10367	1.02412	187	278.2	279.6	266.1	187	180.787	193.078	199.528	585.7	498.6	585.7	599.826	31.52	32.45	9.68	18.12	1.27	12.14
P51570	GALK1	1.02518	1.00984	1.02626	0.985037	1.00106	1.00242	65.1	102.7	95.2	89.1	65.1	66.739	65.7404	66.8094	203.3	169.4	203.3	203.792	82.53	78.57	82.59	79.77	85.12	83.39
P62917	RPL8	0.888001	0.84267	0.822906	0.948951	0.926695	0.905758	201.1	274.8	245.4	220.7	201.1	178.577	169.461	165.486	465	350.1	465	421.178	46.04	45.18	43.25	42.14	49.85	54.45
Q5SSJ5	HP1BP3	1.04318	1.03091	1.05292	0.988234	1.00934	0.968601	189.5	304.2	282.9	266.1	189.5	197.682	195.357	199.528	455.2	366.5	455.2	440.907	73.36	71.13	71.93	72.92	78.89	80.99
A0A024R6M2	KIAA2010	1.12868	0.953774	0.983024	0.845038	0.870954	1.03229	62.7	108.9	86.6	82.2	62.7	70.768	59.8016	61.6356	197.3	169.3	197.3	203.671	101.11	94.19	99.13	97.49	91.22	84.21
Q9UMX0	UBQLN1	1.06137	1.08608	1.12403	1.02328	1.05904	1.01709	52.9	86.4	83.2	79.3	52.9	56.1465	57.4538	59.4611	184.4	155.9	184.4	187.551	52.71	46.93	50.35	44.27	51.16	49.92
A0A8I5KW55	EMC1	0.823016	0.923895	0.875483	1.12257	1.06375	1.08839	36.4	46.1	48.7	42.5	36.4	29.9578	33.6298	31.8676	93.4	84.5	93.4	101.655	65.18	66.66	63.72	63.84	69.52	71.34
O00154	ACOT7	1.09904	1.03554	1.01819	0.942225	0.926436	0.948506	122.1	206.5	183.1	165.8	122.1	134.193	126.44	124.321	396.1	312.3	396.1	375.703	74.44	72.85	72.45	72.83	72.24	75.11
O43837	IDH3B	1.02104	0.987696	1.02476	0.967341	1.00364	1.00843	66	103.7	94.4	90.2	66	67.3888	65.1879	67.6342	203.4	170.5	203.4	205.115	105.44	102.99	110.2	107.21	121.66	120.23
Q9BWD1	ACAT2	1.01822	1.04461	0.98118	1.02592	0.963627	1.01188	153.3	240.2	231.9	200.6	153.3	156.092	160.139	150.415	603.6	507.7	603.6	610.774	52.79	46.89	49.35	46.9	44.71	56.18
K9J957	PSME3	1.01432	1.07068	1.0315	1.05556	1.01693	1.05206	96.1	150	149	132.2	96.1	97.4766	102.892	99.1269	256.6	224.4	256.6	269.958	71.83	71.77	68.59	69.77	79.47	77.6
Q8N684	CPSF7	0.993836	0.942146	0.944962	0.947989	0.950823	1.04347	90.3	138.1	123.2	113.8	90.3	89.7434	85.0758	85.3301	263.9	228.9	263.9	275.371	82.05	81.61	77.69	80.49	72.44	66.19
G3V3H3	KLC1	0.936954	0.897579	0.900678	0.957975	0.961282	1.10441	50.7	73.1	65.9	60.9	50.7	47.5036	45.5072	45.6644	134.2	123.2	134.2	148.212	62.78	64.2	61.39	63.38	58.55	52.04
Q5W0H4	TPT1	0.918455	0.947099	0.935041	1.03119	1.01806	0.828103	100.4	141.9	137.7	125.2	100.4	92.2128	95.0887	93.8781	249	171.4	249	206.198	102.42	110.73	96.57	97.66	119.87	115.5
Q15785	TOMM34	0.797074	0.972435	0.825979	1.22001	1.03626	0.905769	51.2	62.8	72.1	56.4	51.2	40.8102	49.7887	42.2901	163.1	122.8	163.1	147.731	43.26	41.88	41.95	41.04	37.33	43.27
X5D2F4	CYFIP1	1.12246	0.973048	0.978668	0.866891	0.871898	1.0238	15.4	26.6	21.7	20.1	15.4	17.2858	14.9849	15.0715	53.7	45.7	53.7	54.978
U3KQT1	ESD	0.994608	1.02133	1.03029	1.02687	1.03588	1.05559	104.8	160.4	155	144	104.8	104.235	107.035	107.975	310.9	272.8	310.9	328.184	126.41	126.16	123.09	123.53	125.58	124.22
B2RNR6	ZFR	0.875364	0.961092	0.946575	1.09793	1.08135	0.925225	82.7	111.4	115.1	104.4	82.7	72.3926	79.4823	78.2818	210.9	162.2	210.9	195.13	44.36	51.35	46.32	54.62	48.51	49.33
Q96G03	PGM2	1.03538	1.01222	0.958351	0.977629	0.925601	0.967171	86.3	137.5	126.5	110.3	86.3	89.3535	87.3546	82.7057	258.1	207.5	258.1	249.627	44.68	44.72	44.87	46.09	51.7	52.67
P35249	RFC4	1.01975	0.877693	0.95392	0.86069	0.93544	0.964831	84.5	132.6	107.4	107.5	84.5	86.1693	74.1651	80.6062	259.1	207.8	259.1	249.988	110.14	109.33	109.9	107.7	108.52	110.41
Q96AG4	LRRC59	0.8271	0.731276	0.734868	0.884145	0.888488	1.01816	230.6	293.5	244.2	226	230.6	190.729	168.632	169.461	549.9	465.4	549.9	559.886	36.17	38.26	42.32	37.65	47.22	41.15
P62888	RPL30	1.00036	1.03665	1.08089	1.03628	1.08051	0.979438	83.8	129	125.8	120.8	83.8	83.8298	86.8712	90.5789	250.2	203.7	250.2	245.055	57.06	56.4	52.58	53.88	55.01	54.51
O96005	CLPTM1	1.04081	0.905014	1.00221	0.869531	0.962912	0.951875	61.5	98.5	80.6	82.2	61.5	64.0096	55.6583	61.6356	194	153.5	194	184.664	71.23	70.83	76.16	80.11	72.34	70.14
Q9Y512	SAMM50	1.22659	1.13109	1.09113	0.922142	0.889564	1.07036	56.9	107.4	93.2	82.8	56.9	69.7932	64.3593	62.0855	185	164.6	185	198.017	44.75	43.48	47.26	44.45	39.88	40.15
Q16222	UAP1	1.08949	1.05202	1.04976	0.96561	0.963528	0.999458	40.5	67.9	61.7	56.7	40.5	44.1244	42.6069	42.5151	144.2	119.8	144.2	144.122	80.14	78.62	78.36	83.41	84.46	86.87
P46781	RPS9	1.03832	1.03886	1.01268	1.00052	0.975301	0.940697	182	290.8	273.8	245.8	182	188.975	189.073	184.307	597.1	466.9	597.1	561.69	71.04	70.72	70.52	68.41	74.91	75.81
Q8TBC4	UBA3	1.01057	0.96677	0.979364	0.956655	0.969117	1.01374	49	76.2	68.6	64	49	49.5181	47.3717	47.9888	160.8	135.5	160.8	163.009	83.71	76.46	77.52	81.34	75.27	72.91
Q96I25	RBM17	0.973156	0.944459	0.867984	0.970512	0.891927	1.12808	100.9	151.1	138	116.8	100.9	98.1914	95.2959	87.5796	276.1	258.9	276.1	311.462	62.26	61.81	60.51	60.56	54.55	51.84
Q9UKX7	NUP50	0.978768	0.989041	1.04287	1.0105	1.06549	0.959815	89.3	134.5	127.9	124.2	89.3	87.404	88.3213	93.1283	305.2	243.5	305.2	292.936	76.38	77.06	79.95	76.53	78.91	81.87
O75390	CS	0.980615	0.93731	0.900363	0.955838	0.918161	1.07263	183.3	276.6	248.8	220.1	183.3	179.747	171.809	165.037	460.4	410.5	460.4	493.84	81.6	82.07	81.33	79.91	81.05	79.45
P55327	TPD52	0.93249	0.987307	0.976167	1.05879	1.04684	1.06311	134.5	193	192.3	175.1	134.5	125.42	132.793	131.294	428.2	378.4	428.2	455.223	72.76	76.6	73.03	73.4	82.12	82.57
A0A8I5KX71	FKBP15	0.968858	0.878882	1.06793	0.907132	1.10226	1.1668	33	49.2	42	47	33	31.9723	29.0031	35.2418	63.1	61.2	63.1	73.6249	93.53	96.01	105.25	109.4	97.87	84.93
Q09028	RBBP4	1.01097	1.13188	1.11833	1.1196	1.1062	0.908057	146.3	227.6	239.8	218.2	146.3	147.904	165.594	163.612	524.5	395.9	524.5	476.276	77	68.04	64.76	55.34	56.4	59.21
I6L9E8	FAM98A	1.09216	0.953127	0.945652	0.8727	0.865855	1.03572	73.9	124.2	102	93.2	73.9	80.7106	70.4361	69.8837	237.3	204.3	237.3	245.777	60.66	55.76	58.28	54.66	57.64	55.14
Q6IB91	PCK2	1.00157	1.00848	1.01338	1.00689	1.01178	1.04843	60.6	93.4	88.5	81.9	60.6	60.6954	61.1137	61.4107	200	174.3	200	209.686	51.13	62.57	59.55	42.64	63.44	65.35
M0R0R2	RPS5	0.89508	0.931793	0.956234	1.04102	1.06832	1.05264	99.9	137.6	134.8	127.4	99.9	89.4185	93.0861	95.5277	342.4	299.6	342.4	360.425	85.07	88.48	86.8	84.99	90.73	91.66
Q8TBR3	FUS	0.82483	0.713595	0.806774	0.865141	0.978109	1.07163	86.9	110.3	89.8	93.5	86.9	71.6778	62.0114	70.1087	240.8	214.5	240.8	258.048	80.31	76.07	75.25	75.79	77.47	78.18
Q9UBU9	NXF1	0.977908	0.886896	0.94272	0.906932	0.964017	1.16193	51.7	77.8	66.4	65	51.7	50.5578	45.8525	48.7386	158.1	152.7	158.1	183.701	66.95	70.08	66.73	68.62	72.81	68.73
A0A8V8TPM1	SH3KBP1	1.00169	1.024	1.05638	1.02227	1.0546	1.05773	90.5	139.5	134.2	127.5	90.5	90.6532	92.6718	95.6027	346.1	304.3	346.1	366.079	71.43	68.99	68.01	66.47	63.63	67.86
P13929	ENO3	0.996899	0.989726	0.891822	0.992804	0.894596	1.01262	73.4	112.6	105.2	87.3	73.4	73.1724	72.6459	65.4597	212.3	178.7	212.3	214.98	33.91	39.18	36.94	37.38	36.16	34.91
Q92804	TAF15	0.887292	0.831647	0.828023	0.937288	0.933202	0.926376	258.9	353.5	311.8	285.9	258.9	229.72	215.313	214.375	644.9	496.6	644.9	597.42	91.6	98.65	97.57	98.63	102.26	98.92
E7EM64	COPS6	0.924201	0.932342	0.853547	1.00881	0.923551	0.991055	69.4	98.7	93.7	79	69.4	64.1396	64.7045	59.2362	234.4	193.1	234.4	232.303	86.31	91.96	87.03	92.29	80.34	78.65
E9PDP5	ANKHD1	1.19744	1.06963	1.04608	0.893263	0.873601	1.07966	28.6	52.7	44.3	39.9	28.6	34.2468	30.5914	29.918	102.4	91.9	102.4	110.558	9.13	3.89	7.01	7.26	0.69	3.31
Q99567	NUP88	1.06338	1.09306	1.18689	1.02791	1.11615	1.06234	18.7	30.6	29.6	29.6	18.7	19.8852	20.4403	22.1948	66.7	58.9	66.7	70.8579	108.83	100.94	87.36	92.08	79.78	78.82
Q8IX12	CCAR1	0.933674	0.916532	0.960011	0.98164	1.02821	1.04693	76.7	110.2	101.8	98.2	76.7	71.6128	70.298	73.6328	208.1	181.1	208.1	217.867	72.09	71.8	75.71	76	75.29	74.88
O43399	TPD52L2	1.14419	1.13941	1.03101	0.995821	0.901083	0.958779	28	49.3	46.2	38.5	28	32.0373	31.9034	28.8683	92.6	73.8	92.6	88.7829	37.19	24.04	34.5	43.98	37.95	38.45
P49916	LIG3	0.989461	1.10002	1.10025	1.11174	1.11197	1.11398	19.9	30.3	31.7	29.2	19.9	19.6903	21.8904	21.8949	60.8	56.3	60.8	67.7301	86.81	84.22	78.2	84.92	85.47	82.18
P61163	ACTR1A	1.04114	0.988981	1.13388	0.949905	1.08908	0.867914	131.2	210.2	187.9	198.4	131.2	136.597	129.754	148.765	450.9	325.3	450.9	391.343	49.98	52.47	51.85	52.17	51.26	51.51
Q8IWA0	WDR75	1.52767	1.24412	1.26733	0.814394	0.829584	0.750237	61	143.4	109.9	103.1	61	93.1876	75.8914	77.307	227.7	142	227.7	170.829	74.48	71.66	79.19	74.2	72.81	72.41
Q92538	GBF1	0.914912	0.821391	0.937282	0.897782	1.02445	0.986321	38	53.5	45.2	47.5	38	34.7666	31.2129	35.6167	123.8	101.5	123.8	122.107	48.59	51.28	47.08	46.31	51.28	45.94
A0A7I2V2U2	SGTA	1.0276	0.900649	0.921881	0.876459	0.897121	0.987324	176.5	279.1	230.2	217	176.5	181.371	158.965	162.712	537.1	440.8	537.1	530.291	61.94	60.65	58.54	59.56	55.84	60.19
Q4G176	ACSF3	1.08307	1.03117	1.17649	0.952083	1.08626	0.989467	59.4	99	88.7	93.2	59.4	64.3345	61.2518	69.8837	202.8	166.8	202.8	200.664	43.69	37.52	36.32	41.86	46.82	47.26
Q9NZL4	HSPBP1	1.01287	1.04009	0.930339	1.02687	0.918514	1.05385	32.4	50.5	48.8	40.2	32.4	32.8171	33.6988	30.143	100	87.6	100	105.385	80.95	82.62	85.83	90.38	85.53	83.44
Q71RC2	LARP4	0.97712	1.07085	1.22797	1.09593	1.25673	0.902506	27.6	41.5	42.8	45.2	27.6	26.9685	29.5555	33.8921	125.3	94	125.3	113.084	68.9	66.97	59.52	81.28	57.69	58.27
Q14232	EIF2B1	0.993333	0.982554	0.918357	0.989149	0.924522	1.1157	105	160.5	149.4	128.6	105	104.3	103.168	96.4275	352.7	327.1	352.7	393.508	46.5	43.86	42.12	42.49	42.49	40.13
A0A3B3IS71	RB1	1.22298	1.08408	1.17306	0.886427	0.959188	0.984332	73.7	138.7	115.7	115.3	73.7	90.1333	79.8966	86.4549	255.8	209.3	255.8	251.792	112.96	104.73	107.91	99.27	101.52	105.34
Q9H9A6	LRRC40	0.940754	1.01506	0.950224	1.07899	1.01007	1.04833	44.9	65	66	56.9	44.9	42.2398	45.5763	42.6651	143.1	124.7	143.1	150.017	81.38	80.52	74.32	77.56	78.95	74.69
C9JRZ6	CHCHD3	0.748094	0.971703	1.08903	1.2989	1.45574	0.843809	84	96.7	118.2	122	84	62.8399	81.623	91.4787	213	149.4	213	179.731	103.28	108.12	102.73	98.45	103.03	108.16
Q13501	SQSTM1	1.07172	1.09971	1.06419	1.02612	0.992973	0.975542	93.5	154.2	148.9	132.7	93.5	100.206	102.823	99.5018	243.8	197.7	243.8	237.837	78.78	75.77	76.33	76.32	71.36	72.92
A8K3R2	BOP1	1.07111	1.14074	0.98872	1.06501	0.923084	0.75803	54.3	89.5	89.7	71.6	54.3	58.161	61.9423	53.6875	132.2	83.3	132.2	100.212	63.35	59.09	57.02	63.66	65.05	68.99
Q5HYM3	DKFZp686C0249	0.808467	0.898984	0.958438	1.11196	1.1855	1.10976	38.1	47.4	49.6	48.7	38.1	30.8026	34.2513	36.5165	127.7	117.8	127.7	141.716	102.7	100.8	100.92	95.61	94.04	95.5
Q9BYT8	NLN	1.14908	1.09955	1.03624	0.956892	0.901799	0.906743	46.6	82.4	74.2	64.4	46.6	53.5471	51.2388	48.2887	161.2	121.5	161.2	146.167	37.39	41.35	45.02	48.28	41.69	46.42
M0R2B7	POLD1	1.06322	0.944665	1.04627	0.888495	0.984057	1.0313	73.1	119.6	100	102	73.1	77.7213	69.055	76.4822	245.2	210.2	245.2	252.875	66.55	61.71	67.14	64.31	61.51	58.48
Q8WU39	MZB1	0.876264	0.87716	0.791996	1.00102	0.903833	1.12398	72.9	98.3	92.6	77	72.9	63.8796	63.9449	57.7365	235.9	220.4	235.9	265.146	40.86	34.31	34.38	34.82	33.07	35.78
H0YHX9	NACA	1.00253	0.949947	0.99371	0.947546	0.991199	0.93917	156.8	241.9	215.7	207.8	156.8	157.197	148.952	155.814	452.3	353.1	452.3	424.787	75.34	73.81	76.92	72.69	74.55	75.47
A0A8Q3SHF1	LARP7	0.926909	1.01977	1.08696	1.10018	1.17267	1.01794	25.8	36.8	38.1	37.4	25.8	23.9143	26.31	28.0435	72.8	61.6	72.8	74.1061	99.5	102.39	96.85	93.71	84.04	76.53
O95336	PGLS	0.952298	1.11296	0.905374	1.16871	0.950726	1.09058	75.2	110.2	121.2	90.8	75.2	71.6128	83.6947	68.0841	266.4	241.5	266.4	290.529	50.95	48.96	42.82	48.58	45.73	47.4
P40938	RFC3	1.18301	1.00397	1.07706	0.848656	0.910439	0.917558	40.1	73	58.3	57.6	40.1	47.4386	40.2591	43.1899	123.9	94.5	123.9	113.685	81.95	72.92	71.79	70.19	68.06	70.7
Q7Z4Q2	HEATR3	1.05848	1.10367	1.10018	1.0427	1.0394	0.958181	45.8	74.6	73.2	67.2	45.8	48.4783	50.5483	50.3883	181.8	144.8	181.8	174.197	43.92	34.7	36.53	41.25	39.21	42.81
Q9Y2U8	LEMD3	0.858592	0.871868	0.827321	1.01546	0.963578	1.03785	35.8	47.3	45.2	39.5	35.8	30.7376	31.2129	29.6181	87.4	75.4	87.4	90.7078	58.69	63.44	57.24	57.68	61.88	62.42
Q14671	PUM1	0.941834	0.960005	1.04368	1.01929	1.10813	1.05917	118.4	171.6	164.6	164.8	118.4	111.513	113.665	123.571	347.9	306.3	347.9	368.485	102.62	101.51	101.65	100.1	102.72	99.63
Q16543	CDC37	0.838083	0.872863	0.851591	1.0415	1.01612	1.0894	148.1	191	187.2	168.2	148.1	124.12	129.271	126.121	336.7	304.9	336.7	366.801	39.45	42.07	39.11	40.16	46.15	52.93
Q96DI7	SNRNP40	1.11676	1.01144	1.01527	0.905693	0.909117	0.955572	104.8	180.1	153.5	141.9	104.8	117.037	105.999	106.4	319.9	254.1	319.9	305.688	42.98	44.26	47.49	41.99	44.57	40.96
B5MCF9	PES1	1.06962	0.968876	1.0937	0.905811	1.02251	0.939266	91.8	151.1	128.8	133.9	91.8	98.1914	88.9428	100.402	208.9	163.1	208.9	196.213	58.14	62.08	64.33	54.92	77	71.59
A0A8I5KW59	ERP44	1.00471	1.00803	1.05746	1.00331	1.05251	0.960443	103.1	159.4	150.5	145.4	103.1	103.585	103.928	109.025	292.6	233.6	292.6	281.026	90.92	87.31	89.88	91.09	74.72	78.11
Q9P287	BCCIP	1.12555	0.965867	1.05368	0.858132	0.936146	0.914248	30.6	53	42.8	43	30.6	34.4417	29.5555	32.2425	100.4	76.3	100.4	91.7905	76.9	72.37	72.96	72.47	75.28	72.67
P62491	RAB11A	1.03305	1.002	1.03411	0.969941	1.00102	0.975429	157.2	249.9	228.1	216.8	157.2	162.396	157.514	162.562	504.8	409.3	504.8	492.396
P61106	RAB14	1.05029	1.04142	0.982474	0.99156	0.935433	1.11965	92.5	149.5	139.5	121.2	92.5	97.1516	96.3317	90.8788	235.2	218.9	235.2	263.341	46.81	45.72	45.51	46.06	55.51	55.06
P20618	PSMB1	1.13068	1.03384	1.10964	0.914348	0.981387	0.944961	86.9	151.2	130.1	128.6	86.9	98.2564	89.8406	96.4275	286.7	225.2	286.7	270.92	45.58	37.84	41.07	40.18	35.69	42.79
A0A0S2Z537	RNF40	1.03299	1.07641	1.07345	1.04203	1.03917	1.00858	51.9	82.5	80.9	74.3	51.9	53.6121	55.8655	55.712	145.4	121.9	145.4	146.648	51.51	55.97	54.67	53.98	55.81	55.79
Q6PGP7	SKIC3	1.05568	0.897988	0.957287	0.850629	0.906801	1.02804	25.3	41.1	32.9	32.3	25.3	26.7086	22.7191	24.2194	93.5	79.9	93.5	96.1213	89.25	95.26	97.56	99.91	96.29	86.87
A0A494C0W0	PARN	0.968096	1.08341	1.02029	1.11912	1.05391	0.997469	34.1	50.8	53.5	46.4	34.1	33.0121	36.9444	34.7919	166.8	138.3	166.8	166.378	91.02	91.04	89.01	93.54	59.33	63.5
Q5HYL6	DKFZp686E1899	1.1012	1.05894	1.0965	0.961624	0.995734	1.04227	47.8	81	73.3	69.9	47.8	52.6373	50.6173	52.4128	137.7	119.3	137.7	143.52	101.17	87.64	95.83	92.63	83.77	89.57
Q9Y4C8	RBM19	0.94932	1.06806	1.05924	1.12508	1.11579	0.751979	66.4	97	102.7	93.8	66.4	63.0348	70.9195	70.3336	165.9	103.7	165.9	124.753	18.88	34.03	9.27	19.93	19.5	17.79
Q12769	NUP160	1.12991	1.07471	1.0859	0.951145	0.961047	0.938863	44.4	77.2	69.1	64.3	44.4	50.1679	47.717	48.2138	147.1	114.8	147.1	138.107	62.59	62.62	63.01	62.66	62.36	64.49
A0A2R8Y811	RPS14	0.962028	0.97631	0.94813	1.01485	0.985554	0.917637	160.7	237.9	227.2	203.2	160.7	154.598	156.893	152.364	622.2	474.6	622.2	570.954	67.75	63.84	65.05	63.36	58.08	55.94
B0QYK0	EWSR1	0.945364	0.922336	0.821734	0.97564	0.869225	1.06045	129.3	188.1	172.7	141.7	129.3	122.236	119.258	106.25	352.7	310.9	352.7	374.019	55.21	55.46	56.57	60.72	52.41	49.04
O75947	ATP5PD	0.965311	0.995392	1.0042	1.03116	1.04029	0.943982	140.9	209.3	203.1	188.7	140.9	136.012	140.251	141.492	351.1	275.5	351.1	331.432	63.72	66.94	61.76	63.68	73.38	73.33
O95793	STAU1	0.959029	1.03287	0.967723	1.077	1.00907	1.06701	35.1	51.8	52.5	45.3	35.1	33.6619	36.2539	33.9671	114.1	101.2	114.1	121.746	54.91	53.48	53.36	53.6	47.35	54.9
Q12972	PPP1R8	1.00013	1.07288	1.05707	1.07274	1.05694	1.02927	41	63.1	63.7	57.8	41	41.0051	43.988	43.3399	127.4	109	127.4	131.129	54.59	67.06	58.89	59.71	61.88	58.84
Q9UGP8	SEC63	1.05364	1.05044	0.968594	0.996955	0.91928	0.943576	44.9	72.8	68.3	58	44.9	47.3086	47.1646	43.4899	155.8	122.2	155.8	147.009	75.89	74.96	71.93	69.03	73.94	75.45
Q9BYG3	NIFK	1.07237	1.03719	1.01878	0.967193	0.95003	0.836218	101.2	167	152	137.5	101.2	108.524	104.964	103.101	259.1	180.1	259.1	216.664	67.38	74.94	67.71	70.72	76.72	74.08
P62753	RPS6	0.973007	0.979144	0.958586	1.00631	0.985179	0.989955	166.3	249	235.8	212.6	166.3	161.811	162.832	159.413	534.7	440	534.7	529.329	76.46	78.53	78.89	84.34	55.14	50.51
P49257	LMAN1	0.899017	1.08949	1.18224	1.21187	1.31504	1.0755	97.8	135.3	154.3	154.2	97.8	87.9239	106.552	115.623	476.4	425.9	476.4	512.366	73.5	73.06	74.4	77.41	74.1	72.59
Q5QJE6	DNTTIP2	0.881397	1.06519	1.07216	1.20853	1.21644	0.72299	43.5	59	67.1	62.2	43.5	38.3408	46.3359	46.6391	81.7	49.1	81.7	59.0683	84.71	90.63	83.22	78.24	90.59	89.44
O94874	UFL1	1.09687	0.961052	1.10086	0.876177	1.00364	1.02339	31.4	53	43.7	46.1	31.4	34.4417	30.177	34.5669	95.1	80.9	95.1	97.3244	105.67	100.35	102.84	102.99	100.13	102.22
O00487	PSMD14	1.0393	1.14698	1.05284	1.1036	1.01302	0.990894	29.2	46.7	48.5	41	29.2	30.3477	33.4917	30.7428	82.8	68.2	82.8	82.046	63.69	46.47	40.53	46.27	70.9	70.85
Q9UBQ5	EIF3K	1.41498	1.20735	1.15739	0.853261	0.817955	0.98429	62	135	108.4	95.7	62	87.7289	74.8556	71.7583	183.7	150.3	183.7	180.814	63.75	54.13	68.42	64.95	64.64	70.23
Q8NBY1	STK26	1.16872	1.05239	1.0794	0.900466	0.923576	1.10091	52.1	93.7	79.4	75	52.1	60.8904	54.8297	56.2369	177.9	162.8	177.9	195.852	88.04	86.44	91.82	89.72	93.97	92.15
Q15435	PPP1R7	1.01538	0.939915	0.942489	0.925678	0.928212	1.02399	28.8	45	39.2	36.2	28.8	29.243	27.0696	27.1437	88.7	75.5	88.7	90.8281	120.74	120.22	120.86	121.8	122.06	122.15
O15226	NKRF	1.09511	1.10829	1.14325	1.01204	1.04396	0.833946	32.4	54.6	52	49.4	32.4	35.4815	35.9086	37.0414	119.3	82.7	119.3	99.4898	73.03	70.81	71.14	69.81	66.9	63.42
J3QQ67	RPL18	0.976614	0.978361	0.857019	1.00179	0.877541	0.945602	140.6	211.3	199.2	160.7	140.6	137.312	137.558	120.497	393.5	309.3	393.5	372.094	64.55	66.35	66.71	69.5	67.36	66.11
A0A8C8KGQ8	UBAP2	0.838715	0.904859	0.864331	1.07886	1.03054	1.07504	20.3	26.2	26.6	23.4	20.3	17.0259	18.3686	17.5459	51.7	46.2	51.7	55.5796	64.7	62.94	65.74	79.95	77.9	81.35
O95466	FMNL1	0.933333	1.01033	0.941056	1.0825	1.00827	1.06038	14.9	21.4	21.8	18.7	14.9	13.9067	15.054	14.0217	44.7	39.4	44.7	47.399	97.57	104.47	86.99	88.21	105.63	112.12
A0A024R233	TJP2	1.13875	0.939494	0.846198	0.825019	0.743091	0.960324	31.9	55.9	43.4	36	31.9	36.3263	29.9699	26.9937	115	91.8	115	110.437	98.34	98.22	100.64	101.37	107.63	114.91
P84095	RHOG	1.06376	1.06693	1.06231	1.00298	0.998639	1.05793	109.9	179.9	169.8	155.7	109.9	116.907	117.255	116.748	409.6	360.2	409.6	433.328	72.59	73.05	69.38	72.93	70.02	68.72
O00505	KPNA3	1.07253	1.24462	1.16787	1.16045	1.08889	1.03047	67.8	111.9	122.2	105.6	67.8	72.7175	84.3852	79.1815	225.2	192.9	225.2	232.063	73.16	65.87	70.12	63.51	60.87	62.14
E9PNM1	FDFT1	1.14946	1.19636	1.10624	1.04079	0.962393	1.06123	38.5	68.1	66.7	56.8	38.5	44.2544	46.0597	42.5901	136.6	120.5	136.6	144.964	70.97	69.75	66.41	69.92	61.83	62.76
B0I1T2	MYO1G	1.0158	1.10299	1.01597	1.08584	1.00018	1.00634	29.3	45.8	46.8	39.7	29.3	29.7628	32.3177	29.7681	99.7	83.4	99.7	100.332	101.66	108.88	107.47	106.56	105.79	104.03
O75940	SMNDC1	1.07615	1.04466	1.01926	0.970736	0.947141	0.979433	78.2	129.5	118.3	106.3	78.2	84.1548	81.6921	79.7064	243.2	198	243.2	238.198	60.07	56.44	54.32	53.73	56.01	53.97
F5GX51	RIPOR2	1.07054	1.09305	1.06844	1.02102	0.998034	0.973152	89.9	148.1	142.3	128.1	89.9	96.2419	98.2653	96.0526	293.6	237.5	293.6	285.717	91.94	92.2	91.39	90.91	92.9	92.85
P57740	NUP107	0.881228	1.02118	1.01681	1.15881	1.15385	1.11515	66	89.5	97.6	89.5	66	58.161	67.3977	67.1094	146.5	135.8	146.5	163.37	62.69	64.96	60.16	62.05	56.62	56.89
A0A804HKQ1	MYCBP2	1.39378	1.49984	1.75751	1.07609	1.26096	0.993244	22.1	47.4	48	51.8	22.1	30.8026	33.1464	38.8409	131.9	108.9	131.9	131.009	64.14	67.23	56.35	55.5	63.46	57.54
Q8WXI9	GATAD2B	0.875457	0.93132	0.951188	1.06381	1.0865	0.929995	67.4	90.8	90.9	85.5	67.4	59.0058	62.771	64.1101	211.5	163.5	211.5	196.694	73.09	68.86	70.96	70.49	81.31	86.62
A0A8Q3WK80	MAT2B	0.892175	0.948061	0.936996	1.06264	1.05024	1.11884	65.7	90.2	90.2	82.1	65.7	58.6159	62.2876	61.5607	191.5	178.1	191.5	214.258	44.32	55.19	49.54	54.61	50.76	48.32
M0R3D6	RPL18A	1.02157	1.06474	1.0252	1.04226	1.00355	1.02176	238.8	375.4	368.2	326.5	238.8	243.951	254.261	244.818	605.3	514.1	605.3	618.473	76.28	79.15	77.29	79.21	82.09	80.78
P52566	ARHGDIB	1.15746	1.055	1.18072	0.911478	1.0201	1.01698	185.5	330.4	283.4	292.1	185.5	214.708	195.702	219.024	561.3	474.5	561.3	570.833	71.36	57.68	64.47	56.01	60.03	74.16
P33240	CSTF2	0.932292	0.938787	0.884598	1.00697	0.948842	0.990365	30.6	43.9	41.6	36.1	30.6	28.5281	28.7269	27.0687	99	81.5	99	98.0462	71.17	66.58	72.18	73.77	69.64	68.47
Q68E05	DKFZp686A1765	0.95044	0.878882	0.848064	0.924711	0.892286	1.23065	37.4	54.7	47.6	42.3	37.4	35.5465	32.8702	31.7176	113.2	115.8	113.2	139.31
Q9Y376	CAB39	1.07372	1.10733	1.04212	1.0313	0.970568	1.02744	90.3	149.2	144.8	125.5	90.3	96.9567	99.9916	94.1031	318.6	272.1	318.6	327.342	70.64	64.54	61.61	65.72	62.59	65.36
P30048	PRDX3	0.958533	0.975027	0.930373	1.01721	0.970622	1.04142	244.2	360.2	344.8	303	244.2	234.074	238.102	227.197	688.6	596.1	688.6	717.121	58.78	58.45	59.4	60.41	57.43	58.63
P11908	PRPS2	1.09431	1.20955	1.29333	1.1053	1.18187	1.08541	63.6	107.1	111.4	109.7	63.6	69.5983	76.9273	82.2558	348.8	314.7	348.8	378.591	41.51	45.48	31.64	26.64	34.52	27.74
A0A8Q3WKZ6	ADA	1.01783	0.938065	1.00132	0.92163	0.983779	1.09013	160.7	251.7	218.3	214.6	160.7	163.566	150.747	160.912	503	455.8	503	548.337	73.41	73.41	73.5	72.65	70.06	67.06
O75717	WDHD1	1.01491	1.05756	0.90014	1.04202	0.886918	0.957702	42.9	67	65.7	51.5	42.9	43.5395	45.3691	38.616	137.8	109.7	137.8	131.971	12.23	11.18	9.03	19.46	20.15	24.52
A0A024RAA5	CDC42	0.946039	0.907495	0.866322	0.959258	0.915736	0.994196	116.5	169.6	153.1	134.6	116.5	110.214	105.723	100.926	356.6	294.7	356.6	354.53	101.37	95.38	98.94	99.06	95.15	91.37
Q9NRF8	CTPS2	0.913774	0.919162	0.967351	1.0059	1.05863	0.926397	29.3	41.2	39	37.8	29.3	26.7736	26.9315	28.3434	102.2	78.7	102.2	94.6777	40.04	44.79	37.92	50.42	36.44	38.89
Q10713	PMPCA	0.934377	0.967282	0.976581	1.03522	1.04517	0.966699	53.9	77.5	75.5	70.2	53.9	50.3629	52.1365	52.6377	151.7	121.9	151.7	146.648	65.53	71.4	66.39	71.16	67.2	69.84
H7BXH2	PPP6R3	0.893248	0.875998	0.96444	0.980688	1.0797	0.9475	28.3	38.9	35.9	36.4	28.3	25.2789	24.7907	27.2936	87.1	68.6	87.1	82.5272	55.67	55.23	62.33	63.56	59.92	56.13
O60216	RAD21	1.22403	1.08427	1.03633	0.885814	0.846648	0.853557	33.5	63.1	52.6	46.3	33.5	41.0051	36.3229	34.7169	116.7	82.8	116.7	99.6101	70.04	59.6	57.3	65.83	58.37	61.55
O14929	HAT1	1.01177	0.975617	1.20612	0.96427	1.1921	0.955621	56.2	87.5	79.4	90.4	56.2	56.8613	54.8297	67.7842	226.6	180	226.6	216.544	72.36	73.89	70.85	65.27	65.08	64.74
Q6PJT7	ZC3H14	0.879478	0.934568	0.913777	1.06264	1.039	0.968659	96.5	130.6	130.6	117.6	96.5	84.8696	90.1858	88.1794	227.4	183.1	227.4	220.273	66.52	68.73	65.46	67.98	65.56	64.97
Q96I24	FUBP3	0.980199	0.916884	0.892769	0.935406	0.910803	0.977792	59.8	90.2	79.4	71.2	59.8	58.6159	54.8297	53.3876	200.3	162.8	200.3	195.852	61.34	57.63	63.03	61.32	62.16	63.95
P46977	STT3A	1.07546	0.954562	1.01654	0.887585	0.94521	1.03864	93.9	155.4	129.8	127.3	93.9	100.986	89.6334	95.4528	292	252.1	292	303.282	48.92	48.59	51.75	44.26	57.83	57.75
P49189	ALDH9A1	0.955396	0.950921	1.0454	0.995316	1.0942	0.935715	134.2	197.3	184.8	187.1	134.2	128.214	127.614	140.292	412.7	321	412.7	386.17	76.15	78.55	78.85	72.95	75.85	75.81
Q01105	SET	1.37753	1.38862	1.55817	1.00805	1.13113	0.880164	55.1	116.8	110.8	114.5	55.1	75.9018	76.5129	85.855	277.6	203.1	277.6	244.333	101.76	95.75	96.25	91.61	87.06	84.07
Q9Y696	CLIC4	0.615119	0.976376	0.756185	1.58729	1.22933	1.21217	117.9	111.6	166.7	118.9	117.9	72.5226	115.115	89.1542	289.3	291.5	289.3	350.681	71.47	69.75	73.76	67.54	64.68	69.13
Q9H0U4	RAB1B	0.76244	1.06659	0.931714	1.39892	1.22201	1.11678	20.2	23.7	31.2	25.1	20.2	15.4013	21.5452	18.8206	27.9	25.9	27.9	31.1582	109.73	108.1	105.02	111.45	125.44	126.14
O00629	KPNA4	0.882704	0.978279	1.20597	1.10827	1.36622	0.848885	12	16.3	17	19.3	12	10.5925	11.7394	14.4716	46.2	32.6	46.2	39.2185	135.24	139.64	136.8	128.89	125.06	128.54
O94905	ERLIN2	0.956397	0.922867	0.947184	0.964941	0.990368	1.00352	107.9	158.8	144.2	136.3	107.9	103.195	99.5773	102.201	300.3	250.5	300.3	301.357	32.33	27.87	29.05	32.25	29.66	33.68
Q14847	LASP1	0.955622	1.01739	1.04217	1.06464	1.09056	0.863845	252.9	371.9	372.6	351.5	252.9	241.677	257.299	263.564	646.6	464.3	646.6	558.562	47.8	47.42	49.47	48.46	47.96	48.82
P26583	HMGB2	0.908508	0.857518	0.911665	0.943876	1.00348	1.1174	377.6	527.9	468.9	459.1	377.6	343.053	323.799	344.245	1066.4	990.5	1066.4	1191.59	62.06	57.35	62.86	60.84	65.4	65.25
A0A0F7L0Q8	FXR1	0.968683	0.959967	0.973665	0.991001	1.00514	1.18603	101.5	151.3	141.1	131.8	101.5	98.3214	97.4366	98.827	276.2	272.3	276.2	327.583	49.12	55.08	53.61	52.24	51.28	48.67
Q9HAV7	GRPEL1	0.995552	1.38808	1.39109	1.39428	1.39731	1.08367	29.7	45.5	59.7	55.1	29.7	29.5679	41.2258	41.3154	164.3	148	164.3	178.047	109.16	106.02	100.97	99.13	87.92	84.07
Q96EY7	PTCD3	1.04578	1.0747	1.10736	1.02766	1.05889	0.904425	30.2	48.6	47	44.6	30.2	31.5824	32.4559	33.4422	97.5	73.3	97.5	88.1814	49.05	50.68	55.08	51.02	54.93	55.05
A0A499FJY3	RBM15	0.858547	0.84014	0.918866	0.978561	1.07026	0.949719	79.4	104.9	96.6	97.3	79.4	68.1686	66.7071	72.958	187.6	148.1	187.6	178.167	77.6	80.47	85.14	83.18	94.11	94.86
O75131	CPNE3	1.00829	0.975539	0.928355	0.967519	0.920723	1.12214	50.4	78.2	71.2	62.4	50.4	50.8178	49.1672	46.7891	165.1	154	165.1	185.265	57.8	71.88	73.05	70.86	69.43	68.51
P11177	PDHB	1.07893	1.02849	1.17568	0.953251	1.08967	1.02088	94.2	156.4	140.3	147.7	94.2	101.636	96.8842	110.749	321	272.4	321	327.703	80.53	76.74	77.75	70.81	72.43	72.38
P38117	ETFB	0.946614	0.985343	0.879082	1.04091	0.92866	1.05235	110.8	161.4	158.1	129.9	110.8	104.885	109.176	97.4023	303.4	265.4	303.4	319.282	65.44	67	68.82	70.93	65.33	67.41
O15446	POLR1G	0.995073	1.02209	1.02675	1.02715	1.03183	1.03212	35.2	53.9	52.1	48.2	35.2	35.0266	35.9777	36.1416	107.7	92.4	107.7	111.159	80.86	80.37	84.63	85.53	84.04	85.18
A0A8J9C4H3	GOLGB1	1.06027	1.11111	1.18393	1.04795	1.11663	1.10956	13.3	21.7	21.4	21	13.3	14.1016	14.7778	15.7463	50.2	46.3	50.2	55.6999	78.2	72.93	80.23	69.72	60.42	74.34
P52948	NUP98	1.10118	1.05469	0.983835	0.957778	0.893434	0.999722	120.8	204.7	184.5	158.5	120.8	133.023	127.406	118.847	358.6	298	358.6	358.5	68.43	60.78	67.46	61.81	58.13	52.78
P12235	SLC25A4	0.972696	1.14095	1.07364	1.17297	1.10377	1.03312	78.5	117.5	129.7	112.4	78.5	76.3566	89.5643	84.2804	254.9	218.9	254.9	263.341
B7ZAF6	SUCLA2	0.921597	0.970537	0.974773	1.0531	1.0577	1.01503	55	78	77.3	71.5	55	50.6878	53.3795	53.6125	168.3	142	168.3	170.829	90.89	89.95	93.92	90.56	90.76	90.27
P61313	RPL15	0.990901	0.942412	0.968096	0.951066	0.976986	0.967695	116.8	178.1	159.4	150.8	116.8	115.737	110.074	113.074	328.2	264	328.2	317.597	92.55	93.95	98.32	97.15	105.66	107.77
Q14344	GNA13	0.858112	0.767345	0.727501	0.894224	0.847792	0.98429	114.2	150.8	126.9	110.8	114.2	97.9964	87.6308	83.0806	288.2	235.8	288.2	283.672	117.53	120.55	117.96	124.78	119.2	121.18
Q5TDH0	DDI2	1.03556	0.99907	1.00622	0.964765	0.971667	1.09663	62	98.8	89.7	83.2	62	64.2046	61.9423	62.3855	191.1	174.2	191.1	209.566	62.58	64.55	64.69	63.12	70.68	69.88
Q9H4L5	OSBPL3	0.962732	0.950572	0.961967	0.98737	0.999206	1.03773	97.2	144	133.8	124.7	97.2	93.5775	92.3956	93.5032	313.7	270.6	313.7	325.537	10.96	0.44	5.18	10.52	7.14	7.44
Q8IYN3	HMHA1	0.944316	0.922372	1.04424	0.976761	1.10582	0.868002	84.3	122.5	112.6	117.4	84.3	79.6059	77.7559	88.0295	158	114	158	137.144
Q92905	COPS5	0.879903	0.990582	0.99632	1.12579	1.13231	1.1506	43.5	58.9	62.4	57.8	43.5	38.2758	43.0903	43.3399	91.8	87.8	91.8	105.625	82.77	77.64	75	73.8	78.8	72
H0Y993	DEK	1.0992	1.02113	1.0915	0.928975	0.992992	0.980478	56.4	95.4	83.4	82.1	56.4	61.9951	57.5919	61.5607	186.5	152	186.5	182.859	130.66	137.91	136.09	130.34	140.11	139.37
Q9H2P0	ADNP	0.993992	1.02357	1.17798	1.02975	1.1851	0.982566	33.8	51.7	50.1	53.1	33.8	33.5969	34.5966	39.8157	101.5	82.9	101.5	99.7304	117.54	122.08	117.93	116.51	120.12	116.95
O43823	AKAP8	0.949041	1.0169	1.03021	1.0715	1.08553	1.01416	82.1	119.9	120.9	112.8	82.1	77.9163	83.4875	84.5803	232.5	196	232.5	235.792	63.5	62.72	59.25	61.49	65.13	64.92
P51003	PAPOLA	1.02513	1.02588	0.909253	1.00073	0.886963	0.982932	72.9	115	108.3	88.4	72.9	74.732	74.7866	66.2846	249.8	204.1	249.8	245.537	77.04	76.92	75.64	76.81	70.86	76.88
P62633	CNBP	1.0523	1.82446	1.46983	1.73378	1.39677	1.00694	17.6	28.5	46.5	34.5	17.6	18.5205	32.1106	25.869	172.4	144.3	172.4	173.596	137.29	136.28	135.58	133.76	132.01	127.38
Q15050	RRS1	1.27747	1.18633	1.33623	0.928655	1.04599	0.66607	23.4	46	40.2	41.7	23.4	29.8928	27.7601	31.2677	76.4	42.3	76.4	50.8878	116.15	102.32	113.75	104.5	107.87	109.07
A0A8J8YWN6	CYB5R3	1.29969	1.28031	1.19384	0.985091	0.918561	1.02328	119.9	239.8	222.3	190.9	119.9	155.833	153.509	143.142	475.2	404.2	475.2	486.261	64.47	60.67	56.89	57.86	56.17	56.53
A0A804HJG7	CLASP2	1.25531	1.63374	1.21069	1.30147	0.964459	0.879821	20.5	39.6	48.5	33.1	20.5	25.7338	33.4917	24.8192	67	49	67	58.948	57.81	44.19	79.68	39.79	56.28	72.91
P39687	ANP32A	1.04464	1.01126	0.99384	0.968051	0.951372	0.916088	122.3	196.6	179.1	162.1	122.3	127.759	123.678	121.547	287.2	218.7	287.2	263.101	50.04	50.27	48.31	51.49	45.26	41.93
P55795	HNRNPH2	0.833235	0.910848	0.89703	1.09315	1.07656	0.893194	16.3	20.9	21.5	19.5	16.3	13.5817	14.8468	14.6216	43.1	32	43.1	38.4967	44.18	50.72	44.33	48.19	53.57	51.67
Q92609	TBC1D5	0.991867	1.07492	1.09185	1.08374	1.1008	1.09113	62.7	95.7	97.6	91.3	62.7	62.1901	67.3977	68.459	207.5	188.2	207.5	226.408	69.81	63.64	71.45	65.85	71.85	71.8
Q13867	BLMH	1.04669	1.09422	1.14365	1.04541	1.09263	1.1103	168.5	271.4	267	257	168.5	176.368	184.377	192.705	622.8	574.8	622.8	691.496	41.78	44.54	48.95	42.65	86.34	83.49
P46783	RPS10	0.760757	0.948737	0.881479	1.2471	1.15869	0.992299	224.4	262.7	308.3	263.8	224.4	170.714	212.897	197.804	888.9	733.2	888.9	882.055	55.24	52.5	52.35	50.74	56.62	58.83
Q9NR31	SAR1A	0.975674	1.03743	1.06569	1.0633	1.09226	1.10559	107.3	161.1	161.2	152.5	107.3	104.69	111.317	114.348	251.9	231.5	251.9	278.499	49.32	54.64	48.08	49.6	64.68	61.61
Q13823	GNL2	1.17498	0.9865	1.06478	0.839586	0.906211	0.905535	46.9	84.8	67	66.6	46.9	55.1068	46.2669	49.9384	147.2	110.8	147.2	133.295	56.77	60.32	63.61	61.99	46.34	47.8
A0A7P0T9A7	ADSL	1.00957	1.04322	0.997513	1.03334	0.988061	1.08162	177.4	275.6	268	236	177.4	179.097	185.067	176.959	546	490.9	546	590.563	35.52	34.76	35.26	35.2	36.86	34.84
A0A024R4H5	DFFA	0.936216	1.05338	0.838788	1.12515	0.895934	1.17943	5.9	8.5	9	6.6	5.9	5.52367	6.21495	4.94885	15.3	15	15.3	18.0453
A0A7I2V2U8	TWF2	0.87225	0.812412	0.712735	0.931398	0.817122	0.906995	74.8	100.4	88	71.1	74.8	65.2443	60.7684	53.3126	216.2	163	216.2	196.092	53.61	53.88	54.83	56.48	49.54	56.44
Q93008	USP9X	1.09629	1.12616	1.15182	1.02725	1.05066	1.06253	62.3	105.1	101.6	95.7	62.3	68.2986	70.1599	71.7583	197.8	174.7	197.8	210.168	54.19	53.79	52.32	52.59	55.17	63.36
Q9UNS2	COPS3	1.26874	1.24226	1.25368	0.979126	0.988125	1.04528	18.9	36.9	34	31.6	18.9	23.9792	23.4787	23.6945	69.4	60.3	69.4	72.5421	111.76	104.19	97.06	101.03	97.61	95.24
P48637	GSS	1.01312	0.987012	0.930717	0.974234	0.918668	1.08727	77.1	120.2	110.2	95.7	77.1	78.1112	76.0986	71.7583	208.9	188.8	208.9	227.13	83.96	83.61	82.59	79.13	82.02	81.29
A0A7I2V539	NMT1	0.960337	0.965975	1.10192	1.00587	1.14743	1.0206	121.6	179.7	170.1	178.7	121.6	116.777	117.463	133.994	366	310.5	366	373.538	67.48	70.07	67.33	64.85	81.8	85.25
D3YTB1	RPL32	1.06019	0.97557	0.996897	0.920182	0.940298	0.962967	174.2	284.2	246.1	231.6	174.2	184.686	169.944	173.66	524.2	419.6	524.2	504.787	99.98	103.83	101.83	101.39	115.88	111.83
Q15758	SLC1A5	0.905385	0.943119	1.06371	1.04168	1.17487	1.14368	141.9	197.7	193.8	201.3	141.9	128.474	133.829	150.94	200.7	190.8	200.7	229.536	49.01	52.76	51.85	54.84	77.99	80.15
A0A7I2YQG2	RPL19	0.951636	0.933998	0.794306	0.981466	0.834675	0.986327	59	86.4	79.8	62.5	59	56.1465	55.1059	46.8641	112.7	92.4	112.7	111.159	143.06	143.67	143.71	150.29	149.71	148.65
Q9Y2D5	AKAP2	1.11746	1.13905	1.07758	1.01932	0.964313	1.03557	48.5	83.4	80	69.7	48.5	54.197	55.244	52.2628	128.6	110.7	128.6	133.174	89.36	88.09	81.67	81.52	88.18	91.89
A0A7P0TA16	VRK1	1.06387	1.41783	1.07865	1.33271	1.01389	1.17774	84.6	138.5	173.7	121.7	84.6	90.0034	119.949	91.2537	209.4	205	209.4	246.619	47.03	45.07	41.5	44.61	47.26	42.97
A0A0S2Z3T3	LCK	0.860876	1.01091	0.838722	1.17428	0.974266	1.11948	19.4	25.7	28.4	21.7	19.4	16.701	19.6116	16.2712	57.6	53.6	57.6	64.4819	126.05	132.71	123.57	125.77	130.55	123.86
Q9NW13	RBM28	1.07646	1.20539	1.17911	1.11977	1.09536	0.818261	78.6	130.2	137.2	123.6	78.6	84.6097	94.7435	92.6784	278.9	189.7	278.9	228.213	18.03	23.57	25.09	25.56	42.59	50.79
E7EQL5	DYNC1I2	0.970653	1.02271	0.873214	1.05363	0.899615	1.5242	23.7	35.4	35.1	27.6	23.7	23.0045	24.2383	20.6952	42.7	54.1	42.7	65.0834
A0A6Q8PHC6	GATM	0.886492	0.83325	0.887438	0.939941	1.00107	1.03629	69.2	94.4	83.5	81.9	69.2	61.3453	57.6609	61.4107	187.6	161.6	187.6	194.408	92.24	86.32	92.14	88.6	87.09	94.18
P28074	PSMB5	0.980001	0.956831	0.921375	0.976357	0.940178	1.04902	93.1	140.4	129	114.4	93.1	91.2381	89.081	85.78	282	245.9	282	295.823	59.66	58.48	65.14	64.74	65.26	69.87
P15374	UCHL3	1.06032	0.984481	0.985105	0.928477	0.929065	0.965526	73.3	119.6	104.5	96.3	73.3	77.7213	72.1625	72.2082	278.6	223.6	278.6	268.995	72.4	65.4	67.56	66.1	57.32	56.29
A0A8V8TQ67	POGZ	0.861507	0.990446	0.999767	1.14967	1.16049	1.20118	52.5	69.6	75.3	70	52.5	45.2291	51.9984	52.4878	130.9	130.7	130.9	157.235	57.05	64.81	57.85	60.26	62.57	51.11
Q9NYB0	TERF2IP	0.994698	0.89832	0.871754	0.903109	0.876401	0.983622	102.7	157.2	133.6	119.4	102.7	102.155	92.2575	89.5291	262.1	214.3	262.1	257.807	56.09	57.7	57	55.58	57.49	53.83
P08559	PDHA1	1.04791	0.942087	0.949301	0.899019	0.905903	0.860868	73.3	118.2	100	92.8	73.3	76.8115	69.055	69.5838	230.3	164.8	230.3	198.258	79.49	80.26	80.77	79.58	78.84	76.32
P32322	PYCR1	1.04526	1.02684	1.01664	0.982369	0.972614	1.07375	103.7	166.8	154.2	140.6	103.7	108.394	106.483	105.425	343.4	306.5	343.4	368.726	51.58	50.27	50.99	52.29	50.92	52.94
Q4LE43	PLCG1	1.18797	1.16147	1.07747	0.977695	0.906988	0.966375	69.8	127.6	117.4	100.3	69.8	82.9201	81.0706	75.2075	279.6	224.6	279.6	270.198	42.35	33.93	31.63	31.83	36.76	35.62
P39019	RPS19	0.742932	0.728234	0.780514	0.980216	1.05059	1.28397	73.3	83.8	77.3	76.3	73.3	54.4569	53.3795	57.2117	453.3	483.8	453.3	582.021	94.49	94.21	92.82	87.73	90.29	90.76
Q9UJ70	NAGK	1.00024	1.05761	1.08961	1.05736	1.08935	1.10989	52.3	80.5	80.1	76	52.3	52.3124	55.3131	56.9867	173.1	159.7	173.1	192.122	55.95	47.34	48.8	47.29	40.87	43.53
Q9UKD2	MRTO4	0.946495	1.00496	0.978616	1.06177	1.03394	0.821293	83.9	122.2	122.1	109.5	83.9	79.4109	84.3162	82.1059	218.4	149.1	218.4	179.37	72.4	75.2	77.18	72.94	70.42	69.65
P21283	ATP6V1C1	1.06601	1.10458	1.10915	1.03618	1.04047	1.07212	137.1	224.9	219.3	202.8	137.1	146.15	151.438	152.065	463.2	412.8	463.2	496.607	64.45	64.18	65.01	62.54	61.91	61.29
A0A6B9WFI1	HLA-B	1.11622	1.07392	1.52189	0.9621	1.36343	0.919985	84.3	144.8	131.1	171.1	84.3	94.0974	90.5311	128.295	249.5	190.8	249.5	229.536
B7Z6Z4	MYL6	0.983126	0.956465	0.968471	0.972882	0.985094	1.12241	116.6	176.4	161.5	150.6	116.6	114.632	111.524	112.924	329.8	307.7	329.8	370.169	68.5	70.09	68.23	68.8	66.34	64.76
P55263	ADK	1.00612	1.04592	1.11049	1.03956	1.10373	0.918226	68.4	105.9	103.6	101.3	68.4	68.8185	71.541	75.9573	216.7	165.4	216.7	198.98	52.1	52.23	44.85	45.19	62.73	66.87
A0A0C4DFV9	SET	1.07999	1.49291	1.87288	1.38234	1.73416	0.982379	133.4	221.7	288.4	333.2	133.4	144.07	199.155	249.842	91.6	74.8	91.6	89.9859	86.35	77.33	89.65	91.25	95.94	98.77
P30044	PRDX5	0.982215	1.08028	0.851653	1.09984	0.867074	1.01962	56.7	85.7	88.7	64.4	56.7	55.6916	61.2518	48.2887	230.9	195.7	230.9	235.431	95.49	95.78	94.7	98.38	90.73	88.98
Q9BXW7	HDHD5	1.01037	1.08549	1.11447	1.07434	1.10302	1.00005	29.2	45.4	45.9	43.4	29.2	29.5029	31.6962	32.5424	89.5	74.4	89.5	89.5047	86.99	91.09	86.42	81.99	79.63	85.86
P28070	PSMB4	1.00585	1.03883	1.10029	1.03279	1.09389	1.32595	46	71.2	69.2	67.5	46	46.2689	47.7861	50.6132	146.8	161.8	146.8	194.649	101.8	102.23	101.79	97.95	101.07	97.95
Q9Y314	NOSIP	1.06994	1.03832	1.07334	0.970439	1.00318	0.902388	69.3	114.1	104.2	99.2	69.3	74.1472	71.9553	74.3827	244.5	183.4	244.5	220.634	21.63	22.66	20.7	23.71	26.97	24.32
A0A7P0T871	ACAD9	0.921887	0.981754	1.03533	1.06494	1.12305	1.03534	97.7	138.6	138.9	134.9	97.7	90.0683	95.9174	101.151	279.8	240.8	279.8	289.687	39.92	42.02	29.86	37.99	21.99	25.28
F5GXF5	BPTF	1.04369	1.16586	1.14908	1.11706	1.10098	0.700133	23.1	37.1	39	35.4	23.1	24.1092	26.9315	26.5438	67.7	39.4	67.7	47.399	28.76	34.06	34.48	43.85	17.83	0.36
Q9UI12	ATP6V1H	1.13544	0.940969	1.31013	0.828726	1.15385	0.97508	18.2	31.8	24.8	31.8	18.2	20.665	17.1256	23.8444	66.5	53.9	66.5	64.8428	162.37	157.06	155.91	147.23	155.34	158.83
Q9BQ39	DDX50	1.0129	0.885071	0.813191	0.873797	0.802833	0.910562	21.3	33.2	27.3	23.1	21.3	21.5748	18.852	17.321	58	43.9	58	52.8126	88.97	79.87	98.06	93.24	88.93	97.5
Q2TAY7	SMU1	0.866919	0.88743	0.837571	1.02366	0.966146	0.955519	47	62.7	60.4	52.5	47	40.7452	41.7092	39.3658	118.6	94.2	118.6	113.325	71.07	83.45	80.05	83.27	77.62	79.57
P83731	RPL24	1.06481	1.02247	0.942718	0.960242	0.88534	1.00734	186.2	305.1	275.7	234.1	186.2	198.267	190.385	175.534	519.5	435	519.5	523.314	45.65	49.9	47.03	46.16	59.15	58.06
P52732	KIF11	0.97707	0.901143	0.872137	0.922291	0.892605	0.999119	28.2	42.4	36.8	32.8	28.2	27.5534	25.4122	24.5943	76.7	63.7	76.7	76.6324	78.39	81.55	88.24	94.79	90.67	83.05
Q9UNF1	MAGED2	0.998801	1.15785	1.14631	1.15924	1.14768	1.04274	36.5	56.1	61.2	55.8	36.5	36.4562	42.2617	41.8402	133.6	115.8	133.6	139.31	114.79	114.55	108.73	112.65	108.06	110.66
P45973	CBX5	1.15967	1.17609	1.20243	1.01416	1.03687	0.743231	121.6	217	207.1	195	121.6	141.016	143.013	146.216	356.1	220	356.1	264.665	77.16	69.77	66.76	67.66	61.03	64.49
Q8TDD1	DDX54	0.939533	1.0587	1.03891	1.12684	1.10578	0.894204	33.2	48	50.9	46	33.2	31.1925	35.149	34.492	97	72.1	97	86.7378	50.59	44.6	36.35	38.83	43.9	49.68
P51398	DAP3	1.03222	1.03172	1.00497	0.999518	0.973599	0.995132	134.6	213.8	201.1	180.4	134.6	138.937	138.87	135.268	404.5	334.6	404.5	402.531	79.47	79.92	79.92	82.31	78.78	79.59
Q96JM3	CHAMP1	1.00319	0.987031	0.993039	0.983892	0.989881	1.03222	74.3	114.7	106.2	98.4	74.3	74.5371	73.3364	73.7828	210.6	180.7	210.6	217.386	29.8	51.25	48.36	51.35	52.8	47.65
O75396	SEC22B	0.903468	0.827041	0.827697	0.915407	0.916133	1.01943	59.7	83	71.5	65.9	59.7	53.937	49.3743	49.4135	161.2	136.6	161.2	164.333	77.73	84.17	78.44	82.87	63.87	61.74
Q00653	NFKB2	1.22729	1.50307	1.58115	1.22471	1.28833	0.944275	36.8	69.5	80.1	77.6	36.8	45.1641	55.3131	58.1864	161.8	127	161.8	152.784	57.15	53.46	49.11	42.48	50.03	46.19
Q9NWH9	SLTM	0.955653	0.955938	0.887048	1.0003	0.928212	1.17423	76.5	112.5	105.9	90.5	76.5	73.1074	73.1292	67.8592	179.7	175.4	179.7	211.01	48.75	40.56	46.08	55.6	45.76	40.86
P21127	CDK11B	1.09614	1.07344	0.997822	0.979296	0.910307	1.03065	51.4	86.7	79.9	68.4	51.4	56.3415	55.1749	51.288	166.8	142.9	166.8	171.912	92.27	95.77	98.05	98.55	87.11	86.36
H0Y4W2	TRRAP	1.02366	1.03911	1.04119	1.0151	1.01712	1.02406	52.5	82.7	79	72.9	52.5	53.7421	54.5535	54.6623	181.5	154.5	181.5	185.867	47.82	58.16	58.64	48.55	52.82	58.14
C9JG97	AAMP	1.06703	1.10616	1.26128	1.03667	1.18205	0.906799	32.4	53.2	51.9	54.5	32.4	34.5717	35.8395	40.8655	99.5	75	99.5	90.2265	152.14	148.6	149.35	146.01	161.66	172.63
Q9Y3L3	SH3BP1	1.1255	1.06786	0.98946	0.948786	0.879127	1.01854	19.4	33.6	30	25.6	19.4	21.8348	20.7165	19.1955	61.3	51.9	61.3	62.4368	79.66	64.04	75.08	79.62	80.37	83.85
P78406	RAE1	0.930598	0.940865	0.873084	1.01103	0.938197	0.939831	94.9	135.9	129.3	110.5	94.9	88.3138	89.2881	82.8557	257.8	201.4	257.8	242.288	73.53	71.23	75.02	78.88	73.2	72.49
Q2NL82	TSR1	0.959094	0.991417	0.968022	1.0337	1.00931	0.973216	62.2	91.8	89.3	80.3	62.2	59.6557	61.6661	60.211	191.6	155	191.6	186.468	69.18	66.86	68.04	68.13	64.78	68.83
P20339	RAB5A	0.956805	1.1833	1.30372	1.23672	1.36257	1.02673	19.9	29.3	34.1	34.6	19.9	19.0404	23.5478	25.944	62.1	53	62.1	63.7601
Q6NXE6	ARMC6	0.877642	0.846299	0.859854	0.964287	0.979732	1.05307	36.8	49.7	45.1	42.2	36.8	32.2972	31.1438	31.6426	69.8	61.1	69.8	73.5046	6.49	12.93	16.27	15.35	16.01	13.37
A0A024R328	PRKCD	0.994008	1.03875	1.02134	1.04501	1.02749	1.04543	59.1	90.4	88.9	80.5	59.1	58.7459	61.3899	60.3609	171	148.6	171	178.769	82.98	81.87	83.58	84.87	85.83	83.15
P49959	MRE11	0.959179	0.891854	0.921372	0.92981	0.960584	1.06796	54.2	80	70	66.6	54.2	51.9875	48.3385	49.9384	144.3	128.1	144.3	154.107	42.33	41.14	46.31	44.93	36.01	32.46
P14550	AKR1A1	1.05763	0.991305	1.01409	0.937293	0.958837	0.935195	34.9	56.8	50.1	47.2	34.9	36.9111	34.5966	35.3918	109.6	85.2	109.6	102.497	75.26	70.61	72.3	67.69	68.83	75.31
U5LXR9	TCF3	1.06574	0.83291	0.733675	0.781529	0.688416	0.987315	32.5	53.3	39.2	31.8	32.5	34.6367	27.0696	23.8444	97.6	80.1	97.6	96.362	107.47	100.04	108.67	112.3	103.31	96.68
Q99747	NAPG	0.999623	1.08111	0.999767	1.08151	1.00014	0.996659	36.6	56.3	57.3	48.8	36.6	36.5862	39.5685	36.5915	106.1	87.9	106.1	105.746	94.7	95.77	85.15	89.89	95.01	97.64
A0A0G2JPF8	HNRNPCL4	1.29969	1.21454	1.23752	0.93449	0.952165	0.633145	73.8	147.6	129.8	121.8	73.8	95.9169	89.6334	91.3287	264.3	139.1	264.3	167.34	57.74	47.08	56.11	52.21	61.92	72
Q9BTC0	DIDO1	0.979994	0.97312	1.0239	0.992985	1.0448	0.989321	43.5	65.6	61.3	59.4	43.5	42.6298	42.3307	44.5396	141.3	116.2	141.3	139.791	74.53	74.75	72.84	75.54	72.62	74.65
A8K727	PLEKHA2	0.895362	0.872764	0.894844	0.974761	0.999421	1.08339	66.7	91.9	84.3	79.6	66.7	59.7206	58.2134	59.6861	268.5	241.8	268.5	290.89	32.63	34.29	29.67	30.67	24.05	21.25
Q96K76	USP47	0.931507	0.816197	0.861855	0.876212	0.925227	1.08674	67.6	96.9	79.9	77.7	67.6	62.9699	55.1749	58.2614	194.5	175.7	194.5	211.371	64.06	63.34	62.23	63.5	65.41	62.25
P61086	UBE2K	1.03814	0.925594	0.950089	0.891593	0.915188	1.00717	80.5	128.6	107.9	102	80.5	83.5699	74.5103	76.4822	245.7	205.7	245.7	247.461	63.48	60.66	62.27	66.15	65.68	62.52
P16989	YBX3	0.996276	1.10921	1.09208	1.11336	1.09616	0.97532	28.7	44	46.1	41.8	28.7	28.5931	31.8344	31.3427	95.1	77.1	95.1	92.7529	119.16	110.06	109.58	112.55	102.41	103.93
Q9UBS4	DNAJB11	1.08218	1.05723	1.03798	0.976943	0.95916	1.04277	48.4	80.6	74.1	67	48.4	52.3774	51.1698	50.2383	155.4	134.7	155.4	162.047	76.99	81.72	77.34	79.85	86.32	85.53
A0A7I2V2U6	MTHFD2	0.817688	1.07755	0.948609	1.31781	1.16011	1.09425	102.6	129.1	160.1	129.8	102.6	83.8948	110.557	97.3273	368.3	335	368.3	403.012	60.04	66.6	67.44	69.18	92.12	89.71
A0A1V0E3V4	HLA-DRA	1.03263	1.03677	1.13963	1.00401	1.10362	0.991552	146	232	219.2	221.9	146	150.764	151.369	166.386	307.2	253.2	307.2	304.605	49.72	46.9	46.04	43.77	50.44	49.9
E9PAV9	GPATCH4	1.00006	0.936584	1.01473	0.936529	1.01467	1.08285	33.4	51.4	45.3	45.2	33.4	33.402	31.2819	33.8921	95.1	85.6	95.1	102.979	84.02	87.62	84.81	94.18	91.64	87.75
A0A0S2Z4Z6	SRRM1	1.00211	0.987033	0.968114	0.984951	0.966072	0.981273	129.5	199.7	185.1	167.2	129.5	129.774	127.821	125.371	387.9	316.4	387.9	380.636	32.62	40.87	34.75	32.75	41.84	37.84
Q9HC35	EML4	0.976817	1.01664	1.03716	1.04077	1.06178	0.969629	158.4	238.1	233.2	219.1	158.4	154.728	161.036	164.287	473.7	381.8	473.7	459.313
Q9Y5J1	UTP18	1.38177	1.12669	1.04186	0.815392	0.754004	0.667911	9.5	20.2	15.5	13.2	9.5	13.1268	10.7035	9.89769	30.8	17.1	30.8	20.5717	76.84	58.8	65.64	74.12	71.52	78.67
O43719	HTATSF1	1.08307	1.3356	1.43571	1.23316	1.32559	1.02115	25.8	43	49.9	49.4	25.8	27.9433	34.4584	37.0414	144.2	122.4	144.2	147.25	126.48	120.85	111.18	110.55	87.06	85.63
Q96ST3	SIN3A	0.921038	1.21798	1.38747	1.3224	1.50642	1.06358	12.7	18	22.4	23.5	12.7	11.6972	15.4683	17.6209	44	38.9	44	46.7975	106.92	110.13	107.24	105.11	112.12	104.84
E7EU96	CSNK2A1	1.06045	0.992666	1.02266	0.936082	0.964371	1.06653	116.8	190.6	167.9	159.3	116.8	123.86	115.943	119.447	345.5	306.3	345.5	368.485	23.21	25.51	27.72	32.12	37.95	34.54
Q5QNY5	PEX19	0.969332	0.970003	1.07082	1.00069	1.1047	1.04741	59.8	89.2	84	85.4	59.8	57.9661	58.0062	64.0351	172.4	150.1	172.4	180.573	71.47	68.36	66.37	64.85	68.63	72.7
Q9H773	DCTPP1	1.02868	0.953674	0.952587	0.927084	0.926028	0.945459	113.9	180.3	157.3	144.7	113.9	117.167	108.624	108.5	300.8	236.4	300.8	284.394	56.7	59.61	55.75	54.14	59.49	59.71
P20340	RAB6A	1.16843	1.24619	1.14212	1.06655	0.977483	0.989658	30.2	54.3	54.5	46	30.2	35.2865	37.635	34.492	126.3	103.9	126.3	124.994	51.58	43.31	43.98	40.8	55.75	60.51
P46109	CRKL	1.15056	1.12987	1.12614	0.982018	0.97877	1.03097	53.6	94.9	87.7	80.5	53.6	61.6702	60.5612	60.3609	183.2	157	183.2	188.874	81.99	79.22	78.69	82.48	83.86	84.62
A0A6B7HGC3	HLA-C	1.12886	1.13579	1.12807	1.00614	0.999299	1.02455	56.3	97.8	92.6	84.7	56.3	63.5547	63.9449	63.5102	124.7	106.2	124.7	127.761	52.51	47.73	48.67	49.38	48.21	49.47
Q6PI48	DARS2	1.32172	1.12528	1.1674	0.851377	0.883248	1.02188	41.3	84	67.3	64.3	41.3	54.5869	46.474	48.2138	140.8	119.6	140.8	143.881	70.83	61.76	62.85	61.39	54.55	56.04
Q9BQA1	WDR77	1.09234	1.00165	0.935349	0.916979	0.85628	0.866317	194	326.1	281.4	242	194	211.914	194.321	181.458	607.4	437.4	607.4	526.201	83.33	82	80.28	81.85	81.31	79.86
O00116	AGPS	0.963935	0.96677	0.894791	1.00294	0.92827	0.998758	30	44.5	42	35.8	30	28.918	29.0031	26.8437	96	79.7	96	95.8807	49.29	47.09	40.32	43.93	38.82	43.92
P47755	CAPZA2	1.20908	1.18401	1.11412	0.979271	0.921462	1.07418	45.9	85.4	78.7	68.2	45.9	55.4967	54.3463	51.1381	166.2	148.4	166.2	178.528	26.2	19.71	18.61	22.66	15.9	16.94
A0A8I5KYB4	MAP2K1	0.981014	0.914979	0.937282	0.932687	0.955421	1.00012	156	235.5	206.7	195	156	153.038	142.737	146.216	492.7	409.6	492.7	492.757	31.97	32.24	35.81	32.93	34.3	31.2
P30085	CMPK1	1.07462	0.962362	0.998881	0.895534	0.929517	1.04858	84.6	139.9	117.9	112.7	84.6	90.9131	81.4158	84.5053	270.3	235.6	270.3	283.432	63.08	63.13	62.49	59.31	72.17	73.39
Q6IBG3	JUNB	1.05292	1.07396	0.983508	1.01998	0.934073	1.0994	66.1	107.1	102.8	86.7	66.1	69.5983	70.9885	65.0098	211.3	193.1	211.3	232.303	36.01	32.16	41.29	41.02	32.83	32.61
Q9UPT8	ZC3H4	1.02737	1.00952	0.96049	0.982622	0.9349	1.05278	42	66.4	61.4	53.8	42	43.1496	42.3998	40.3406	112.1	98.1	112.1	118.016	61.24	79.3	73.41	70.73	66.6	68.22
Q96F88	POP1	0.969977	1.09034	1.02608	1.12409	1.05784	1.00358	47.5	70.9	75	65	47.5	46.0739	51.7913	48.7386	131.5	109.7	131.5	131.971	61.94	75.8	62.08	69.31	80.92	77.59
Q13564	NAE1	1.03866	0.997737	1.03573	0.960601	0.99718	1.04443	83.4	133.3	120.5	115.2	83.4	86.6242	83.2113	86.3799	269.3	233.8	269.3	281.266	56.04	46.68	48.38	46.36	41.15	43.45
Q8TDR3	DDX20	1.18974	1.19086	1.1776	1.00095	0.989799	1.01088	46.1	84.4	79.5	72.4	46.1	54.8468	54.8987	54.2873	167.8	141	167.8	169.626	53.74	45.5	46	51.99	40.54	38.7
Q13242	SRSF9	0.98236	0.871149	0.883401	0.886792	0.899264	0.805366	158.3	239.3	199.7	186.5	158.3	155.508	137.903	139.842	311	208.2	311	250.469	78.64	77.52	77.98	78.31	74.01	69.87
Q9Y3Z3	SAMHD1	1.12538	1.24443	1.22628	1.10578	1.08966	1.04438	38.4	66.5	69.2	62.8	38.4	43.2146	47.7861	47.089	136.5	118.5	136.5	142.558	99.3	83.49	84.4	85.24	70.9	70.46
Q13126	MTAP	0.8792	1.06922	0.980081	1.21612	1.11474	1.0075	100.3	135.7	155.3	131.1	100.3	88.1838	107.242	98.3021	378.4	316.9	378.4	381.237	95.79	98.87	95.75	97.33	96.48	95.8
Q13573	SNW1	1.03821	1.02833	1.05301	0.990485	1.01425	0.919342	50.7	81	75.5	71.2	50.7	52.6373	52.1365	53.3876	149.7	114.4	149.7	137.626	60.07	60.92	54.65	49.54	50.79	46.4
P15121	AKR1B1	0.984768	0.961425	0.995151	0.976297	1.01054	1.07483	113.7	172.3	158.3	150.9	113.7	111.968	109.314	113.149	366	327	366	393.388	80.25	79.54	75.58	71.69	76.21	71.57
Q6ICN0	GRB2	1.00137	0.964938	0.933606	0.963614	0.932325	0.974898	173.4	267.2	242.3	215.9	173.4	173.638	167.32	161.887	514.7	417.1	514.7	501.78	57.43	55.17	55.78	57	53.83	54.57
Q9H9Y6	POLR1B	0.743556	0.873391	0.818958	1.17461	1.10141	1.10756	42.3	48.4	53.5	46.2	42.3	31.4524	36.9444	34.6419	104.6	96.3	104.6	115.851	99.76	105.94	97.12	101.22	97.1	95.8
Q7Z4W1	DCXR	0.806949	1.06618	0.9929	1.32125	1.23044	1.07255	18.2	22.6	28.1	24.1	18.2	14.6865	19.4045	18.0708	54.4	48.5	54.4	58.3465	105.28	109.73	106.44	107.81	120.63	121.67
A0A384MDW7	ECHS1	1.06647	1.0597	1.0932	0.993653	1.02506	1.10798	53.5	87.8	82.1	78	53.5	57.0563	56.6942	58.4864	207.6	191.2	207.6	230.018	75.62	70.57	74.96	69.06	64.65	65.69
Q9NT62	ATG3	1.03109	0.903546	0.877795	0.876306	0.851331	0.867928	112.5	178.5	147.2	131.7	112.5	115.997	101.649	98.752	392.4	283.1	392.4	340.575	60.26	65.47	62.09	62.24	69.15	68.81
P62266	RPS23	1.02852	0.955069	0.992741	0.92859	0.965217	0.983468	522.9	827.6	723.2	692.3	522.9	537.811	499.406	519.104	1731.5	1415.5	1731.5	1702.88	56.33	55	53.12	54.19	56.72	53.49
Q9BQ67	GRWD1	0.948023	0.858214	0.907196	0.905267	0.956934	1.13619	48.6	70.9	60.4	58.8	48.6	46.0739	41.7092	44.0897	127.8	120.7	127.8	145.205	97.39	98.44	102.29	102.67	101.88	100.56
A0A8V8TLV3	SMARCD2	0.980204	0.996819	1.0714	1.01695	1.09304	1.00989	47.8	72.1	69	68.3	47.8	46.8537	47.648	51.2131	133.3	111.9	133.3	134.618	103.47	101.45	96.92	96.99	70.43	63.15
Q96A33	CCDC47	1.05233	0.965656	1.00622	0.917638	0.956182	1.03143	62	100.4	86.7	83.2	62	65.2443	59.8707	62.3855	190	162.9	190	195.972	61.68	68.22	64.1	66.27	62.67	58.53
W5RWE6	PXK	1.0377	0.978857	0.987575	0.943296	0.951697	1.08267	69.7	111.3	98.8	91.8	69.7	72.3276	68.2263	68.834	236.9	213.2	236.9	256.484	71.35	75.79	71.06	71.13	69.34	65.92
Q9NUQ3	TXLNG	1.056	1.2545	1.14036	1.18798	1.07989	1.02324	24	39	43.6	36.5	24	25.3439	30.108	27.3686	71.6	60.9	71.6	73.264	115.85	113.36	111.86	112.22	120.05	120.75
E7EQ69	NAA50	1.02408	0.978629	0.903952	0.955616	0.882696	0.97224	115.3	181.7	163.4	139	115.3	118.077	112.836	104.226	382.1	308.8	382.1	371.493	42.42	40.59	42.04	45.22	42.64	44.58
E9PFP8	PCBP3	0.992388	0.997388	0.854701	1.00504	0.861257	0.919356	105.1	160.5	151.8	119.8	105.1	104.3	104.825	89.8291	271	207.1	271	249.146	61.22	36.04	45.52	41.08	28.64	37.37
A0A087X0M4	SLC4A1AP	1.07263	1.21886	1.12925	1.13633	1.05279	1.07384	16.6	27.4	29.3	25	16.6	17.8057	20.2331	18.7456	44.7	39.9	44.7	48.0005	39.76	29.99	30.31	17.69	42.29	41.73
O00161	SNAP23	0.962732	0.941861	0.92732	0.978322	0.963218	1.0088	62.1	92	84.7	76.8	62.1	59.7856	58.4896	57.5866	169.1	141.8	169.1	170.588	80.66	76.57	81.83	78.49	71.32	63.56
Q9ULW0	TPX2	1.09855	1.0572	0.964061	0.962363	0.87758	0.893402	42	71	64.3	54	42	46.1389	44.4024	40.4906	152.7	113.4	152.7	136.423	72.68	60.99	57.25	55.5	64.01	57.62
P62081	RPS7	1.03275	1.04283	1.04262	1.00977	1.00956	0.864773	142.9	227.1	215.8	198.7	142.9	147.58	149.021	148.99	405.1	291.2	405.1	350.32	38.22	39.05	34.61	33.09	49.97	57.74
Q9NQG5	RPRD1B	1.04038	1.06187	1.03443	1.02065	0.994279	0.968084	41.1	65.8	63.2	56.7	41.1	42.7597	43.6428	42.5151	131.6	105.9	131.6	127.4	49.76	48.16	50.43	41.11	48.48	53.56
B3KTM8	MORF4L1	1.23421	1.22399	1.20151	0.991717	0.973503	0.976552	92.3	175.3	163.6	147.9	92.3	113.918	112.974	110.899	316.6	257	316.6	309.176	69.93	70.08	69.4	70.56	70.3	72.9
G5E9D5	ELAC2	0.892662	0.883607	0.949376	0.989856	1.06353	0.995603	37.2	51.1	47.6	47.1	37.2	33.207	32.8702	35.3168	101.5	84	101.5	101.054	68.67	63.68	71.27	70.74	68.3	72.15
A0A0U1RRL5	ELF1	0.947343	0.863629	0.899407	0.911633	0.9494	1.10763	39.1	57	48.9	46.9	39.1	37.0411	33.7679	35.1668	113.5	104.5	113.5	125.716	83.95	87.55	86.59	87.02	89.2	85.87
Q8IZ83	ALDH16A1	1.08733	1.10331	1.07395	1.0147	0.987694	1.02456	96.7	161.8	154.5	138.5	96.7	105.145	106.69	103.851	320.2	272.7	320.2	328.064	82.5	88.85	80.55	79.41	76.83	69.92
P30086	PEBP1	0.68119	0.685924	0.662753	1.00695	0.972935	0.938794	223.9	234.7	222.4	197.9	223.9	152.518	153.578	148.39	631.5	492.8	631.5	592.849	73.27	72.38	70.32	70.46	73.34	77.74
Q13895	BYSL	1.06511	1.18236	1.08633	1.11008	1.01993	1.04171	20.5	33.6	35.1	29.7	20.5	21.8348	24.2383	22.2698	61.9	53.6	61.9	64.4819	95.89	95.1	93.07	92.87	94.12	95.51
A0A804HI95	ACTN2	0.803978	0.886958	0.833474	1.10321	1.03669	1.06555	99.5	123.1	127.8	110.6	99.5	79.9958	88.2523	82.9307	245.9	217.8	245.9	262.018
Q6K0P9	PYHIN1	0.9934	0.925294	0.923403	0.931441	0.929538	1.07244	95.9	146.6	128.5	118.1	95.9	95.2671	88.7357	88.5544	246.9	220.1	246.9	264.785	30.13	28.7	24.87	31.27	30.9	32.92
Q92979	EMG1	1.17396	1.12516	1.04172	0.958433	0.887351	0.951256	42.9	77.5	69.9	59.6	42.9	50.3629	48.2694	44.6896	92.7	73.3	92.7	88.1814	43.67	55.67	46.74	46.39	62.27	57.88
P62316	SNRPD2	1.26527	1.14889	1.04764	0.908013	0.827993	0.903328	113.3	220.6	188.5	158.3	113.3	143.356	130.169	118.697	396.2	297.5	396.2	357.899	49.77	49.27	48.35	49.96	49.99	47.58
Q9GZL7	WDR12	1.16184	1.09442	1.10997	0.941967	0.955353	0.815936	66	118	104.6	97.7	66	76.6816	72.2315	73.2579	204.5	138.7	204.5	166.859	81.86	73.83	76.32	67.13	69.23	71.64
Q99598	TSNAX	1.00881	1.46002	1.32826	1.44728	1.31667	1.06662	10.5	16.3	22.2	18.6	10.5	10.5925	15.3302	13.9467	63.5	56.3	63.5	67.7301	93.75	84.24	68.93	84.69	52.86	67.95
Q9H2U1	DHX36	1.05519	1.03338	1.02239	0.979332	0.968916	0.96536	70.7	114.8	105.8	96.4	70.7	74.6021	73.0602	72.2832	220.7	177.1	220.7	213.055	39.98	38.69	35.5	30.23	25.22	29.6
P53990	IST1	1.0222	1.01043	0.96218	0.988485	0.941281	1.02942	91.1	143.3	133.3	116.9	91.1	93.1226	92.0503	87.6546	227.3	194.5	227.3	233.988	62.04	63.96	59.61	60.33	65.16	66.3
P55735	SEC13	1.05905	0.994288	1.05568	0.938849	0.996813	0.978137	53.2	86.7	76.6	74.9	53.2	56.3415	52.8961	56.1619	165.3	134.4	165.3	161.686	44.75	39.75	39.32	36.94	42.43	37.36
Q96F86	EDC3	1.30969	1.31205	1.4189	1.0018	1.08339	0.753407	13	26.2	24.7	24.6	13	17.0259	17.0566	18.4457	59.4	37.2	59.4	44.7524	94.91	84.39	85.34	92.89	95.6	110.16
Q96P70	IPO9	1.01244	1.01831	1.03237	1.0058	1.01969	1.17679	55.2	86	81.4	76	55.2	55.8866	56.2108	56.9867	174.3	170.5	174.3	205.115	53.19	52.78	51.15	55.63	51.29	46.54
A0A2R8Y5V9	TPM4	1.18969	1.01335	1.21358	0.851775	1.02009	0.803529	76.8	140.6	112.7	124.3	76.8	91.368	77.825	93.2033	264.7	176.8	264.7	212.694	41.69	59.17	47.61	30.33	27.76	2.72
P28331	NDUFS1	0.874335	0.979325	1.04521	1.12008	1.19543	1.1417	16.5	22.2	23.4	23	16.5	14.4265	16.1589	17.246	41.2	39.1	41.2	47.0381	54.89	66	62.99	60.43	70.55	68.76
Q8N7H5	PAF1	0.988787	0.921165	0.920048	0.931612	0.930482	0.937862	53.3	81.1	71.1	65.4	53.3	52.7023	49.0981	49.0386	165.6	129.1	165.6	155.31	84.34	86.95	85.28	85.21	88.14	88.06
Q01469	FABP5	0.893785	0.887445	0.833652	0.992907	0.932721	0.741315	97.5	134.1	125.3	108.4	97.5	87.1441	86.5259	81.2811	120.9	74.5	120.9	89.625	51.42	50.07	44.69	40.84	77.28	68.06
Q9H078	CLPB	1.02675	1.02129	0.991348	0.994676	0.965517	1.12111	95	150.1	140.5	125.6	95	97.5416	97.0223	94.1781	267.3	249.1	267.3	299.672	29.61	32.35	24.93	31.5	31.56	29.72
A0A896SZ70	HLA-B	0.84558	0.9346	0.89437	1.10528	1.0577	0.972471	24.9	32.4	33.7	29.7	24.9	21.0549	23.2715	22.2698	69.4	56.1	69.4	67.4895	40.86	26.84	35.85	34.84	28.73	40.54
Q5TBB1	RNASEH2B	1.04745	1.04292	1.08711	0.995677	1.03786	1.03116	82.7	133.3	124.9	119.9	82.7	86.6242	86.2497	89.904	362.6	310.8	362.6	373.899	62.78	60.32	52.33	47.81	29.27	31.92
I3L4Y1	ABR	0.913476	0.836868	0.885453	0.916136	0.969323	1.02518	38.7	54.4	46.9	45.7	38.7	35.3515	32.3868	34.267	80.5	68.6	80.5	82.5272	114.47	115.7	118.4	116.47	128.61	126.28
Q9NZT2	OGFR	1.17451	1.28488	1.26917	1.09397	1.08059	1.00325	24.4	44.1	45.4	41.3	24.4	28.6581	31.351	30.9678	81.9	68.3	81.9	82.1663
Q6RFH5	WDR74	1.01526	1.08887	1.07149	1.0725	1.05538	0.905889	34.5	53.9	54.4	49.3	34.5	35.0266	37.5659	36.9664	116.2	87.5	116.2	105.264	45.43	45.08	38.83	32.32	37.24	32.03
Q9UBC2	EPS15L1	1.1191	1.0892	1.13428	0.973282	1.01356	1.03352	51.1	88	80.6	77.3	51.1	57.1863	55.6583	57.9615	174.6	150	174.6	180.453	92.63	88.42	86.3	88.47	88.39	89.05
Q6ZRP7	QSOX2	1.088	1.03059	1.28379	0.94724	1.17996	1.01653	13.2	22.1	19.7	22.6	13.2	14.3615	13.6038	16.9461	45.8	38.7	45.8	46.5569	95.57	78.09	87.55	82.73	87.9	84.13
Q99471	PFDN5	1.26146	1.29986	1.08798	1.03044	0.862477	0.588419	20.4	39.6	38.4	29.6	20.4	25.7338	26.5171	22.1948	87.3	42.7	87.3	51.369	50.85	48.99	48.72	54.26	47.41	50.63
Q9BW27	NUP85	1.03098	1.0198	0.976038	0.98916	0.946713	0.98519	47.4	75.2	70	61.7	47.4	48.8683	48.3385	46.2642	121.5	99.5	121.5	119.701	66.08	65.21	70.53	69.57	80.91	82.58
P00492	HPRT1	0.911659	0.922211	0.847315	1.01157	0.929421	0.974093	62.3	87.4	83.2	70.4	62.3	56.7963	57.4538	52.7877	156.6	126.8	156.6	152.543	40.79	47.84	47.01	44.93	54.3	57.35
P05771	PRKCB	1.00726	0.983018	0.994621	0.975935	0.987454	1.08784	34	52.7	48.4	45.1	34	34.2468	33.4226	33.8171	112.8	102	112.8	122.708	56.57	53.97	51.59	46.37	62.14	58.69
Q8TD16	BICD2	0.956536	0.854641	0.86366	0.893475	0.902904	1.0386	30.3	44.6	37.5	34.9	30.3	28.983	25.8956	26.1689	87.8	75.8	87.8	91.189	83.98	80.92	77.93	73.77	71.79	73.11
Q9ULC4	MCTS1	1.08868	1.04232	0.978301	0.957421	0.898613	0.951663	85	142.4	128.3	110.9	85	92.5378	88.5976	83.1556	371.4	293.8	371.4	353.447	50.29	46.97	51.56	51.7	41.86	46.47
P61006	RAB8A	1.08515	1.23903	1.11218	1.14181	1.02491	1.03463	20.9	34.9	37.5	31	20.9	22.6795	25.8956	23.2446	84.3	72.5	84.3	87.219	92.32	65.69	75.95	89.51	80.89	83.5
H0YIB8	OAS1	0.930108	0.861824	0.965415	0.926585	1.03796	1.03283	63.3	90.6	79	81.5	63.3	58.8758	54.5535	61.1108	185.2	159	185.2	191.28	60.73	63.3	58.87	59.11	62.83	55.89
P36957	DLST	0.92528	0.99217	1.0127	1.07229	1.09447	1.07056	69.6	99.1	100	94	69.6	64.3995	69.055	70.4836	188	167.3	188	201.265	103.81	101.2	99.87	102.95	98.59	103.27
Q9BWV3	CDADC1	0.0319298	0.0358577	0.0180025	1.12302	0.563815	0.865331	179.1	8.8	9.3	4.3	179.1	5.71863	6.42212	3.22425	11.4	8.2	11.4	9.86477	28.28	94.39	84.61	136.49	73.66	50.36
P19784	CSNK2A2	1.14741	1.25575	1.1037	1.09442	0.961905	1.00522	30.3	53.5	55.1	44.6	30.3	34.7666	38.0493	33.4422	111.3	93	111.3	111.881	155.56	149.47	155.62	164.11	167.41	167.78
P41227	NAA10	1.00616	0.989214	0.967625	0.983162	0.961704	1.00924	156.3	242	223.9	201.7	156.3	157.262	154.614	151.24	489.2	410.4	489.2	493.72	75.71	64.12	62.28	60.73	58.92	64.45
P04632	CAPNS1	1.32041	1.06285	1.0628	0.804938	0.8049	0.715512	34.5	70.1	53.1	48.9	34.5	45.554	36.6682	36.6665	160.4	95.4	160.4	114.768	36.58	37.06	42.23	33.68	37.6	33.61
P53597	SUCLG1	0.659788	0.684527	0.675359	1.0375	1.0236	1.07057	653.5	663.5	647.8	588.6	653.5	431.171	447.338	441.347	1513.2	1346.6	1513.2	1619.99	49.05	40.51	43.17	43.63	48.44	50.44
P55039	DRG2	1.07318	1.02587	1.03642	0.955912	0.965744	0.911088	41.6	68.7	61.8	57.5	41.6	44.6443	42.676	43.115	150	113.6	150	136.663	108.24	114.4	115.84	116.04	106.56	111.44
Q96HY6	DDRGK1	0.906374	0.904698	0.945847	0.998151	1.04355	0.895616	133.5	186.2	174.9	168.4	133.5	121.001	120.777	126.271	316.6	235.7	316.6	283.552
Q15042	RAB3GAP1	0.973567	0.973395	0.937973	0.999824	0.96344	1.17324	27.1	40.6	38.2	33.9	27.1	26.3837	26.379	25.4191	80.8	78.8	80.8	94.798	97.26	96.03	87.81	91.45	89.79	85
P42768	WAS	0.98853	0.962692	0.90287	0.973863	0.913347	1.03123	77.9	118.5	108.6	93.8	77.9	77.0065	74.9937	70.3336	233.2	199.9	233.2	240.484	45.54	52.28	45.66	48.7	38.19	30.96
Q9H0S4	DDX47	1.0089	1.03179	1.00657	1.02269	0.997694	0.897223	51.4	79.8	76.8	69	51.4	51.8575	53.0342	51.7379	149.1	111.2	149.1	133.776	29.57	30.12	25.97	27.84	33.1	48.02
Q96T76	MMS19	0.95997	0.976078	0.946501	1.01678	0.985969	0.963749	54.9	81.1	77.6	69.3	54.9	52.7023	53.5867	51.9629	180.5	144.6	180.5	173.957	55.9	56.47	49.03	56.11	34.82	36.54
P26373	RPL13	1.41802	1.24505	1.14824	0.878023	0.80975	0.8646	33.5	73.1	60.4	51.3	33.5	47.5036	41.7092	38.466	158.9	114.2	158.9	137.385	117.48	110.4	128.29	139.05	115.76	115.9
O14828	SCAMP3	0.99324	1.02428	1.02317	1.03125	1.03014	1.07628	59.8	91.4	88.7	81.6	59.8	59.3957	61.2518	61.1857	183.2	163.9	183.2	197.175	73.5	69.29	74.19	72.51	72.63	72.62
Q969X6	UTP4	1.28829	1.1388	1.01621	0.883966	0.788808	0.688359	22.8	45.2	37.6	30.9	22.8	29.3729	25.9647	23.1696	74.8	42.8	74.8	51.4893	97.54	93.4	94.06	95.73	87.66	86.34
Q07960	ARHGAP1	1.07779	1.19583	0.918485	1.10952	0.852193	1.15193	36.9	61.2	63.9	45.2	36.9	39.7704	44.1261	33.8921	103.6	99.2	103.6	119.34	66.24	72.35	75.59	84.03	78.66	74.94
Q13451	FKBP5	0.881564	0.88168	0.933643	1.00013	1.05908	0.951801	139.1	188.7	177.6	173.2	139.1	122.626	122.642	129.87	364.9	288.7	364.9	347.312	49.74	45.92	43.84	41.8	45.59	44.62
Q8ND30	PPFIBP2	1.039	1.08116	1.10364	1.04058	1.06221	1.18407	69.3	110.8	108.5	102	69.3	72.0027	74.9247	76.4822	241.2	237.4	241.2	285.597	88.3	80.87	79.8	82.6	84.5	79.7
O75663	TIPRL	1.12691	1.10159	1.07713	0.977532	0.955825	1.01108	75.6	131.1	120.6	108.6	75.6	85.1945	83.2803	81.431	283.3	238.1	283.3	286.439	68.05	57.45	57.83	62.36	34.01	33.37
Q9P2I0	CPSF2	1.04022	1.21343	1.20026	1.16652	1.15385	1.04432	55.6	89	97.7	89	55.6	57.8361	67.4667	66.7344	202.4	175.7	202.4	211.371	0.25	4.37	4.85	13.83	13.77	20.24
Q9NQ29	LUC7L	1.19895	1.04422	1.07802	0.870945	0.899132	0.971867	65.8	121.4	99.5	94.6	65.8	78.891	68.7097	70.9335	94.2	76.1	94.2	91.5499
Q96QC0	PPP1R10	0.89619	0.857546	0.928705	0.95688	1.03628	1.01307	30.6	42.2	38	37.9	30.6	27.4234	26.2409	28.4184	91.2	76.8	91.2	92.392	57.99	55.56	64.91	56.43	59.95	69.18
Q96T51	RUFY1	0.896933	0.86647	1.05204	0.966036	1.17293	1.23929	26.3	36.3	33	36.9	26.3	23.5893	22.7882	27.6686	59.7	61.5	59.7	73.9858	66.37	85.21	81.68	66.91	91.42	88.57
P25787	PSMA2	1.20047	1.14213	1.17339	0.951399	0.977439	0.899353	39.3	72.6	65	61.5	39.3	47.1787	44.8858	46.1143	154.9	115.8	154.9	139.31	44.83	32.01	33.91	37.12	27.35	35.52
Q53QZ3	ARHGAP15	0.901282	1.06123	0.909189	1.17746	1.00877	1.04185	36.7	50.9	56.4	44.5	36.7	33.077	38.947	33.3672	125.4	108.6	125.4	130.648	66.98	73.2	69.92	76.68	66.32	65.19
P50914	RPL14	1.17143	1.23663	1.19183	1.05566	1.01741	0.963331	76	137	136.1	120.8	76	89.0286	93.9839	90.5789	368.4	295	368.4	354.891	57.59	51.19	56.94	51.7	72.7	70.08
O95294	RASAL1	0.790276	0.912931	1.06119	1.1552	1.34281	1.1233	23.6	28.7	31.2	33.4	23.6	18.6505	21.5452	25.0442	66.4	62	66.4	74.5873	116.8	126.36	124.26	118.85	121.16	119.27
Q9BTE3	MCMBP	1.04113	0.868225	0.92684	0.833926	0.890226	1.01883	37.7	60.4	47.4	46.6	37.7	39.2506	32.7321	34.9419	114.3	96.8	114.3	116.452	113.11	114.22	115.55	117.14	118.45	114.98
Q9H0Q0	CYRIA	1.17297	1.0013	0.963525	0.853644	0.821442	1.00195	20	36.1	29	25.7	20	23.4594	20.026	19.2705	71.2	59.3	71.2	71.3391	114.33	109.76	117.07	115.16	110.16	112.74
Q9Y5A7	NUB1	1.41021	1.34822	1.2191	0.956043	0.864487	1.05089	14.7	31.9	28.7	23.9	14.7	20.73	19.8188	17.9208	60.1	52.5	60.1	63.1586	134.33	139.3	133.96	132.64	130.75	126.69
P35573	AGL	1.09011	1.30514	1.31032	1.19725	1.202	0.999665	40	67.1	75.6	69.9	40	43.6045	52.2056	52.4128	182.8	151.9	182.8	182.739	49.46	49.36	52.19	51.88	61.53	57.9
E7ERK9	EIF2B4	1.1282	1.12214	1.36427	0.994631	1.20924	1.08631	7.2	12.5	11.7	13.1	7.2	8.12305	8.07944	9.82271	26.8	24.2	26.8	29.1131	108.47	89.25	92.54	83.47	86.91	97.3
H0Y8U5	CTBP1	0.862993	1.08002	1.32569	1.25148	1.53616	1.27727	25	33.2	39.1	44.2	25	21.5748	27.0005	33.1423	103.7	110.1	103.7	132.453	83.28	84.63	76.43	75.36	69.66	66.22
P43034	PAFAH1B1	0.982484	0.984977	0.994721	1.00254	1.01246	1.04814	84.2	127.3	120.1	111.7	84.2	82.7251	82.9351	83.7555	254	221.3	254	266.228	72.28	72.92	69.78	70.43	71.53	70.83
P20273	CD22	0.735889	0.836846	0.875584	1.13719	1.18983	1.22851	79.3	89.8	96.1	92.6	79.3	58.356	66.3619	69.4338	207.7	212.1	207.7	255.161	70.47	89.86	78.03	79.57	79.05	66.7
Q86U44	METTL3	1.04896	1.04942	1.18673	1.00044	1.13134	1.06772	12.7	20.5	19.3	20.1	12.7	13.3218	13.3276	15.0715	40.9	36.3	40.9	43.6696	152.4	150.67	151.44	147.65	152.29	151.68
O60684	KPNA6	1.18264	1.07145	1.11419	0.905983	0.942116	1.02466	53.3	97	82.7	79.2	53.3	63.0348	57.1085	59.3862	192.9	164.3	192.9	197.656	69.37	63.85	58.75	65.42	63.49	67.33
Q96HS1	PGAM5	1.04542	1.11091	1.16689	1.06264	1.11619	1.01635	135.2	217.5	217.5	210.4	135.2	141.341	150.195	157.763	336.4	284.2	336.4	341.898	61.76	61.69	65.77	63.2	83.84	83.23
P21291	CSRP1	0.994867	1.03393	1.09626	1.03927	1.10192	1.11586	127.7	195.5	191.2	186.7	127.7	127.044	132.033	139.992	467.9	434	467.9	522.111	90.71	94.38	88.05	82.35	74.37	72.48
O60547	GMDS	0.914315	0.719992	0.953266	0.787466	1.0426	0.950902	25.8	36.3	26.9	32.8	25.8	23.5893	18.5758	24.5943	60.6	47.9	60.6	57.6247	117.32	122.49	127.13	120.57	126.6	129.67
Q5C9Z4	NOM1	0.967325	1.13335	1.11043	1.17163	1.14794	0.912009	13.1	19.5	21.5	19.4	13.1	12.672	14.8468	14.5466	46.3	35.1	46.3	42.226	98.77	97.91	85.22	80.13	83.95	84.28
Q9NXF1	TEX10	1.0675	1.08936	1.02111	1.02048	0.956547	1.05177	44.5	73.1	70.2	60.6	44.5	47.5036	48.4766	45.4394	137.6	120.3	137.6	144.723	80.63	78.44	68.51	73.11	64.75	67.14
Q15631	TSN	0.904191	0.894002	0.850608	0.988732	0.940739	0.933607	93	129.4	120.4	105.5	93	84.0898	83.1422	79.1066	244.7	189.9	244.7	228.454	55.04	44.79	48.55	51.66	49.21	54.23
Q9H6R4	NOL6	1.06365	1.01105	1.04068	0.950553	0.978405	0.961751	44.6	73	65.3	61.9	44.6	47.4386	45.0929	46.4142	144.6	115.6	144.6	139.069	82.3	79.55	94.83	97.76	104.06	104.36
Q92620	DHX38	1.2323	1.20718	1.13307	0.979621	0.919478	0.825464	13.5	25.6	23.6	20.4	13.5	16.636	16.297	15.2964	51.3	35.2	51.3	42.3463	76.25	59.74	58.31	62.8	60.97	67
Q9UKN8	GTF3C4	1.05303	1.08875	0.914021	1.03392	0.86799	0.997766	13.7	22.2	21.6	16.7	13.7	14.4265	14.9159	12.5221	42.2	35	42.2	42.1057	65.45	48.93	46.11	57.73	57.94	52.02
B3KVN2	FNTA	0.787078	0.847103	0.926803	1.07626	1.17752	1.15146	32.2	39	39.5	39.8	32.2	25.3439	27.2767	29.843	77	73.7	77	88.6626	67.67	70.97	59.89	58.92	89.39	80.84
Q6UN15	FIP1L1	1.22932	1.13039	1.21309	0.919524	0.986798	0.928117	15.7	29.7	25.7	25.4	15.7	19.3004	17.7471	19.0456	47.7	36.8	47.7	44.2712	115.01	106.02	108.72	109.58	116.47	121.91
O15511	ARPC5	1.28125	1.40151	1.34986	1.09386	1.05355	1.02077	84.6	166.8	171.7	152.3	84.6	108.394	118.567	114.198	294.4	249.8	294.4	300.515	23.79	30.52	29.21	36.58	41.13	40.7
Q15370	ELOB	1.08451	1.00153	1.09743	0.923485	1.01191	1.05434	105.7	176.4	153.3	154.7	105.7	114.632	105.861	115.998	132.7	116.3	132.7	139.911	78.28	74.33	75.2	65.91	100.56	101.36
Q6P453	USP11	1.12366	1.11718	1.12682	0.99423	1.00281	0.968528	53.9	93.2	87.2	81	53.9	60.5654	60.216	60.7358	192.9	155.3	192.9	186.829	69.47	63.76	59.25	56.29	54.73	58.34
U6FVB0	CD74-Ntrk1	0.916891	1.03559	1.04695	1.12946	1.14185	1.08281	149.9	211.5	224.8	209.3	149.9	137.442	155.236	156.938	512.4	461.2	512.4	554.833	68.91	70.87	78.36	77.69	78.87	80.26
E9PI68	SPCS2	1.0602	1.2367	1.3739	1.16648	1.29589	1.06732	48.3	78.8	86.5	88.5	48.3	51.2077	59.7326	66.3595	197.7	175.4	197.7	211.01	46.19	48.43	45.13	48.69	49.82	45.13
Q52LJ0	FAM98B	1.10384	0.941229	1.00148	0.852683	0.907265	0.918596	29.2	49.6	39.8	39	29.2	32.2323	27.4839	29.2432	88.4	67.5	88.4	81.2039
P54725	RAD23A	1.02073	0.963136	0.894117	0.94358	0.875963	0.997544	60.8	95.5	84.8	72.5	60.8	62.0601	58.5586	54.3623	213.7	177.2	213.7	213.175	58.09	57.96	62.7	64.04	50.91	53.21
Q86U86	PBRM1	1.05038	1.09446	1.1884	1.04197	1.13141	0.844955	31.8	51.4	50.4	50.4	31.8	33.402	34.8037	37.7912	118.6	83.3	118.6	100.212	104.03	101.83	96.01	94.91	79.29	77.23
Q8TDN6	BRIX1	0.941986	1.00221	1.02056	1.06394	1.08341	0.928844	56.5	81.9	82	76.9	56.5	53.2222	56.6251	57.6616	129	99.6	129	119.821	105.69	115.18	114.1	110.48	121.03	111.49
Q6NZY4	ZCCHC8	1.01996	1.04751	1.10501	1.02701	1.08338	1.04399	53.2	83.5	80.7	78.4	53.2	54.262	55.7274	58.7863	158.1	137.2	158.1	165.054	53.34	59.56	57.34	48.34	80.83	89.35
Q9BYD6	MRPL1	1.17619	1.14675	0.946612	0.974972	0.804814	1.04545	22.1	40	36.7	27.9	22.1	25.9938	25.3432	20.9201	79.4	69	79.4	83.0084	97.85	100.2	104.06	106.83	104.51	100.03
P35250	RFC2	0.755163	0.831041	0.661915	1.10048	0.876519	1.0962	29	33.7	34.9	25.6	29	21.8997	24.1002	19.1955	73.2	66.7	73.2	80.2415	121.54	136.47	121.04	127.54	127.76	121.76
Q9Y6D9	MAD1L1	1.02556	0.935584	0.924722	0.912266	0.901676	0.939217	40.3	63.6	54.6	49.7	40.3	41.3301	37.704	37.2663	128.6	100.4	128.6	120.783	50.37	51.38	54.96	50.09	54.8	59.26
Q6MZP3	DKFZp686I05169	0.974077	0.978767	0.988911	1.00481	1.01523	0.860981	94.4	141.5	133.8	124.5	94.4	91.9529	92.3956	93.3532	265.9	190.3	265.9	228.935	90.11	88.02	91.59	90.94	90.63	93.81
Q92614	MYO18A	0.960639	1.07836	1.09757	1.12254	1.14254	1.07071	27.6	40.8	43.1	40.4	27.6	26.5136	29.7627	30.2929	98.2	87.4	98.2	105.144	101.78	102.95	97.31	97.01	93.77	93.3
Q99848	EBNA1BP2	0.97357	1.17327	1.15922	1.20513	1.19069	0.713131	135.9	203.6	230.9	210.1	135.9	132.308	159.448	157.538	388	230	388	276.695	62.87	62.81	64.04	62.98	62.2	65.53
Q86YZ3	HRNR	0.27341	0.345275	0.388629	1.26285	1.42142	1.56294	16.4	6.9	8.2	8.5	16.4	4.48392	5.66251	6.37351	24.4	31.7	24.4	38.1358
Q9C0B1	FTO	1.16601	1.15818	1.15299	0.993285	0.988831	0.89618	98.2	176.2	164.7	151	98.2	114.502	113.734	113.224	350.9	261.4	350.9	314.47	72.36	70.82	69.79	69.78	66.17	69.4
A0A0B4J2D5	GATD3B	1.01894	1.09943	1.07047	1.07899	1.05057	1.01551	91.2	143	145.2	130.2	91.2	92.9277	100.268	97.6272	270.1	228	270.1	274.289	58.64	55.95	53.35	53.85	57.39	57.55
Q86W42	THOC6	1.18014	1.08803	1.18415	0.921949	1.0034	0.912854	54.9	99.7	86.5	86.7	54.9	64.7894	59.7326	65.0098	190.3	144.4	190.3	173.716	60.78	63.81	67.59	63.87	58.53	62.18
A0A2R8Y855	SMARCE1	0.943821	0.880377	0.951077	0.932779	1.00769	0.918615	46.2	67.1	58.9	58.6	46.2	43.6045	40.6734	43.9398	158.2	120.8	158.2	145.325	104.03	98.54	97.75	97.52	79.96	77.33
P42677	RPS27	1.02464	0.98845	0.945129	0.964683	0.922403	0.96973	86	135.6	123.1	108.4	86	88.1188	85.0067	81.2811	259.9	209.5	259.9	252.033	46.12	42.61	39.92	47.1	43.19	47.94
Q7L2J0	MEPCE	0.892557	0.752949	0.844683	0.843587	0.946363	1.1912	16.6	22.8	18.1	18.7	16.6	14.8164	12.499	14.0217	40.7	40.3	40.7	48.4817	73.01	81.04	80.73	73.09	89.97	75.7
O75223	GGCT	0.903915	0.886685	0.912287	0.980939	1.00926	0.995515	144	200.3	184.9	175.2	144	130.164	127.683	131.369	375.1	310.4	375.1	373.418	29.39	36.01	32.87	31.14	35.7	37.34
O76071	CIAO1	1.3562	1.06285	1.17364	0.783697	0.865391	1.04344	11.5	24	17.7	18	11.5	15.5963	12.2227	13.4969	39.2	34	39.2	40.9027	55.51	51.04	62.61	59.98	66.89	73.93
Q15813	TBCE	1.18301	1.2175	1.10136	1.02916	0.930987	1.08428	40.1	73	70.7	58.9	40.1	47.4386	48.8219	44.1647	154	138.8	154	166.979	55.98	52.25	52.18	54.11	56.49	53.1
Q7Z5R6	APBB1IP	0.968553	0.856916	0.863804	0.884738	0.89185	1.05744	104.6	155.9	129.8	120.5	104.6	101.311	89.6334	90.3539	285.1	250.6	285.1	301.477	52.54	51.12	49.1	54.18	50.65	48.05
O43660	PLRG1	1.11179	1.06373	1.01681	0.956768	0.914568	0.908772	79.2	135.5	122	107.4	79.2	88.0538	84.2471	80.5312	286.6	216.5	286.6	260.454	60.32	61.76	58.84	59.3	60.21	60.78
E7ETY4	MARK2	0.821243	0.898385	0.942741	1.09393	1.14794	1.07003	61.8	78.1	80.4	77.7	61.8	50.7528	55.5202	58.2614	177.3	157.7	177.3	189.716	75.44	67.2	69.11	69.23	77.55	73.99
Q6FI81	CIAPIN1	1.00338	1.04661	1.06509	1.04309	1.0615	0.903651	70.4	108.7	106.7	100	70.4	70.638	73.6817	74.9825	130.2	97.8	130.2	117.655	56.1	54.51	55.33	59.74	63.11	67.44
Q9BQQ5	L27a	1.0467	1.02535	0.894503	0.97961	0.854596	0.995423	263.8	424.9	391.7	314.7	263.8	276.119	270.488	235.97	757.4	626.7	757.4	753.933	99.71	99.24	98.41	100.68	99.31	99
Q15418	RPS6KA1	1.05012	0.966942	0.986366	0.920791	0.939288	1.15605	80.2	129.6	112.3	105.5	80.2	84.2198	77.5488	79.1066	258.7	248.6	258.7	299.071	36.88	39.62	40.75	43.73	41.24	35.84
Q9BVS4	RIOK2	0.972359	0.982116	1.0368	1.01003	1.06627	1.16125	40.5	60.6	57.6	56	40.5	39.3805	39.7757	41.9902	115.2	111.2	115.2	133.776	73.12	84.13	80.12	83.91	84.73	81.23
Q13619	CUL4A	0.902448	0.90558	0.933952	1.00347	1.03491	0.981187	95.7	132.9	125.5	119.2	95.7	86.3642	86.664	89.3792	211.5	172.5	211.5	207.521
M0QXD6	GTF2F1	0.951112	0.822839	0.844631	0.865134	0.888045	1.16198	26.1	38.2	31.1	29.4	26.1	24.824	21.4761	22.0449	55.7	53.8	55.7	64.7225	55.63	42.64	58.26	52.06	59.59	47.36
A0A2P1CQH5	HLA-B	0.957731	0.964088	1.02792	1.00664	1.07328	0.881453	51.5	75.9	71.9	70.6	51.5	49.3231	49.6505	52.9377	147.4	108	147.4	129.926
Q96RS6	NUDCD1	1.06833	1.03763	0.964762	0.971267	0.903057	0.969048	76.4	125.6	114.8	98.3	76.4	81.6204	79.2751	73.7078	257.6	207.5	257.6	249.627	13.59	8.03	9.14	8.22	11.8	11.92
P62277	RPS13	1.06924	1.2001	1.31467	1.12239	1.22954	0.99764	45.4	74.7	78.9	79.6	45.4	48.5433	54.4844	59.6861	226.1	187.5	226.1	225.566	107.62	106.77	89.15	86.8	83.12	85.51
P13984	GTF2F2	1.13306	1.04025	1.13051	0.91809	0.997745	0.967063	78	136	117.5	117.6	78	88.3788	81.1396	88.1794	233	187.3	233	225.326	60.66	61.07	62.96	63.61	63.58	65.19
E7ESY4	MTA1	0.995741	0.954658	1.03021	0.958741	1.03462	0.883526	82.1	125.8	113.5	112.8	82.1	81.7503	78.3774	84.5803	195.8	143.8	195.8	172.994	39.87	39.14	39.86	36.69	43.4	42.97
E9PB61	ALYREF	0.677131	0.750691	0.738164	1.10863	1.09013	1.10075	64.3	67	69.9	63.3	64.3	43.5395	48.2694	47.4639	223.5	204.5	223.5	246.018	88.46	91.9	87.43	84.07	87.12	86.4
P82933	MRPS9	1.06118	1.04133	0.940273	0.981298	0.886063	0.938058	75.2	122.8	113.4	94.3	75.2	79.8008	78.3084	70.7085	242	188.7	242	227.01	108.51	103.92	111.62	112.03	103.59	108.05
Q05DF2	SF3A2	1.02985	0.996556	0.960613	0.967672	0.932771	0.972915	93.2	147.7	134.5	119.4	93.2	95.9819	92.879	89.5291	304.8	246.5	304.8	296.545	95.77	89.89	91.35	86.19	91.11	89.84
Q6FG54	ETS1	1.00912	0.917952	0.976359	0.909653	0.967532	1.06666	33.1	51.4	44	43.1	33.1	33.402	30.3842	32.3175	94.4	83.7	94.4	100.693	64.58	67.08	65.19	66.04	65.55	66.02
Q9Y6X8	ZHX2	0.951067	0.902619	0.934043	0.949059	0.982101	1.06613	104.2	152.5	136.2	129.8	104.2	99.1012	94.0529	97.3273	257.5	228.2	257.5	274.529	76.5	75.06	76.26	78.4	76.46	77.68
Q0P607	SFRS15	0.933788	0.903433	0.950415	0.967492	1.01781	1.03364	78.5	112.8	102.7	99.5	78.5	73.3024	70.9195	74.6076	221.6	190.4	221.6	229.055	29.83	34.14	34.14	27.87	33.48	33.52
Q9NXG2	THUMPD1	1.02348	0.981488	0.957026	0.958968	0.935067	1.06534	80.7	127.1	114.7	103	80.7	82.5951	79.2061	77.232	193.1	171	193.1	205.717	68.43	62.08	69.09	67.29	70.68	69.2
Q16850	CYP51A1	0.976771	0.939915	0.980096	0.962267	1.0034	1.12761	129.6	194.8	176.4	169.4	129.6	126.59	121.813	127.02	376.5	352.9	376.5	424.546	26.91	24.5	24.1	23.75	30.52	29.33
P61964	WDR5	1.03742	1.02344	1.03311	0.986524	0.995848	0.985281	89.2	142.4	132.2	122.9	89.2	92.5378	91.2907	92.1535	275.7	225.8	275.7	271.642	51.51	46.09	49.73	49.14	48.3	50.5
Q9H9B1	EHMT1	0.957043	0.941659	0.966009	0.983926	1.00937	0.889933	38.5	56.7	52.5	49.6	38.5	36.8461	36.2539	37.1913	119.5	88.4	119.5	106.347	50.59	62.57	59.05	55.12	56.63	55.2
F1T0I1	SEC16A	0.867155	0.952559	1.10666	1.09849	1.27619	1.14754	31.1	41.5	42.9	45.9	31.1	26.9685	29.6246	34.417	117.1	111.7	117.1	134.377	103.15	101.66	99.88	100.05	98.84	93.55
Q9UNY4	TTF2	1.09371	1.01777	1.0067	0.930568	0.92045	0.896552	93.7	157.7	138.1	125.8	93.7	102.48	95.365	94.328	231.6	172.6	231.6	207.641
P25789	PSMA4	1.04588	0.962585	0.881739	0.920362	0.843062	0.912372	118.8	191.2	165.6	139.7	118.8	124.25	114.355	104.751	282.7	214.4	282.7	257.928	33.65	34.61	34.3	36.23	39.39	41.76
P49720	PSMB3	1.01853	1.03545	1.00717	1.01661	0.988848	0.997133	185.6	290.9	278.3	249.3	185.6	189.04	192.18	186.931	599.5	496.9	599.5	597.781	43.25	41.92	43.21	45.42	36.57	39.76
A4D2P0	RAC1	1.0706	0.967074	0.922203	0.903301	0.861389	1.02371	227.5	374.8	318.6	279.8	227.5	243.561	220.009	209.801	694.4	590.9	694.4	710.865	83.45	81.52	80.57	79.25	85.02	84.61
A5PLN4	SF4	1.07817	1.05631	1.07499	0.979729	0.997056	0.916738	92.7	153.8	141.8	132.9	92.7	99.946	97.92	99.6518	303.4	231.2	303.4	278.138	69.58	59.3	59.02	62.5	62.04	73.89
A0A068F7M9	FHOD1	1.14726	1.20207	1.30525	1.04778	1.13772	1.07077	8.1	14.3	14.1	14.1	8.1	9.29277	9.73676	10.5725	28.2	25.1	28.2	30.1958	22.42	32.71	14.94	36.45	33.35	32.89
P62269	RPS18	1.09029	1.06706	1.07356	0.978694	0.984652	0.994621	126	211.4	194.7	180.4	126	137.377	134.45	135.268	401.2	331.7	401.2	399.042	49.55	48.39	51.74	43.7	47.92	56.53
P30050	RPL12	1.01776	1.14553	1.09808	1.12554	1.07892	0.94166	111.1	174	184.3	162.7	111.1	113.073	127.268	121.997	346.6	271.3	346.6	326.379	65.51	65.61	69.4	71.31	65.51	64.6
M0R210	RPS16	1.00427	1.03012	0.991662	1.02575	0.987446	1.03288	339.2	524.2	506	448.6	339.2	340.648	349.418	336.372	1298.9	1115.2	1298.9	1341.61	71.85	71.37	66.61	65.74	74.15	73.21
Q5NKV8	ICAM1	1.0548	0.911662	1.10812	0.864302	1.05055	1.05703	40.6	65.9	53.6	60	40.6	42.8247	37.0135	44.9895	130.2	114.4	130.2	137.626	70.33	77.83	80.5	76.04	82.03	81.79
Q6AHZ7	DKFZp686A111	1.03079	1.19854	1.39623	1.16274	1.35452	1.18021	8.7	13.8	15.1	16.2	8.7	8.96784	10.4273	12.1472	21.1	20.7	21.1	24.9025	3.25	24.24	29.39	22.78	19.92	15.26
U3KPX3	CSNK1A1	1.06064	1.04059	1.06336	0.981096	1.00256	1.14889	101.4	165.5	152.8	143.8	101.4	107.549	105.516	107.825	306.7	292.9	306.7	352.365
Q13442	PDAP1	0.918264	0.898919	0.872506	0.978933	0.950169	1.05089	223.7	316.1	291.2	260.3	223.7	205.416	201.088	195.18	660.3	576.8	660.3	693.902	46.82	42.99	39.89	40.55	38.06	37.83
Q7Z2T5	TRMT1L	1.1565	1.13921	1.004	0.98505	0.868138	0.99796	17.7	31.5	29.2	23.7	17.7	20.4701	20.1641	17.7709	52.8	43.8	52.8	52.6923	111.36	97.53	87.29	105.07	84.16	84.44
Q9BVI4	NOC4L	1.20412	1.02801	1.08572	0.853745	0.901669	0.820539	44.2	81.9	65.8	64	44.2	53.2222	45.4382	47.9888	147.2	100.4	147.2	120.783	95.27	89.79	91.94	92.16	93.22	95.53
C9JPV8	AP2M1	0.973282	0.902602	1.03572	0.92738	1.06415	1.04946	87.6	131.2	114.5	121	87.6	85.2595	79.068	90.7289	274.2	239.2	274.2	287.763	90.3	94.26	94.16	91.73	92.7	88.29
O75822	EIF3J	1.01615	1.1368	1.06638	1.11874	1.04943	1.11344	42.4	66.3	69.8	60.3	42.4	43.0846	48.2004	45.2145	143.7	133	143.7	160.002	90.46	85.66	95.17	87.66	99.72	94.44
A0A024R3R5	LBR	0.988152	1.47679	1.45472	1.4945	1.47216	0.958086	53.4	81.2	114.2	103.6	53.4	52.7673	78.8608	77.6819	250	199.1	250	239.521	61.07	63.11	59.78	60.51	55.73	54.62
Q96FV9	THOC1	1.2745	1.16698	1.32818	0.915634	1.04212	1.06703	25.8	50.6	43.6	45.7	25.8	32.8821	30.108	34.267	92	81.6	92	98.1665	134.28	121.49	125.06	126.6	120.03	117.57
Q9H3P7	ACBD3	1.16877	1.16862	1.18654	0.999877	1.0152	1.10928	27.3	49.1	46.2	43.2	27.3	31.9073	31.9034	32.3925	92.4	85.2	92.4	102.497	87.22	73.42	79.38	87.33	75.34	74.97
P61081	UBE2M	0.943601	0.914014	0.862393	0.968644	0.913938	0.956695	119.9	174.1	158.7	137.9	119.9	113.138	109.59	103.401	454.2	361.2	454.2	434.531	108.87	109.11	109.48	104.71	107.89	107.18
Q13217	DNAJC3	1.22297	1.30437	1.32261	1.06656	1.08147	0.936658	14.4	27.1	27.2	25.4	14.4	17.6108	18.783	19.0456	82.2	64	82.2	76.9933	109.13	105.02	104.41	107.75	99.35	105.63
Q13617	CUL2	0.98848	1.01116	0.978668	1.02295	0.990074	1.06827	61.6	93.7	90.2	80.4	61.6	60.8904	62.2876	60.286	197.3	175.2	197.3	210.769	23.12	16.11	15.97	8.26	14.58	36.8
Q8WUX9	CHMP7	0.884324	0.914801	0.974	1.03446	1.10141	1.04854	19.4	26.4	25.7	25.2	19.4	17.1559	17.7471	18.8956	62.3	54.3	62.3	65.324	25.42	47.48	21.76	22.18	31.51	29.4
Q14739	LBR	1.19138	1.02144	1.07787	0.857357	0.904727	0.930758	4.8	8.8	7.1	6.9	4.8	5.71863	4.90291	5.17379	19	14.7	19	17.6844
Q5BKZ2	KPNA1	1.08307	1.00769	0.944224	0.9304	0.871801	0.98034	13.5	22.5	19.7	17	13.5	14.6215	13.6038	12.747	44.3	36.1	44.3	43.429	57.33	49.5	58.65	68.52	57.82	60.25
F8W8I6	TIA1	1.01308	0.975515	0.995401	0.962925	0.982554	1.00049	45.8	71.4	64.7	60.8	45.8	46.3988	44.6786	45.5894	138.4	115.1	138.4	138.468	86.85	86.11	89.66	88.06	82.75	86.2
A0A7P0TA15	PPIL2	1.07393	1.17707	1.20508	1.09604	1.12212	1.04276	30.8	50.9	52.5	49.5	30.8	33.077	36.2539	37.1163	115.6	100.2	115.6	120.543	90.92	92.06	89.8	84.54	85.54	85.88
P11172	UMPS	1.09184	1.06842	1.04311	0.978555	0.95537	1.01403	51.9	87.2	80.3	72.2	51.9	56.6664	55.4512	54.1374	165.5	139.5	165.5	167.821	40.15	45.5	43.92	42.82	41.48	40.71
Q9BPX5	ARPC5L	0.784835	0.900717	0.807783	1.14765	1.02924	0.96741	20.7	25	27	22.3	20.7	16.2461	18.6449	16.7211	77.1	62	77.1	74.5873	62.66	71.97	59.17	58.6	53.73	54.48
O00233	PSMD9	0.875972	0.898182	0.968946	1.02535	1.10614	0.840627	59.2	79.8	77	76.5	59.2	51.8575	53.1724	57.3616	113.2	79.1	113.2	95.1589	86.18	87.96	90.31	85.55	102.2	110.93
O95218	ZRANB2	0.995315	0.909551	0.887282	0.913832	0.891458	0.985269	109.1	167.1	143.7	129.1	109.1	108.589	99.232	96.8024	256.9	210.4	256.9	253.116	33.27	29.84	37.58	36.73	36.45	38.52
Q96C36	PYCR2	0.936508	0.958525	0.892827	1.02351	0.953357	1.02307	60.3	86.9	83.7	71.8	60.3	56.4714	57.799	53.8375	131.7	112	131.7	134.738	65.54	64.19	74.33	81.59	103.42	105.28
O75351	VPS4B	0.98128	1.20666	1.13586	1.22968	1.15753	1.03806	124.7	188.3	217.9	188.9	124.7	122.366	150.471	141.642	545.5	470.7	545.5	566.262	54.66	52.31	45.79	47.84	53.78	55.84
Q15007	WTAP	0.990152	0.900216	0.971222	0.909169	0.980882	1.09433	35.9	54.7	46.8	46.5	35.9	35.5465	32.3177	34.8669	97.4	88.6	97.4	106.588	17.53	24.76	7.38	28.76	16.5	9.64
Q02338	BDH1	1.10748	1.03339	1.03233	0.933103	0.932143	0.939277	28.4	48.4	42.5	39.1	28.4	31.4524	29.3484	29.3182	96.7	75.5	96.7	90.8281	46.17	45.97	49.52	38.56	44.2	42.13
F5H365	SEC23A	0.994412	1.0567	1.08114	1.06264	1.08722	1.13524	21.5	32.9	32.9	31	21.5	21.3799	22.7191	23.2446	71	67	71	80.6024	63.38	52.46	46.46	46.71	62.5	38.61
Q14966	ZNF638	1.01681	0.997912	1.03946	0.981411	1.02227	1.04362	51	79.8	73.7	70.7	51	51.8575	50.8935	53.0126	168.3	146	168.3	175.641	94.55	97.61	97.69	95.59	83.62	83.62
Q96KB5	PBK	1.09529	1.15957	1.1238	1.05869	1.02603	0.948338	79.8	134.5	134	119.6	79.8	87.404	92.5337	89.6791	304.2	239.8	304.2	288.484	48.86	43.18	50.5	46.19	54.53	57.41
Q9BY11	PACSIN1	0.947731	0.926876	0.778076	0.977995	0.820988	1.02216	63.7	92.9	85.5	66.1	63.7	60.3705	59.042	49.5634	164.3	139.6	164.3	167.942	91.75	95.28	91.25	100.69	88.75	84.45
P11216	PYGB	1.10191	1.20096	1.11659	1.08989	1.01332	1.08294	18.4	31.2	32	27.4	18.4	20.2751	22.0976	20.5452	55.1	49.6	55.1	59.6698	93.59	86.29	82.8	85.1	95.03	93.41
Q5SRE5	NUP188	1.15281	1.10677	1.02459	0.960069	0.88878	1.07512	29.2	51.8	46.8	39.9	29.2	33.6619	32.3177	29.918	99.7	89.1	99.7	107.189	92.65	82.06	88.11	91.78	86.72	86.35
P04181	OAT	1.01255	1.0733	1.14218	1.06	1.12802	1.07266	25.8	40.2	40.1	39.3	25.8	26.1237	27.6911	29.4681	84.9	75.7	84.9	91.0687	106.17	114.88	116.84	110.92	119.95	117.22
O75436	VPS26A	1.00844	0.966054	0.930483	0.957973	0.922698	1.04361	38.6	59.9	54	47.9	38.6	38.9256	37.2897	35.9166	113.2	98.2	113.2	118.137	110.21	110.41	111.35	115.13	104.19	106.45
Q6PJJ2	RRP1	1.0659	1.22109	1.32134	1.1456	1.23964	0.759803	16.4	26.9	29	28.9	16.4	17.4808	20.026	21.6699	55.1	34.8	55.1	41.8651	67.35	77.71	78.22	78.83	72.22	69.38
O60502	OGA	1.00884	1.12117	0.975896	1.11135	0.967345	0.975382	53.4	82.9	86.7	69.5	53.4	53.8721	59.8707	52.1129	163.3	132.4	163.3	159.28	71.68	67.47	68.17	63.33	62.31	68.63
O94973	AP2A2	1.04246	1.18508	1.12864	1.13682	1.08268	1.07394	38.4	61.6	65.9	57.8	38.4	40.0304	45.5072	43.3399	212.5	189.7	212.5	228.213
A0A7P0TAE3	AKAP8L	1.15972	1.04569	1.20796	0.901674	1.0416	0.984609	45.5	81.2	68.9	73.3	45.5	52.7673	47.5789	54.9622	171.3	140.2	171.3	168.663	25.68	27.87	30.81	30.76	29.01	33.3
A0A5H1ZRP4	NELFB	1.09964	1.131	1.00781	1.02852	0.916498	0.871119	49.7	84.1	81.4	66.8	49.7	54.6519	56.2108	50.0883	120.7	87.4	120.7	105.144	73.1	71.92	72.02	73.72	90.09	94.5
B7ZC38	SH3GLB2	1.00048	0.867535	1.00336	0.867119	1.00288	1.10751	111.2	171.2	139.7	148.8	111.2	111.253	96.4698	111.574	333.8	307.3	333.8	369.688	84.04	81.29	85.62	78.49	79.53	78.18
Q96JB5	CDK5RAP3	0.970482	0.954546	0.859969	0.983579	0.886125	1.08472	53.1	79.3	73.4	60.9	53.1	51.5326	50.6864	45.6644	138.3	124.7	138.3	150.017	52.1	47.44	48.11	56.61	47.74	51.03
Q9BW92	TARS2	1.04057	1.06467	0.987112	1.02316	0.948624	0.999802	79	126.5	121.8	104	79	82.2052	84.109	77.9818	265.8	220.9	265.8	265.747	36.59	41.28	45.99	42.18	52.29	41.49
P40429	RPL13A	1.06232	1.03284	1.00031	0.972252	0.941628	0.947988	416.4	680.7	622.8	555.5	416.4	442.349	430.075	416.528	1327.4	1046	1327.4	1258.36	73.54	73.33	66.98	69.44	64.02	64.61
P23919	DTYMK	1.02633	0.96826	0.84803	0.943417	0.826272	1.09276	64.9	102.5	91	73.4	64.9	66.609	62.8401	55.0372	219.3	199.2	219.3	239.642	80.98	75.6	79.97	88.2	64.49	58.64
A0A024RDB2	G3BP2	0.984334	1.00178	0.959123	1.01773	0.974388	0.960776	78.1	118.3	113.3	99.9	78.1	76.8765	78.2393	74.9075	220	175.7	220	211.371	100.61	90.85	90.89	94.58	73.27	72.73
Q05CP8	CCDC6	0.95335	0.975402	0.976477	1.02313	1.02426	1.04997	88	129.1	124.3	114.6	88	83.8948	85.8354	85.93	253.1	220.9	253.1	265.747	88.93	92.53	88.53	89.88	81	80.54
A0A8Q3WLP2	NUP54	1.04434	1.0686	0.971628	1.02323	0.930375	1.08389	45.3	72.8	70.1	58.7	45.3	47.3086	48.4076	44.0147	133.3	120.1	133.3	144.483	62.18	59.81	62.89	69.51	63.82	63.83
P67870	CSNK2B	0.865052	0.916997	0.934847	1.06005	1.08068	1.19884	30.8	41	40.9	38.4	30.8	26.6436	28.2435	28.7933	86.4	86.1	86.4	103.58	45.39	46.37	41.85	42.79	35.72	32.55
Q9NW64	RBM22	1.01654	1.12954	0.964061	1.11116	0.948374	1.01364	28	43.8	45.8	36	28	28.4632	31.6272	26.9937	88.3	74.4	88.3	89.5047	12.8	22.16	22.03	26.67	23.86	22.14
P23786	CPT2	1.09639	1.3294	1.32523	1.21252	1.20871	0.97415	37.4	63.1	72	66.1	37.4	41.0051	49.7196	49.5634	166.1	134.5	166.1	161.806	87.75	85.09	79.25	80.65	87.36	89.07
Q9NUJ1	ABHD10	0.987763	0.860886	0.834805	0.871551	0.845148	0.926952	90	136.8	112.2	100.2	90	88.8986	77.4797	75.1325	226.6	174.6	226.6	210.047	11.95	20.56	20.81	26.69	27.94	27.67
Q96JH7	VCPIP1	0.961479	0.924156	1.0676	0.961182	1.11037	1.06231	26.9	39.8	36	38.3	26.9	25.8638	24.8598	28.7183	112	98.9	112	118.979	110.32	112.84	102.56	99.18	93.64	94.51
Q9NVI1	FANCI	0.904595	0.906144	0.92408	1.00171	1.02154	0.93986	42.6	59.3	55.9	52.5	42.6	38.5357	38.6017	39.3658	124.8	97.5	124.8	117.295	75.76	82.02	74.16	70.07	74.8	76.71
Q9NR50	EIF2B3	1.02118	1.06542	1.13545	1.04332	1.1119	1.05538	24.5	38.5	37.8	37.1	24.5	25.019	26.1028	27.8185	66	57.9	66	69.6549	97.01	94.22	96.49	91.42	93.27	91.87
Q9UNN5	FAF1	0.771001	0.815953	0.822448	1.0583	1.06673	1.29082	41.3	49	48.8	45.3	41.3	31.8423	33.6988	33.9671	105.5	113.2	105.5	136.182	86.86	96.44	97.96	93.12	98.88	87.52
C9J4J4	MEF2B	1.11424	1.02151	1.15308	0.916773	1.03486	1.08512	82	140.6	121.3	126.1	82	91.368	83.7637	94.553	285.7	257.7	285.7	310.018
Q92882	OSTF1	0.979448	1.17214	1.06964	1.19674	1.09208	1.02681	34.7	52.3	58.9	49.5	34.7	33.9868	40.6734	37.1163	126.3	107.8	126.3	129.686	74.65	80.31	69.73	74.39	71.43	72.43
A0A5F9ZHN7	SACM1L	1.04954	0.833572	0.939635	0.794227	0.895284	1.07027	47.8	77.2	57.7	59.9	47.8	50.1679	39.8447	44.9145	159.5	141.9	159.5	170.709	76.02	82.14	82.49	82.43	80.85	81.9
O14745	NHERF1	0.977304	0.922532	0.946069	0.943956	0.968039	0.915155	25.6	38.5	34.2	32.3	25.6	25.019	23.6168	24.2194	84	63.9	84	76.873	124.74	124.88	124.62	126.61	125.23	128.28
Q5VTR2	RNF20	0.858335	0.879013	0.885731	1.02409	1.03192	0.95296	48	63.4	61.1	56.7	48	41.2001	42.1926	42.5151	132.3	104.8	132.3	126.077
Q9H2U2	PPA2	1.17529	1.0082	1.16973	0.857834	0.995268	1.10136	35	63.3	51.1	54.6	35	41.1351	35.2871	40.9405	127.8	117	127.8	140.753	88.34	76.09	77.06	84.48	76.37	80.65
Q6FHU0	PSMB8	0.976801	1.00771	0.955675	1.03165	0.978373	1.00161	95.8	144	139.8	122.1	95.8	93.5775	96.5389	91.5537	265.2	220.8	265.2	265.627	67.08	63.27	62.75	63.95	62.73	62.74
P07741	APRT	1.03875	1.06249	1.0871	1.02286	1.04655	0.886436	51.8	82.8	79.7	75.1	51.8	53.8071	55.0368	56.3119	115.9	85.4	115.9	102.738	88.43	82.52	85.32	86.17	89.46	93.7
Q13724	MOGS	1.08895	0.997808	1.10834	0.9163	1.0178	1.21778	66.3	111.1	95.8	98	66.3	72.1976	66.1547	73.4829	236.4	239.3	236.4	287.883	64.88	61.88	65.33	59.56	59.51	72.85
A8CG34	POM121C	1.16515	0.981876	1.15989	0.842704	0.995482	0.971809	25.6	45.9	36.4	39.6	25.6	29.8278	25.136	29.6931	99.9	80.7	99.9	97.0838	74.14	65.53	71.93	56.81	56.94	68.27
A0A024R0F6	TRIM33	0.85408	1.05753	0.951207	1.23821	1.11372	0.953265	17.5	23	26.8	22.2	17.5	14.9464	18.5067	16.6461	63.1	50	63.1	60.151	46.11	52.06	41.42	50.29	42.84	50.24
Q9UKL0	RCOR1	1.04576	0.976547	0.9889	0.933813	0.945625	1.06266	179.4	288.7	253.7	236.6	179.4	187.61	175.193	177.409	541.7	478.5	541.7	575.645	64.34	60.24	64.99	63.95	52.93	50.74
O15400	STX7	1.07163	1.0034	1.12562	0.936333	1.05038	1.07843	85.2	140.5	123.8	127.9	85.2	91.3031	85.4901	95.9026	291.6	261.4	291.6	314.47	34.45	33.65	32.61	26.49	18.29	18.15
Q9NRZ9	HELLS	1.13544	1.11803	0.865183	0.984669	0.761979	0.848513	27.3	47.7	44.2	31.5	27.3	30.9975	30.5223	23.6195	94	66.3	94	79.7603	115.33	105.17	106.77	116.92	97.93	95.39
P54709	ATP1B3	1.06578	0.961986	0.986969	0.90261	0.92605	0.97814	66.4	108.9	92.5	87.4	66.4	70.768	63.8759	65.5347	263.2	214	263.2	257.446	34.69	34.42	37.41	29.35	36.11	36.04
Q7L591	DOK3	0.978879	0.932388	1.02191	0.952506	1.04396	1.00673	23.7	35.7	32	32.3	23.7	23.1994	22.0976	24.2194	61.9	51.8	61.9	62.3165	64.62	69.9	60.32	53.77	55.92	48.12
P46734	MAP2K3	0.877882	0.951082	0.914087	1.08338	1.04124	1.00744	49.3	66.6	67.9	60.1	49.3	43.2796	46.8883	45.0645	130.4	109.2	130.4	131.37	78.04	82.87	76.44	79.05	81.53	80.23
B7ZKT9	KIAA1033	1.39252	1.34587	1.16299	0.966496	0.835171	1.19362	9.8	21	19.1	15.2	9.8	13.6467	13.1895	11.3973	38.4	38.1	38.4	45.8351	95.87	84.1	92.89	104.34	73.85	90.33
P62829	RPL23	1.08384	0.98448	0.998432	0.908322	0.921194	0.972686	336.9	561.9	480.3	448.6	336.9	365.147	331.671	336.372	974.6	788	974.6	947.98	43.79	46.38	47.33	46.1	54.71	52.92
P00374	DHFR	0.996326	0.998444	0.99904	1.00213	1.00272	0.981179	171.8	263.4	248.4	228.9	171.8	171.169	171.533	171.635	450.1	367.1	450.1	441.629	40.52	40.72	40.13	38.49	41.44	41.45
X6RM59	NT5C3A	0.996893	0.966523	0.991704	0.969535	0.994795	1.08154	55.8	85.6	78.1	73.8	55.8	55.6266	53.932	55.3371	184.2	165.6	184.2	199.22	104.21	103.38	103.48	103.35	97.05	92.15
P51648	ALDH3A2	1.05689	0.851425	0.823984	0.805596	0.779631	0.844653	45.5	74	56.1	50	45.5	48.0884	38.7399	37.4913	123.2	86.5	123.2	104.061	47.87	42.24	45.34	49.41	49.89	51.96
H0YJV7	YY1	0.935316	1.03811	1.09743	1.1099	1.17332	0.963077	45.3	65.2	68.1	66.3	45.3	42.3698	47.0265	49.7134	218.6	175	218.6	210.529	73.05	93.36	96.18	86.91	105.56	102.22
A0A024RBE8	SLC25A3	0.849351	0.874023	0.889829	1.02905	1.04766	1.02368	191.2	249.9	242	226.9	191.2	162.396	167.113	170.135	436.7	371.6	436.7	447.042	52.03	55.11	46.53	43.01	46.09	45.15
Q96D46	NMD3	1.05448	0.978548	0.97232	0.927993	0.922087	1.04097	85.6	138.9	121.3	111	85.6	90.2633	83.7637	83.2306	243.5	210.7	243.5	253.476	70.97	69.18	70.07	70.42	72.49	70.08
O15160	POLR1C	0.982322	0.998147	0.959079	1.01611	0.976339	1.23149	55.9	84.5	80.8	71.5	55.9	54.9118	55.7964	53.6125	152.1	155.7	152.1	187.31	54.68	44.35	47.19	51.8	56.72	58.98
Q96HY7	DHTKD1	1.04379	1.0555	1.11308	1.01122	1.06638	0.955596	38.6	62	59	57.3	38.6	40.2903	40.7425	42.965	151.7	120.5	151.7	144.964	56.53	57.85	64.31	57.78	56.21	57.16
Q9BTE6	AARSD1	1.16	1.13586	1.1843	0.979187	1.02095	0.990723	10.7	19.1	17.6	16.9	10.7	12.412	12.1537	12.672	40.8	33.6	40.8	40.4215	142.95	142.26	139.13	135.79	138.44	143.68
A0A8Q3WKR8	IDI1	1.09857	1.09122	1.19591	0.99331	1.08861	0.888842	149.6	252.9	236.4	238.6	149.6	164.345	163.246	178.908	542.2	400.6	542.2	481.93	61.93	58.45	58.63	56.32	58.95	61.72
A0A0S2Z4B5	PPP3CA	1.0142	1.07605	1.03192	1.06099	1.01747	1.11429	41.2	64.3	64.2	56.7	41.2	41.785	44.3333	42.5151	141	130.6	141	157.114	62.75	56.34	55.17	56.64	65.64	66.9
P62750	RPL23A	1.00574	0.969696	0.94936	0.964163	0.943943	1.00162	226.6	350.7	318.2	286.9	226.6	227.9	219.733	215.125	673.2	560.5	673.2	674.293	93.73	95.59	98.27	100.11	97.78	96.98
F5H6I7	ATL3	1.07301	1.13582	1.04347	1.05854	0.972471	0.984752	109.8	181.3	180.6	152.8	109.8	117.817	124.713	114.573	378.1	309.5	378.1	372.335	33.31	39.78	36.3	30.71	43.07	42.52
Q9NUQ8	ABCF3	0.989461	1.00864	1.05001	1.01939	1.06119	1.10261	59.7	90.9	87.2	83.6	59.7	59.0708	60.216	62.6854	192.9	176.8	192.9	212.694	53.2	59.36	53.03	56.1	58.55	53.07
Q8WXX5	DNAJC9	0.902674	0.964612	0.90682	1.06862	1.00459	1.03838	64	88.9	89.4	77.4	64	57.7711	61.7352	58.0365	183.4	158.3	183.4	190.438	114.68	115	112.91	111.33	122.56	123.88
E7EVX8	PRPF31	0.918912	0.940345	1.07038	1.02332	1.16483	0.985204	66.9	94.6	91.1	95.5	66.9	61.4752	62.9091	71.6083	143.6	117.6	143.6	141.475	30.7	37.89	29.47	31.65	39.88	40.43
Q16186	ADRM1	0.822569	0.81843	0.96056	0.994968	1.16776	1.01449	45.9	58.1	54.4	58.8	45.9	37.7559	37.5659	44.0897	128.9	108.7	128.9	130.768	65.1	77.09	84.14	73.69	74.14	82.61
Q9UN37	VPS4A	0.970738	1.03368	0.906297	1.06484	0.933617	1.01052	96.8	144.6	144.9	117	96.8	93.9674	100.061	87.7296	275.6	231.5	275.6	278.499	62.56	50.91	44.39	63.62	55.65	56.98
P60900	PSMA6	1.08044	1.08446	1.06997	1.00373	0.990311	1.01921	115	191.2	180.6	164.1	115	124.25	124.713	123.046	402.5	341	402.5	410.23	43.55	39.55	42.71	46.15	42.11	45.95
J3KPT4	TRABD	1.13776	0.973562	1.15301	0.855684	1.0134	0.912757	30.5	53.4	43	46.9	30.5	34.7017	29.6937	35.1668	103.2	78.3	103.2	94.1965	90.75	77.75	84.52	80.67	76.21	74.15
P37108	SRP14	0.900414	0.978798	0.979952	1.08705	1.08833	1.1205	166.5	230.7	236	217.6	166.5	149.919	162.97	163.162	478.2	445.4	478.2	535.825	37.89	14.03	24.07	19.28	4.6	14.03
A0A8I5KRK1	RAB3GAP2	0.967852	1.17173	1.12075	1.21065	1.15798	1.17212	18.8	28	31.9	28.1	18.8	18.1956	22.0285	21.0701	62.3	60.7	62.3	73.0234	48.56	43.5	34.56	38.9	42.54	60.8
P41223	BUD31	1.02182	1.20965	1.15835	1.18382	1.13361	0.934544	14.5	22.8	25.4	22.4	14.5	14.8164	17.54	16.7961	58.7	45.6	58.7	54.8577	11.18	5.58	8.61	6.94	8.06	4.8
B0QZ18	CPNE1	1.0675	1.06764	1.0784	1.00013	1.01021	1.04077	44.5	73.1	68.8	64	44.5	47.5036	47.5098	47.9888	143.1	123.8	143.1	148.934	32.3	15.29	16.73	20.77	25.52	24.19
Q92879	CELF1	1.08772	1.00767	1.1891	0.926404	1.0932	0.889718	46.6	78	68	73.9	46.6	50.6878	46.9574	55.4121	158.2	117	158.2	140.753	80.14	76.07	85.26	75.3	65.7	71.17
Q02978	SLC25A11	0.974042	0.908942	0.871734	0.933165	0.894966	0.997268	44.9	67.3	59.1	52.2	44.9	43.7345	40.8115	39.1409	114.6	95	114.6	114.287	92.24	97.73	93.86	101.77	105.5	104.24
P09110	ACAA1	1.40258	1.54223	1.44341	1.09957	1.02911	0.897948	12	25.9	26.8	23.1	12	16.831	18.5067	17.321	62.7	46.8	62.7	56.3014	101.28	65.36	81.5	93.82	88.74	89.59
P09417	QDPR	1.09874	1.10212	0.972342	1.00308	0.884962	0.912383	40.1	67.8	64	52	40.1	44.0594	44.1952	38.9909	130.8	99.2	130.8	119.34	72.16	83.07	79.95	79.14	86.82	78.26
P49903	SEPHS1	0.9868	1.019	0.979304	1.03263	0.992404	1.02532	51.3	77.9	75.7	67	51.3	50.6228	52.2746	50.2383	161.8	137.9	161.8	165.897	86.11	86.36	82.1	86.17	87.48	90.61
O00743	PPP6C	1.05338	1.04622	1.06673	0.993204	1.01267	1.02496	96.3	156.1	145.9	137	96.3	101.441	100.751	102.726	324.3	276.3	324.3	332.395	43.77	45.14	42.53	43.59	47.4	45.69
Q96EE3	SEH1L	0.899202	0.918592	0.887584	1.02156	0.987079	1.02865	43	59.5	57.2	50.9	43	38.6657	39.4995	38.1661	116.6	99.7	116.6	119.941	65.76	72.65	63.48	67.48	63.78	67.72
Q5HYL4	DKFZp686E1893	0.867611	0.903592	0.861501	1.04147	0.992959	1.0793	18.8	25.1	24.6	21.6	18.8	16.3111	16.9875	16.1962	45.7	41	45.7	49.3238
Q92665	MRPS31	0.970004	0.931892	0.97976	0.96071	1.01006	1.00752	88.7	132.4	119.7	115.9	88.7	86.0393	82.6588	86.9047	244.3	204.6	244.3	246.138	23.56	23.24	21.37	28.15	18.09	22.24
Q71UM5	RPS27L	0.976635	0.934541	1.06097	0.956899	1.08635	1.07925	121.7	182.9	164.7	172.2	121.7	118.856	113.734	129.12	367.4	329.6	367.4	396.516
A0A2R8Y595	CTCF	0.987307	1.07338	1.10764	1.08718	1.12188	0.95681	28.5	43.3	44.3	42.1	28.5	28.1382	30.5914	31.5676	98.7	78.5	98.7	94.4371	145.8	135.97	132.11	128.47	138.62	138.95
I3L0X5	SPAG7	0.89674	0.931114	0.964544	1.03833	1.07561	1.01488	88.7	122.4	119.6	114.1	88.7	79.5409	82.5898	85.5551	223.8	188.8	223.8	227.13	87.19	76.78	81.63	83	84.61	93.73
Q5IRN2	DAZAP1/MEF2D	0.945606	1.00263	0.857973	1.0603	0.907326	1.02677	31.2	45.4	45.3	35.7	31.2	29.5029	31.2819	26.7688	105.8	90.3	105.8	108.633	70.93	71.36	68.54	63.73	65.25	62.95
A0A2R8Y880	RBBP6	0.998666	1.00356	0.986848	1.0049	0.988165	1.05984	50.3	77.3	73.1	66.2	50.3	50.2329	50.4792	49.6384	154.6	136.2	154.6	163.851	11.63	15.63	4.93	13.71	6.9	7.42
P61758	VBP1	0.855058	1.13617	1.28946	1.32876	1.50804	0.907789	87.4	115	143.8	150.3	87.4	74.732	99.3011	112.699	119.8	90.4	119.8	108.753	43.41	39.6	47.08	50.52	72.79	80.13
O75937	DNAJC8	1.08259	1.09484	1.16344	1.01131	1.07468	1.00034	180.2	300.2	285.7	279.6	180.2	195.083	197.29	209.651	644.6	536	644.6	644.819	60.9	59.08	59.14	53.52	46.41	46.8
O43815	STRN	0.973575	1.07756	1.04097	1.10681	1.06922	0.942091	27.3	40.9	42.6	37.9	27.3	26.5786	29.4174	28.4184	87.6	68.6	87.6	82.5272	88.34	92.71	83.26	88.53	90.09	92.52
L0R849	EDARADD	1.24955	0.684156	0.326313	0.547524	0.261145	0.215003	32.4	62.3	32.1	14.1	32.4	40.4853	22.1667	10.5725	217.1	38.8	217.1	46.6772
Q9Y385	UBE2J1	1.06889	0.968688	1.03696	0.906256	0.970129	1.04863	50.4	82.9	70.7	69.7	50.4	53.8721	48.8219	52.2628	138.7	120.9	138.7	145.445	60.59	52.62	62.41	59.55	50.7	51.76
Q6FHF7	RABGGTA	1.2347	1.23237	1.22279	0.998107	0.990353	1.02928	39	74.1	69.6	63.6	39	48.1534	48.0623	47.6889	155.1	132.7	155.1	159.641	66.35	57.82	59.7	53.66	57.67	54.8
P80303	NUCB2	0.860519	0.906625	0.897372	1.05358	1.04283	0.959952	62	82.1	81.4	74.2	62	53.3522	56.2108	55.637	107.4	85.7	107.4	103.099	53.1	53.99	53.72	62.41	67.57	68.14
Q92733	PRCC	0.931987	0.920271	0.966107	0.987429	1.03661	1.11099	99.5	142.7	132.6	128.2	99.5	92.7327	91.5669	96.1276	288.9	266.8	288.9	320.966	63.04	52.57	56.84	56.02	50.15	55.75
Q9Y2S7	POLDIP2	1.06815	1.09573	1.02989	1.02582	0.96418	1.02239	75.5	124.1	119.8	103.7	75.5	80.6456	82.7279	77.7569	233.1	198.1	233.1	238.318	42.14	45.74	42.5	45.17	43.53	43.97
P68036	UBE2L3	0.769718	0.769513	0.809682	0.999733	1.05192	0.917509	92.7	109.8	103.3	100.1	92.7	71.3528	71.3338	75.0575	124.3	94.8	124.3	114.046	87.95	86.71	82.33	83.39	109.13	105.96
P51665	PSMD7	0.908384	0.870242	0.922366	0.958011	1.01539	1.24062	46.5	65	58.6	57.2	46.5	42.2398	40.4662	42.89	108.8	112.2	108.8	134.979	108.93	106.19	106.63	99.12	99.62	102.92
M0R0P8	MYO9B	0.949454	0.906827	0.978707	0.955104	1.03081	1.11082	62.9	91.9	82.6	82.1	62.9	59.7206	57.0394	61.5607	190.5	175.9	190.5	211.611	58.84	56.15	56.64	63.89	63.89	60.43
Q9Y6W5	WASF2	1.00166	1.06202	1.10405	1.06026	1.10223	1.03323	29	44.7	44.6	42.7	29	29.048	30.7985	32.0175	116.2	99.8	116.2	120.061	85.97	77.08	66.21	72.52	63.34	71.13
Q8WYP5	AHCTF1	0.988581	1.01353	1.04503	1.02524	1.0571	1.00211	63.5	96.6	93.2	88.5	63.5	62.7749	64.3593	66.3595	199.4	166.1	199.4	199.822	89.21	96.11	88.91	93.86	97.94	95.85
Q9HAU5	UPF2	0.854312	0.755087	0.784864	0.883855	0.918709	1.13928	32.1	42.2	35.1	33.6	32.1	27.4234	24.2383	25.1941	60.4	57.2	60.4	68.8128	52.72	59.37	58.93	57.96	71.49	70.79
O75608	LYPLA1	0.958711	1.07888	0.959776	1.12535	1.00111	0.99868	42.5	62.7	66.4	54.4	42.5	40.7452	45.8525	40.7905	167.2	138.8	167.2	166.979	66.97	75.9	66.44	71.1	67.35	76.58
P36543	ATP6V1E1	0.841936	0.933763	0.958896	1.10907	1.13892	1.1462	47.7	61.8	64.5	61	47.7	40.1603	44.5405	45.7393	110.1	104.9	110.1	126.197	70.67	75.15	70.45	69.41	76.49	71.44
B1AXG1	RPS6KA3	1.15472	0.998642	0.969005	0.864833	0.839167	1.09628	13	23.1	18.8	16.8	13	15.0114	12.9823	12.5971	41.7	38	41.7	45.7148	108.38	99.51	100.66	107.44	105.55	107.68
O75190	DNAJB6	1.4065	1.47034	1.35571	1.04539	0.963887	0.958845	79.7	172.5	169.7	144.1	79.7	112.098	117.186	108.05	330.1	263.1	330.1	316.515	18.93	22.77	37.3	35.29	62.54	57.2
P49755	TMED10	0.822342	0.812226	0.811596	0.987698	0.986932	1.25412	87.4	110.6	102.8	94.6	87.4	71.8727	70.9885	70.9335	186	193.9	186	233.266	72.66	67.03	68.47	70.14	53.38	46.5
P48556	PSMD8	1.12016	1.11308	1.02031	0.993674	0.910857	0.925347	43.8	75.5	70.6	59.6	43.8	49.0632	48.7528	44.6896	172	132.3	172	159.16	114.16	117.94	114.05	118.62	109.13	110.24
A0A7I2V5R1	NEK9	1.08562	1.12925	0.946838	1.04019	0.872162	1.04952	25.5	42.6	41.7	32.2	25.5	27.6833	28.7959	24.1444	105.8	92.3	105.8	111.039	52.68	53.8	48.22	55.08	49.64	47.11
P24941	CDK2	0.845667	0.833901	0.667813	0.986086	0.789688	0.896713	44.8	58.3	54.1	39.9	44.8	37.8859	37.3588	29.918	130	96.9	130	116.573	108.52	114.09	111.83	113.44	111.13	112.78
P19387	POLR2C	1.19708	1.20976	1.27132	1.01059	1.06202	0.887448	26.6	49	46.6	45.1	26.6	31.8423	32.1796	33.8171	75.1	55.4	75.1	66.6473	102.55	99.44	98.8	92.34	101.77	101.94
P22681	CBL	0.920076	0.929166	0.917608	1.00988	0.997318	1.06931	101	143	135.9	123.6	101	92.9277	93.8457	92.6784	318.5	283.1	318.5	340.575	12.49	1.19	10.79	12.99	3.46	3.45
Q01085	TIAL1	1.11964	1.115	1.15339	0.995857	1.03015	0.860365	31.4	54.1	50.7	48.3	31.4	35.1565	35.0109	36.2166	129.2	92.4	129.2	111.159	108.42	97.13	95.24	90.69	83.85	93.34
Q9ULX3	NOB1	1.03189	1.05972	1.03258	1.02697	1.00066	1.03797	125.7	199.6	192.9	173.1	125.7	129.709	133.207	129.795	355.7	306.9	355.7	369.207	83.48	88.44	90.87	94.14	106.51	108.62
Q7Z7M4	SOD2	0.765814	0.882329	0.879679	1.15215	1.14869	0.952746	94.7	111.6	121	111.1	94.7	72.5226	83.5566	83.3056	226.4	179.3	226.4	215.702	74.57	72.23	72.1	73.42	65.36	69.88
Q9NR28	DIABLO	1.00777	1.00615	1.0398	0.9984	1.03178	1.10663	51.2	79.4	74.6	71	51.2	51.5976	51.515	53.2376	129.8	119.4	129.8	143.641	63.95	58.63	82.06	81.53	94.84	95.22
Q9H3N1	TMX1	1.0103	0.942763	0.871379	0.933147	0.862492	0.981808	51.2	79.6	69.9	59.5	51.2	51.7276	48.2694	44.6146	127.8	104.3	127.8	125.475	83.3	81.16	84.03	86.36	86.72	86.46
Q9GZS3	SKIC8	0.99976	1.02977	0.955243	1.03002	0.955473	1.0891	74.1	114	110.5	94.4	74.1	74.0822	76.3058	70.7835	192.2	174	192.2	209.326	87.06	87.62	88.49	89.63	94.1	92.78
Q8IY37	DHX37	0.829999	0.799944	0.957698	0.96379	1.15385	1.00488	20.2	25.8	23.4	25.8	20.2	16.766	16.1589	19.3455	25.5	21.3	25.5	25.6243	59.93	49.06	58.82	56.56	49.41	45.33
O60885	BRD4	1.0321	1.15261	1.04755	1.11676	1.01496	0.910462	13.6	21.6	22.7	19	13.6	14.0366	15.6755	14.2467	47.7	36.1	47.7	43.429	94.02	93.95	71.78	87.88	87.28	97.36
Q96RU3	FNBP1	0.9143	0.956038	0.953765	1.04565	1.04317	1.0863	48.9	68.8	67.7	62.2	48.9	44.7093	46.7502	46.6391	154.6	139.6	154.6	167.942	87.14	95.57	86.46	88.42	85.53	86.42
Q14011	CIRBP	0.943381	1.00346	0.908524	1.06368	0.963051	1.12984	70.4	102.2	102.3	85.3	70.4	66.414	70.6433	63.9601	205.5	193	205.5	232.183	61.9	60.29	60.49	63.86	58.16	53.45
P84103	SRSF3	0.917904	0.886925	0.885731	0.96625	0.964949	0.97471	32	45.2	41.1	37.8	32	29.3729	28.3816	28.3434	82.2	66.6	82.2	80.1212	25.67	28.65	15.07	26.81	29.87	18.1
Q9HCD5	NCOA5	0.828173	0.96677	1.00093	1.16735	1.2086	1.06935	21.5	27.4	30.1	28.7	21.5	17.8057	20.7856	21.52	44.1	39.2	44.1	47.1584	28.99	40.78	22.57	33.74	36.24	43.21
B4DR61	SEC61A1	1.06349	1.01034	1.12889	0.950027	1.06149	1.00489	54.2	88.7	79.3	81.6	54.2	57.6411	54.7606	61.1857	152.4	127.3	152.4	153.145	75.15	72.4	68.98	70.74	66.28	65.12
B0UZZ8	C6orf11	1.2106	1.22238	1.07032	1.00974	0.884122	0.852201	24.8	46.2	43.9	35.4	24.8	30.0228	30.3151	26.5438	82.3	58.3	82.3	70.1361	94.4	93.8	93.16	91.77	88.76	73.62
P49721	PSMB2	1.0236	0.956492	1.005	0.934441	0.981835	0.97427	138.4	218	191.7	185.5	138.4	141.666	132.378	139.093	462.8	374.8	462.8	450.892	16.09	16.32	17	18.52	12.98	14.28
O43324	EEF1E1	1.05145	1.11486	0.997733	1.0603	0.94891	1.01182	196.6	318.1	317.4	261.6	196.6	206.715	219.181	196.154	739.3	621.8	739.3	748.038	105.54	107.05	102.49	99.7	109.64	108.27
Q9H2J4	PDCL3	1.10647	1.10821	1.08234	1.00158	0.978193	0.988326	78.7	134	126.3	113.6	78.7	87.0791	87.2165	85.1801	230.3	189.2	230.3	227.612	49.01	44.75	41.73	41.39	30.09	30.74
A6NFX8	NUDT5	0.93421	0.860906	0.977746	0.921534	1.0466	1.04185	68.1	97.9	84.9	88.8	68.1	63.6197	58.6277	66.5845	176.9	153.2	176.9	184.303	81.97	81.73	84.28	80.5	86.6	90.41
Q13951	CBFB	0.898277	0.841405	0.804897	0.936687	0.896045	1.01775	53.1	73.4	64.7	57	53.1	47.6985	44.6786	42.74	143.5	121.4	143.5	146.047	57	62.09	61.1	61.52	60.54	59.07
Q9UL25	RAB21	1.34071	1.13562	1.41744	0.847032	1.05724	0.954437	30.1	62.1	49.5	56.9	30.1	40.3553	34.1822	42.6651	117.6	93.3	117.6	112.242	107.7	107	107.17	96.15	93.56	98.91
A0A2R8Y849	RPS24	1.21135	1.06893	1.05402	0.88243	0.87012	0.857991	94.9	176.9	146.9	133.4	94.9	114.957	101.442	100.027	328.1	234	328.1	281.507	78.79	74.71	76.03	74.68	67.29	69.95
O95456	PSMG1	1.00476	0.965708	0.992076	0.961134	0.987378	0.920228	65	100.5	90.9	86	65	65.3093	62.771	64.485	182.5	139.6	182.5	167.942
Q68D27	DKFZp686B20267	0.851324	1.0313	0.972481	1.21141	1.14232	1.09598	22.9	30	34.2	29.7	22.9	19.4953	23.6168	22.2698	79.8	72.7	79.8	87.4596	130.17	131.44	124.51	130.72	122.79	120.23
C9JVE2	DCUN1D1	0.935027	1.09047	1.0681	1.16625	1.14232	1.03506	27.8	40	43.9	39.6	27.8	25.9938	30.3151	29.6931	88.1	75.8	88.1	91.189	111.25	114.43	102.01	109.3	109.82	107.69
Q14019	COTL1	0.895699	0.838554	0.875018	0.9362	0.97691	1.05504	168.9	232.8	205.1	197.1	168.9	151.284	141.632	147.791	369.9	324.4	369.9	390.26	40.97	39.97	40.92	42.91	35.32	37.14
D3DQS4	FNBP4	1.03295	0.96677	0.995846	0.935927	0.964076	1.05536	76.5	121.6	107.1	101.6	76.5	79.021	73.9579	76.1822	265.6	233	265.6	280.304
Q9HB40	SCPEP1	0.900411	1.04015	1.03542	1.1552	1.14994	1.35697	63.8	88.4	96.1	88.1	63.8	57.4462	66.3619	66.0596	269.6	304.1	269.6	365.839
Q9UKG1	APPL1	1.08474	1.08894	0.922862	1.00388	0.850768	1.10548	13	21.7	20.5	16	13	14.1016	14.1563	11.9972	44.4	40.8	44.4	49.0832	116.82	107.12	108.67	114.32	106.84	104.26
O14579	COPE	0.995836	1.04643	1.06972	1.05081	1.07419	1.06722	29.3	44.9	44.4	41.8	29.3	29.178	30.6604	31.3427	93.9	83.3	93.9	100.212	90.08	87.87	82.54	88.36	93.67	104.09
A0A7P0T928	AKAP9	1.13427	1.06721	1.00204	0.940879	0.88342	0.970652	11	19.2	17	14.7	11	12.477	11.7394	11.0224	40.9	33	40.9	39.6997	38.08	40.97	16.35	22.64	29.78	21.17
Q9H2G2	SLK	0.861558	0.781165	0.763397	0.906689	0.886066	0.968105	44.2	58.6	50	45	44.2	38.0808	34.5275	33.7421	114.2	91.9	114.2	110.558	89.75	94.91	99.7	104.64	92.1	96.79
Q9UI30	TRMT112	1.02923	1.10967	1.17675	1.07815	1.14333	1.06769	34.6	54.8	55.6	54.3	34.6	35.6114	38.3946	40.7155	112.9	100.2	112.9	120.543	92.65	77.78	92.15	90.49	72.84	60.12
A0A8V8TKT5	STK39	0.977711	0.869968	0.894807	0.889801	0.915206	0.98698	33.1	49.8	41.7	39.5	33.1	32.3622	28.7959	29.6181	81.3	66.7	81.3	80.2415	98.91	88.19	89.72	87.33	82.42	75.45
G5EA36	CDC27	1.07119	1.00909	0.977192	0.942027	0.912245	1.00083	31	51.1	45.3	40.4	31	33.207	31.2819	30.2929	95.2	79.2	95.2	95.2792	48.42	35.91	29.76	28.26	31.38	35.47
P14324	FDPS	0.943457	0.855467	0.863907	0.906737	0.915682	1.04292	216.9	314.9	268.7	249.9	216.9	204.636	185.551	187.381	646.2	560.2	646.2	673.932	51.08	50.93	27.91	20.98	54.97	57.55
Q7RU04	RNPEP	1.0454	0.955761	0.950865	0.914253	0.90957	0.994852	13.8	22.2	19.1	17.5	13.8	14.4265	13.1895	13.1219	49.7	41.1	49.7	49.4441	45.25	52.45	47.13	41.15	42.09	39.04
P18077	RPL35A	1.07221	1.14561	1.04727	1.06845	0.976743	0.959838	199.4	329	330.8	278.5	199.4	213.799	228.434	208.826	662.4	528.5	662.4	635.796	49.04	41.08	48.94	45.01	73.9	75.46
Q5IRN4	MEF2D/DAZAP1	0.844678	0.819318	0.766275	0.969977	0.90718	1.03566	54.7	71.1	64.9	55.9	54.7	46.2039	44.8167	41.9152	156.7	134.9	156.7	162.287	38.05	38.94	38.09	33.59	43.79	45.7
P62244	RPS15A	1.17575	1.10931	1.09552	0.943487	0.931756	0.893652	180.9	327.3	290.6	264.3	180.9	212.694	200.674	198.179	513.3	381.3	513.3	458.712	39.28	52.62	41.56	48.36	31.19	3.86
A0A087WYT3	PTGES3	1.02481	1.04331	0.897838	1.01806	0.876104	0.94602	92.2	145.4	139.3	110.4	92.2	94.4873	96.1936	82.7807	261.2	205.4	261.2	247.1	79.84	79.49	79.69	84.58	76.5	82.17
O15269	SPTLC1	0.857897	0.895259	1.00174	1.04355	1.16767	1.27379	25.3	33.4	32.8	33.8	25.3	21.7048	22.65	25.3441	59.5	63	59.5	75.7903	86.48	98.8	93.51	92.39	101.33	90.36
P05114	HMGN1	0.951736	0.941086	1.14394	0.98881	1.20195	1.01198	142.5	208.7	194.2	217.4	142.5	135.622	134.105	163.012	86.9	73.1	86.9	87.9408
Q8NFH4	NUP37	1.07435	0.959355	1.02996	0.892963	0.958683	0.956587	44.7	73.9	62.1	61.4	44.7	48.0235	42.8832	46.0393	136.2	108.3	136.2	130.287	84.24	75.17	90.46	75.58	74.51	78.89
Q05D32	CTDSPL2	0.813584	1.22885	1.29891	1.51042	1.59653	0.88431	12.7	15.9	22.6	22	12.7	10.3325	15.6064	16.4962	53.6	39.4	53.6	47.399	106.07	109.31	90.52	85.57	77.98	81.09
O94953	KDM4B	1.13489	1.15973	1.3095	1.02188	1.15385	1.01167	20.9	36.5	35.1	36.5	20.9	23.7193	24.2383	27.3686	76.7	64.5	76.7	77.5948	105.09	93.19	97.15	96.15	91	94.79
P53582	METAP1	1.115	1.2018	1.03923	1.07785	0.93205	1.07248	28.5	48.9	49.6	39.5	28.5	31.7774	34.2513	29.6181	94	83.8	94	100.813	131.15	133.2	115.99	115.6	103.48	104.98
P60981	DSTN	0.99056	1.07659	1.12734	1.08685	1.13808	0.968285	28.8	43.9	44.9	43.3	28.8	28.5281	31.0057	32.4674	106.6	85.8	106.6	103.219	80.1	83.34	79.44	70.07	81.4	88.06
P62330	ARF6	1.18153	1.14668	1.04406	0.9705	0.883648	1.01807	86.9	158	144.3	121	86.9	102.675	99.6464	90.7289	286.2	242.2	286.2	291.372	53.62	40.41	43.27	46.4	45.98	49.13
Q53S24	PTMAP7	1.30585	1.19028	2.65896	0.911501	2.03619	1.19299	305.8	614.5	527.1	1084.4	305.8	399.329	363.989	813.111	227.8	225.9	227.8	271.762
Q16512	PKN1	1.02323	1.01484	0.994243	0.991797	0.971667	1.05866	18.1	28.5	26.6	24	18.1	18.5205	18.3686	17.9958	62.5	55	62.5	66.1661	17.44	12.59	11.41	19.54	10.15	28.69
Q96MG7	NSMCE3	0.98186	1.05543	1.21478	1.07492	1.23723	0.98429	22.9	34.6	35	37.1	22.9	22.4846	24.1693	27.8185	81.4	66.6	81.4	80.1212	63.83	40.88	51.03	48.33	39.75	34.22
Q96EY1	DNAJA3	0.908115	0.93844	0.942088	1.03339	1.03741	1.08835	23.4	32.7	31.8	29.4	23.4	21.2499	21.9595	22.0449	61.9	56	61.9	67.3692	90.49	92.2	93.66	89.31	99.51	92.02
P28370	SMARCA1	1.13382	0.983913	1.00086	0.867787	0.882733	0.821424	114.4	199.6	163	152.7	114.4	129.709	112.56	114.498	369.8	252.5	369.8	303.763
Q6IBP2	HMOX2	0.938339	0.924862	0.950451	0.985637	1.01291	1.04548	66.9	96.6	89.6	84.8	66.9	62.7749	61.8733	63.5852	151.2	131.4	151.2	158.077	66.51	64.33	67.64	69.42	70.05	71.35
E7EUI6	ITGB1	0.925733	0.71556	0.822243	0.772966	0.888207	1.02518	49.7	70.8	51.5	54.5	49.7	46.0089	35.5633	40.8655	175.2	149.3	175.2	179.611	41.16	38.87	33.94	19.53	44.33	40.51
Q9H444	CHMP4B	1.07572	1.17698	1.24311	1.09413	1.15561	0.951855	79.5	131.6	135.5	131.8	79.5	85.5194	93.5695	98.827	271.1	214.5	271.1	258.048	96.93	86.4	81.94	76.39	79.96	85.23
A1L0T0	ILVBL	1.00804	0.844468	1.04117	0.837732	1.03287	0.980644	33.2	51.5	40.6	46.1	33.2	33.467	28.0363	34.5669	99	80.7	99	97.0838	79.09	72.22	79.79	77.55	71.07	71.15
P24539	ATP5PB	0.882151	0.984977	1.05973	1.11656	1.2013	0.910394	84.2	114.3	120.1	119	84.2	74.2771	82.9351	89.2292	188.7	142.8	188.7	171.791	50.99	46.83	55.74	54.45	77.1	82.68
Q08257	CRYZ	1.0077	0.971536	0.987009	0.964111	0.979466	1.0947	139.1	215.7	195.7	183.1	139.1	140.171	135.141	137.293	438.7	399.2	438.7	480.246	81.3	83.28	82.77	82.35	82.26	82.62
B5BU99	YTHDF2	0.978015	1.00648	0.982271	1.0291	1.00435	0.936618	80	120.4	116.6	104.8	80	78.2412	80.5181	78.5817	271.4	211.3	271.4	254.198	72.49	75.94	67.7	71.26	55.99	53.83
Q99436	PSMB7	0.93637	0.966946	0.995638	1.03265	1.0633	1.0296	78.7	113.4	110.2	104.5	78.7	73.6923	76.0986	78.3567	208.8	178.7	208.8	214.98	41.47	31.33	28.28	41.05	24.9	17.97
Q7Z4V5	HDGFL2	1.01008	1.05834	1.02082	1.04778	1.01063	0.989334	36.8	57.2	56.4	50.1	36.8	37.1711	38.947	37.5662	101.9	83.8	101.9	100.813	131.02	130.81	129.74	130.59	125.47	124.24
Q9Y371	SH3GLB1	0.992781	0.918226	0.894593	0.924903	0.901098	1.03044	101	154.3	134.3	120.5	101	100.271	92.7409	90.3539	309.5	265.1	309.5	318.921
A6NMQ1	POLA1	0.956647	0.988334	1.10941	1.03312	1.15968	0.954584	26.9	39.6	38.5	39.8	26.9	25.7338	26.5862	29.843	98.3	78	98.3	93.8356	8.41	18.08	2.75	33.33	33.49	24.03
Q15397	PUM3	0.992479	0.921271	1.21817	0.928252	1.2274	0.685813	128.4	196.1	171.3	208.6	128.4	127.434	118.291	156.414	264	150.5	264	181.055	67.53	70.46	69.27	68.43	73.93	73.39
Q13505	MTX1	1.2218	1.07839	1.25313	0.88263	1.02565	1.10644	29.2	54.9	45.6	48.8	29.2	35.6764	31.4891	36.5915	84.7	77.9	84.7	93.7153	132.78	128.57	133.83	133.11	130.87	128.55
Q5TFE4	NT5DC1	1.13076	1.20159	1.2661	1.06264	1.11969	1.34358	42.7	74.3	74.3	72.1	42.7	48.2834	51.3079	54.0624	145.5	162.5	145.5	195.491	51.93	53.19	53.67	52.8	60.88	56.4
P23743	DGKA	0.877725	0.865505	0.902055	0.986077	1.02772	1.14339	59.6	80.5	74.7	71.7	59.6	52.3124	51.5841	53.7625	151.3	143.8	151.3	172.994	62.02	75.1	72.06	71.88	77.08	74.81
Q96C86	DCPS	0.848865	0.90087	1.0594	1.06126	1.24802	0.892062	59.1	77.2	77.1	83.5	59.1	50.1679	53.2414	62.6104	123.8	91.8	123.8	110.437	69.48	77.59	81.93	82.5	76.97	71.99
Q86X27	RALGPS2	1.12941	1.02167	1.03051	0.904606	0.912433	0.939477	56.1	97.5	83	77.1	56.1	63.3598	57.3157	57.8115	186.7	145.8	186.7	175.4	86.02	78.29	83.71	85.18	82.54	86.51
A0A7I2RVZ4	PTBP2	1.2844	1.08322	1.14238	0.843365	0.88943	0.869296	51	100.8	80	77.7	51	65.5043	55.244	58.2614	283.7	205	283.7	246.619
B0QY64	SUN2	1.10407	1.21074	1.11868	1.09662	1.01324	1.06919	68.1	115.7	119.4	101.6	68.1	75.1869	82.4517	76.1822	249.9	222.1	249.9	267.191
P15153	RAC2	0.810857	0.83703	0.932938	1.03228	1.15056	0.96549	56.1	70	68	69.8	56.1	45.4891	46.9574	52.3378	172.2	138.2	172.2	166.257	130.78	135.31	134.08	132.35	133.99	133.54
Q3ZCQ8	TIMM50	0.959492	0.950244	1.04463	0.990362	1.08873	1.07706	46.8	69.1	64.4	65.2	46.8	44.9042	44.4714	48.8886	140.4	125.7	140.4	151.22	89.86	92.37	93.4	88.72	93.48	88.72
O96011	PEX11B	1.01756	0.926348	0.919908	0.910361	0.904033	1.12265	41	64.2	55	50.3	41	41.72	37.9803	37.7162	139.2	129.9	139.2	156.272	79.47	73.49	102.34	102.13	114.14	111.04
A6NHL2	TUBAL3	0.827777	0.933065	0.776605	1.12719	0.938181	0.98262	16.8	21.4	22.7	17.4	16.8	13.9067	15.6755	13.047	39.3	32.1	39.3	38.617
P22061	PCMT1	0.911947	0.900017	0.858133	0.986917	0.94099	1.05891	90	126.3	117.3	103	90	82.0753	81.0015	77.232	285.5	251.3	285.5	302.319	46	44.82	43.87	44.88	44.44	45.44
P07948	LYN	0.966975	0.891189	0.951823	0.921626	0.984331	1.14319	70.9	105.5	91.5	90	70.9	68.5585	63.1853	67.4843	247.3	235	247.3	282.71	90.66	90.19	93.6	90.41	80.62	76.86
O14757	CHEK1	1.00194	0.949685	0.955548	0.94785	0.953701	0.955035	144.7	223.1	199	184.4	144.7	144.98	137.419	138.268	394.4	313.1	394.4	376.666
Q9BY43	CHMP4A	0.909781	1.1289	1.10192	1.24085	1.21119	0.930758	11.5	16.1	18.8	16.9	11.5	10.4625	12.9823	12.672	19	14.7	19	17.6844	17.07	27.94	30.2	54.33	79.32	69.03
B4DHE8	MSI2	1.06832	1.13738	1.0609	1.06464	0.993054	0.925768	64.6	106.2	106.4	91.4	64.6	69.0134	73.4745	68.534	226.5	174.3	226.5	209.686	98.83	95.84	92.24	94.08	96.14	100.74
Q06124	PTPN11	1.07726	0.938887	0.885835	0.871547	0.8223	0.941947	63.4	105.1	86.2	74.9	63.4	68.2986	59.5254	56.1619	219.8	172.1	219.8	207.04	70.95	65.18	62.66	68.75	62.05	63.58
A0A6I8PS19	GNL3L	1.08944	0.988434	1.0402	0.907283	0.954798	0.960897	40.8	68.4	58.4	56.6	40.8	44.4493	40.3281	42.4401	126.7	101.2	126.7	121.746	67.27	57.31	66.69	61.28	70.22	73.55
Q8ND56	LSM14A	0.784645	0.921634	0.912703	1.17459	1.16321	1.06359	51.1	61.7	68.2	62.2	51.1	40.0954	47.0955	46.6391	97.5	86.2	97.5	103.7	89.53	85.27	88.38	85.06	93.45	93.61
A4D1E9	GTPBP10	1.07357	1.05964	1.04835	0.987025	0.976507	0.975216	63.8	105.4	97.9	89.2	63.8	68.4935	67.6048	66.8844	204.9	166.1	204.9	199.822	112.61	114.78	112.73	112.33	108.78	110.3
Q9UID3	VPS51	0.893135	1.05113	0.871718	1.1769	0.97602	1.26277	20.3	27.9	30.9	23.6	20.3	18.1306	21.338	17.6959	60.4	63.4	60.4	76.2715	85.95	96.17	91.08	90.63	96.74	95.3
P56537	EIF6	1.0773	1.07419	0.924784	0.997115	0.858431	0.755906	90	149.2	140	111	90	96.9567	96.677	83.2306	247	155.2	247	186.709	75.3	70.36	74.91	82.05	69.99	87.98
Q3LXA3	TKFC	1.05025	1.15092	1.07046	1.09585	1.01924	0.953905	29.7	48	49.5	42.4	29.7	31.1925	34.1822	31.7926	115.9	91.9	115.9	110.558	52.04	55.91	66.09	70.15	47.22	39.36
O75794	CDC123	1.11884	1.14141	1.05021	1.02017	0.93866	1.07301	65.4	112.6	108.1	91.6	65.4	73.1724	74.6485	68.684	204.5	182.4	204.5	219.431	59.11	63.68	54.79	59.74	61.99	60.02
P51116	FXR2	1.01562	1.07097	0.915954	1.0545	0.901863	1.0239	16.7	26.1	25.9	20.4	16.7	16.9609	17.8852	15.2964	49.7	42.3	49.7	50.8878	68.12	83.89	72.58	91.01	82.07	82.46
Q12792	TWF1	1.32652	1.23856	1.18665	0.93369	0.894561	1.15202	21.8	44.5	39.1	34.5	21.8	28.918	27.0005	25.869	68.4	65.5	68.4	78.7979	57.74	44.48	54.13	55.99	53.7	54.47
Q6P6C2	ALKBH5	1.11773	0.939148	0.949779	0.840227	0.849738	0.972502	15	25.8	20.4	19	15	16.766	14.0872	14.2467	50.1	40.5	50.1	48.7223	95.84	94.14	96.97	101.25	89.3	98.12
P29083	GTF2E1	0.922656	0.765468	0.848859	0.829636	0.920017	1.0328	21.2	30.1	23.5	24	21.2	19.5603	16.2279	17.9958	52.3	44.9	52.3	54.0156	111.5	113.31	116.57	118.65	102.5	100.83
Q9BRP8	PYM1	0.999014	1.07428	1.11484	1.07534	1.11594	1.0906	87.1	133.9	135.5	129.5	87.1	87.0141	93.5695	97.1024	218.3	197.9	218.3	238.078	93.92	87.95	82.07	86.39	57.66	54.53
Q86YQ0	HZGJ	0.902561	1.09151	1.02799	1.20935	1.13897	1.08619	55.8	77.5	88.2	76.5	55.8	50.3629	60.9065	57.3616	152.4	137.6	152.4	165.536	25.82	18.55	16.17	15.26	10.91	13.15
Q9H6F5	CCDC86	1.04689	1.09749	1.05398	1.04833	1.00677	1.01178	138.3	222.8	219.8	194.4	138.3	144.785	151.783	145.766	456.7	384.1	456.7	462.08	69.03	73.61	69.97	69.16	70.58	69.79
Q9BTT0	ANP32E	0.964853	0.904347	0.914476	0.937291	0.947788	1.08248	265.5	394.2	347.7	323.8	265.5	256.168	240.104	242.793	658.7	592.7	658.7	713.03	39.66	36.92	34.32	33.24	36.21	36.22
Q15286	RAB35	0.937112	0.888759	1.04389	0.948402	1.11394	0.838192	130.3	187.9	167.7	181.4	130.3	122.106	115.805	136.018	184	128.2	184	154.227	107.98	109.05	107.6	103.67	120.47	122.13
Q8WTT2	NOC3L	1.24803	1.13551	1.12003	0.909842	0.897442	1.03014	23.9	45.9	39.3	35.7	23.9	29.8278	27.1386	26.7688	84.2	72.1	84.2	86.7378	94.31	82.92	93.87	101.82	87.26	88.87
Q8TAT6	NPLOC4	1.00017	0.869324	0.950164	0.869172	0.949998	1.0082	168.8	259.8	212.5	213.9	168.8	168.829	146.742	160.388	339	284.1	339	341.778
Q00169	PITPNA	1.0204	1.1838	1.02307	1.16014	1.00262	1.03315	82.6	129.7	141.6	112.7	82.6	84.2847	97.7819	84.5053	328.6	282.2	328.6	339.492	71.98	66.42	63.3	64.85	66.3	66.58
Q16629	SRSF7	1.01642	1.01517	0.980541	0.998765	0.964698	0.86106	46.8	73.2	68.8	61.2	46.8	47.5686	47.5098	45.8893	127	90.9	127	109.355	60.69	59.93	54.19	65.22	67.99	59.67
P43487	RANBP1	0.851842	0.8251	0.783366	0.968607	0.919613	1.02485	131.9	172.9	157.6	137.8	131.9	112.358	108.831	103.326	316	269.2	316	323.853	56.88	57.97	59.57	58.61	53.44	52.98
Q5T760	SRSF11	1.01801	1.08072	1.02581	1.06161	1.00766	0.971741	131.5	206	205.8	179.9	131.5	133.868	142.115	134.894	461.9	373.1	461.9	448.847	57.43	56.59	53.56	53.48	53.18	54.56
Q12824	SMARCB1	1.21956	1.09553	1.28767	0.898305	1.05585	0.909535	66.5	124.8	105.5	114.2	66.5	81.1005	72.853	85.63	268.9	203.3	268.9	244.574	82.74	76.14	78.68	76.88	79.35	77.95
A0A0D9SGE8	PHF6	1.07899	1.0147	1.05238	0.940408	0.975332	0.965767	148.7	246.9	218.5	208.7	148.7	160.446	150.885	156.489	445.2	357.4	445.2	429.96	71.33	72.44	74.33	72.61	76.39	79.32
Q9NZW5	PALS2	0.935007	1.03145	0.898525	1.10315	0.960982	0.965894	23.7	34.1	35.4	28.4	23.7	22.1597	24.4455	21.295	76.1	61.1	76.1	73.5046	84.62	80.81	77	83.01	82.68	85.66
P30043	BLVRB	1.07214	1.04744	0.950467	0.976959	0.886511	1.00223	65.4	107.9	99.2	82.9	65.4	70.1181	68.5026	62.1605	284	236.6	284	284.635	31.07	35.27	39.08	35.13	41.32	40.91
Q15369	ELOC	0.891695	0.899875	0.993296	1.00917	1.11394	1.11311	92.7	127.2	120.8	122.8	92.7	82.6601	83.4184	92.0785	299.7	277.3	299.7	333.598	93.78	90.89	91.76	85.95	87.36	86.34
P13073	COX4I1	0.837806	0.903683	0.767017	1.07863	0.915507	0.968657	56.7	73.1	74.2	58	56.7	47.5036	51.2388	43.4899	181.2	145.9	181.2	175.521	63.21	61.87	61.09	62.69	73.32	74.64
Q92615	LARP4B	0.942692	0.908384	0.986358	0.963607	1.04632	0.949172	46.6	67.6	61.3	61.3	46.6	43.9294	42.3307	45.9643	141.7	111.8	141.7	134.498	91.88	99.47	97.71	88.85	99.03	100.21
O43583	DENR	0.978231	1.00099	0.983569	1.02326	1.00546	0.965126	121.9	183.5	176.7	159.9	121.9	119.246	122.02	119.897	284.2	228	284.2	274.289	50.4	55.23	58.36	64.85	36.28	35.66
A0A8C8P5L8	MGA	0.840974	0.968124	0.948308	1.15119	1.12763	1.22576	20.4	26.4	28.6	25.8	20.4	17.1559	19.7497	19.3455	52.9	53.9	52.9	64.8428
F1T0L5	DDX51	0.832117	0.867398	0.713248	1.0424	0.857149	0.914757	16.4	21	20.6	15.6	16.4	13.6467	14.2253	11.6973	31.3	23.8	31.3	28.6319	31.05	51.38	43.52	46.79	51.58	61.27
Q16740	CLPP	1.06472	0.973048	1.04108	0.913897	0.977794	0.922006	48.4	79.3	68.2	67.2	48.4	51.5326	47.0955	50.3883	155.4	119.1	155.4	143.28	73.3	61.82	68.75	65	71.75	79.5
O00151	PDLIM1	0.82628	0.861331	0.882859	1.04242	1.06847	1.20078	37.2	47.3	46.4	43.8	37.2	30.7376	32.0415	32.8423	107.6	107.4	107.6	129.204	23.79	19.82	34.14	21.84	23.9	15.45
O15173	PGRMC2	1.07541	1.07535	1.05026	0.999941	0.976609	1.08045	59.4	98.3	92.5	83.2	59.4	63.8796	63.8759	62.3855	174.7	156.9	174.7	188.754	37.73	42.77	36.93	36.48	45.53	38.8
O75934	BCAS2	1.09311	1.10518	1.10074	1.01104	1.00697	1.02928	45.3	76.2	72.5	66.5	45.3	49.5181	50.0649	49.8634	164.8	141	164.8	169.626	72.24	61.14	60.09	62.99	62.76	58.77
P49005	POLD2	1.20377	1.13393	1.18699	0.941982	0.986063	1.15201	27.1	50.2	44.5	42.9	27.1	32.6222	30.7295	32.1675	96.7	92.6	96.7	111.4	133.48	130.44	130.07	131.21	131.53	127.2
E7EQY4	MTA3	1.01768	0.980451	1.06992	0.963418	1.05133	1.25274	42.4	66.4	60.2	60.5	42.4	43.1496	41.5711	45.3644	87.1	90.7	87.1	109.114
P49366	DHPS	1.26412	1.10625	1.26836	0.875115	1.00335	1.04913	20.1	39.1	32.2	34	20.1	25.4089	22.2357	25.4941	72.7	63.4	72.7	76.2715	58.93	44.51	56.32	38.62	33.84	40.39
Q86X55	CARM1	1.1508	1.07166	1.02887	0.931234	0.894052	1.00252	79	139.9	122.6	108.4	79	90.9131	84.6614	81.2811	256.8	214	256.8	257.446	36.61	30.04	26.35	26.36	29.12	31.1
Q8N5Y3	GYG1	1.01277	1.02573	0.944955	1.0128	0.933042	0.984132	34.2	53.3	50.8	43.1	34.2	34.6367	35.0799	32.3175	138.5	113.3	138.5	136.302	40.47	44.75	48.61	50.37	49.14	49.87
B4DP80	APOA1BP	1.03685	0.915598	1.04292	0.883057	1.00585	1.02536	103.1	164.5	136.7	143.4	103.1	106.899	94.3982	107.525	361.6	308.2	361.6	370.771	81.26	76.61	77.62	76.02	75.56	74.89
A0A8V8TMN4	PPIP5K2	1.1556	1.00302	1.16715	0.867958	1.00999	1.04041	22.1	39.3	32.1	34.4	22.1	25.5389	22.1667	25.794	79.9	69.1	79.9	83.1287	81.26	75.13	78.04	73.75	77.82	76.71
A0A8I5KZ24	ATE1	1.04846	1.00735	1.05903	0.96079	1.01008	1.03262	58.2	93.9	84.9	82.2	58.2	61.0203	58.6277	61.6356	188.5	161.8	188.5	194.649	60.33	48.08	55.47	48.92	50.34	50.65
A0A087WT20	DCAF13	1.06904	0.953532	0.979046	0.891948	0.915815	0.662112	38.6	63.5	53.3	50.4	38.6	41.2651	36.8063	37.7912	120.1	66.1	120.1	79.5197	63.09	60.24	79.54	62.01	80.87	91.01
Q9NVM9	INTS13	0.937632	0.978608	0.989769	1.0437	1.05561	1.08228	35	50.5	49.6	46.2	35	32.8171	34.2513	34.6419	110.6	99.5	110.6	119.701	86.58	77.72	78.63	79.05	80.57	78.31
Q9NX40	OCIAD1	1.02839	0.989565	0.981325	0.962243	0.954231	0.994617	51.5	81.5	73.8	67.4	51.5	52.9623	50.9626	50.5382	147.2	121.7	147.2	146.408	46.93	35.94	38.55	45.75	49.96	48.95
P19388	POLR2E	0.998085	1.10025	0.993788	1.10236	0.995694	0.917689	41.8	64.2	66.6	55.4	41.8	41.72	45.9906	41.5403	124.8	95.2	124.8	114.528	74.23	70.99	68.45	71.29	77.71	77.76
X6R700	CHTOP	1.24702	1.2202	1.13939	0.978494	0.913686	0.833749	69.1	132.6	122.1	105	69.1	86.1693	84.3162	78.7317	218.6	151.5	218.6	182.258	82.64	66.93	69.82	67.66	65.06	73.5
O94919	ENDOD1	0.99774	1.02536	1.26486	1.02768	1.26772	1.02239	9.9	15.2	14.7	16.7	9.9	9.87763	10.1511	12.5221	33.3	28.3	33.3	34.0455	96.21	87.06	76.59	65.85	62.62	48.55
Q9UJA5	TRMT6	1.21997	1.24667	1.16373	1.02189	0.953897	0.927875	37.5	70.4	67.7	58.2	37.5	45.749	46.7502	43.6398	142.1	109.6	142.1	131.851	69.88	71.55	69.28	55.88	63.08	67.63
Q92930	RAB8B	1.01391	1.02057	0.999767	1.00657	0.986048	1.13402	49.8	77.7	73.6	66.4	49.8	50.4929	50.8245	49.7884	144.7	136.4	144.7	164.092	30.98	37.23	36.52	29.95	52.61	55.03
P13674	P4HA1	1.14175	1.22201	1.12189	1.0703	0.982605	0.944404	39.5	69.4	69.9	59.1	39.5	45.0992	48.2694	44.3147	145.6	114.3	145.6	137.505	52.09	44.13	41.36	46.12	39.68	41.25
O43865	AHCYL1	0.957462	1.05319	1.03046	1.09998	1.07624	1.11081	67.6	99.6	103.1	92.9	67.6	64.7244	71.1957	69.6588	253.1	233.7	253.1	281.146	27.18	25.76	29.21	20.52	23.2	27.77
Q04837	SSBP1	0.954373	0.898582	0.971531	0.941541	1.01798	1.07044	71.7	105.3	93.3	92.9	71.7	68.4286	64.4283	69.6588	196.9	175.2	196.9	210.769	112.84	111.06	112.56	108	107.64	104.01
Q9Y5S9	RBM8A	1.02064	0.947814	0.983594	0.928649	0.963706	0.907215	153	240.3	210	200.7	153	156.157	145.016	150.49	407.1	307	407.1	369.327	80.56	80.63	80.69	80.87	94.29	98.4
Q7Z2Z2	EFL1	0.974766	1.1305	1.03403	1.15976	1.0608	1.11169	12.4	18.6	20.3	17.1	12.4	12.0871	14.0182	12.822	46.1	42.6	46.1	51.2487	39.86	50.46	25.96	56.49	57.33	58.32
Q15027	ACAP1	1.10564	1.15092	1.23929	1.04095	1.12089	1.00287	14.4	24.5	24	23.8	14.4	15.9212	16.5732	17.8458	56.5	47.1	56.5	56.6623	110.94	105.92	108.66	96.1	97.6	103.61
Q6UXN9	WDR82	1.00523	1.00429	1.00127	0.999063	0.996063	1.01076	83.2	128.7	121	111.1	83.2	83.6349	83.5566	83.3056	257.8	216.6	257.8	260.574	100.53	98.77	97.99	97.13	96.79	96.36
B7ZL34	PUM2	0.987508	1.07306	1.06593	1.08664	1.07941	1.0572	40.8	62	63.4	58	40.8	40.2903	43.7809	43.4899	135.3	118.9	135.3	143.039	14.64	6.95	9.01	3.41	4.75	3.57
Q14161	GIT2	1.08596	1.08033	1.10308	0.994812	1.01576	1.14408	22.5	37.6	35.2	33.1	22.5	24.4341	24.3074	24.8192	69.4	66	69.4	79.3994	111.12	105.26	118.05	116.75	141.27	140.56
P61026	RAB10	1.01128	1.13561	1.11356	1.12294	1.10114	1.06585	87.2	135.7	143.4	129.5	87.2	88.1838	99.0249	97.1024	271	240.1	271	288.845	62.51	67.21	62.01	60.22	76.57	78.64
O43237	DYNC1LI2	1.34059	1.58875	1.48916	1.18511	1.11083	1.13577	14.3	29.5	32.9	28.4	14.3	19.1704	22.7191	21.295	48.3	45.6	48.3	54.8577	114.78	104.9	98.13	102.41	108.09	101.75
Q9Y6N5	SQOR	1.2036	1.24406	1.17871	1.03362	0.979322	1.09674	25.7	47.6	46.3	40.4	25.7	30.9326	31.9725	30.2929	78.1	71.2	78.1	85.6551	117.64	106.12	105.96	112.47	111.18	113.31
H0YNW1	POU2F2	0.939934	1.01207	1.07975	1.07675	1.14875	1.07305	62.5	90.4	91.6	90	62.5	58.7459	63.2544	67.4843	148.1	132.1	148.1	158.919	71.14	73.22	68.2	62.54	75.5	77.36
Q9ULD0	OGDHL	0.873561	0.792434	0.946501	0.907132	1.0835	0.913361	18.3	24.6	21	23.1	18.3	15.9862	14.5016	17.321	51.5	39.1	51.5	47.0381
P59998	ARPC4	0.99018	0.958235	0.936111	0.967738	0.945395	1.02426	160.2	244.1	222.3	200	160.2	158.627	153.509	149.965	458.3	390.2	458.3	469.419	34.24	36.04	43.77	50.26	43.6	45.3
Q63ZY3	KANK2	0.953737	1.00771	0.92515	1.05659	0.970026	0.946016	47.9	70.3	69.9	59.1	47.9	45.684	48.2694	44.3147	120.3	94.6	120.3	113.806	24.66	31.3	26.24	31.41	32.09	29.91
P62854	RPS26	1.06709	0.964129	1.01138	0.903509	0.947786	1.08919	109.8	180.3	153.3	148.1	109.8	117.167	105.861	111.049	284.3	257.4	284.3	309.658	50.22	52.26	58.07	55.23	48.22	45.37
Q10471	GALNT2	0.952357	0.807229	0.972187	0.847612	1.02082	1.09056	29	42.5	33.9	37.6	29	27.6184	23.4096	28.1934	81.3	73.7	81.3	88.6626	70.82	76.58	81.79	60.85	67.7	64.87
Q99614	TTC1	0.917746	0.81558	0.88141	0.888677	0.960408	1.01378	35.9	50.7	42.4	42.2	35.9	32.9471	29.2793	31.6426	97.9	82.5	97.9	99.2492	108.21	108.93	111.18	111.99	102.85	94.72
Q68DH9	DKFZp686M088	0.782465	0.890669	0.765128	1.13829	0.977843	1.20082	24.5	29.5	31.6	25	24.5	19.1704	21.8214	18.7456	54.6	54.5	54.6	65.5646	54.43	50.42	56.23	56.12	61.44	55.54
Q96CT7	CCDC124	1.00472	1.10194	0.978495	1.09676	0.973896	1.03681	42.3	65.4	67.5	55.2	42.3	42.4998	46.6121	41.3904	91.2	78.6	91.2	94.5574	102.53	102.32	99.42	107.19	93.49	89.02
P25398	RPS12	0.924643	0.86597	0.749825	0.936545	0.810934	0.97537	130.3	185.4	163.4	130.3	130.3	120.481	112.836	97.7022	497.8	403.6	497.8	485.539	54.84	49.71	48.23	46.21	52.34	51.41
O00291	HIP1	0.886151	0.745794	0.798905	0.841611	0.901545	1.12906	27.5	37.5	29.7	29.3	27.5	24.3691	20.5093	21.9699	79.7	74.8	79.7	89.9859
P50579	METAP2	1.20157	1.19308	1.03565	0.992935	0.861915	0.940543	40.4	74.7	69.8	55.8	40.4	48.5433	48.2004	41.8402	110	86	110	103.46	32.2	30.44	35.07	41.24	41.98	45.22
J3KR55	PTPN7	0.941634	0.910439	0.945665	0.966871	1.00428	1.05915	55.9	81	73.7	70.5	55.9	52.6373	50.8935	52.8627	148	130.3	148	156.754
P28482	MAPK1	0.78994	0.853771	0.950428	1.0808	1.20316	1.08869	38.5	46.8	47.6	48.8	38.5	30.4127	32.8702	36.5915	116.8	105.7	116.8	127.159	60.95	58.69	55.58	52.58	46.83	49.19
P82675	MRPS5	1.19325	0.958436	1.00839	0.803216	0.845077	1.05454	11.6	21.3	16.1	15.6	11.6	13.8417	11.1179	11.6973	39.7	34.8	39.7	41.8651	137.76	128.36	135.79	137.45	130.87	118.87
O95801	TTC4	0.906361	0.996273	0.93554	1.0992	1.03219	1.11074	64.6	90.1	93.2	80.6	64.6	58.5509	64.3593	60.4359	177.3	163.7	177.3	196.934	49.89	47.47	50.57	48.81	45.93	44.31
P54687	BCAT1	0.874623	0.898021	0.97178	1.02675	1.11108	1.33096	90.2	121.4	117.3	116.9	90.2	78.891	81.0015	87.6546	223.8	247.6	223.8	297.868	67.32	62.37	62.87	62.77	59.9	59.14
A3KMH1	VWA8	0.928753	0.910202	0.901751	0.980026	0.970926	1.14163	45.9	65.6	60.5	55.2	45.9	42.6298	41.7783	41.3904	131.3	124.6	131.3	149.896	85.88	64.13	69.54	62.97	63.99	65.86
F6T1Q0	PDE12	1.13423	1.18489	1.02651	1.04467	0.905032	0.962417	27.1	47.3	46.5	37.1	27.1	30.7376	32.1106	27.8185	78.5	62.8	78.5	75.5497	87.43	87.36	87.01	88.68	93.83	92.47
Q5SY16	NOL9	0.967209	1.20445	0.863171	1.24528	0.892434	1.17658	8.6	12.8	15	9.9	8.6	8.318	10.3583	7.42327	27.3	26.7	27.3	32.1207	71.25	77.13	48.55	73.56	66.34	65.89
A0A3B3IRT8	SSR1	1.05448	0.985792	0.884299	0.93486	0.838611	1.01426	69.7	113.1	99.5	82.2	69.7	73.4973	68.7097	61.6356	218.6	184.3	218.6	221.717	104.52	100.11	99.89	103.11	99.03	101.96
A0A8V8TQB4	BIRC6	0.882994	1.46544	1.33938	1.65963	1.51687	1.12676	13.1	17.8	27.8	23.4	13.1	11.5672	19.1973	17.5459	97.8	91.6	97.8	110.197
P61326	MAGOH	0.910255	0.977336	0.956061	1.07369	1.05032	0.894276	54.9	76.9	77.7	70	54.9	49.973	53.6557	52.4878	210.8	156.7	210.8	188.513	72.7	97.02	77.5	74.42	44.94	36.43
Q9Y3D9	MRPS23	1.02892	1.02486	0.8986	0.996059	0.873344	1.07376	75.6	119.7	112.2	90.6	75.6	77.7863	77.4797	67.9342	236.4	211	236.4	253.837	52.22	49.11	43.91	49.67	47.48	41.62
Q9BXS6	NUSAP1	0.978905	1.15018	1.17727	1.17497	1.20264	0.882442	31.4	47.3	52.3	49.3	31.4	30.7376	36.1158	36.9664	106.2	77.9	106.2	93.7153	88.55	90.72	86.92	93.29	102.06	102.1
Q96EV2	RBM33	0.886926	0.855485	0.852164	0.96455	0.960806	1.13431	38.1	52	47.2	43.3	38.1	33.7919	32.594	32.4674	103.3	97.4	103.3	117.174	62.97	69.6	69.51	69.62	80.92	72.74
A0A0S2Z4N8	VASP	0.977292	0.932189	0.964394	0.953849	0.986802	1.01128	64.3	96.7	86.8	82.7	64.3	62.8399	59.9397	62.0105	173.8	146.1	173.8	175.761	79.88	73.18	82.12	72.55	62.24	61.22
Q14558	PRPSAP1	1.00597	0.975353	0.982822	0.969562	0.976986	0.98372	17.7	27.4	25	23.2	17.7	17.8057	17.2638	17.3959	57.6	47.1	57.6	56.6623	58.32	50.2	42.1	46.18	60.04	45.72
O75489	NDUFS3	0.911157	0.990154	0.894633	1.0867	0.981865	0.944857	37.8	53	54.2	45.1	37.8	34.4417	37.4278	33.8171	115.1	90.4	115.1	108.753	52.77	47.33	55.31	53.04	46.79	46.24
Q8IYB8	SUPV3L1	1.05457	1.08227	1.0195	1.02626	0.966743	1.0611	34.2	55.5	53.6	46.5	34.2	36.0663	37.0135	34.8669	108.5	95.7	108.5	115.129	4.34	3.44	1.45	0.61	5.21	10.9
P09917	ALOX5	1.52232	1.29798	1.63156	0.852632	1.07176	0.802739	10.8	25.3	20.3	23.5	10.8	16.441	14.0182	17.6209	55.3	36.9	55.3	44.3915
Q15555	MAPRE2	0.930345	0.889972	0.923748	0.956604	0.992909	1.09324	65.1	93.2	83.9	80.2	65.1	60.5654	57.9371	60.136	183	166.3	183	200.062	56.64	65.15	64.49	62.72	66.88	60.08
Q2TAL8	QRICH1	1.04838	1.07898	1.03687	1.02919	0.989018	1.10153	25.6	41.3	40	35.4	25.6	26.8385	27.622	26.5438	88.9	81.4	88.9	97.9259	35.64	43.05	64.4	58.67	83.31	84.16
Q9Y4B6	DCAF1	1.20389	1.24706	1.19751	1.03586	0.994702	0.965194	40.7	75.4	73.5	65	40.7	48.9982	50.7554	48.7386	138.6	111.2	138.6	133.776	56.52	56.19	49.23	52.93	49.15	54.08
P01024	C3	1.10945	1.48133	1.03943	1.33519	0.936883	1.57801	81.3	138.8	174.4	112.7	81.3	90.1983	120.432	84.5053	126.4	165.8	126.4	199.461	63.87	56.73	64.47	64.98	80.71	88.33
K7EQA1	PDCD5	1.04467	0.96154	0.973095	0.920424	0.931484	0.962929	58.1	93.4	80.9	75.4	58.1	60.6954	55.8655	56.5368	187.9	150.4	187.9	180.934	51.31	39.44	36.52	36.99	39.64	39.63
Q9P035	HACD3	0.88926	1.19483	1.27766	1.34363	1.43677	1.19052	15.2	20.8	26.3	25.9	15.2	13.5168	18.1615	19.4205	38.5	38.1	38.5	45.8351	58.53	52.86	60.04	62.76	78.35	73.91
O60524	NEMF	1.03471	1.14667	1.12335	1.1082	1.08567	1.02643	54.2	86.3	90	81.2	54.2	56.0815	62.1495	60.8858	228.9	195.3	228.9	234.95	79.29	76.15	77.12	75.6	76.83	76.34
Q15648	MED1	0.916713	1.01465	1.01376	1.10683	1.10587	1.0453	37.5	52.9	55.1	50.7	37.5	34.3767	38.0493	38.0161	116.7	101.4	116.7	121.986	58.35	39.78	43.15	38.74	25.9	54.18
A0A8V8TQ50	PMS2	0.977519	0.986082	1.28042	1.00876	1.30987	1.05264	23.6	35.5	33.7	40.3	23.6	23.0695	23.2715	30.218	60	52.5	60	63.1586	102.16	93.25	87.68	85.54	99.22	100.71
P78362	SRPK2	0.96423	0.963725	0.956003	0.999476	0.991468	1.04333	77.1	114.4	107.6	98.3	77.1	74.3421	74.3032	73.7078	235.8	204.5	235.8	246.018	88.51	92.87	84.39	92.43	93.49	92.01
Q13303	KCNAB2	0.955367	0.935335	0.937282	0.979031	0.981069	1.05457	26.8	39.4	36.3	33.5	26.8	25.6038	25.067	25.1191	85.9	75.3	85.9	90.5875	54.16	59.83	56.56	67.05	64.68	61.78
Q9C0J8	WDR33	0.884702	0.95558	0.856144	1.08011	0.96772	0.944165	93.8	127.7	129.8	107.1	93.8	82.9851	89.6334	80.3063	274.2	215.2	274.2	258.89
Q9H501	ESF1	1.37058	1.29949	1.27129	0.948131	0.92756	0.734002	22	46.4	41.4	37.3	22	30.1528	28.5888	27.9685	90.8	55.4	90.8	66.6473	28.03	14.84	16.96	28.06	10.02	18.47
F5GYQ1	ATP6V0D1	1.24455	1.10488	1.04976	0.887775	0.843482	1.01626	16.5	31.6	26.4	23.1	16.5	20.5351	18.2305	17.321	49.6	41.9	49.6	50.4066
Q8TED0	UTP15	1.33686	1.2435	1.24095	0.930167	0.928258	0.656703	54.2	111.5	97.6	89.7	54.2	72.4576	67.3977	67.2593	192.9	105.3	192.9	126.678	37.7	35.46	32.06	34.26	31.12	33.75
A0A087WY55	VTA1	1.08836	1.08635	1.08003	0.998159	0.992352	0.999244	73.8	123.6	116.1	106.3	73.8	80.3207	80.1729	79.7064	324.7	269.7	324.7	324.455	32.35	24.07	30.9	41.29	54.27	56.06
Q12996	CSTF3	0.98545	0.929638	0.994933	0.943364	1.00962	0.950774	51.7	78.4	69.6	68.6	51.7	50.9478	48.0623	51.438	111.6	88.2	111.6	106.106	71.35	87.07	87.49	84.26	100.09	98.19
Q92667	AKAP1	0.920373	1.05864	1.00087	1.15023	1.08746	1.13744	45.4	64.3	69.6	60.6	45.4	41.785	48.0623	45.4394	122.9	116.2	122.9	139.791	39.59	41.53	47.51	52.42	37.01	41.44
P35244	RPA3	1.08307	1.09825	1.11415	1.01401	1.02869	0.953118	35.4	59	56.3	52.6	35.4	38.3408	38.878	39.4408	124.2	98.4	124.2	118.377	89.53	84.55	81	81.83	82.49	80.96
Q13057	COASY	1.01376	1.01511	0.81731	1.00133	0.806219	1.05455	10	15.6	14.7	10.9	10	10.1376	10.1511	8.1731	31.6	27.7	31.6	33.3237	101.8	101.42	96.32	107.56	85.71	79.58
Q8IZP0	ABI1	1.10263	1.08981	1.06214	0.988373	0.963284	1.0004	169.5	287.6	267.5	240.1	169.5	186.895	184.722	180.033	578.3	480.9	578.3	578.533	60.52	57.26	58.07	54.56	59.1	60.59
Q9UKJ3	GPATCH8	0.897512	0.941659	0.941214	1.04919	1.04869	0.800712	28.6	39.5	39	35.9	28.6	25.6688	26.9315	26.9187	61.6	41	61.6	49.3238	56.07	65.95	48.73	49.48	89.51	108.47
J3KR97	TBCD	0.788925	0.795024	0.666819	1.00773	0.845225	1.04558	27.1	32.9	31.2	24.1	27.1	21.3799	21.5452	18.0708	59.6	51.8	59.6	62.3165	69.38	63.82	65.67	66.08	54.29	63.69
H7C3K3	ACAP2	0.966139	1.04499	1.06834	1.08162	1.10578	0.929093	11.3	16.8	17.1	16.1	11.3	10.9174	11.8084	12.0722	42.6	32.9	42.6	39.5794	3.75	3.78	15.99	9.19	21.19	7.74
Q8N8A2	ANKRD44	0.999536	1.0157	0.911223	1.01617	0.911646	0.960802	22.3	34.3	32.8	27.1	22.3	22.2896	22.65	20.3203	74.5	59.5	74.5	71.5797	60.65	61.32	58.17	68.75	49.36	51.71
Q9HCK8	CHD8	1.24816	1.13469	1.17924	0.909093	0.944785	1.04466	22.7	43.6	37.3	35.7	22.7	28.3332	25.7575	26.7688	90.4	78.5	90.4	94.4371	82.12	70.5	80.3	69.33	74.31	71.95
P18615	NELFE	0.745843	0.957353	0.758346	1.28358	1.01676	1.05329	8.8	10.1	12.2	8.9	8.8	6.56342	8.42471	6.67344	23.3	20.4	23.3	24.5416	44.1	41.36	29.42	71.06	37.99	43.62
A0A3B3IRV3	MCTS2	1.19674	1.55203	1.46995	1.29688	1.2283	1.05467	10.1	18.6	22.7	19.8	10.1	12.0871	15.6755	14.8465	44.6	39.1	44.6	47.0381
P15391	CD19	1.21913	1.08719	1.04728	0.891775	0.859037	1.02848	24.2	45.4	38.1	33.8	24.2	29.5029	26.31	25.3441	83.4	71.3	83.4	85.7754	105.58	91.59	88.39	103.02	82.85	83.73
Q96ER9	CCDC51	1.04132	1.06078	0.808547	1.0187	0.776466	0.918263	16.6	26.6	25.5	17.9	16.6	17.2858	17.609	13.4219	37.6	28.7	37.6	34.5267	53.27	55.95	47.12	73.99	55.02	51.23
Q9NRL2	BAZ1A	0.809172	0.897905	0.844844	1.10966	1.04409	0.939367	36.3	45.2	47.2	40.9	36.3	29.3729	32.594	30.6679	76.2	59.5	76.2	71.5797	70.12	41.15	42.47	47.14	24.85	24.68
O94888	UBXN7	0.920792	0.964705	0.893064	1.04769	0.969887	1.07661	60.2	85.3	84.1	71.7	60.2	55.4317	58.0753	53.7625	173.2	155	173.2	186.468	50.9	49.51	46.45	52.26	45.85	47.18
Q8NBU5	ATAD1	1.15303	1.12046	1.05034	0.971756	0.910938	1.05715	25.7	45.6	41.7	36	25.7	29.6329	28.7959	26.9937	80	70.3	80	84.5724
Q9H4L7	SMARCAD1	0.881095	0.961171	0.945726	1.09088	1.07335	1.10312	22.2	30.1	30.9	28	22.2	19.5603	21.338	20.9951	56.6	51.9	56.6	62.4368
Q01650	SLC7A5	1.16906	1.21944	1.10661	1.0431	0.946585	1.14077	78.6	141.4	138.8	116	78.6	91.8879	95.8483	86.9797	278.3	263.9	278.3	317.477	46.63	50.55	58.31	45.61	52.39	50.75
Q6IPN0	RTN4	0.902227	0.951445	0.971702	1.05455	1.077	1.03385	75.7	105.1	104.3	98.1	75.7	68.2986	72.0244	73.5579	236.1	202.9	236.1	244.093	88.94	92.03	87.88	90.06	92.36	93.99
K4Q0H4	HLA-DRB1	0.98967	1.09348	0.996098	1.10489	1.00649	1.15076	54.5	83	86.3	72.4	54.5	53.937	59.5945	54.2873	119.7	114.5	119.7	137.746	88.31	86.83	86.9	88.75	90.47	90.68
B8ZZS4	ANKZF1	1.19571	1.23378	1.14973	1.03184	0.961546	1.00726	7.5	13.8	13.4	11.5	7.5	8.96784	9.25337	8.62299	33.8	28.3	33.8	34.0455	44.22	28.72	27.47	49.09	29.67	36.84
O95816	BAG2	1.02858	1.10314	0.982475	1.07249	0.955178	0.966626	47.7	75.5	76.2	62.5	47.7	49.0632	52.6199	46.8641	148.6	119.4	148.6	143.641	72.36	70.55	70.83	72.81	72.44	74.2
Q9NXH9	TRMT1	0.983842	1.19592	1.22737	1.21557	1.24753	1.17606	17.9	27.1	31	29.3	17.9	17.6108	21.4071	21.9699	58	56.7	58	68.2113	83.19	75.88	55.27	62.59	75.36	62.43
J3KQ48	PTRH2	1.15688	1.19771	1.14326	1.03529	0.988223	1.04259	139.7	248.7	242.3	213	139.7	161.616	167.32	159.713	493.4	427.6	493.4	514.412	58.11	57.84	60.13	54.54	55.2	54.88
A5PL36	USP19	1.0043	1.34523	1.1783	1.33946	1.17325	1.51017	7.7	11.9	15	12.1	7.7	7.73314	10.3583	9.07289	23.5	29.5	23.5	35.4891
Q01780	EXOSC10	0.923874	1.07326	1.01482	1.1617	1.09844	1.0608	24.9	35.4	38.7	33.7	24.9	23.0045	26.7243	25.2691	71.9	63.4	71.9	76.2715	77.06	81.06	72.14	71.03	61.84	56.22
O95758	PTBP3	1.19138	1.13036	1.37022	0.948786	1.15011	0.870421	16.8	30.8	27.5	30.7	16.8	20.0152	18.9901	23.0196	68	49.2	68	59.1886	15.44	10.77	17.36	28.01	27.35	28.17
G3V5X4	SYNE2	1.00135	1.10174	1.0259	1.10026	1.02451	1.04492	22	33.9	35.1	30.1	22	22.0297	24.2383	22.5697	66.2	57.5	66.2	69.1737	50.2	50.85	52.48	50.27	50.22	49.4
B1AJY5	PSMD10	0.963161	1.07282	0.977451	1.11385	1.01484	1.03963	44.8	66.4	69.6	58.4	44.8	43.1496	48.0623	43.7898	134	115.8	134	139.31	11.71	6.98	21.21	9.7	20.09	21.91
Q9NS69	TOMM22	0.922934	0.934552	0.950465	1.01259	1.02983	0.980752	58.3	82.8	78.9	73.9	58.3	53.8071	54.4844	55.4121	139.1	113.4	139.1	136.423	106.69	108.79	107.67	106.83	114.99	113.4
J3QRU4	VAMP2	0.821207	0.813525	0.891059	0.990645	1.08506	1.24168	29.2	36.9	34.4	34.7	29.2	23.9792	23.7549	26.0189	80.9	83.5	80.9	100.452	40.23	37.01	38.5	29.31	30.29	26.78
Q9UBB6	NCDN	0.923745	1.03868	0.7994	1.12442	0.865391	1.09313	12.1	17.2	18.2	12.9	12.1	11.1773	12.568	9.67275	41.6	37.8	41.6	45.4742	67.44	70.19	76.95	71.49	63.92	57.52
O95239	KIF4A	1.11084	1.10075	0.999767	0.990912	0.900007	1.03247	23.4	40	37.3	31.2	23.4	25.9938	25.7575	23.3945	79	67.8	79	81.5648	28.63	44.11	38.84	42.16	44.96	42.22
P46779	RPL28	0.940457	1.00623	1.08329	1.06994	1.15187	0.850341	80.5	116.5	117.3	116.3	80.5	75.7068	81.0015	87.2047	147.7	104.4	147.7	125.595
P61020	RAB5B	1.08039	1.32284	1.38243	1.22442	1.27957	0.96941	40.3	67	77.2	74.3	40.3	43.5395	53.3105	55.712	161.7	130.3	161.7	156.754	40.86	40.06	65.39	66.72	60.04	48.6
Q9Y2Z4	YARS2	1.17307	1.08364	1.1089	0.923764	0.945291	0.955825	85.2	153.8	133.7	126	85.2	99.946	92.3265	94.478	313.9	249.4	313.9	300.033
Q9H2K8	TAOK3	1.14796	1.26854	1.19245	1.10504	1.03876	1.08032	22.7	40.1	41.7	36.1	22.7	26.0587	28.7959	27.0687	80.4	72.2	80.4	86.8581	130.76	128.42	125.73	128.18	129.06	127.53
O15498	YKT6	1.14585	0.969589	1.09719	0.846176	0.957539	1.0339	49	86.4	68.8	71.7	49	56.1465	47.5098	53.7625	182.1	156.5	182.1	188.273	84.04	74.89	87.25	84.9	57.12	53.2
P46778	RPL21	1.09291	1.05747	1.00139	0.967576	0.916261	0.967928	231.3	389	354.2	308.9	231.3	252.789	244.593	231.621	707.2	569	707.2	684.519	48.8	51.12	47.98	51.43	48.91	45.31
P78318	IGBP1	1.13977	1.07359	1.2829	0.941939	1.12559	0.930443	25.6	44.9	39.8	43.8	25.6	29.178	27.4839	32.8423	104.6	80.9	104.6	97.3244	79.28	77.37	84.05	73.54	83.08	82
Q9H993	ARMT1	1.09682	1.07669	1.08037	0.981646	0.984998	1.03637	58.3	98.4	90.9	84	58.3	63.9446	62.771	62.9853	207.9	179.1	207.9	215.461	72.56	71.01	72.29	70.6	73.82	73.32
A0A8V8TNA9	PSMG2	0.929474	0.971653	0.889187	1.04538	0.956656	1.18998	99	141.6	139.3	117.4	99	92.0179	96.1936	88.0295	230.6	228.1	230.6	274.409	6.39	20.43	15.47	15.43	29.37	30.07
A0A024R7S3	CLTB	1.06289	0.926452	0.978033	0.871634	0.920163	1.00006	48.3	79	64.8	63	48.3	51.3377	44.7476	47.239	106.1	88.2	106.1	106.106	55.72	53.1	57.24	54.26	59.79	60.37
P48506	GCLC	1.1555	1.13762	1.14639	0.984531	0.992118	1.03481	32.9	58.5	54.2	50.3	32.9	38.0159	37.4278	37.7162	127.3	109.5	127.3	131.731	113.52	107.48	109.59	108.72	112.84	114.13
Q9Y4E8	USP15	1.20295	1.1241	1.15022	0.934454	0.956166	1.00526	30.9	57.2	50.3	47.4	30.9	37.1711	34.7347	35.5417	102.2	85.4	102.2	102.738	95.38	97.17	94.43	99.8	99.34	94.62
Q9BV38	WDR18	0.975871	0.941873	0.883723	0.965161	0.905573	0.95534	58.8	88.3	80.2	69.3	58.8	57.3812	55.3821	51.9629	156.4	124.2	156.4	149.415	49.64	50.48	49.2	50.42	42.7	47.17
Q12765	SCRN1	0.976467	0.941823	0.959855	0.964522	0.982988	1.11192	114.6	172.2	156.3	146.7	114.6	111.903	107.933	109.999	322.2	297.8	322.2	358.26	30.56	28.46	24.55	26.25	16.63	18.27
Q32Q75	EIF4E	1.00512	0.890696	0.99496	0.886163	0.989897	1.0107	72.8	112.6	93.9	96.6	72.8	73.1724	64.8426	72.4331	237.7	199.7	237.7	240.243	80.36	86.11	85.72	74.3	74.37	71.71
P47985	UQCRFS1	0.890003	1.1334	1.07816	1.27348	1.21142	1.21538	64.4	88.2	105.7	92.6	64.4	57.3162	72.9911	69.4338	136.3	137.7	136.3	165.656	103.95	104.56	94.53	99.86	110.82	102.03
P83916	CBX1	1.02825	0.984673	0.999767	0.95762	0.972299	0.777366	48.6	76.9	69.3	64.8	48.6	49.973	47.8551	48.5887	126.9	82	126.9	98.6477	28.91	35.27	38.96	47.76	40.12	31.45
P82673	MRPS35	1.12174	1.10096	1.12398	0.981475	1.002	0.964491	49.3	85.1	78.6	73.9	49.3	55.3017	54.2772	55.4121	139.2	111.6	139.2	134.257	32.83	25.46	26.65	18.7	22	15.69
Q96ME7	ZNF512	1.05628	1.05125	1.20848	0.995242	1.1441	1.07568	29.1	47.3	44.3	46.9	29.1	30.7376	30.5914	35.1668	80.3	71.8	80.3	86.3769	125.75	128.3	117.77	123.97	143.56	144
Q9UJY5	GGA1	0.982174	1.02345	1.07955	1.04203	1.09915	0.985369	61.4	92.8	91	88.4	61.4	60.3055	62.8401	66.2846	182.4	149.4	182.4	179.731
A0A288Q9P9	HLA-B	1.14549	1.27576	1.11838	1.11373	0.976339	0.724711	5.9	10.4	10.9	8.8	5.9	6.75838	7.527	6.59846	16.6	10	16.6	12.0302
Q6YP21	KYAT3	1.05313	1.00453	0.968668	0.953858	0.919803	0.913827	65.1	105.5	94.7	84.1	65.1	68.5585	65.3951	63.0603	195.1	148.2	195.1	178.288	71.67	68.03	66.3	67.47	69.35	70.55
P00441	SOD1	0.647238	0.738174	0.657826	1.1405	1.01636	1.07843	124.7	124.2	133.3	109.4	124.7	80.7106	92.0503	82.0309	434.5	389.5	434.5	468.577	69.68	70.04	67.36	69.79	70.35	70.57
O75410	TACC1	0.737622	0.880113	0.762894	1.19318	1.03426	0.95507	45.9	52.1	58.5	46.7	45.9	33.8569	40.3972	35.0168	144.1	114.4	144.1	137.626	69.64	72.79	73.53	72.2	71.81	72.13
P62314	SNRPD1	0.974766	1.16303	0.868219	1.19314	0.890695	0.939093	19	28.5	32	22	19	18.5205	22.0976	16.4962	58.8	45.9	58.8	55.2186	82.73	77.59	74.05	86.32	75.96	72.36
Q96Q11	TRNT1	0.842007	0.993558	0.877379	1.17999	1.04201	1.00467	62.9	81.5	90.5	73.6	62.9	52.9623	62.4948	55.1871	195.3	163.1	195.3	196.213	52.76	60.49	56.45	52.78	51.26	47.28
Q9C0I1	MTMR12	1.11195	0.96677	0.92895	0.869433	0.835421	0.879401	18	30.8	25.2	22.3	18	20.0152	17.4019	16.7211	68.4	50	68.4	60.151	91.92	76.33	81.46	84.54	64.6	69.78
P14373	TRIM27	0.718248	0.743048	0.903298	1.03453	1.25764	0.892739	17.1	18.9	18.4	20.6	17.1	12.282	12.7061	15.4464	44.2	32.8	44.2	39.4591
Q8N6T3	ARFGAP1	1.07246	0.949392	0.983215	0.885249	0.916787	0.998489	75.5	124.6	103.8	99	75.5	80.9705	71.6791	74.2327	268.8	223.1	268.8	268.394	57.86	54.41	63.11	66.55	53.47	50.11
Q6PD62	CTR9	1.14461	1.07702	1.03314	0.940951	0.902612	1.07196	35.2	62	54.9	48.5	35.2	40.2903	37.9112	36.3665	123	109.6	123	131.851	112.14	107.82	104.31	108.82	104.89	100.17
Q16698	DECR1	1.20845	1.12597	1.07118	0.931745	0.886405	1.01391	40.6	75.5	66.2	58	40.6	49.0632	45.7144	43.4899	151.4	127.6	151.4	153.505	4.53	4.96	2.56	3.66	12.6	15.86
Q9NP72	RAB18	1.12571	1.02767	0.968278	0.912904	0.860146	0.864763	12.7	22	18.9	16.4	12.7	14.2966	13.0514	12.2971	40.9	29.4	40.9	35.3688	98.15	79.86	87.43	86.22	83.29	102.2
A0A678ZN67	HLA-A	1.49858	1.43341	2.2063	0.956516	1.47226	0.958523	33	76.1	68.5	97.1	33	49.4531	47.3027	72.808	154.5	123.1	154.5	148.092
P61923	COPZ1	1.07528	1.04626	1.09831	0.973009	1.02141	0.985976	69.5	115	105.3	101.8	69.5	74.732	72.7149	76.3322	278.8	228.5	278.8	274.89	44.06	39.23	44.33	36.77	39.82	42.03
P62899	RPL31	1.00453	1.03846	1.01312	1.03378	1.00855	0.909484	52.4	81	78.8	70.8	52.4	52.6373	54.4153	53.0876	150	113.4	150	136.423	72.88	78.75	78.46	75.22	89.38	77.75
X5D932	GSTM1	0.874726	0.907555	0.891014	1.03753	1.01862	1.05802	78.6	105.8	103.3	93.4	78.6	68.7535	71.3338	70.0337	187.5	164.9	187.5	198.378	79.28	79.79	81.2	74.31	74.84	74.71
Q15075	EEA1	1.06338	1.11396	1.18493	1.04757	1.1143	1.08465	51.7	84.6	83.4	81.7	51.7	54.9768	57.5919	61.2607	161.6	145.7	161.6	175.28	0.55	5.18	4.91	7.78	1.49	4.61
Q96BP3	PPWD1	0.946216	0.962147	0.934929	1.01684	0.988071	1.11682	23.9	34.8	33.3	29.8	23.9	22.6146	22.9953	22.3448	62.8	58.3	62.8	70.1361	54.6	47.27	47.94	54.02	54.55	59.95
Q92747	ARPC1A	1.14665	0.982796	1.07739	0.8571	0.939599	1.05107	29.3	51.7	41.7	42.1	29.3	33.5969	28.7959	31.5676	95.8	83.7	95.8	100.693	81.34	75.27	77.21	76.89	64.5	67.51
G8JLB3	PUS1	0.956962	1.04528	0.909035	1.0923	0.949918	0.949753	14.6	21.5	22.1	17.7	14.6	13.9716	15.2612	13.2719	34.2	27	34.2	32.4816	38.74	24	5.12	12.35	8.25	17.9
Q9UI26	IPO11	1.0705	0.961838	1.18164	0.898492	1.10382	0.910345	22.4	36.9	31.2	35.3	22.4	23.9792	21.5452	26.4688	67	50.7	67	60.9931	73.54	45.2	69.63	70.71	48.59	60.1
P09012	SNRPA	0.811534	0.76299	0.694092	0.940183	0.855284	1.03906	189.7	236.9	209.6	175.6	189.7	153.948	144.739	131.669	669.9	578.6	669.9	696.068	68.56	69.41	66.91	65.9	70.18	69.79
Q9UK59	DBR1	1.00613	0.935842	0.926425	0.930141	0.920782	1.01632	25.9	40.1	35.1	32	25.9	26.0587	24.2383	23.9944	79.9	67.5	79.9	81.2039	31.9	45.7	38.22	46.58	38.86	44.16
Q9BVG4	PBDC1	0.9458	0.897983	0.960532	0.949443	1.01558	1.1919	51.6	75.1	67.1	66.1	51.6	48.8033	46.3359	49.5634	151.4	150	151.4	180.453	94.07	91.65	94.03	93.97	94.03	89.35
Q9NQP4	PFDN4	0.998239	0.929486	0.916611	0.931125	0.918228	1.06653	52.6	80.8	70.8	64.3	52.6	52.5074	48.8909	48.2138	137.5	121.9	137.5	146.648	10.59	26.32	41.02	37.82	33.04	38.47
Q9UNF0	PACSIN2	0.928449	0.932168	0.9887	1.00401	1.0649	1.0638	92.6	132.3	125	122.1	92.6	85.9743	86.3188	91.5537	250.6	221.6	250.6	266.589	116.37	117.4	113.25	115.69	118.13	117.65
Q9Y2T2	AP3M1	1.07449	1.0552	1.0938	0.982041	1.01797	1.07326	30.3	50.1	46.3	44.2	30.3	32.5572	31.9725	33.1423	109.4	97.6	109.4	117.415	75.26	76.34	73.5	70.38	68.84	66.79
Q9H9J2	MRPL44	1.06012	1.11586	1.03287	1.05257	0.974297	0.882502	45.3	73.9	73.2	62.4	45.3	48.0235	50.5483	46.7891	140	102.7	140	123.55	46.13	41.19	46.15	52.4	46.12	55.44
P08047	SP1	1.09213	1.1036	1.11472	1.0105	1.02069	0.970815	86.1	144.7	137.6	128	86.1	94.0324	95.0197	95.9776	335.2	270.5	335.2	325.417
Q96G46	DUS3L	1.12675	1.04139	1.43313	0.92425	1.27192	0.957506	12.4	21.5	18.7	23.7	12.4	13.9716	12.9133	17.7709	44.1	35.1	44.1	42.226	86.66	71.84	82.34	63.61	64.4	76.15
A0A8I5KYF1	MRPS22	1.05742	1.0328	1.06225	0.976712	1.00457	0.994697	22.8	37.1	34.1	32.3	22.8	24.1092	23.5478	24.2194	64.1	53	64.1	63.7601	39.02	35.56	40.46	42.19	39	37.56
Q92995	USP13	1.29969	1.07953	1.01559	0.830608	0.781408	0.844129	15.8	31.6	24.7	21.4	15.8	20.5351	17.0566	16.0463	65.7	46.1	65.7	55.4593
Q9H9T3	ELP3	0.913417	0.917514	0.865183	1.00449	0.947194	0.838916	14.3	20.1	19	16.5	14.3	13.0619	13.1205	12.3721	48.9	34.1	48.9	41.023	47.64	28.47	31.73	38.63	38.49	49.39
Q9NVZ3	NECAP2	0.890337	1.00048	1.01551	1.12371	1.14059	1.13209	12.7	17.4	18.4	17.2	12.7	11.3073	12.7061	12.897	44.1	41.5	44.1	49.9254	51.51	55.47	55.57	57.34	50.77	49.15
H3BPJ9	NDUFB10	0.870226	0.980281	0.942172	1.12647	1.08268	1.00058	46	61.6	65.3	57.8	46	40.0304	45.0929	43.3399	114.1	94.9	114.1	114.167	73.31	74.05	73.17	77.28	63.15	64.18
O75530	EED	1.17302	1.14994	1.09932	0.980323	0.937168	0.956563	47.2	85.2	78.6	69.2	47.2	55.3667	54.2772	51.8879	156.2	124.2	156.2	149.415	53.38	44.49	44.83	48.92	36.8	41.76
Q9BXK5	BCL2L13	1.06288	1.03436	1.08979	0.973169	1.02532	1.02699	47.2	77.2	70.7	68.6	47.2	50.1679	48.8219	51.438	136	116.1	136	139.671	108.89	103.65	108.44	105.91	95.06	96.26
Q9BTX1	NDC1	1.06077	1.03075	1.0255	0.971693	0.966743	0.755572	13.6	22.2	20.3	18.6	13.6	14.4265	14.0182	13.9467	44.9	28.2	44.9	33.9252	100.94	102.2	88.43	95.28	88.59	99.24
J3KPG5	BAZ2A	1.22114	1.06238	1.2401	0.869998	1.01553	1.00869	18.2	34.2	28	30.1	18.2	22.2247	19.3354	22.5697	65	54.5	65	65.5646
H3BMM9	RNPS1	0.987041	0.998996	1.04476	1.01211	1.05847	0.982768	90	136.7	130.2	125.4	90	88.8336	89.9096	94.0281	266	217.3	266	261.416	58.97	59.23	63.43	50	61.95	62.3
Q9H9A5	CNOT10	0.992329	1.31578	1.06394	1.32595	1.07217	0.940109	7.4	11.3	14.1	10.5	7.4	7.34323	9.73676	7.87317	15.1	11.8	15.1	14.1956
O75347	TBCA	0.897277	0.831911	0.8519	0.927151	0.949428	1.06071	97.7	134.9	117.7	111	97.7	87.6639	81.2777	83.2306	235	207.2	235	249.266	83.36	82.92	92	94.97	71.04	64.11
A0A494C0X0	TBCB	0.983113	0.917776	0.932836	0.933541	0.948859	1.06819	101.2	153.1	134.5	125.9	101.2	99.4911	92.879	94.403	298	264.6	298	318.319	46	45.42	46.67	48.24	47.4	45.5
Q9HB07	MYG1	1.07722	1.30022	1.14838	1.20702	1.06606	0.926116	11.1	18.4	20.9	17	11.1	11.9571	14.4325	12.747	51.7	39.8	51.7	47.8802	82.58	90.53	76.41	81.88	46.97	57.64
Q8NHH9	ATL2	1.19867	1.15679	1.24391	0.965064	1.03774	0.974997	43.1	79.5	72.2	71.5	43.1	51.6626	49.8577	53.6125	137.7	111.6	137.7	134.257	49.87	55.72	46.81	48.15	52.81	42.11
Q9UK76	JPT1	0.866458	0.835996	0.799264	0.964842	0.92245	0.898852	54.6	72.8	66.1	58.2	54.6	47.3086	45.6454	43.6398	158.6	118.5	158.6	142.558	43.63	50.76	44.69	47.5	42.58	41.88
Q4VC05	BCL7A	0.955653	0.949506	1.10636	0.993568	1.1577	0.900479	40.8	60	56.1	60.2	40.8	38.9906	38.7399	45.1395	151.5	113.4	151.5	136.423	81.68	76.61	83.71	82.14	80.6	83.12
A0A8I5KZ67	CWC27	1.10763	1.36433	1.27197	1.23175	1.14837	1.01586	24.7	42.1	48.8	41.9	24.7	27.3584	33.6988	31.4177	124.7	105.3	124.7	126.678	82.08	77.3	68.99	71.46	65.58	67.31
Q9P0I2	EMC3	1.01314	1.1636	0.997799	1.14851	0.984856	1.27821	12.7	19.8	21.4	16.9	12.7	12.8669	14.7778	12.672	38.4	40.8	38.4	49.0832	40.24	44.37	46.3	39.35	14.18	21.84
P49207	RPL34	1.00106	0.905866	0.846685	0.904908	0.845789	0.941957	134.7	207.5	176.7	152.1	134.7	134.843	122.02	114.048	362.2	283.6	362.2	341.177	49.72	52.02	56.64	57.77	57.45	57.24
Q8WUA2	PPIL4	1.10526	1.01225	1.04193	0.915853	0.942701	1.05116	49.8	84.7	73	69.2	49.8	55.0418	50.4102	51.8879	131.5	114.9	131.5	138.227	31.97	31.15	35.75	31.06	28.97	36.32
O00193	SMAP	0.8696	1.09117	0.975345	1.2548	1.1216	1.14311	131	175.3	207	170.4	131	113.918	142.944	127.77	441.8	419.8	441.8	505.028	52.6	52.95	56.98	61.6	74.64	74.07
O14976	GAK	0.995233	1.15273	1.16607	1.15825	1.17165	1.01654	25.4	38.9	42.4	39.5	25.4	25.2789	29.2793	29.6181	118.7	100.3	118.7	120.663	36.17	29.95	30.2	40	40.21	46.43
Q13190	STX5	1.06593	1.00353	1.08428	0.941462	1.01721	0.906813	13.9	22.8	20.2	20.1	13.9	14.8164	13.9491	15.0715	46.3	34.9	46.3	41.9854	87.68	79.55	88.88	79.1	77.59	91.12
Q04323	UBXN1	0.942393	0.876565	0.910304	0.930148	0.96595	0.976772	27.1	39.3	34.4	32.9	27.1	25.5389	23.7549	24.6693	77.1	62.6	77.1	75.3091	82.39	70.32	78.64	68.93	79.76	77.01
O43488	AKR7A2	0.88451	0.882369	1.10012	0.99758	1.24377	1.04828	39.6	53.9	50.6	58.1	39.6	35.0266	34.9418	43.5648	103.4	90.1	103.4	108.392	82.84	92.71	85.45	81.58	90.49	80.61
P11233	RALA	0.866915	0.838664	0.890615	0.967411	1.02734	1.69474	142.2	189.7	172.7	168.9	142.2	123.275	119.258	126.645	407.6	574.2	407.6	690.774	58.48	53.35	54.51	55.18	66.42	51.09
J3KNL2	SEPTIN1	0.877439	1.30473	1.05045	1.48697	1.19717	1.29751	21.7	29.3	41	30.4	21.7	19.0404	28.3126	22.7947	52.2	56.3	52.2	67.7301	15.11	32.39	49.96	17.18	28.71	12.28
Q8N3C0	ASCC3	0.86804	0.861927	0.804557	0.992959	0.926867	1.16411	27.4	36.6	34.2	29.4	27.4	23.7843	23.6168	22.0449	74.2	71.8	74.2	86.3769
Q9H9Q2	COPS7B	1.16357	1.02883	0.977813	0.884197	0.840354	0.93323	29.6	53	44.1	38.6	29.6	34.4417	30.4533	28.9433	98.1	76.1	98.1	91.5499	87.22	77.08	86.64	81.13	68.91	75.41
Q96L92	SNX27	1.00719	0.905339	0.934496	0.898877	0.927826	1.0119	94.2	146	123.5	117.4	94.2	94.8772	85.2829	88.0295	292.7	246.2	292.7	296.184
Q15056	EIF4H	0.981471	1.22304	1.05932	1.24613	1.07932	0.967746	53.3	80.5	94.4	75.3	53.3	52.3124	65.1879	56.4618	185.1	148.9	185.1	179.13	40.57	40.72	39.1	34.71	42.05	40.65
A0A5F9ZHW5	ATXN2	0.930516	0.980742	1.05617	1.05398	1.13504	1.00652	25.7	36.8	36.5	36.2	25.7	23.9143	25.2051	27.1437	80.2	67.1	80.2	80.7227	94.88	87.42	87.23	83.09	87.88	84.54
P12259	F5	0.849557	0.94016	1.04355	1.10665	1.22834	1.24183	62.8	82.1	85.5	87.4	62.8	53.3522	59.042	65.5347	43.4	44.8	43.4	53.8953	30.94	37.12	32.38	35.44	31.26	31.46
P16298	PPP3CB	1.06369	1.43925	1.18393	1.35307	1.11304	1.14556	19	31.1	39.6	30	19	20.2101	27.3458	22.4948	64.9	61.8	64.9	74.3467
Q99717	SMAD5	1.0691	1.03805	1.14651	0.970961	1.07241	0.871153	15.5	25.5	23.3	23.7	15.5	16.571	16.0898	17.7709	49.3	35.7	49.3	42.9478	66.26	72.56	80.76	73.3	79.58	82.3
E9PGT6	COPS8	1.01423	0.965343	0.980392	0.951802	0.96664	1.05441	38.7	60.4	54.1	50.6	38.7	39.2506	37.3588	37.9412	127.9	112.1	127.9	134.859	71.06	68.53	69.47	74.75	72.86	70.82
P41214	EIF2D	1.09974	1.158	1.13743	1.05298	1.03427	1.1042	32.5	55	54.5	49.3	32.5	35.7414	37.635	36.9664	112	102.8	112	123.671	101.94	94.98	90.48	95.62	100.08	92.35
O15145	ARPC3	1.04117	0.912333	0.851079	0.876254	0.817423	1.07132	27.4	43.9	36.2	31.1	27.4	28.5281	24.9979	23.3196	128.8	114.7	128.8	137.986	119.75	121.12	126.99	123.07	116.42	126.25
P60866	RPS20	0.997571	0.949506	0.955114	0.951819	0.95744	1.05508	344.8	529.3	474.1	439.2	344.8	343.962	327.39	329.323	994.5	872.2	994.5	1049.27	42.33	35.74	38.31	36.77	37.23	38.77
P16104	H2AX	1.16006	1.38992	1.30719	1.19815	1.12683	0.587011	86.1	153.7	173.3	150.1	86.1	99.881	119.672	112.549	273.8	133.6	273.8	160.724	49.58	36.32	43.91	60.67	53.14	36.48
Q13206	DDX10	1.04768	1.07796	1.14393	1.02891	1.09186	0.66999	50.8	81.9	79.3	77.5	50.8	53.2222	54.7606	58.1115	162.5	90.5	162.5	108.873	55.48	66.5	57.82	57.06	59.59	58.95
Q9NU22	MDN1	0.800795	0.926348	0.821237	1.15679	1.02553	1.41598	86.1	106.1	115.5	94.3	86.1	68.9484	79.7585	70.7085	244.6	287.9	244.6	346.35	118.95	102.46	122.64	104.74	120.07	131.39
Q86UK7	ZNF598	1.08307	1.04957	1.06319	0.969064	0.981638	0.867422	40.2	67	61.1	57	40.2	43.5395	42.1926	42.74	131.2	94.6	131.2	113.806	72.03	68.6	63.92	65.05	64.54	67.08
L7RXH5	MAPK3	1.1129	1.03749	1.10844	0.932246	0.995993	1.06985	41.4	70.9	62.2	61.2	41.4	46.0739	42.9522	45.8893	134.6	119.7	134.6	144.002	61.2	61.89	51.07	50.77	55.67	53.46
O14530	TXNDC9	0.97084	0.917644	0.9169	0.945205	0.94444	1.00321	74.5	111.3	99	91.1	74.5	72.3276	68.3645	68.3091	202.9	169.2	202.9	203.551	39.63	38.5	42.47	43.54	33.7	36.27
O95478	NSA2	1.05328	1.1706	1.27387	1.11138	1.20943	0.90194	26.9	43.6	45.6	45.7	26.9	28.3332	31.4891	34.267	92.3	69.2	92.3	83.249	120.47	124.18	120.72	114.94	123.79	118.39
A8MW78	GRAP	1.06582	1.00249	0.985244	0.940588	0.924402	1.03159	106.7	175	154.9	140.2	106.7	113.723	106.966	105.126	362.8	311.1	362.8	374.26	8.93	5.01	2.97	5.85	10.94	3.84
Q9Y5B6	PAXBP1	1.04094	1.04136	1.06039	1.0004	1.01869	0.946528	43.7	70	65.9	61.8	43.7	45.4891	45.5072	46.3392	159	125.1	159	150.498	54.83	40.79	45.77	45.36	42.37	47.42
Q8WZA0	LZIC	0.952511	0.92704	0.78064	0.973259	0.81956	0.967931	14.6	21.4	19.6	15.2	14.6	13.9067	13.5348	11.3973	82.9	66.7	82.9	80.2415	100.86	91.35	83.06	95.17	42.33	36.47
Q15276	RABEP1	1.04213	1.24215	1.02872	1.19193	0.987138	1.11914	16.4	26.3	29.5	22.5	16.4	17.0909	20.3712	16.8711	54.5	50.7	54.5	60.9931	26.38	17.73	23.65	21.95	20.76	18.13
P38432	COIL	1.06842	1.10894	1.04093	1.03793	0.974274	1.03997	34	55.9	54.6	47.2	34	36.3263	37.704	35.3918	109.2	94.4	109.2	113.565	76.91	72.98	69.13	69.65	62.68	70.03
A0A087X0W9	OTUD6B	0.903206	0.93512	1.03324	1.03533	1.14397	1.10886	33.6	46.7	45.5	46.3	33.6	30.3477	31.42	34.7169	97.1	89.5	97.1	107.67	7.16	3.03	17.43	7.92	19.19	14
Q5JWE9	GNAS	0.99976	0.806748	0.908442	0.806942	0.908661	1.01352	41.6	64	48.6	50.4	41.6	41.59	33.5607	37.7912	142.2	119.8	142.2	144.122	76.08	77.23	81.86	67.75	63.47	70.02
A0A7I2V3Q3	LAS1L	1.29617	1.18327	1.23012	0.912891	0.949038	1.06494	37	73.8	63.4	60.7	37	47.9585	43.7809	45.5144	127.2	112.6	127.2	135.46	94.39	74.35	81.9	82.73	76.57	80.36
O60508	CDC40	1.13025	1.07184	1.17764	0.948317	1.04193	0.842341	32.6	56.7	50.6	51.2	32.6	36.8461	34.9418	38.3911	106.4	74.5	106.4	89.625
M0QWZ7	SARS2	0.935606	0.832259	0.862177	0.88954	0.921517	1.15829	30.7	44.2	37	35.3	30.7	28.7231	25.5504	26.4688	75.3	72.5	75.3	87.219
Q9Y3U8	RPL36	1.71292	1.33152	1.48042	0.77734	0.864269	0.898099	19.5	51.4	37.6	38.5	19.5	33.402	25.9647	28.8683	122.7	91.6	122.7	110.197	44.96	35.99	39.99	37.31	26.32	27.07
Q7LG56	RRM2B	0.966999	1.14587	1.07246	1.18498	1.10906	1.02999	50.2	74.7	83.3	71.8	50.2	48.5433	57.5228	53.8375	146.7	125.6	146.7	151.099	99.92	101.53	89.2	97.45	92.44	86
Q5VTL8	PRPF38B	1.17674	1.16927	1.12879	0.993648	0.959249	0.988648	74	134	125.3	111.4	74	87.0791	86.5259	83.5305	266	218.6	266	262.98	22.55	14.8	15.88	20.29	13.23	10.13
Q9UDY4	DNAJB4	0.944731	0.824018	0.579697	0.872225	0.613611	1.2533	11.9	17.3	14.2	9.2	11.9	11.2423	9.80581	6.89839	33.5	34.9	33.5	41.9854
Q8WUD4	CCDC12	1.11922	1.1868	1.12245	1.06039	1.00289	0.935352	82.1	141.4	141.1	122.9	82.1	91.8879	97.4366	92.1535	242.7	188.7	242.7	227.01	61.49	58.52	58.74	59.93	59.45	59.97
Q9Y4P8	WIPI2	1.14917	0.995677	0.999534	0.866435	0.869792	1.0457	107.5	190.1	155	143.3	107.5	123.535	107.035	107.45	359.4	312.4	359.4	375.824
A0A024RAL0	XRCC4	1.21728	1.10838	1.22526	0.910541	1.00655	0.956446	27.6	51.7	44.3	45.1	27.6	33.5969	30.5914	33.8171	108.8	86.5	108.8	104.061	66.87	63.37	52.57	49.1	57.59	45.49
Q96BK5	PINX1	1.18169	1.16485	1.07738	0.985749	0.911729	0.924757	38	69.1	64.1	54.6	38	44.9042	44.2643	40.9405	115	88.4	115	106.347	103.79	103.97	103.04	103.78	111.59	107.91
A0A7P0T868	AATF	1.31938	1.19657	1.13093	0.906921	0.857172	0.73129	72.6	147.4	125.8	109.5	72.6	95.787	86.8712	82.1059	281.8	171.3	281.8	206.077	57.12	43.12	57.91	52.38	33.54	50.33
Q6ZSZ5	ARHGEF18	0.920249	0.85276	1.14235	0.926662	1.24135	0.947758	14.9	21.1	18.4	22.7	14.9	13.7117	12.7061	17.021	47.6	37.5	47.6	45.1133	60.85	61.65	73.01	64.48	69.09	49.26
Q9Y2P8	RCL1	1.40643	1.35722	1.16904	0.965007	0.831206	0.668809	34.7	75.1	68.2	54.1	34.7	48.8033	47.0955	40.5655	115.3	64.1	115.3	77.1136	18.66	32.21	30.44	25.89	25.67	10.15
Q4LDX3	JAK1	1.02853	1.26435	1.24881	1.22928	1.21417	1.15067	27.8	44	50.9	46.3	27.8	28.5931	35.149	34.7169	121.8	116.5	121.8	140.152	65.31	56.29	57.76	58.99	66.14	63.03
P53602	MVD	1.21005	1.36919	1.09242	1.13151	0.902784	1.13778	11.6	21.6	23	16.9	11.6	14.0366	15.8827	12.672	46.1	43.6	46.1	52.4517
K7ENH8	TCF3	0.940658	0.795468	1.03981	0.845651	1.10541	0.88845	36.2	52.4	41.7	50.2	36.2	34.0518	28.7959	37.6412	56.6	41.8	56.6	50.2863
P60520	GABARAPL2	0.741218	0.790364	0.774156	1.0663	1.04444	1.25521	101.7	116	116.4	105	101.7	75.3819	80.38	78.7317	232.8	242.9	232.8	292.214	59.57	64.75	62.82	60.68	65.88	60.56
Q9H967	WDR76	0.968907	0.954894	0.970301	0.985537	1.00144	1.03107	72.1	107.5	99.7	93.3	72.1	69.8582	68.8478	69.9587	184.7	158.3	184.7	190.438	49.35	43.05	45.3	44.6	36.96	43.91
P50402	EMD	0.956671	1.03833	0.936828	1.08536	0.979258	1.00139	82.6	121.6	124.2	103.2	82.6	79.021	85.7663	77.382	214.2	178.3	214.2	214.499
Q00688	FKBP3	0.772847	0.761416	0.76265	0.985209	0.986806	0.999226	87.7	104.3	96.7	89.2	87.7	67.7787	66.7762	66.8844	152.3	126.5	152.3	152.182	70.46	75.47	70.26	69.09	88.2	89.4
A0A024QZ33	NSRP1	0.898571	0.935314	0.968103	1.04089	1.07738	1.01346	74.2	102.6	100.5	95.8	74.2	66.674	69.4003	71.8333	194.2	163.6	194.2	196.814	47.38	52.05	50.34	42.21	51.67	53.12
P60983	GMFB	0.884727	1.0716	1.07234	1.21122	1.21206	1.18227	83	113	128.8	118.7	83	73.4323	88.9428	89.0043	197.1	193.7	197.1	233.025	61.66	81.14	68.62	63	86.62	76.23
P85037	FOXK1	1.04415	1.0278	1.03359	0.98434	0.989886	1.03774	47.3	76	70.4	65.2	47.3	49.3881	48.6147	48.8886	151.4	130.6	151.4	157.114	53.59	48.9	54.85	55.12	48.62	53.18
P50748	KNTC1	1.12063	1.10226	1.04726	0.983601	0.934527	1.05294	42.1	72.6	67.2	58.8	42.1	47.1787	46.405	44.0897	152.3	133.3	152.3	160.363
Q9BRJ6	C7orf50	0.926654	0.959486	0.979488	1.03543	1.05702	1.07753	49.3	70.3	68.5	64.4	49.3	45.684	47.3027	48.2887	139	124.5	139	149.776	106.23	106.89	104.38	110.41	106.83	106.93
Q9UJW0	DCTN4	0.846987	0.84573	0.755442	0.998515	0.891916	0.983277	53.4	69.6	65.4	53.8	53.4	45.2291	45.162	40.3406	118.8	97.1	118.8	116.813	32.83	37.58	25.28	32.59	46.23	51.18
O75607	NPM3	0.933075	1.00137	0.988059	1.07319	1.05893	0.972843	49.1	70.5	71.2	64.7	49.1	45.814	49.1672	48.5137	122.3	98.9	122.3	118.979	79.49	78.08	84.87	85.46	100.67	103.45
Q15645	TRIP13	1.09279	1.04511	1.06421	0.956376	0.973853	1.03562	44.6	75	67.5	63.3	44.6	48.7383	46.6121	47.4639	150.2	129.3	150.2	155.551	65.66	56.03	67.4	56.69	61.2	64.68
C9J236	NDUFAF7	1.2183	1.26448	1.21793	1.0379	0.999696	0.984554	52.7	98.8	96.5	85.6	52.7	64.2046	66.6381	64.185	206.5	169	206.5	203.31
A0A2L2DH21	GCDH	1.0132	0.947464	0.936878	0.935123	0.924675	1.02861	46.5	72.5	63.8	58.1	46.5	47.1137	44.0571	43.5648	148.3	126.8	148.3	152.543	78.19	71.32	75.81	74.14	72.76	80.81
O94921	CDK14	1.00205	0.899146	0.966514	0.897307	0.964538	1.05855	91.7	141.4	119.4	118.2	91.7	91.8879	82.4517	88.6293	277.3	244	277.3	293.537	81.3	81.59	83.73	83.59	83.55	79.1
X6RLT1	NELFCD	1.02461	1.04367	1.08213	1.0186	1.05614	1.04818	35.2	55.5	53.2	50.8	35.2	36.0663	36.7373	38.0911	101	88	101	105.866	10.63	9.42	15.55	12.47	14.4	11.49
V9HWJ5	HEL-S-90n	1.06854	1.20313	1.26514	1.12596	1.184	1.02936	74.5	122.5	129.8	125.7	74.5	79.6059	89.6334	94.253	277.1	237.1	277.1	285.236	26.64	19.22	31.7	42.45	15.42	5.28
O14562	UBFD1	1.0177	0.905114	0.9654	0.88937	0.948608	0.995036	56	87.7	73.4	72.1	56	56.9913	50.6864	54.0624	160.8	133	160.8	160.002	64.78	70.49	72.42	71.91	72.73	70.86
Q8NBJ5	COLGALT1	1.39096	1.35394	1.2132	0.973389	0.872205	0.980762	17.8	38.1	34.9	28.8	17.8	24.759	24.1002	21.595	68.2	55.6	68.2	66.8879	22.38	33.75	28.91	19.09	20.44	26.32
P16930	FAH	0.976485	1.02377	0.964855	1.04842	0.98809	1.10706	94.5	142	140.1	121.6	94.5	92.2778	96.7461	91.1788	310.9	286.1	310.9	344.184	67.52	68.51	68.32	65.3	61.23	66.67
Q9BXB4	OSBPL11	1.0453	1.00265	0.971304	0.959197	0.92921	0.949258	28.1	45.2	40.8	36.4	28.1	29.3729	28.1744	27.2936	102.4	80.8	102.4	97.2041	47.14	44.37	46.92	54.31	51.64	46.53
A0A0D9SEM4	SRSF4	0.932145	0.938427	0.869332	1.00674	0.932614	0.861975	141.8	203.4	192.7	164.4	141.8	132.178	133.069	123.271	359.8	257.8	359.8	310.139	42.91	35.69	43.21	39.55	41.35	31.22
P51571	SSR4	1.24685	1.28004	1.50575	1.02662	1.20764	1.04831	12.3	23.6	22.8	24.7	12.3	15.3363	15.7445	18.5207	45.1	39.3	45.1	47.2787	58.34	54.7	66.95	52.16	62.8	67.21
P05386	RPLP1	1.20461	1.04915	1.1609	0.870941	0.963714	0.924699	62.2	115.3	94.5	96.3	62.2	74.927	65.257	72.2082	250.7	192.7	250.7	231.822	105.01	103.5	105.73	101.4	100.21	99.41
K7EIE8	MBD3	1.03333	0.837091	0.961259	0.810093	0.930256	0.953582	34.4	54.7	41.7	44.1	34.4	35.5465	28.7959	33.0673	92.6	73.4	92.6	88.3017
A0A6M8YHF9	MDIG	1.05693	0.939254	0.988275	0.888662	0.935044	0.962719	52.2	84.9	71	68.8	52.2	55.1717	49.0291	51.588	159.2	127.4	159.2	153.265	65.58	58.77	62.19	58.9	58.6	63.81
Q96BR5	COA7	1.03598	0.988287	1.06225	0.953961	1.02536	0.959939	55.2	88	79	78.2	55.2	57.1863	54.5535	58.6363	155.4	124	155.4	149.175	77.6	66.29	68.03	69.55	56.78	55.37
F5H0R1	TUT1	1.03728	1.04977	1.01164	1.01204	0.975282	1.01307	42.1	67.2	64	56.8	42.1	43.6695	44.1952	42.5901	117.8	99.2	117.8	119.34	64.74	66.96	56.33	60.77	49.84	58.44
A0A087X0W8	RELA	0.936923	1.02057	1.02988	1.08928	1.09922	1.05511	24.9	35.9	36.8	34.2	24.9	23.3294	25.4122	25.644	85.4	74.9	85.4	90.1062	68.92	75.72	76.09	69.89	72.45	66.37
Q9Y4X5	ARIH1	0.983111	0.982024	0.957183	0.998894	0.973626	1.01715	116.8	176.7	166.1	149.1	116.8	114.827	114.7	111.799	352.1	297.7	352.1	358.139
Q15102	PAFAH1B3	0.997362	0.970413	0.997969	0.97298	1.00061	0.994225	41.7	64	58.6	55.5	41.7	41.59	40.4662	41.6153	147.5	121.9	147.5	146.648	53.09	56.22	58.89	61.53	78.7	77.91
Q96MW1	CCDC43	1.0389	1.24026	1.14694	1.19383	1.104	0.985415	30.4	48.6	54.6	46.5	30.4	31.5824	37.704	34.8669	136	111.4	136	134.016	122.21	120.33	109.43	113.45	108.59	107.41
Q969X5	ERGIC1	1.17082	1.00942	1.02384	0.862142	0.874462	1.08017	35.3	63.6	51.6	48.2	35.3	41.3301	35.6324	36.1416	108.7	97.6	108.7	117.415	37.42	30.43	39.58	44.76	50.85	47.72
P29084	GTF2E2	0.905688	0.897171	0.891525	0.990597	0.984362	1.14287	12.7	17.7	16.5	15.1	12.7	11.5022	11.3941	11.3224	30	28.5	30	34.2861
O15397	IPO8	1.2092	1.21793	0.990276	1.00722	0.818949	0.994724	23.7	44.1	41.8	31.3	23.7	28.6581	28.865	23.4695	84.9	70.2	84.9	84.452	46.2	37.13	47.46	46.86	22.53	31.97
Q08AM6	VAC14	0.984379	1.12368	0.998288	1.14151	1.01413	0.871988	16.9	25.6	27.5	22.5	16.9	16.636	18.9901	16.8711	59.6	43.2	59.6	51.9705	12.1	16.75	3.34	15.02	23.28	12.56
Q01081	U2AF1	0.773553	0.803002	0.840974	1.03807	1.08716	1.02392	43.6	51.9	50.7	48.9	43.6	33.7269	35.0109	36.6665	66.5	56.6	66.5	68.091	21.32	15.33	12.54	6.85	38.26	39.3
P52788	SMS	1.08262	1.10276	1.00918	1.0186	0.932164	1.00976	143.4	238.9	229	193	143.4	155.248	158.136	144.716	365.4	306.7	365.4	368.966	74.3	70.39	72.67	68.18	62.11	60.91
A0A5F9ZHG7	RAPGEF6	0.876898	1.0899	0.971159	1.24291	1.10749	1.12496	16.6	22.4	26.2	21.5	16.6	14.5565	18.0924	16.1212	52.4	49	52.4	58.948	57.28	54.99	36.91	52.96	44.07	51.63
O75477	ERLIN1	1.11667	1.25145	1.21196	1.12069	1.08534	0.980947	24.5	42.1	44.4	39.6	24.5	27.3584	30.6604	29.6931	81.8	66.7	81.8	80.2415
O43681	GET3	1.03349	1.05496	1.06602	1.02078	1.03148	0.929057	41.5	66	63.4	59	41.5	42.8897	43.7809	44.2397	139.2	107.5	139.2	129.325	107.4	108.66	106.91	109.25	106.51	110.07
Q7L9L4	MOB1B	0.95721	0.874237	0.864512	0.913319	0.903158	1.0797	120.3	177.2	152.3	138.7	120.3	115.152	105.171	104.001	322.9	289.8	322.9	348.635	61.13	67.7	67.99	67	69.67	67.44
Q9NWV8	BABAM1	1.41308	1.4877	1.80914	1.0528	1.28028	1.03465	29.8	64.8	64.2	71.9	29.8	42.1099	44.3333	53.9124	127.9	110	127.9	132.332
E7EMN6	PPP1R2	0.904822	0.969608	0.994876	1.0716	1.09953	1.08508	102.2	142.3	143.5	135.6	102.2	92.4728	99.0939	101.676	239.7	216.2	239.7	260.093	66.98	50.6	58.06	62.13	27.68	32.35
Q9Y3A4	RRP7A	1.37032	1.16493	1.09051	0.850112	0.795803	0.959681	46	97	77.6	66.9	46	63.0348	53.5867	50.1633	167.1	133.3	167.1	160.363	67.83	39.24	52.31	55.06	55.5	57.88
P36405	ARL3	0.948225	1.05206	1.05328	1.10951	1.11079	1.01893	80.8	117.9	123.1	113.5	80.8	76.6166	85.0067	85.1052	354.2	300	354.2	360.906	60.56	61.01	60.78	53.95	56.46	55.74
Q15126	PMVK	0.849891	0.759209	0.93764	0.893301	1.10325	1.02394	52.3	68.4	57.5	65.4	52.3	44.4493	39.7066	49.0386	145.1	123.5	145.1	148.573	105.07	116.02	114.11	105.63	105.43	100.06
Q13162	PRDX4	0.912547	0.822783	0.870203	0.901634	0.953599	1.15584	51.7	72.6	61.6	60	51.7	47.1787	42.5379	44.9895	117.3	112.7	117.3	135.58	104.11	107.79	110.63	112.49	108.44	104.84
Q15404	RSU1	0.973935	1.22745	1.09693	1.2603	1.12629	0.91491	39.1	58.6	69.5	57.2	39.1	38.0808	47.9932	42.89	187.9	142.9	187.9	171.912	56.14	52.54	57.03	56.03	55.77	55.52
O43818	RRP9	0.819738	0.947814	0.828238	1.15624	1.01037	0.748854	15.3	19.3	21	16.9	15.3	12.542	14.5016	12.672	34.7	21.6	34.7	25.9852	66.43	68.14	53.58	67.76	92.43	81.54
P20248	CCNA2	1.02354	0.990373	0.862386	0.967595	0.842551	0.774637	43.3	68.2	62.1	49.8	43.3	44.3193	42.8832	37.3413	128.9	83	128.9	99.8507	40.05	35.83	45.49	53.97	48.17	68.14
P35813	PPM1A	1.05183	1.13607	1.06854	1.08008	1.01588	0.969563	52.7	85.3	86.7	75.1	52.7	55.4317	59.8707	56.3119	151.5	122.1	151.5	146.889	56.36	43.77	42.59	48.42	50.43	52.03
Q8WVJ2	NUDCD2	1.04375	0.905152	0.980541	0.867212	0.939441	1.07777	32.5	52.2	42.6	42.5	32.5	33.9218	29.4174	31.8676	82.6	74	82.6	89.0235	42.02	41.08	41.41	39.48	47.06	43.95
O00186	STXBP3	1.08772	1.10251	0.975095	1.0136	0.896456	1.08508	23.3	39	37.2	30.3	23.3	25.3439	25.6885	22.7197	71.4	64.4	71.4	77.4745	78.87	82.51	74.06	81.42	76.2	67.82
O00764	PDXK	0.80097	0.497838	0.514415	0.621544	0.64224	1.22875	8.6	10.6	6.2	5.9	8.6	6.88834	4.28141	4.42397	18.7	19.1	18.7	22.9777
A6QKW0	SHINC3	1.15208	0.991061	1.08065	0.860232	0.937997	1.07764	99.5	176.4	142.8	143.4	99.5	114.632	98.6105	107.525	312.8	280.2	312.8	337.086
D9ZGF8	ROCK1	1.05943	0.975037	0.992726	0.920343	0.93704	1.10609	28.4	46.3	40.1	37.6	28.4	30.0878	27.6911	28.1934	84.4	77.6	84.4	93.3544
Q13769	THOC5	1.02373	1.05603	1.03183	1.03156	1.00791	1.0188	80.3	126.5	122.8	110.5	80.3	82.2052	84.7995	82.8557	225.3	190.8	225.3	229.536	17.66	23.43	21.96	12.81	26.19	16.12
Q8WU79	SMAP2	0.743465	1.05338	1.004	1.41685	1.35044	1.36621	11.8	13.5	18	15.8	11.8	8.77289	12.4299	11.8472	31.7	36	31.7	43.3087	145.73	143.2	140.17	140.09	140.16	138.55
Q9NVG8	TBC1D13	0.995073	1.22285	1.18722	1.2289	1.1931	1.00407	9.6	14.7	17	15.2	9.6	9.5527	11.7394	11.3973	38.7	32.3	38.7	38.8576	38.18	41.92	30.07	23.34	13.29	29.74
Q8IYS3	GABPA	0.744235	0.848721	0.762392	1.14039	1.0244	1.16883	17.9	20.5	22	18.2	17.9	13.3218	15.1921	13.6468	38.7	37.6	38.7	45.2336
P16333	NCK1	1.12562	1.13139	1.07118	1.00513	0.951633	0.939024	22.4	38.8	36.7	32	22.4	25.2139	25.3432	23.9944	72	56.2	72	67.6098	37.28	46.86	52.82	46	39.66	41.76
Q8WVB6	CHTF18	0.988418	1.14898	1.2161	1.16245	1.23035	1.00785	11.9	18.1	19.8	19.3	11.9	11.7622	13.6729	14.4716	37.6	31.5	37.6	37.8951	24.95	22.51	32.6	27.18	25.79	23.84
Q7Z7H5	TMED4	0.860769	1.0002	0.907387	1.16198	1.05416	1.0275	53.3	70.6	77.2	64.5	53.3	45.879	53.3105	48.3637	154.9	132.3	154.9	159.16	12.04	23.22	6.5	12.56	14.66	14.46
B1AH49	MPST	1.06327	1.02118	0.975268	0.960416	0.917235	0.984073	106.1	173.6	156.9	138	106.1	112.813	108.347	103.476	353.3	289	353.3	347.673	100.55	92.08	91.18	98.34	91.08	94.19
Q9H8Y8	GORASP2	1.04146	1.01994	1.00616	0.979334	0.966103	1.0234	136.9	219.4	202.2	183.7	136.9	142.576	139.629	137.743	507	431.3	507	518.863	21.65	13.41	9.18	4.96	0.25	3
Q8NBF6	AVL9	0.984785	0.856343	0.835708	0.869573	0.84862	0.939464	45.4	68.8	56.3	50.6	45.4	44.7093	38.878	37.9412	152	118.7	152	142.799	42.15	41.52	41.3	51.72	43.5	38.07
Q96P16	RPRD1A	0.985323	0.978902	0.908633	0.993484	0.922168	0.9894	83.1	126	117.8	100.7	83.1	81.8803	81.3468	75.5074	235.4	193.6	235.4	232.905	64.61	65.24	66.42	67.95	62.72	64.73
Q8N335	GPD1L	1.00694	1.04095	1.09133	1.03378	1.08381	1.14308	40.4	62.6	60.9	58.8	40.4	40.6802	42.0545	44.0897	116.4	110.6	116.4	133.054	1.4	3.95	4.06	3.61	7.22	12.49
A0A3B3IUB5	HM13	0.99976	0.964999	1.00938	0.965231	1.00962	1.14207	46.8	72	65.4	63	46.8	46.7888	45.162	47.239	136.2	129.3	136.2	155.551	20.2	10.6	27.12	21.32	15.38	23.98
A0A1U9X7L7	DHX16	1.34095	1.22764	1.23186	0.915505	0.918646	0.9938	12.6	26	22.4	20.7	12.6	16.8959	15.4683	15.5214	48.3	39.9	48.3	48.0005	79.29	43.18	48.33	57.94	46.59	53.91
Q9Y281	CFL2	1.03263	1.27704	1.07852	1.23669	1.04444	0.753893	7.3	11.6	13.5	10.5	7.3	7.53819	9.32243	7.87317	22.5	14.1	22.5	16.9626
H7BZW6	SAP18	0.89422	0.872212	0.940759	0.975389	1.05204	0.862851	59.3	81.6	74.9	74.4	59.3	53.0273	51.7222	55.787	154.9	111.1	154.9	133.656
A0A087WXB0	SCAMP1	1.1659	1.02567	1.24603	0.879727	1.06873	1.29105	6.8	12.2	10.1	11.3	6.8	7.92809	6.97456	8.47303	20.5	22	20.5	26.4665	133.04	142.1	134.31	129.06	129.83	116.88
Q96A65	EXOC4	1.16911	1.04873	1.07218	0.897034	0.91709	1.14046	21.4	38.5	32.5	30.6	21.4	25.019	22.4429	22.9447	67.3	63.8	67.3	76.7527	33.67	22.33	32.6	33.22	37.28	31.35
Q9HDC9	APMAP	0.879099	0.915849	0.831371	1.0418	0.945708	0.950732	37.7	51	50	41.8	37.7	33.142	34.5275	31.3427	90.6	71.6	90.6	86.1363	9.35	25.89	18.24	19.44	18.88	28.52
Q6FG43	FLOT2	1.03109	0.951424	1.04976	0.922741	1.01811	1.06029	22.5	35.7	31	31.5	22.5	23.1994	21.4071	23.6195	70.8	62.4	70.8	75.0685	75.58	69.42	83.7	78.17	71.74	64.71
Q6XZF7	DNMBP	0.892022	1.10016	1.28309	1.23334	1.4384	0.956835	32.2	44.2	51.3	55.1	32.2	28.7231	35.4252	41.3154	120.7	96	120.7	115.49
A2VCL5	FLOT1	0.93748	0.803755	0.971085	0.857357	1.03585	1.09676	12.2	17.6	14.2	15.8	12.2	11.4373	9.80581	11.8472	31.7	28.9	31.7	34.7673	70.21	73.29	90.07	62.9	62.1	91.99
Q8NFW8	CMAS	0.936819	0.894691	1.00706	0.955031	1.07498	1.0652	54.8	79	71	73.6	54.8	51.3377	49.0291	55.1871	186.8	165.4	186.8	198.98	84.24	85.97	77.98	74.19	75.8	77.68
Q9BTE7	DCUN1D5	1.01816	0.980716	0.954989	0.963225	0.937957	1.03946	30.7	48.1	43.6	39.1	30.7	31.2575	30.108	29.3182	101.5	87.7	101.5	105.505	119.49	116.67	112.53	117.13	109.82	109.44
Q9NRF9	POLE3	1.22058	1.0088	1.10192	0.826498	0.902784	0.72946	11.5	21.6	16.8	16.9	11.5	14.0366	11.6012	12.672	40.9	24.8	40.9	29.8349	55.44	51.87	55.01	46.24	50.29	44.54
Q15797	SMAD1	1.03556	0.917763	1.19005	0.88625	1.14918	1.01236	15.5	24.7	20.6	24.6	15.5	16.0511	14.2253	18.4457	44.8	37.7	44.8	45.3539
E9PN81	RNASEH2C	1.1511	1.09688	1.10759	0.952901	0.962208	1.01956	65.6	116.2	104.2	96.9	65.6	75.5118	71.9553	72.6581	251.8	213.4	251.8	256.725	67.77	67.46	68.11	62.87	65.62	63.61
M0R1T5	CHMP2A	1.30677	0.985425	1.15986	0.754094	0.88758	0.842633	45.9	92.3	65.5	71	45.9	59.9806	45.231	53.2376	139.2	97.5	139.2	117.295	89.74	76.11	83.06	73.65	76.77	96.26
Q96EK9	KTI12	0.903756	0.910063	1.03287	1.00698	1.14287	1.10792	15.1	21	19.9	20.8	15.1	13.6467	13.7419	15.5964	50.6	46.6	50.6	56.0608	52.29	61.58	49.56	52.46	45.06	51.34
A0A024R7P3	ATP13A1	1.20004	1.04503	1.25471	0.870828	1.04555	1.24124	15	27.7	22.7	25.1	15	18.0007	15.6755	18.8206	59.8	61.7	59.8	74.2264
Q99808	SLC29A1	0.829164	0.618075	0.72772	0.745419	0.877655	0.876705	84.8	108.2	75.9	82.3	84.8	70.3131	52.4127	61.7106	196.5	143.2	196.5	172.273
S4R3N1	HSPE1-MOB4	0.835065	1.00747	0.867914	1.20646	1.03934	0.99541	103.5	133	151	119.8	103.5	86.4292	104.273	89.8291	321.6	266.1	321.6	320.124
Q9ULZ2	STAP1	0.968786	0.918716	1.05344	0.948317	1.08738	1.12492	114.1	170.1	151.8	160.3	114.1	110.538	104.825	120.197	271.1	253.5	271.1	304.966	32.8	31.96	34.46	30.08	35.09	31.7
P49841	GSK3B	1.16423	1.03491	1.07627	0.888924	0.924443	0.967547	37.9	67.9	56.8	54.4	37.9	44.1244	39.2232	40.7905	131.3	105.6	131.3	127.039	121.23	113.68	114.6	117.1	119.23	119.38
O75844	ZMPSTE24	0.934893	1.03132	0.92994	1.10314	0.994702	1.04921	76.6	110.2	114.4	95	76.6	71.6128	78.9989	71.2334	227.6	198.5	227.6	238.8	66.17	70.5	70.19	70.78	68.42	68.51
F8VXU5	VPS29	0.980035	1.01592	0.982879	1.03661	1.0029	0.993726	111	167.4	163.3	145.5	111	108.784	112.767	109.1	353.5	292	353.5	351.282	51.86	55.34	50.5	50.93	53.16	53.13
P54819	AK2	0.690339	0.774564	0.723125	1.12201	1.04749	1.13692	33.7	35.8	37.8	32.5	33.7	23.2644	26.1028	24.3693	109.2	103.2	109.2	124.152	119.39	120.62	117.58	116.47	118.39	113.78
Q15022	SUZ12	0.872772	0.904218	0.886004	1.03603	1.01516	1.02645	44.6	59.9	58.4	52.7	44.6	38.9256	40.3281	39.5158	91.3	77.9	91.3	93.7153	27.54	5.31	0.97	13.75	36.46	20.74
Q8IUF1	ZNG1B	1.10868	1.10312	0.915122	0.994981	0.825417	1.01693	31.3	53.4	50	38.2	31.3	34.7017	34.5275	28.6433	109.9	92.9	109.9	111.761	77.69	89.25	80.05	91.36	86.78	80.21
Q13595	TRA2A	1.02365	1.17027	0.972119	1.14323	0.949661	0.733843	22.6	35.6	38.3	29.3	22.6	23.1344	26.4481	21.9699	70	42.7	70	51.369	45.4	53.52	37.17	53.02	46.15	49.91
A0A087WW65	ABCB7	1.03731	1.23197	1.1969	1.18766	1.15385	0.986762	21.3	34	38	34	21.3	22.0947	26.2409	25.4941	92.9	76.2	92.9	91.6702	110.45	93.89	99.4	99.76	93.58	99.82
Q86Y82	STX12	1.16443	1.30923	1.17733	1.12436	1.01108	1.12053	22.1	39.6	41.9	34.7	22.1	25.7338	28.934	26.0189	87.5	81.5	87.5	98.0462	61.35	52.02	43.82	59.13	52.05	42
Q86TI0	TBC1D1	0.767177	0.930324	1.05184	1.21266	1.37105	1.05134	7.2	8.5	9.7	10.1	7.2	5.52367	6.69834	7.57324	23	20.1	23	24.1807
F5H345	HMBS	1.15938	1.0489	1.18154	0.904711	1.01912	0.847356	26.4	47.1	40.1	41.6	26.4	30.6076	27.6911	31.1927	96.4	67.9	96.4	81.6851	77.58	74.99	66.93	69.74	53.14	52.54
C9JLU1	POLR2H	0.946031	0.978671	0.96066	1.0345	1.01546	0.969162	44.1	64.2	62.5	56.5	44.1	41.72	43.1594	42.3651	107	86.2	107	103.7	24.15	15.89	8.27	8.19	43.89	47.92
Q9NRG9	AAAS	0.827883	1.23921	1.17096	1.49684	1.4144	1.07492	7.3	9.3	13.1	11.4	7.3	6.04355	9.04621	8.54801	21.6	19.3	21.6	23.2183
B1AKL4	EIF4ENIF1	1.08046	1.07742	1.07957	0.997188	0.999171	1.08047	33.2	55.2	51.8	47.8	33.2	35.8714	35.7705	35.8416	117.8	105.8	117.8	127.28	74.51	65.19	79.15	74.86	67.95	75.24
Q9BX40	LSM14B	0.933176	0.875617	0.848802	0.93832	0.909585	0.913549	25	35.9	31.7	28.3	25	23.3294	21.8904	21.2201	77.3	58.7	77.3	70.6173	19.19	35.46	42.3	40	36.1	39.42
Q9BV86	NTMT1	0.843873	0.981825	0.913294	1.16347	1.08227	1.18213	21.1	27.4	30	25.7	21.1	17.8057	20.7165	19.2705	57.6	56.6	57.6	68.091	100.61	105.3	91.62	104.59	79.62	74.74
P15498	VAV1	1.5566	1.48281	1.5229	0.952593	0.978349	0.95177	12.9	30.9	27.7	26.2	12.9	20.0802	19.1282	19.6454	56.5	44.7	56.5	53.775	118.89	104.37	111.15	109.08	109.06	111.74
Q9UJV9	DDX41	1.12458	1.2984	1.10902	1.15456	0.986166	1.17785	16.7	28.9	31.4	24.7	16.7	18.7805	21.6833	18.5207	47.8	46.8	47.8	56.3014	141.63	138.46	138.71	140.27	146.5	143.29
M0QXF9	BCAT2	0.951759	0.924737	0.93798	0.971608	0.985523	1.07935	80.5	117.9	107.8	100.7	80.5	76.6166	74.4413	75.5074	235.4	211.2	235.4	254.078	115.57	108.61	112.16	111.18	106.73	110.07
O95834	EML2	0.952811	1.07782	1.04874	1.1312	1.10068	0.97159	29.6	43.4	46.2	41.4	29.6	28.2032	31.9034	31.0428	115.4	93.2	115.4	112.122
A0A0A0MT01	GSN	1.04428	1.28635	1.13171	1.2318	1.08372	1.50987	43	69.1	80.1	64.9	43	44.9042	55.3131	48.6637	93.7	117.6	93.7	141.475	50.11	49.95	54.15	53.13	38.77	29.58
A0A024R254	MAGED1	0.94415	1.05576	1.04383	1.11822	1.10558	0.840404	32.9	47.8	50.3	45.8	32.9	31.0625	34.7347	34.342	105.5	73.7	105.5	88.6626	50.09	65.8	44.11	36.7	57.51	74.78
Q9Y315	DERA	1.20284	1.32134	1.11032	1.09852	0.923084	1.01784	20.8	38.5	39.8	30.8	20.8	25.019	27.4839	23.0946	89	75.3	89	90.5875	28.88	28.81	10.67	18.86	12.17	14.25
A0A8V8TM04	FLI1	0.987472	1.01461	1.29858	1.02748	1.31505	1.14528	17.9	27.2	26.3	31	17.9	17.6758	18.1615	23.2446	50	47.6	50	57.2638
J3QR07	YTHDC1	1.05324	1.18813	1.27366	1.12807	1.20927	0.910126	50.1	81.2	86.2	85.1	50.1	52.7673	59.5254	63.8101	206.6	156.3	206.6	188.032	79.29	75.36	85.74	90.45	83.09	85.84
Q9H0C8	ILKAP	0.964228	1.03769	0.920056	1.07619	0.954189	0.973127	37	54.9	55.6	45.4	37	35.6764	38.3946	34.0421	92.1	74.5	92.1	89.625	46.73	35.61	32.26	39.85	20	26.01
A0A2X0SF71	ARHGAP17	0.891122	1.13838	0.946562	1.27747	1.06221	0.959137	20.2	27.7	33.3	25.5	20.2	18.0007	22.9953	19.1205	58.7	46.8	58.7	56.3014	41.79	43.25	48.34	60.97	65.91	57.37
A0A024RBJ3	ANAPC7	1.04925	0.963495	0.998779	0.918267	0.951895	1.12585	50.6	81.7	70.6	67.4	50.6	53.0922	48.7528	50.5382	159	148.8	159	179.009	32.6	29.27	31.89	30.45	37.26	36.54
H0Y9Y2	BOD1L1	1.18971	1.21112	1.32661	1.01799	1.11507	0.887399	13	23.8	22.8	23	13	15.4663	15.7445	17.246	52.6	38.8	52.6	46.6772	33.71	38.09	45.22	36.71	56.93	55.39
Q14165	MLEC	1.03885	0.951709	1.00383	0.916122	0.96629	1.09649	43.1	68.9	59.4	57.7	43.1	44.7742	41.0187	43.2649	119.7	109.1	119.7	131.25	46.39	40.97	43.23	42.22	50.73	45.57
B5M450	SLC4A7	1.066	1.06134	1.2337	0.995627	1.15732	1.10984	20.3	33.3	31.2	33.4	20.3	21.6398	21.5452	25.0442	58.1	53.6	58.1	64.4819	35.06	33.76	33.69	26.24	27.06	37.38
K7EJ20	GPX4	1.00203	0.953732	0.975297	0.951798	0.97332	1.13671	28.6	44.1	39.5	37.2	28.6	28.6581	27.2767	27.8935	88.9	84	88.9	101.054	77.58	78.59	81.65	80.89	74.48	81.02
Q9NQR4	NIT2	1.07315	0.918976	0.932989	0.856334	0.869391	0.892192	39.3	64.9	52.3	48.9	39.3	42.1749	36.1158	36.6665	125.4	93	125.4	111.881	52.35	55.99	54.05	50.8	50.6	62.24
O43708	GSTZ1	0.91481	0.916623	1.00423	1.00198	1.09775	0.977227	33.6	47.3	44.6	45	33.6	30.7376	30.7985	33.7421	99.1	80.5	99.1	96.8432	62.98	75.33	84.39	79.29	75.42	91.42
P30626	SRI	0.985596	0.917856	0.956027	0.93127	0.969999	1.09886	24	36.4	31.9	30.6	24	23.6543	22.0285	22.9447	82	74.9	82	90.1062
Q8N3D4	EHBP1L1	1.0676	0.756317	0.990841	0.708427	0.9281	1.21825	8.4	13.8	9.2	11.1	8.4	8.96784	6.35306	8.32306	15.8	16	15.8	19.2483
F8VYN9	ARL1	0.806025	0.807769	0.878367	1.00216	1.08975	1.22029	59.5	73.8	69.6	69.7	59.5	47.9585	48.0623	52.2628	153.3	155.5	153.3	187.07	113.7	125.69	122.77	118.67	124.31	118.01
J3KQN4	RPL36A	0.975217	0.980012	0.989116	1.00492	1.01425	0.985753	215.9	324	306.4	284.8	215.9	210.549	211.585	213.55	515.5	422.4	515.5	508.156	93.05	92.75	92.73	93.3	100.41	101.6
Q07820	MCL1	1.00947	0.871568	0.99734	0.863395	0.987988	1.0644	10.3	16	13	13.7	10.3	10.3975	8.97715	10.2726	24.3	21.5	24.3	25.8649	53.51	49.89	38.76	45.84	62.77	58.73
Q8N806	UBR7	1.0494	1.00183	1.07617	0.954671	1.02551	1.01678	57.9	93.5	84	83.1	57.9	60.7604	58.0062	62.3105	199.6	168.7	199.6	202.95	48.58	55.19	44.17	45.77	46.43	47.74
Q16763	UBE2S	0.985419	0.890545	0.807189	0.903723	0.819133	0.988958	73.2	111	94.4	78.8	73.2	72.1327	65.1879	59.0862	208.5	171.4	208.5	206.198	14.32	18.41	24.21	17.85	25.72	18.7
B9ZVT1	RBM12B	0.977038	1.12033	1.14309	1.14666	1.16995	1.21756	14.3	21.5	23.2	21.8	14.3	13.9716	16.0208	16.3462	33.1	33.5	33.1	40.3012
Q69YP1	DKFZp762M013	1.04437	1.01035	1.05909	0.967426	1.01409	0.871153	112.5	180.8	164.6	158.9	112.5	117.492	113.665	119.147	336.4	243.6	336.4	293.056
Q8NCN5	PDPR	0.970355	1.02801	0.956791	1.05942	0.986021	0.985279	22.1	33	32.9	28.2	22.1	21.4448	22.7191	21.1451	66.3	54.3	66.3	65.324	72.16	72.34	61.32	71.89	66.21	68.77
B7ZKK7	EIF2AK2	0.756051	0.788107	0.743594	1.0424	0.983524	0.869225	36.1	42	41.2	35.8	36.1	27.2934	28.4507	26.8437	71	51.3	71	61.715	34.16	50.71	53.72	64.28	61.03	64.85
Q15257	PTPA	1.15515	1.07204	1.01965	0.928053	0.882705	0.968753	110.6	196.6	171.7	150.4	110.6	127.759	118.567	112.774	394.9	318	394.9	382.561	87.21	67.81	70.01	73.5	70.02	84.05
Q96J01	THOC3	1.06944	1.09458	1.05395	1.02351	0.985516	0.953353	42.9	70.6	68	60.3	42.9	45.879	46.9574	45.2145	146	115.7	146	139.189	102.25	102.15	102.8	104.3	112.29	114.28
H0Y9X1	TMA16	1.16575	1.15443	1.01885	0.99029	0.873983	1.02449	13.1	23.5	21.9	17.8	13.1	15.2713	15.123	13.3469	43.8	37.3	43.8	44.8727	134.18	126.67	128.78	133.42	130.02	127.32
Q13257	MAD2L1	1.02663	0.893176	0.848394	0.870007	0.826386	0.955811	42.6	67.3	55.1	48.2	42.6	43.7345	38.0493	36.1416	120.2	95.5	120.2	114.888	76.3	85.56	81.75	86.66	81.21	87.62
A0A8A2IE78	POU2F1	1.06288	0.9656	0.924573	0.908475	0.869875	1.20302	23.6	38.6	33	29.1	23.6	25.084	22.7882	21.8199	63.6	63.6	63.6	76.5121
Q96DB5	RMDN1	1.17067	1.18984	1.04387	1.01638	0.891686	1.14196	40.8	73.5	70.3	56.8	40.8	47.7635	48.5457	42.5901	126.1	119.7	126.1	144.002	98.35	89.23	94.32	95.88	98.32	95.63
Q6PL24	TMED8	1.57098	1.49507	1.32493	0.951682	0.84338	0.905918	10.3	24.9	22.3	18.2	10.3	16.1811	15.3993	13.6468	49.4	37.2	49.4	44.7524
H0Y368	DPM1	1.02204	1.11276	1.14338	1.08877	1.11873	1.1888	54.3	85.4	87.5	82.8	54.3	55.4967	60.4231	62.0855	152.3	150.5	152.3	181.055	97.15	92	91.32	92.67	100.97	92.53
I3L1R7	PCYT2	0.811119	1.24501	1.07274	1.53492	1.32255	0.932277	13.7	17.1	24.7	19.6	13.7	11.1123	17.0566	14.6966	47.1	36.5	47.1	43.9103	33.65	48.79	39.36	40.42	44.2	44.37
P10599	TXN	1.01266	1.00812	1.05745	0.99552	1.04423	1.14906	120.9	188.4	176.5	170.5	120.9	122.431	121.882	127.845	370.1	353.5	370.1	425.268	62.44	55.5	59.49	56.05	58.12	57.18
P53701	HCCS	0.919978	0.925046	1.02377	1.00551	1.11282	1.01704	85.4	120.9	114.4	116.6	85.4	78.5661	78.9989	87.4296	216.7	183.2	216.7	220.393	43.62	44.18	37.16	33.96	30.31	23.75
A0A6Q8PHE5	UBE3A	0.934707	0.993257	0.834566	1.06264	0.892864	0.983443	29.2	42	42	32.5	29.2	27.2934	29.0031	24.3693	90.4	73.9	90.4	88.9032	122.61	122.16	123.84	122.46	110.46	112.24
Q9Y6D6	ARFGEF1	1.10249	1.00487	0.796366	0.911451	0.722332	1.09926	14.5	24.6	21.1	15.4	14.5	15.9862	14.5706	11.5473	42.9	39.2	42.9	47.1584	1.46	0.29	18.59	11.86	20.53	19.49
B4E0K5	MAPK14	1.0321	1.23603	0.819137	1.19758	0.793657	1.02705	11.9	18.9	21.3	13	11.9	12.282	14.7087	9.74773	37.6	32.1	37.6	38.617
Q9H0A8	COMMD4	0.978864	1.06506	1.01463	1.08806	1.03654	1.07346	55.5	83.6	85.6	75.1	55.5	54.3269	59.1111	56.3119	162.5	145	162.5	174.438	41.29	30.79	27.31	28.39	38.09	29.2
Q9BYN8	MRPS26	0.975914	0.944321	1.05982	0.967628	1.08598	1.10624	28.3	42.5	38.7	40	28.3	27.6184	26.7243	29.993	80.8	74.3	80.8	89.3844	108.86	107.87	110.32	104.12	102.7	98.76
Q7LBC6	KDM3B	0.870791	1.04273	1.16223	1.19745	1.33468	0.947059	10	13.4	15.1	15.5	10	8.70791	10.4273	11.6223	32.9	25.9	32.9	31.1582	116.69	114.64	112.96	107.3	116.39	114.26
D3DUP2	WNK1	0.913031	1.0669	1.15098	1.16853	1.26062	0.961265	20	28.1	30.9	30.7	20	18.2606	21.338	23.0196	62.7	50.1	62.7	60.2713
Q69YN2	CWF19L1	1.04226	1.01431	1.06021	0.973186	1.01723	1.02738	67.4	108.1	99	95.3	67.4	70.2481	68.3645	71.4583	200	170.8	200	205.476
Q9BRX8	PRXL2A	0.878274	0.968863	0.942962	1.10314	1.07365	1.1235	33	44.6	46.3	41.5	33	28.983	31.9725	31.1177	93.8	87.6	93.8	105.385	121	126.33	123.63	126.19	120.79	120.59
Q8N108	MIER1	1.33318	1.35974	1.06676	1.01992	0.80016	1.05264	9.7	19.9	19.1	13.8	9.7	12.9319	13.1895	10.3476	30.4	26.6	30.4	32.0003
P63173	RPL38	1.09755	0.92984	0.996357	0.847194	0.907798	1.04269	73.3	123.8	98.7	97.4	73.3	80.4507	68.1573	73.033	220.6	191.2	220.6	230.018	117.63	112.53	115.71	116.27	114.24	113.28
A2IDA3	MPG	1.11184	1.02504	1.10131	0.921925	0.990524	0.959986	12.8	21.9	19	18.8	12.8	14.2316	13.1205	14.0967	39.6	31.6	39.6	38.0155	91.61	92	87.88	76.25	97.01	95.49
A0A7D9FFW2	HLA-DPB1	1.05986	1.04816	1.24971	0.988953	1.17912	1.07226	16.8	27.4	25.5	28	16.8	17.8057	17.609	20.9951	55.2	49.2	55.2	59.1886	47.6	48.13	44.48	43.08	48.08	33.66
A0A0D9SFB1	DNM1	1.12373	1.12734	1.07479	1.00321	0.956447	1.01816	139.6	241.4	227.9	200.1	139.6	156.872	157.376	150.04	499.8	423	499.8	508.878
Q969H8	MYDGF	0.898313	0.927209	0.948308	1.03217	1.05565	1.10577	78.2	108.1	105	98.9	78.2	70.2481	72.5078	74.1577	157.1	144.4	157.1	173.716	74.23	76.69	78.04	73.04	90.67	87.42
Q6IA86	ELP2	1.58851	1.96702	1.23456	1.23828	0.777183	0.95705	9.9	24.2	28.2	16.3	9.9	15.7262	19.4735	12.2222	26.9	21.4	26.9	25.7446	99.12	76.78	76.18	69.74	88.75	94.15
Q9UHY7	ENOPH1	1.23168	1.19106	1.21774	0.967024	0.988681	0.928307	25.8	48.9	44.5	41.9	25.8	31.7774	30.7295	31.4177	117.8	90.9	117.8	109.355	39.96	30.2	28.35	29.87	15.04	24.67
P53609	PGGT1B	1.04724	1.02613	1.00678	0.97985	0.961369	1.02715	67.7	109.1	100.6	90.9	67.7	70.898	69.4693	68.1591	210	179.3	210	215.702	40.13	26.68	31.98	27.09	3.87	7.36
Q96SB8	SMC6	1.23343	1.29715	1.27617	1.05166	1.03465	0.892307	25.5	48.4	47.9	43.4	25.5	31.4524	33.0773	32.5424	90.6	67.2	90.6	80.843
Q9UMS0	NFU1	1.00801	0.900222	0.923052	0.89307	0.915719	0.923201	60.6	94	79	74.6	60.6	61.0853	54.5535	55.937	176.7	135.6	176.7	163.13	47.95	40.7	50.43	54.31	46.31	42.26
A0A2R8Y653	UCK2	0.965249	0.88558	0.760806	0.917462	0.788196	0.948127	47.8	71	61.3	48.5	47.8	46.1389	42.3307	36.3665	124.6	98.2	124.6	118.137	77.55	72.2	76.72	82.6	69.6	64.35
Q96DU3	SLAMF6	0.881754	1.02924	0.944436	1.16726	1.07109	1.28233	52.4	71.1	78.1	66	52.4	46.2039	53.932	49.4885	153.2	163.3	153.2	196.453	62.54	73.39	72.81	74.04	80.23	96.45
Q9NVT9	ARMC1	1.10951	1.03745	0.91528	0.935045	0.824937	1.02702	63.9	109.1	96	78	63.9	70.898	66.2928	58.4864	186.6	159.3	186.6	191.641
A0A8Q3WKC9	INTS4	0.988495	0.826715	1.01033	0.836337	1.02209	0.927806	21.3	32.4	25.5	28.7	21.3	21.0549	17.609	21.52	57.7	44.5	57.7	53.5344
Q9NWU5	MRPL22	0.90909	0.962362	0.81364	1.0586	0.895005	1.25354	37.6	52.6	52.4	40.8	37.6	34.1818	36.1848	30.5929	88.1	91.8	88.1	110.437	72.75	79.13	70.89	78.97	91.45	81.17
Q9Y508	RNF114	1.00518	0.94738	0.960367	0.942501	0.955421	1.06547	40.6	62.8	55.7	52	40.6	40.8102	38.4636	38.9909	117.2	103.8	117.2	124.874	45.57	49.14	54.78	41.58	47.63	46.27
P55081	MFAP1	1.03177	0.98888	1.19873	0.958431	1.16182	0.902458	45.6	72.4	65.3	72.9	45.6	47.0487	45.0929	54.6623	156.5	117.4	156.5	141.235	132.34	132.05	131.74	128.26	129.65	129.81
Q9NVH2	INTS7	0.965864	0.98025	0.897479	1.01489	0.929199	1.0017	58.4	86.8	82.9	69.9	58.4	56.4064	57.2466	52.4128	172.7	143.8	172.7	172.994	25.38	49.13	45.96	48.98	48.93	47.11
Q9Y679	AUP1	1.10596	1.04495	1.2365	0.944831	1.11804	0.943759	26.5	45.1	40.1	43.7	26.5	29.308	27.6911	32.7674	99.3	77.9	99.3	93.7153	103.85	98.34	97.37	91.27	96.38	97.7
Q5SW79	CEP170	0.953283	1.1357	1.11544	1.19135	1.17011	1.05315	24.2	35.5	39.8	36	24.2	23.0695	27.4839	26.9937	88.3	77.3	88.3	92.9935	87.79	85.04	71.02	76.33	78.98	75.05
A0A024R0L5	GSK3A	1.05499	0.956255	0.92571	0.906409	0.877456	0.913333	48.6	78.9	67.3	60	48.6	51.2727	46.474	44.9895	154.9	117.6	154.9	141.475	33.87	30.87	24.02	30.26	11.69	17.83
H3BV55	PMM2	0.93331	0.96677	0.898497	1.03585	0.9627	1.09747	58	83.3	81.2	69.5	58	54.132	56.0727	52.1129	160.7	146.6	160.7	176.363	100.62	106.4	103.79	103.89	105.68	100.15
H0YGR4	REXO2	0.931205	0.925792	0.93275	0.994188	1.00166	1.08472	45.5	65.2	61	56.6	45.5	42.3698	42.1236	42.4401	126.1	113.7	126.1	136.783	7.75	2.93	6.71	8.85	13.07	17.04
Q9UHR5	SAP30BP	1.13602	1.08271	1.20527	0.953074	1.06096	1.01007	40.5	70.8	63.5	65.1	40.5	46.0089	43.8499	48.8136	132.8	111.5	132.8	134.137	59.39	64.9	68.03	67.32	69.88	67.53
P28072	PSMB6	0.895731	0.94834	0.865086	1.05873	0.965788	1.04385	59.2	81.6	81.3	68.3	59.2	53.0273	56.1417	51.2131	162.5	141	162.5	169.626	117.36	119.28	114.22	119.22	120.45	115.69
P36404	ARL2	1.15556	1.20376	1.12911	1.04171	0.977115	1.05524	25.7	45.7	44.8	38.7	25.7	29.6979	30.9366	29.0182	98.5	86.4	98.5	103.941	69.77	68.63	68.81	68.4	74.54	72.58
Q8NFF5	FLAD1	1.0327	1.00103	1.02883	0.969335	0.996255	1.1612	12.9	20.5	18.7	17.7	12.9	13.3218	12.9133	13.2719	37.4	36.1	37.4	43.429	88.6	100.74	91.98	84.21	108.37	84.1
O75427	LRCH4	0.748554	1.10138	1.11999	1.47135	1.49621	1.1231	7.9	9.1	12.6	11.8	7.9	5.91358	8.70093	8.84794	28.6	26.7	28.6	32.1207	86.7	108.99	92.96	109.54	101.37	93.83
A0A0J9YWL0	CRYBG1	1.1973	1.0547	1.10666	0.880897	0.924292	1.07228	31.1	57.3	47.5	45.9	31.1	37.236	32.8011	34.417	114.1	101.7	114.1	122.347
P35520	CBS	1.09801	1.01797	0.833857	0.927099	0.759425	1.09481	11.6	19.6	17.1	12.9	11.6	12.7369	11.8084	9.67275	37.8	34.4	37.8	41.3839	95.77	86.79	101.91	115.42	70.39	75.91
A0A0D9SF70	ARFGAP2	1.03308	1.04468	0.865183	1.01122	0.837475	1.04337	15.6	24.8	23.6	18	15.6	16.1161	16.297	13.4969	53.5	46.4	53.5	55.8202	104.08	105.26	106.31	116.48	105.85	107.55
D3DUE6	N-PAC	0.940974	1.11317	1.03776	1.18299	1.10286	1.04536	50	72.4	80.6	69.2	50	47.0487	55.6583	51.8879	161	139.9	161	168.303	16.15	4.69	24.97	10.89	28.77	20.5
A0A024R458	HRB	1.0407	0.944787	0.977597	0.90784	0.939367	1.06986	82.3	131.8	112.6	107.3	82.3	85.6494	77.7559	80.4562	289.1	257.1	289.1	309.297	25.21	18.97	12.88	7.44	22.46	20.57
Q14696	MESD	0.997871	0.945286	0.983104	0.947303	0.985201	1.04036	45	69.1	61.6	59	45	44.9042	42.5379	44.2397	142	122.8	142	147.731	1.73	6.24	8.13	11.71	5.03	8.74
Q9HBM1	SPC25	1.00121	0.937462	0.893687	0.936326	0.892605	0.74032	34.4	53	46.7	41	34.4	34.4417	32.2487	30.7428	124.8	76.8	124.8	92.392
P00167	CYB5A	1.03189	0.970564	0.999492	0.940565	0.968599	0.996398	91	144.5	127.9	121.3	91	93.9024	88.3213	90.9538	281.8	233.4	281.8	280.785	45.94	54.36	53.63	51.85	56.18	57.45
P52565	ARHGDIA	1.02246	1.18787	1.14538	1.16178	1.12021	1.11294	21.8	34.3	37.5	33.3	21.8	22.2896	25.8956	24.9692	120.2	111.2	120.2	133.776	94.83	87.32	68.53	75.27	61.5	59.78
Q969T9	WBP2	0.794773	0.874365	0.825347	1.10014	1.03847	1.30266	13.9	17	17.6	15.3	13.9	11.0473	12.1537	11.4723	32.6	35.3	32.6	42.4666
A0A2R8Y695	IQSEC1	1.03607	0.925076	1.07758	0.892869	1.04006	0.992064	31.8	50.7	42.6	45.7	31.8	32.9471	29.4174	34.267	126.6	104.4	126.6	125.595	74.4	69.8	82.81	67.86	65.59	70.86
Q68E01	INTS3	0.89268	0.832294	0.982666	0.932355	1.1008	0.98517	19	26.1	22.9	24.9	19	16.9609	15.8136	18.6706	49.7	40.7	49.7	48.9629	66.58	66.1	62.86	50.31	58.05	71.49
A0A3S6RIX2	HLA-C	0.932898	1.02652	1.14968	1.10036	1.23238	0.98939	308.1	442.3	458	472.4	308.1	287.426	316.272	354.217	557.5	458.5	557.5	551.585	37.24	29.77	36.83	35.35	36.6	33.66
Q96GX5	MASTL	0.914595	1.16797	1.37005	1.27703	1.49799	0.68744	8.1	11.4	13.7	14.8	8.1	7.40822	9.46054	11.0974	14.7	8.4	14.7	10.1054
Q96BW5	PTER	0.960052	0.964164	0.990335	1.00428	1.03154	1.04638	53	78.3	74	70	53	50.8828	51.1007	52.4878	153.6	133.6	153.6	160.724	93.1	88.7	85.41	86.27	92.99	88.27
B5MDQ0	ERCC6L	1.00726	1.10488	1.05725	1.09692	1.04964	0.987665	20	31	32	28.2	20	20.1452	22.0976	21.1451	64.8	53.2	64.8	64.0007	4.95	4.56	2.87	18.64	12.28	21.4
P19823	ITIH2	1.00404	1.56269	1.08824	1.55641	1.08386	1.43709	109.9	169.8	248.7	159.5	109.9	110.343	171.74	119.597	158.3	189.1	158.3	227.491
Q15121	PEA15	1.07012	1.01195	1.04695	0.945641	0.978353	0.974496	53.5	88.1	78.4	74.7	53.5	57.2512	54.1391	56.0119	147.4	119.4	147.4	143.641	42.01	30.85	22.19	46.66	3.84	8.81
Q9Y3P9	RABGAP1	1.20773	1.1342	1.14242	0.939115	0.945926	1.07393	106	197	174.1	161.5	106	128.019	120.225	121.097	420.3	375.2	420.3	451.373
Q99549	MPHOSPH8	1.01731	1.17969	1.0444	1.15961	1.02662	0.731208	16.8	26.3	28.7	23.4	16.8	17.0909	19.8188	17.5459	58.9	35.8	58.9	43.0681
H0YJQ1	NGDN	0.939248	1.08475	0.968398	1.15491	1.03104	0.980367	24.7	35.7	38.8	31.9	24.7	23.1994	26.7933	23.9194	69.7	56.8	69.7	68.3316	113.11	80.54	69.18	81.18	83.62	76.68
Q96BX8	MOB3A	0.838595	0.868202	0.796495	1.03531	0.949797	1.0815	24.1	31.1	30.3	25.6	24.1	20.2101	20.9237	19.1955	59.4	53.4	59.4	64.2413	141.48	139.02	142.45	137.92	130.45	132.92
Q8IUI8	CRLF3	0.972843	1.234	1.04266	1.26845	1.07176	1.09012	16.9	25.3	30.2	23.5	16.9	16.441	20.8546	17.6209	30.9	28	30.9	33.6846	97.81	111.56	112.97	108.76	83.3	83.63
Q86WB0	ZC3HC1	1.16209	1.06753	1.16873	0.91863	1.00571	0.982871	39.2	70.1	60.6	61.1	39.2	45.554	41.8473	45.8143	138.8	113.4	138.8	136.423	63.78	71.88	78.24	88.82	74.44	76.99
P53367	ARFIP1	1.12017	1.17126	1.14338	1.04561	1.02072	1.00983	18.1	31.2	30.7	27.6	18.1	20.2751	21.1999	20.6952	68.5	57.5	68.5	69.1737	79.57	47.43	58.45	64.32	56.66	56.97
E9PFN5	GSTK1	1.14788	1.17309	0.967244	1.02196	0.842635	0.897669	97.6	172.4	165.8	125.9	97.6	112.033	114.493	94.403	484.2	361.3	484.2	434.651
A0A7I2YQQ9	WDR26	0.811642	0.913217	0.875306	1.12515	1.07844	1.06066	24.5	30.6	32.4	28.6	24.5	19.8852	22.3738	21.445	76.9	67.8	76.9	81.5648
P30837	ALDH1B1	1.38206	1.14119	1.14762	0.825716	0.830368	0.873949	21.3	45.3	35.2	32.6	21.3	29.4379	24.3074	24.4443	100.9	73.3	100.9	88.1814
Q02127	DHODH	0.867716	1.00826	1.5225	1.16197	1.75461	1.04789	68.9	92	100.6	139.9	68.9	59.7856	69.4693	104.901	199.3	173.6	199.3	208.844
C9JQD4	PPIH	1.00205	1.08251	0.99813	1.08029	0.996085	0.949112	167.9	258.9	263.2	223.5	167.9	168.245	181.753	167.586	918.7	724.8	918.7	871.949
A0A7P0T943	HYCC1	1.17725	1.07085	1.26058	0.90962	1.07078	0.935315	6.9	12.5	10.7	11.6	6.9	8.12305	7.38889	8.69797	36.4	28.3	36.4	34.0455
A0A494C108	KRI1	1.07279	1.08598	1.11845	1.01229	1.04257	0.929202	35.8	59.1	56.3	53.4	35.8	38.4058	38.878	40.0407	121.7	94	121.7	113.084	48.38	54.36	49.73	51.34	54.12	44.76
Q8N523	TFIP11	1.02292	0.953233	0.939688	0.931878	0.918636	1.02055	85.7	134.9	118.3	107.4	85.7	87.6639	81.6921	80.5312	241.3	204.7	241.3	246.258
P78346	RPP30	1.0221	1.15603	1.14233	1.13104	1.11763	0.997609	40.5	63.7	67.8	61.7	40.5	41.395	46.8193	46.2642	163.4	135.5	163.4	163.009	74.13	74.16	64.11	83.18	74.93	83.28
P43304	GPD2	1.18018	1.03186	1.17214	0.874324	0.993191	1.36119	8.7	15.8	13	13.6	8.7	10.2675	8.97715	10.1976	25.1	28.4	25.1	34.1658
Q9BY32	ITPA	0.988842	0.958543	1.06383	0.96936	1.07584	1.00736	55.4	84.3	76.9	78.6	55.4	54.7818	53.1033	58.9363	207.2	173.5	207.2	208.724	96.42	96.02	99.85	96.35	92.91	94.02
Q15118	PDK1	1.07077	1.06721	1.02888	0.996683	0.960882	1.08992	35.2	58	54.4	48.3	35.2	37.6909	37.5659	36.2166	131.9	119.5	131.9	143.761
Q9NS86	LANCL2	1.08451	1.23019	1.0577	1.13433	0.975282	1.07417	30.2	50.4	53.8	42.6	30.2	32.7521	37.1516	31.9426	102.7	91.7	102.7	110.317
A0A024R326	RPL29	0.982388	0.906727	0.955422	0.922982	0.972551	1.01247	136.4	206.2	179.1	173.8	136.4	133.998	123.678	130.32	388.9	327.3	388.9	393.749	58.68	63.25	62.74	61.59	61.54	64.23
O75695	RP2	1.15342	1.10466	1.10907	0.957724	0.961546	1.05364	62.2	110.4	99.5	92	62.2	71.7428	68.7097	68.9839	225.5	197.5	225.5	237.597	66.24	53.08	46.92	61.22	54.51	55.74
Q9BZI7	UPF3B	0.74593	0.908194	0.814013	1.21753	1.09127	1.0755	25.7	29.5	33.8	27.9	25.7	19.1704	23.3406	20.9201	78.3	70	78.3	84.2114	60.11	89.46	73.92	70.16	61.4	59.54
Q9HD45	TM9SF3	1.06106	0.966278	1.00511	0.910669	0.947269	1.02221	56.1	91.6	78.5	75.2	56.1	59.5257	54.2082	56.3869	167	141.9	167	170.709	71.19	68.82	70.79	67.43	70.21	67.82
P52756	RBM5	0.709281	0.926348	0.941854	1.30604	1.3279	1.23766	16.4	17.9	22	20.6	16.4	11.6322	15.1921	15.4464	38.2	39.3	38.2	47.2787
A0A5A4LIR0	HLA-A	0.884444	0.912423	0.996158	1.03163	1.12631	1.05769	27.7	37.7	36.6	36.8	27.7	24.4991	25.2741	27.5936	59.6	52.4	59.6	63.0383
Q96IZ0	PAWR	0.931219	0.826829	0.841483	0.8879	0.903635	0.978827	67.9	97.3	81.3	76.2	67.9	63.2298	56.1417	57.1367	186.2	151.5	186.2	182.258	53.44	52.49	55.98	55.29	56.67	53.56
A0A286YFF7	PPT1	0.881174	0.900717	0.944413	1.02218	1.07177	1.05028	73.6	99.8	96	92.7	73.6	64.8544	66.2928	69.5088	196.9	171.9	196.9	206.799	66.97	70.15	75.71	74.95	81.75	80.93
D3DSQ0	PCM1	1.0021	1.29075	1.07218	1.28805	1.06994	1.25251	10.7	16.5	20	15.3	10.7	10.7224	13.811	11.4723	31.6	32.9	31.6	39.5794	16.44	8.12	19.3	26.83	23.17	16.66
Q9BPX4	EIF2B2	0.997781	0.874697	0.929471	0.876642	0.931538	1.01832	48	73.7	60.8	59.5	48	47.8935	41.9854	44.6146	145.9	123.5	145.9	148.573	73.11	75.24	80.4	77.41	78.21	75.2
O14965	AURKA	0.580046	1.00002	0.724831	1.72403	1.24961	0.959075	27	24.1	39.1	26.1	27	15.6612	27.0005	19.5704	72	57.4	72	69.0534	71.45	72.1	55.87	58.97	56.06	54.53
Q12834	CDC20	0.982822	1.0558	0.96052	1.07425	0.977309	1.19191	12.1	18.3	18.5	15.5	12.1	11.8921	12.7752	11.6223	43.3	42.9	43.3	51.6096	109.75	106.32	91.37	93.48	95.29	63.43
Q99595	TIMM17A	1.60961	2.45411	1.7419	1.52466	1.08219	1.00353	6.5	16.1	23.1	15.1	6.5	10.4625	15.9517	11.3224	98.9	82.5	98.9	99.2492	97.18	66.25	42.66	45.96	9.06	27.24
Q5JQ44	DKFZp547A0616	0.705744	0.905883	0.911078	1.28358	1.29095	0.915342	9.3	10.1	12.2	11.3	9.3	6.56342	8.42471	8.47303	32.2	24.5	32.2	29.474
O00458	IFRD1	1.04705	0.858522	0.821534	0.819947	0.784621	1.18922	48.1	77.5	59.8	52.7	48.1	50.3629	41.2949	39.5158	139.5	137.9	139.5	165.897	53.93	46.05	49.5	42.71	43.51	47.17
Q96P48	ARAP1	1.12984	1.11037	0.958583	0.982768	0.848423	1.10207	17.6	30.6	28.3	22.5	17.6	19.8852	19.5426	16.8711	57.2	52.4	57.2	63.0383
A0A804HKD7	RABGAP1L	0.921487	0.995158	0.961092	1.07995	1.04298	0.904266	43.3	61.4	62.4	55.5	43.3	39.9004	43.0903	41.6153	90.2	67.8	90.2	81.5648	25.07	30.8	12.63	22.65	63.49	73.6
Q9BV37	PWP1	1.16845	1.26188	1.19923	1.07997	1.02635	0.919626	30.7	55.2	56.1	49.1	30.7	35.8714	38.7399	36.8164	128.2	98	128.2	117.896
P48426	PIP4K2A	0.912075	0.880654	0.915669	0.965551	1.00394	1.10856	85	119.3	108.4	103.8	85	77.5264	74.8556	77.8319	235.6	217.1	235.6	261.176
A0A8I5KUD9	SHOC2	1.17885	0.987315	1.007	0.837525	0.85422	0.898895	24.2	43.9	34.6	32.5	24.2	28.5281	23.893	24.3693	80.3	60	80.3	72.1812	110.44	100.72	105.96	97.13	104.72	111.57
Q9Y5P6	GMPPB	0.991012	1.0013	1.01976	1.01038	1.02901	1.11538	40	61	58	54.4	40	39.6405	40.0519	40.7905	130.4	120.9	130.4	145.445	79.35	85.81	82.12	74.36	79.43	74.51
Q9BPW8	NIPSNAP1	0.857225	0.845685	0.922596	0.986538	1.07626	1.18271	86.8	114.5	106.3	106.8	86.8	74.4071	73.4055	80.0813	195.5	192.2	195.5	231.221
A0A8I5KQ63	DCAF7	1.17281	1.06213	1.11403	0.905627	0.949875	1.08073	21	37.9	32.3	31.2	21	24.6291	22.3048	23.3945	78.7	70.7	78.7	85.0536	74.75	56.6	58.99	59.17	57.44	56.32
A0A0S2Z5K3	DCP1A	0.864276	0.975815	1.08413	1.12906	1.25438	0.956783	39.7	52.8	56.1	57.4	39.7	34.3118	38.7399	43.04	132.4	105.3	132.4	126.678	60.39	66.83	52.28	56.36	51.91	55.81
P49848	TAF6	1.01758	0.867202	0.784701	0.852216	0.77114	1.07036	12.9	20.2	16.2	13.5	12.9	13.1268	11.1869	10.1226	39.9	35.5	39.9	42.7072	37.99	44.26	38.19	59.52	45.13	37.94
A0A1W2PNW1	STAT6	1.02302	1.05292	1.08391	1.02922	1.05951	0.972286	50.5	79.5	77	73	50.5	51.6626	53.1724	54.7372	180.4	145.8	180.4	175.4	74.22	77.13	77.04	78.69	86.45	87.2
Q96GA3	LTV1	0.952511	0.954559	0.897362	1.00215	0.942102	1.14608	80.3	117.7	111	96.1	80.3	76.4866	76.6511	72.0582	234.5	223.4	234.5	268.755
A0A516UVP7	HLA-DPA1	1.03465	1.09111	1.17571	1.05457	1.13634	0.931509	33.1	52.7	52.3	51.9	33.1	34.2468	36.1158	38.9159	112.1	86.8	112.1	104.422	47.17	49.56	46.34	43.18	39.21	51.31
P16150	SPN	0.968224	1.01497	1.02661	1.04828	1.0603	1.00072	14.9	22.2	21.9	20.4	14.9	14.4265	15.123	15.2964	55.9	46.5	55.9	55.9405	29.21	48.74	37.15	8.32	2.78	19.13
K7EMH1	RPL22	1.13949	1.08602	1.02663	0.953082	0.900955	0.934954	79.1	138.7	124.4	108.3	79.1	90.1333	85.9044	81.2061	256.7	199.5	256.7	240.003	78.56	69.72	71.23	69.3	72.64	77.28
E4W6B6	RPL27	1.01123	0.968279	0.940446	0.957529	0.930005	0.977837	100.7	156.7	141.2	126.3	100.7	101.831	97.5057	94.7029	294.9	239.7	294.9	288.364	46.43	52.49	49.38	50.37	49.93	48.5
Q6DKI1	RPL7L1	1.16352	1.1517	1.14198	0.989843	0.98149	0.777482	58.7	105.1	97.9	89.4	58.7	68.2986	67.6048	67.0344	165.1	106.7	165.1	128.362	84.27	90.4	90.47	85.04	99.89	83.07
Q15024	EXOSC7	0.918865	0.946722	0.971548	1.03032	1.05733	1.03365	18.6	26.3	25.5	24.1	18.6	17.0909	17.609	18.0708	48.3	41.5	48.3	49.9254	113.09	102.5	107.68	103.31	107.54	103.18
F8VU90	FKBP11	0.798574	0.690976	0.6624	0.865262	0.829478	1.05049	162.1	199.2	162.2	143.2	162.1	129.449	112.007	107.375	397.5	347.1	397.5	417.568	62.38	55.46	58.54	61.76	67.42	62.17
Q14651	PLS1	0.966547	0.855909	0.754883	0.885533	0.78101	0.6434	59.3	88.2	73.5	59.7	59.3	57.3162	50.7554	44.7646	147.9	79.1	147.9	95.1589	94.67	87.74	80.92	84.08	83.95	81.23
P41743	PRKCI	0.978416	0.927199	0.8762	0.947653	0.895529	1.03381	17.8	26.8	23.9	20.8	17.8	17.4158	16.5041	15.5964	58.3	50.1	58.3	60.2713
Q86WX3	RPS19BP1	1.10644	1.11736	1.02746	1.00987	0.928616	0.964864	34.3	58.4	55.5	47	34.3	37.9509	38.3255	35.2418	127.8	102.5	127.8	123.31
P21964	COMT	0.709884	0.619243	0.599045	0.872316	0.843864	1.09919	18.4	20.1	16.5	14.7	18.4	13.0619	11.3941	11.0224	33.6	30.7	33.6	36.9327	42.11	46.3	47.84	55.67	53.63	32.24
Q14331	FRG1	1.07826	1.16115	1.01088	1.07687	0.937507	1.09197	13.5	22.4	22.7	18.2	13.5	14.5565	15.6755	13.6468	39	35.4	39	42.5869	57.33	56.05	56.45	66.95	73.19	70.02
Q8WYA6	CTNNBL1	1.04354	1.00558	1.00296	0.963621	0.961108	0.959679	54.8	88	79.8	73.3	54.8	57.1863	55.1059	54.9622	158.2	126.2	158.2	151.821	44.85	45.94	43.95	43.09	50.62	47.93
Q9Y2K7	KDM2A	1.04927	1.00399	0.996222	0.956843	0.949438	0.894796	42.3	68.3	61.5	56.2	42.3	44.3843	42.4688	42.1402	153	113.8	153	136.904	21.15	21.78	4.37	18.35	8.63	4.84
Q9UNE7	STUB1	1.08627	1.07787	1.51348	0.992267	1.39329	1.20961	27.1	45.3	42.3	54.7	27.1	29.4379	29.2103	41.0154	73	73.4	73	88.3017	43.86	38.88	32.53	27.63	40.27	40.31
Q9NPQ8	RIC8A	1.03042	0.988135	1.0191	0.958968	0.989018	0.915195	18.1	28.7	25.9	24.6	18.1	18.6505	17.8852	18.4457	53.5	40.7	53.5	48.9629
Q9UHY1	NRBP1	1.0266	0.969994	0.802342	0.94486	0.781552	1.09858	25.7	40.6	36.1	27.5	25.7	26.3837	24.9289	20.6202	91	83.1	91	99.971	103.58	110.95	111.18	117.35	106.77	106.67
Q7L8L6	FASTKD5	0.969767	0.830431	0.842111	0.85632	0.868365	0.997441	39	58.2	46.9	43.8	39	37.8209	32.3868	32.8423	126.4	104.8	126.4	126.077	74.49	72.69	66.99	74.89	72.68	72.65
B3LEU8	TMEM214	1.08443	1.01856	0.918536	0.939262	0.847024	1.06615	16	26.7	23.6	19.6	16	17.3508	16.297	14.6966	50.1	44.4	50.1	53.4141	15.38	11.72	15.21	19.13	13.92	10.09
P57772	EEFSEC	1.022	1.03583	1.10492	1.01353	1.08113	0.98429	45.4	71.4	68.1	66.9	45.4	46.3988	47.0265	50.1633	146.3	119.7	146.3	144.002	108.11	105.81	103.86	102.75	100.26	100.57
Q9P107	GMIP	1.12748	0.932243	1.05725	0.826838	0.937715	0.916587	40	69.4	54	56.4	40	45.0992	37.2897	42.2901	153.3	116.8	153.3	140.513
Q9BV40	VAMP8	0.941683	0.951703	1.07702	1.01064	1.14372	1.03726	55	79.7	75.8	79	55	51.7925	52.3437	59.2362	146.6	126.4	146.6	152.062	54.58	51.41	52.81	48.77	51.19	47.95
[truncated: 1,226 more rows]

## Sheet: TMT2(CA46)
Accession	Gene name	Abundance Ratio: (siDDX3Y) / (SCRBL)	Abundance Ratio: (siDDX3X) / (SCRBL)	Abundance Ratio: (siDDX3XY) / (SCRBL)	Abundance Ratio: (siDDX3X) / (siDDX3Y)	Abundance Ratio: (siDDX3XY) / (siDDX3Y)	Abundance Ratio: (RK33) / (DMSO)	Abundances (Grouped): SCRBL	Abundances (Grouped): siDDX3Y	Abundances (Grouped): siDDX3X	Abundances (Grouped): siDDX3XY	Normalized Abundances (Grouped): SCRBL	Normalized Abundances (Grouped): siDDX3Y	Normalized Abundances (Grouped): siDDX3X	Normalized Abundances (Grouped): siDDX3XY	Abundances (Grouped): DMSO	Abundances (Grouped): RK33	Normalized Abundances (Grouped): DMSO	Normalized Abundances (Grouped): RK33	Abundances (Grouped) CV [%]: SCRBL	Abundances (Grouped) CV [%]: siDDX3Y	Abundances (Grouped) CV [%]: siDDX3X	Abundances (Grouped) CV [%]: siDDX3XY	Abundances (Grouped) CV [%]: DMSO	Abundances (Grouped) CV [%]: RK33
P78527	PRKDC	1.0098	1.0442	0.982898	1.03407	0.973362	0.980862	1399.9	1774.1	1825.8	1552	1106	1116.84	1154.89	1087.09	4145.8	3911.7	3914.21	3839.3	64.39	61.53	63.05	61.44	64.97	64.19
A0A8I5KWT8	MYH9	1.02255	0.984689	1.00423	0.962977	0.98209	1.0176	1779	2283	2188	2015.1	1405.52	1437.21	1384	1411.47	4037.8	3952.5	3812.24	3879.35	32.54	37.04	33.81	37.35	30.36	31.04
Q9Y490	TLN1	1.13976	0.991256	1.15036	0.869706	1.0093	1.01672	792.5	1133.6	981.2	1028.3	626.122	713.629	620.648	720.267	2393.8	2341.2	2260.08	2297.87	44.72	44.84	47.05	43.87	53.95	53.06
Q14204	DYNC1H1	0.958561	0.984572	0.981449	1.02713	1.02388	1.00867	852.2	1025.2	1048	943.4	673.289	645.389	662.901	660.799	2436.1	2363.7	2300.02	2319.95	40.66	38.61	40.07	38.71	39.35	39.44
Q14980	NUMA1	1.01257	0.957179	1.0218	0.945301	1.00912	1.06243	583.5	741.5	697.6	672.5	461	466.793	441.259	471.049	1295.8	1324.3	1223.42	1299.79	58.62	57.42	59.63	58.43	67.46	67.64
P46013	MKI67	1.01562	0.922149	1.00273	0.907965	0.987307	1.03722	890.7	1135.3	1025.9	1007.4	703.706	714.7	648.922	705.628	2349.1	2343.8	2217.88	2300.42	67.18	64.6	64.9	62.08	65.63	64.64
P49327	FASN	0.930798	0.972454	0.964355	1.04475	1.03605	0.9816	424	495.3	515	461.2	334.985	311.804	325.758	323.045	1189.1	1122.8	1122.68	1102.02	71.49	71.85	70.8	71.01	74.18	73.28
Q92616	GCN1	0.937419	1.05391	1.00689	1.12427	1.07411	0.98429	453.9	534	597.5	515.5	358.608	336.166	377.942	361.079	1243.2	1177.1	1173.75	1155.31	62.72	62.21	60.87	61.69	64.53	62.99
A0A8V8TQ14	CLTC	0.988283	0.942523	0.980402	0.953698	0.992026	1.02939	827.7	1026.6	974.4	915.3	653.933	646.27	616.346	641.117	2258.9	2236.8	2132.72	2195.4	55.49	54.65	53.88	53.56	60.57	59.99
P07814	EPRS1	1.02267	1.02096	1.00198	0.998326	0.979767	0.997941	787.4	1010.6	1004.1	889.9	622.093	636.198	635.133	623.325	2108	2023.6	1990.24	1986.15	39.22	32.65	36.23	33.06	50.29	49.16
A0A804HKI2	LRPPRC	1.00863	1.0353	1.04343	1.02644	1.0345	0.983631	1099.9	1392.3	1422.3	1294.5	868.987	876.487	899.661	906.725	2925.5	2768.1	2762.08	2716.87	50.22	50.87	47.46	51.84	55.3	55.18
P46940	IQGAP1	0.979408	0.989559	0.945741	1.01036	0.965625	0.994899	542.4	666.7	670.4	578.6	428.528	419.704	424.054	405.277	1682.8	1610.5	1588.8	1580.69	66.61	66.59	65.17	66.15	59.26	57.16
P13639	EEF2	0.925778	1.00328	0.963856	1.08371	1.04113	0.94074	905.1	1051.6	1134.2	984	715.083	662.008	717.426	689.237	2539.4	2298	2397.55	2255.47	54.07	57.01	56.58	54.82	61.39	60.76
P49792	RANBP2	1.02854	1.01359	1.01517	0.985466	0.986999	0.956101	410.9	530.4	520.2	470.5	324.636	333.9	329.047	329.559	1121	1031	1058.38	1011.92	49.13	42.29	42.26	42.16	48.68	49.77
Q6P2Q9	PRPF8	1.05307	1.01773	1.0579	0.966443	1.00459	1.01164	858.5	1134.6	1091.3	1024.4	678.266	714.259	690.29	717.535	2215.5	2156	2091.74	2116.1	47.04	47.39	45.59	47.4	39.57	41.71
P13796	LCP1	1.21426	0.960109	1.23202	0.790696	1.01463	0.955491	502	765	602	697.6	396.61	481.587	380.789	488.63	1316.9	1210.4	1243.34	1188	75.04	71.1	73.18	72.28	81.21	82.49
A0A8V8TNX9	PKM	1.02077	1.12936	0.953944	1.10638	0.934536	0.968784	917.2	1175	1293.8	986.9	724.643	739.692	818.379	691.268	2749.5	2562.3	2595.91	2514.88	57.47	52.2	56.33	55.01	56.72	59.19
P10809	HSPD1	0.892491	0.912474	0.864235	1.02239	0.96834	0.962982	1274.1	1427.1	1452.1	1242	1006.62	898.395	918.51	869.952	2404.1	2227	2269.8	2185.78	32.36	31.34	34.34	32.2	38.78	38.27
Q13813	SPTAN1	0.951922	1.02829	1.01028	1.08022	1.06131	0.999323	379.1	452.9	486.9	432	299.512	285.112	307.983	302.592	1108.3	1065.4	1046.39	1045.68	64.99	64.9	63.32	63.93	60.04	59.11
P08238	HSP90AB1	1.17477	1.0719	1.22513	0.912432	1.04287	0.978817	1126.8	1661.3	1508.6	1557.1	890.239	1045.83	954.249	1090.66	3049.6	2871.4	2879.25	2818.25	27.52	25.78	25.39	26.07	23.98	24.15
O75643	SNRNP200	1.0493	1.00898	1.03876	0.961577	0.989958	1.00464	453.8	597.6	571.9	531.7	358.529	376.204	361.749	372.426	1134.3	1096.2	1070.94	1075.91	63.25	59.45	62.2	59.19	66.84	66.85
P11142	HSPA8	0.916351	0.900524	0.866841	0.982728	0.94597	0.974971	1703	1958.5	1915.5	1665.1	1345.47	1232.92	1211.63	1166.31	3838.5	3600	3624.08	3533.37	36.23	23.38	40.21	21.99	57.12	55.24
A0A024R5Z9	PKM2	1.00504	1.05469	1.03433	1.0494	1.02915	1.01573	75	94.6	98.8	87.5	59.2545	59.5531	62.4949	61.2889	226.8	221.6	214.131	217.499	87.01	86.98	87.79	87.39	85.59	86.89
P27708	CAD	0.892792	0.980942	0.898666	1.09874	1.00658	0.96564	388.5	435.3	476	393.8	306.938	274.032	301.089	275.835	1050.5	975.8	991.818	957.739	76.13	82.14	72.99	82.75	82.53	83.89
K9JA46	EL52	1.07292	0.994378	1.07845	0.926797	1.00515	1.01473	500.4	673.8	621.5	608.7	395.346	424.174	393.123	426.36	1239	1209.4	1169.79	1187.02	67.93	62.9	63.86	62.71	66.22	65.28
P34932	HSPA4	0.900894	0.8916	0.952961	0.989683	1.05779	0.996359	841.3	951.2	936.9	904.3	664.677	598.804	592.626	633.412	2143.9	2054.8	2024.14	2016.77	44.23	51.49	46.39	50.51	39.75	41.31
Q08211	DHX9	0.989129	1.05497	0.994115	1.06657	1.00504	0.951184	564.7	701	744.1	633.2	446.147	441.297	470.673	443.521	1431.5	1309.8	1351.53	1285.56	42.94	42.48	42.05	41.37	46.02	43.65
Q9NR30	DDX21	1.07941	0.990485	1.10239	0.917618	1.02129	1.02129	715.6	969.4	885.3	889.8	565.367	610.261	559.987	623.255	1718.3	1688.1	1622.31	1656.86	49.67	45.58	47.07	46.54	53.01	50.55
P49588	AARS1	1.01117	0.928911	1.02639	0.91865	1.01505	1.05586	474.3	601.9	550.3	549.1	374.725	378.911	348.086	384.614	995.1	1010.7	939.513	991.993	67.59	64.14	65.01	65.63	75.92	74.58
Q92598	HSPH1	1.16893	0.940174	1.14723	0.8043	0.98143	1.02584	467	685.1	548.4	604.3	368.958	431.287	346.885	423.278	1090.6	1076.2	1029.68	1056.28	63.48	61.84	63.16	60.64	69.71	70.03
A0A024R3T8	PARP1	0.92286	0.870948	0.887884	0.943748	0.962101	1.00023	675.1	781.9	734.4	676.1	533.369	492.225	464.537	473.57	1517.1	1459.7	1432.35	1432.68	52.76	50.45	55.65	50.69	65.25	63.96
P53621	COPA	1.01839	1.04927	1.02573	1.03032	1.0072	1.01756	388	495.9	508.5	448.9	306.543	312.181	321.646	314.429	916.4	897	865.209	880.398	41.33	40.41	40.21	36.3	52.63	50.03
P53396	ACLY	0.987685	1.0255	0.928965	1.03828	0.940548	0.940237	215.4	267	275.9	225.7	170.179	168.083	174.518	158.09	603.9	546.2	570.165	536.091	44.15	49.12	52.83	49.73	46.96	44.13
Q04637	EIF4G1	0.92282	0.95522	0.874564	1.03511	0.947709	0.974554	457.8	530.2	546.2	451.6	361.689	333.774	345.493	316.321	1250.5	1172.3	1180.65	1150.6	55.95	55.16	55.64	53.88	60.83	59.65
A0A024R1Y2	ACLY	1.03618	1.06902	0.998418	1.03169	0.963553	0.999975	594.5	773.1	793.8	669.5	469.691	486.686	502.11	468.947	1909.1	1836.4	1802.46	1802.41	47.42	44.54	44.26	44.26	45.66	45.81
Q9UQ35	SRRM2	0.981593	0.997242	0.929005	1.01594	0.946426	0.967936	351	432.4	437.2	367.8	277.311	272.207	276.546	257.623	963.7	897.3	909.867	880.692	51.54	53.04	53.54	49.94	52.92	52.85
P78371	CCT2	1.00342	1.02196	1.01748	1.01848	1.01401	1.01014	413.8	521.1	528.2	474.9	326.927	328.045	334.107	332.641	1021	992.1	963.966	973.738	75.42	87.17	72.35	87.06	49.31	51.82
A0A8V8TL71	ACTN4	0.991404	1.03501	0.986635	1.04398	0.995189	0.990209	519.2	646	671.2	577.8	410.199	406.673	424.56	404.717	1421.8	1354.3	1342.38	1329.23	66.17	64.05	66.56	63.81	69.63	69.96
J9R021	eIF3a	1.08582	0.899951	1.07456	0.828822	0.989631	1.07314	601.3	819.4	675.9	728.8	475.063	515.833	427.533	510.484	953.5	984.3	900.236	966.082	55.1	51.94	54.89	51.12	60.4	58.28
P12270	TPR	1.06526	1.04258	1.06414	0.978715	0.998949	1.10015	279.6	373.8	364.1	335.6	220.901	235.316	230.308	235.069	715.5	757.2	675.531	743.185	87.27	78.89	83.53	77.09	80.01	77.54
P22314	UBA1	1.24622	1.07133	1.24603	0.85966	0.999846	1.04089	271.8	425.1	363.7	382	214.738	267.611	230.055	267.57	863.7	864.8	815.453	848.794	68.54	59.13	67.18	57.1	67.93	66.79
Q14008	CKAP5	0.95366	0.95	0.893119	0.996161	0.936517	0.962686	311.4	372.7	369.5	313.7	246.025	234.624	233.723	219.729	874.9	810.2	826.027	795.204	59.77	59.93	59.62	62.6	65.05	67.44
Q3B7A7	GART	0.929409	0.959409	0.949803	1.03228	1.02194	1.00399	466.9	544.6	559.5	500.2	368.879	342.839	353.906	350.362	1286	1242	1214.16	1219.01	69.53	72.44	69.36	71.12	72.56	72.32
P04075	ALDOA	0.851411	0.829806	0.922551	0.974624	1.08355	0.990197	823	879.4	853	856.4	650.219	553.604	539.556	599.86	1912.1	1821.3	1805.29	1787.59	40.63	36.63	39.42	38.34	48.68	48.22
P55072	VCP	1.18481	1.09556	1.1349	0.924674	0.95788	1.03199	432.7	643.4	592.1	553.9	341.859	405.036	374.527	387.976	975.2	968.1	920.724	950.182	40.65	43.59	44.91	40.31	43.78	43.37
P25205	MCM3	0.918537	0.863734	0.950428	0.940336	1.03472	1.01706	573.4	661	618.6	614.7	453.02	416.116	391.289	430.563	1552.3	1518.7	1465.59	1490.59	30.69	31.32	31.64	31.41	29.27	29.74
P06733	ENO1	0.950615	0.965982	0.917813	1.01617	0.965494	0.940155	1021.6	1218.8	1232.6	1057.6	807.125	767.265	779.668	740.79	2737.8	2476	2584.86	2430.17	25.3	21.89	28.07	23.69	43.3	40.47
Q15149	PLEC	0.998352	1.02256	1.05541	1.02425	1.05715	0.996156	136	170.4	173.7	161.9	107.448	107.271	109.872	113.402	332.9	319	314.304	313.096	68.96	68.52	67.82	66.38	56.69	57.7
P31939	ATIC	1.0091	1.06584	1.01316	1.05623	1.00402	0.9299	564.5	714.9	751.5	645.1	445.989	450.047	475.353	451.857	1510.1	1350.8	1425.74	1325.8	72.05	71.67	73.38	71.46	72.29	72.61
Q02880	TOP2B	0.960282	1.0349	0.932855	1.07771	0.971439	0.9673	519.1	625.6	671	546.2	410.12	393.831	424.434	382.583	1360.9	1266.3	1284.88	1242.86	56.88	59.42	55.89	58.74	60.33	60.74
P50991	CCT4	0.983695	1.05393	0.97668	1.0714	0.992868	0.987379	409.3	505.3	538.8	450.9	323.371	318.099	340.812	315.83	962.2	913.9	908.45	896.985	52.11	52.74	51.27	52.38	65.72	66.56
P00558	PGK1	0.91194	0.910032	0.888709	0.997908	0.974526	1.06304	995.2	1139	1131.2	997.6	786.268	717.029	715.529	698.763	2617.2	2676.3	2471	2626.77	43.41	46.54	42.12	48.37	54.16	50.58
Q86VP6	CAND1	0.948808	0.996716	0.930496	1.05049	0.980701	0.950376	714.5	850.8	889.5	749.9	564.498	535.6	562.644	525.263	1927.9	1762.5	1820.21	1729.88	78.79	79.47	78.08	78.72	80.39	81.74
P11021	HSPA5	0.967735	0.969515	0.950493	1.00184	0.982183	0.9678	617.2	749.6	747.4	661.7	487.625	471.892	472.76	463.484	1781.8	1658.8	1682.27	1628.1	58.63	53.51	56.16	51.85	56.06	55.64
Q93009	USP7	1.03715	0.984207	0.936054	0.948957	0.902529	1.02266	430	559.7	528.6	454	339.726	352.345	334.36	318.002	1039.1	1022.2	981.055	1003.28	61.4	56.92	58.55	58.83	69.58	67
O75533	SF3B1	1.02398	1.00671	1.11565	0.983134	1.08952	0.94122	306.9	394.4	385.9	386.2	242.469	248.285	244.097	270.512	753.7	682.4	711.597	669.77	45.42	43.38	46.32	44.64	46.96	46.58
P13667	PDIA4	0.99707	0.995162	0.932822	0.998086	0.935562	0.997326	431.3	539.7	536.1	453.8	340.753	339.755	339.104	317.862	1112.5	1067.3	1050.35	1047.55	53.52	52.04	47.95	51.86	38.28	38.83
P33993	MCM7	0.966412	1.00717	0.977531	1.04217	1.01151	0.991662	469.8	569.8	591	518	371.17	358.703	373.831	362.83	1087.3	1037.2	1026.56	1018	42.34	41.37	38.21	42.43	46.09	45.5
A0A6I8PL42	LARS1	1.02609	1.01358	0.97945	0.987803	0.954544	1.02453	294	378.6	372.2	324.8	232.278	238.338	235.431	227.504	885.1	872.3	835.657	856.155	48.1	45.6	43.82	44.35	50.11	50.69
P17987	TCP1	0.998797	1.0327	1.00846	1.03394	1.00967	0.985172	549.9	689.3	709.3	625.5	434.454	433.931	448.66	438.128	1576.8	1494.3	1488.72	1466.64	37.99	36.68	39.45	36.2	50.91	49.38
P04406	GAPDH	0.994964	0.907497	1.03906	0.91209	1.04432	1.26125	934.9	1167.4	1059.7	1095.7	738.627	734.907	670.302	767.477	3459.3	4197	3266.06	4119.32	77.7	76.78	84.7	74.66	88.42	86.59
P50990	CCT8	0.933952	1.08849	1.01247	1.16547	1.08407	1.00734	385.2	451.5	523.7	439.9	304.331	284.23	331.261	308.125	1177.7	1141.2	1111.91	1120.08	62.14	64.5	55.52	63.89	55.94	56.36
P13010	XRCC5	0.995688	1.02833	0.971809	1.03278	0.976018	0.954059	373.4	466.6	479.6	409.3	295.008	293.736	303.366	286.692	876.6	804.5	827.632	789.61	57.16	49.49	51.63	47.24	61.26	59.39
A0A499FI48	PDIA4	1.06241	1.17035	1.29292	1.1016	1.21697	1.02804	28.8	38.4	42.1	42	22.7537	24.1738	26.6299	29.4187	99.2	98.1	93.6586	96.2843
P33991	MCM4	0.922575	0.904765	0.920302	0.980695	0.997536	0.991944	389	450.4	439.6	403.8	307.333	283.538	278.064	282.839	722.6	689.5	682.235	676.738	66.5	65.61	67.28	63.58	72.87	72.57
A2A274	ACO2	0.970605	0.968749	0.938299	0.998087	0.966715	0.970409	406.2	494.8	491.5	429.9	320.922	311.489	310.893	301.121	1013.2	945.8	956.601	928.295	26.03	25.44	20.73	27.23	31.34	31.65
Q13263	TRIM28	1.10759	0.924143	1.05546	0.83437	0.952928	1.13152	265.1	368.5	306	315.6	209.445	231.98	193.557	221.06	694.1	755.5	655.327	741.517	56.15	55.4	60.7	52.61	61.92	58.69
O00410	IPO5	0.953841	1.03561	0.970698	1.08573	1.01767	0.949125	260.3	311.6	336.7	285	205.653	196.16	212.976	199.627	666.7	608.7	629.457	597.434	56.65	60.21	56.38	62.4	67.95	72.53
Q13200	PSMD2	0.922863	0.949952	0.866449	1.02935	0.938871	0.988671	445	515.4	528	434.9	351.577	324.457	333.981	304.623	1037.7	986.9	979.733	968.634	75.33	72.2	71.97	70.75	73.32	74.3
P26038	MSN	1.05824	1.0207	1.10742	0.964527	1.04648	1.05101	477.3	633.9	608.5	596.2	377.096	399.056	384.9	417.605	1298.9	1313.2	1226.34	1288.89	36.43	33.6	33.14	31.51	39.53	38.81
P49736	MCM2	0.990592	1.11893	0.987941	1.12956	0.997323	0.976318	537	667.6	750.5	598.4	424.262	420.271	474.721	419.146	1349.5	1267.4	1274.12	1243.94	65.76	64.26	62.9	65.08	65.31	65.27
Q9BQG0	MYBBP1A	0.975883	1.00961	0.91326	1.03456	0.935829	0.958406	242.5	297	305.8	249.8	191.59	186.969	193.431	174.971	604.6	557.4	570.826	547.083	56.48	56.12	57.18	58.08	69.07	67.44
B2RWN5	HEATR1	1.11134	1.08874	1.10821	0.979669	0.997191	1.06909	152	212	206.7	190	120.089	133.459	130.746	133.084	380.2	391	358.962	383.763	93.3	92.26	93.18	90.68	101.57	98.5
Q9BVA1	TUBB2B	0.845643	0.859162	0.796007	1.01599	0.941304	1.01705	93	98.7	99.8	83.5	73.4756	62.1341	63.1274	58.4871	230.9	225.9	218.002	221.719	65.31	72.74	71.87	77.34	67.28	64.54
P41252	IARS1	0.968333	0.937522	0.909807	0.968182	0.93956	0.998335	393	477.6	460.2	403.3	310.494	300.661	291.095	282.489	1079.2	1036.4	1018.91	1017.22	65.96	63.1	66	58.67	60.13	61.66
Q13885	TUBB2A	0.871085	0.883298	0.842048	1.01402	0.966665	0.919654	318.6	348.3	351.5	302.6	251.713	219.264	222.338	211.954	692.7	612.8	654.005	601.458	29.56	32.28	34.17	31.69	48.81	49.66
A0A8I5KVB5	GTF2I	0.992015	1.01451	0.913059	1.02268	0.920408	0.965211	518.8	645.9	657.4	534.3	409.883	406.61	415.831	374.247	1380	1281.3	1302.91	1257.59	66.1	64.36	64.88	63.74	71.23	72.33
P56192	MARS1	1.05562	1.03546	1.09566	0.980896	1.03793	1.02171	234.9	311.2	303.8	290.3	185.585	195.908	192.165	203.339	652	640.8	615.579	628.94	81.32	77.49	79.74	77.52	90.39	90.91
P26358	DNMT1	0.977552	0.984791	0.958517	1.00741	0.980528	0.959417	313	384	385	338.4	247.289	241.738	243.528	237.03	845.7	780.5	798.458	766.054	63.28	62.63	62.99	63.83	64.54	64.35
O75534	CSDE1	0.975541	0.98555	0.953325	1.01026	0.977227	0.957735	255	312.2	313.9	274.2	201.465	196.538	198.554	192.062	674.6	621.5	636.916	609.997	48.14	46.98	48.08	46.37	47.48	46.11
Q14683	SMC1A	0.934778	0.893366	0.934813	0.955699	1.00004	1.00495	413.5	485.1	461.4	436	326.69	305.383	291.854	305.394	889.1	859.5	839.434	843.592	54.94	51.57	52.72	50.44	59.85	58.45
P20700	LMNB1	1.05178	1.14348	1.02894	1.08718	0.978284	1.01952	680	897.6	971.2	789.2	537.241	565.061	614.322	552.791	1441.6	1413.8	1361.07	1387.63	44.17	43.48	46.1	44.03	48.87	48.08
F5H2F4	MTHFD1	0.965857	0.998743	0.997987	1.03405	1.03326	0.988666	541.1	655.9	675	609.1	427.501	412.905	426.964	426.641	1282.7	1219.9	1211.05	1197.32	60.73	61.93	60.3	62.67	68.85	68.88
P16885	PLCG2	0.954966	0.971029	0.950622	1.01682	0.995451	1.04662	411.1	492.7	498.6	440.8	324.794	310.167	315.384	308.756	1046.2	1053.3	987.758	1033.8	70.04	69.75	67.71	70.96	72.29	72.98
Q5T4S7	UBR4	0.94573	0.968164	0.804429	1.02372	0.85059	1.03261	62.6	74.3	75.7	56.8	49.4577	46.7737	47.8832	39.7852	164.5	163.4	155.311	160.376	100.94	90.55	91.29	92.79	97.03	92.76
Q8N5A0	EIF5B	0.978283	0.959483	1.09417	0.980783	1.11846	1.04238	405.7	498.1	486.2	500.7	320.527	313.566	307.541	350.712	1180.3	1183.5	1114.37	1161.6	58.21	56.97	58.13	54.52	57.79	58.96
P11388	TOP2A	1.05042	1.07105	0.994549	1.01964	0.946813	0.915092	307.9	405.9	411.9	345.4	243.259	255.524	260.543	241.933	690.7	608	652.117	596.747	42.91	42.83	44.33	43.62	45.83	45.25
A0A024R7L5	UPF1	0.929371	0.853688	0.826625	0.918565	0.889445	0.962761	224.8	262.2	239.7	209.6	177.605	165.061	151.62	146.813	626.7	580.4	591.692	569.658	57.01	59.75	60.48	58.95	59.59	60.17
P52272	HNRNPM	0.995758	1.09909	0.956549	1.10378	0.960624	0.9689	636	794.8	873.1	686.2	502.478	500.346	552.27	480.645	1025.4	955.7	968.12	938.011	39.54	40.63	41.11	40.1	40.62	39.96
A0A024QZN4	VCL	0.923011	1.04329	0.988696	1.13031	1.07116	1.12014	138.9	160.9	181	154.9	109.739	101.291	114.49	108.499	367.7	396.2	347.16	388.867	43.11	40.84	41.01	39.9	48.13	46.8
Q15393	SF3B3	1.0214	1.0213	1.03675	0.999899	1.01503	1.0015	513	657.6	654.4	599.9	405.301	413.976	413.934	420.197	1267.2	1220.8	1196.41	1198.2	49.26	50.55	44.94	49.51	51.66	51.87
A0A2U3TZM0	CHD4	0.966313	0.988035	0.931794	1.02248	0.964277	0.987842	252.9	306.7	312.1	265.8	199.806	193.075	197.416	186.178	645.2	613.1	609.158	601.752	70.97	73.09	72.33	75.43	66.46	67.13
P14625	HSP90B1	0.981354	0.912593	0.933516	0.929932	0.951253	0.951151	247.4	304.7	282	260.5	195.461	191.816	178.376	182.466	612.6	560.5	578.379	550.126	98.3	92.21	91.13	89.94	96.55	100.89
A0A024RB53	HNRPA1	0.957879	0.920163	0.931067	0.960626	0.972009	0.969666	717.3	862.3	824.4	753.3	566.71	542.839	521.465	527.645	1543.8	1440	1457.56	1413.35	56.77	45.88	57.89	46.57	62.92	62.26
P12956	XRCC6	1.03209	1.06545	0.9718	1.03232	0.941583	0.933538	377.6	489.1	502.5	413.9	298.327	307.901	317.851	289.914	1030.5	925.4	972.935	908.272	95.18	88.83	92.2	91.85	92.95	93.86
Q99460	PSMD1	1.00876	1.06482	1.02156	1.05558	1.01269	0.959606	329.7	417.4	438.5	379.9	260.483	262.764	277.369	266.099	828.2	764.5	781.936	750.35	21.67	20.9	18.99	20.91	16.59	19.02
A7BI36	RRBP1	1.02875	0.996675	1.09673	0.96882	1.06608	1.00111	268.3	346.4	334	331.9	211.973	218.067	211.268	232.477	778.7	749.9	735.201	736.02	34.05	34.82	38.82	35.49	32.49	33.87
P42166	TMPO	0.971309	1.03059	0.966902	1.06103	0.995463	0.9709	272.6	332.3	350.9	297.3	215.37	209.191	221.958	208.242	734.3	685.8	693.281	673.107	43.71	43.5	43.34	43.93	43.02	43.16
P16615	ATP2A2	1.09266	1.11443	1.03854	1.01993	0.950469	0.913257	179.1	245.6	249.3	209.8	141.5	154.611	157.692	146.953	528.4	464.2	498.883	455.608	89.64	87.47	89.21	83.1	95.13	97.8
Q9Y520	PRRC2C	0.916524	0.922227	0.908408	1.00622	0.991145	0.990171	121.8	140.1	140.3	124.8	96.2293	88.1964	88.7453	87.4154	311.5	296.7	294.099	291.209	93.64	96.98	92.07	97.8	100.2	101.9
H0YFD6	HADHA	1.04515	0.941277	1.07083	0.900615	1.02458	1.01972	597.1	783.2	702	721.2	471.745	493.044	444.043	505.16	1629.6	1598.5	1538.57	1568.91	45.55	49.08	42.98	48.69	45.8	47.67
P55884	EIF3B	0.97486	0.936265	0.977032	0.96041	1.00223	0.961425	314.6	384.9	367.9	346.7	248.553	242.304	232.711	242.844	791.6	732.1	747.38	718.55	74.67	69.57	74.3	69.17	80.09	78.32
P09972	ALDOC	0.864276	0.876531	0.882342	1.01418	1.0209	0.974648	167.7	181.9	183.6	166.9	132.493	114.511	116.134	116.904	448.4	420.4	423.352	412.619	62.46	66.03	67.19	63.53	60.64	62.11
P05023	ATP1A1	0.937206	0.86832	0.903629	0.926499	0.964174	1.00271	197.5	232.3	214.2	201.3	156.037	146.239	135.49	140.999	448.5	432.6	423.446	424.593	76.68	82.78	76.71	86.25	84.33	86.01
Q00839	HNRNPU	0.992181	1.01078	0.945974	1.01874	0.953429	0.943295	416.4	518.5	525.7	444.3	328.981	326.409	332.526	311.207	1008.6	915.2	952.258	898.261	56.46	54.41	55.51	50.15	61.67	62
A8MXP9	MATR3	0.988055	1.05986	0.984988	1.07267	0.996896	0.947718	433.3	537.3	573.6	481.4	342.333	338.244	362.825	337.194	1108.1	1010.2	1046.2	991.503	25.08	29.23	31.48	28.49	28.97	34.45
P21333	FLNA	1.0011	0.983452	1.07514	0.982372	1.07396	1.09657	121.3	152.4	149	147.1	95.8343	95.9396	94.2484	103.035	286.3	302	270.307	296.41	70.52	67.37	66.39	68.63	65.63	65.53
Q08J23	NSUN2	1.07055	1.05822	1.11017	0.988483	1.03701	1.0347	169.7	228	224.3	212.5	134.073	143.532	141.879	148.844	491.7	489.4	464.233	480.342	72.86	68.4	71.69	65.8	73.64	71.38
Q7Z6Z7	HUWE1	1.12437	0.998099	1.21543	0.887699	1.08099	1.02814	52.3	73.8	65.2	71.7	41.3201	46.4589	41.2416	50.2219	118.3	117	111.692	114.835	76.85	71.92	78.79	72.2	80.45	79.3
Q9Y4L1	HYOU1	0.930414	0.926114	0.876337	0.995378	0.941879	0.975015	329.2	384.4	380.8	325.4	260.088	241.989	240.871	227.925	916.4	859.5	865.209	843.592	27.56	31.46	32.63	30.07	30.3	29.77
Q99832	CCT7	0.965467	0.995059	0.953644	1.03065	0.987754	0.990608	497	602.2	617.7	534.6	392.66	379.1	390.72	374.458	1263.5	1204	1192.92	1181.72	92.31	92.69	91.4	92.6	93.48	93.33
A0A8V8TLM6	TFRC	0.940935	1.01568	1.02029	1.07944	1.08434	1.06846	369.3	436.1	468.5	425	291.769	274.536	296.345	297.689	827.4	850.4	781.18	834.66	57.9	61.19	50.74	62.51	72.42	75.21
D6W5C0	SPTBN1	0.875025	0.967392	0.935393	1.10556	1.06899	1.06801	125.3	137.6	151.4	132.2	98.9945	86.6226	95.7665	92.5987	303.3	311.6	286.357	305.833	51.19	56.35	53.38	59.33	51.56	51.02
A0A5H1ZRQ2	DDX17	0.893569	0.902194	0.881759	1.00965	0.986783	0.950908	294.8	330.6	332.2	293.2	232.91	208.121	210.13	205.37	744.6	681.1	703.006	668.494	48.31	48.13	48.27	50.25	47.24	47.01
Q86VX4	SMC3	1.20226	1.21635	1.16334	1.01172	0.967627	0.963963	192.2	290	292	252.2	151.85	182.562	184.701	176.652	408.4	378.7	385.586	371.691	57.14	58.98	53.66	61.42	65.54	67.71
O43175	PHGDH	0.907349	0.915387	0.925045	1.00886	1.0195	1.09139	585.3	666.5	669.2	610.7	462.422	419.578	423.295	427.761	1540.5	1617.3	1454.45	1587.37	60.7	62.69	62.06	61.45	61.54	61.44
Q16891	IMMT	1.05061	0.966859	1.08116	0.920283	1.02907	1.04319	303.9	400.7	367	370.6	240.099	252.251	232.142	259.585	802.4	805.2	757.577	790.297	61.03	55.73	59.55	59.21	63.81	63.13
O14980	XPO1	1.22187	0.981515	1.22928	0.803288	1.00606	0.999519	313.8	481.2	384.7	435.1	247.921	302.927	243.338	304.763	664.6	639	627.475	627.173	49.09	46.47	46.66	45.98	60.82	55.33
P53618	COPB1	0.972694	1.02219	0.962225	1.05088	0.989237	1.02651	337.5	412	430.9	366.3	266.645	259.364	272.561	256.573	884.1	873	834.713	856.842	56.58	60.16	57.31	60.6	56.35	54.14
O75369	FLNB	0.981066	1.05876	0.984671	1.07919	1.00367	1.04048	241.3	297.1	319.1	268	190.641	187.032	201.843	187.719	677.9	678.5	640.032	665.942	57.1	56.11	54.23	57.87	59.53	59.82
K7EKE6	LONP1	0.97993	1.04357	0.964139	1.06494	0.983886	0.982779	324.6	399.2	423.1	353	256.453	251.306	267.627	247.257	827.5	782.3	781.275	767.821	37.09	36.85	35.3	37.06	36.38	37.16
Q86UP2	KTN1	0.928479	0.906464	0.982009	0.97629	1.05765	0.986815	105.9	123.4	119.9	117.3	83.6673	77.6834	75.8415	82.1621	331.1	314.3	312.604	308.483	77.26	73.02	71.85	68.77	78.63	78.5
Q01813	PFKP	0.898807	0.906729	0.895472	1.00881	0.99629	0.996767	199.2	224.7	225.6	201.2	157.38	141.454	142.701	140.929	558.7	535.7	527.49	525.785	103.76	103.43	107.13	104.03	114.8	110.86
P19338	NCL	1.07278	1.13761	1.08759	1.06043	1.01381	0.984266	617	830.7	876.7	756.9	487.467	522.946	554.547	530.166	1379.9	1306.5	1302.82	1282.32	38.01	37.53	32.07	35.22	43.43	48.25
Q8TEM1	NUP210	0.907801	0.977389	0.930191	1.07666	1.02466	0.974253	325.2	370.5	397	341.2	256.927	233.239	251.118	238.992	752.9	705.6	710.842	692.54	56.79	57.35	53.18	56.44	53.63	54.08
Q9NTJ3	SMC4	1.01284	1.04903	0.905178	1.03573	0.893699	0.954905	176.3	224.1	231	180	139.288	141.077	146.117	126.08	456.8	419.6	431.283	411.834	70.86	70.16	66.03	70.78	67.71	68.62
J3KTA4	DDX5	0.97799	1.03289	0.987865	1.05614	1.0101	0.98935	357.1	438.3	460.7	397.9	282.13	275.921	291.411	278.707	962.7	916.2	908.922	899.242	67.52	60.93	63.02	59.79	66.53	64.5
D3DUZ3	IFI16	0.943164	0.907354	0.889846	0.962032	0.943469	1.04451	297.8	352.5	337.5	298.9	235.28	221.908	213.482	209.363	694	697.3	655.232	684.394	48.79	45.71	37.38	45.65	47.22	50.89
Q14974	KPNB1	0.867931	0.970247	0.897744	1.11788	1.03435	0.969521	380.9	414.9	461.6	385.7	300.934	261.19	291.98	270.161	987	920.5	931.865	903.463	63.74	64.39	62.1	65.3	64.1	60.81
Q4ZG57	MCM6	0.956684	0.94546	0.928748	0.988268	0.970799	0.975247	309	371	364.9	323.7	244.128	233.554	230.814	226.734	643.3	603.5	607.364	592.33	32.04	42.44	39.89	43.18	33.41	32.73
P55265	ADAR	1.01302	0.908724	0.971084	0.897044	0.958603	0.940196	382.9	486.8	434.6	419.4	302.514	306.453	274.902	293.766	795.1	719.1	750.685	705.791	50.76	48.5	50.4	50.69	54.21	54.71
A0A8V8TQJ0	MSH6	1.00635	1.01363	0.952016	1.00724	0.946011	0.975793	260.1	328.5	329.3	279.3	205.495	206.799	208.295	195.634	653.7	613.6	617.184	602.243	84.22	87.79	80.73	91.04	74.83	77.6
Q16531	DDB1	0.795405	0.848519	0.91933	1.06678	1.1558	1.0601	170.5	170.2	180.7	176.8	134.705	107.145	114.3	123.839	430.2	438.7	406.169	430.58	58.6	57.06	57.36	55.6	57.33	55.64
Q12931	TRAP1	0.896426	0.969422	0.897152	1.08143	1.00081	0.980204	527.9	593.9	639.2	534.2	417.073	373.875	404.319	374.177	1194.4	1126.2	1127.68	1105.36	54.32	55.09	54.5	56.12	55.05	58.05
Q9Y678	COPG1	0.992262	0.992431	1.07722	1.00017	1.08562	1.07672	122.3	152.3	151.6	148.6	96.6243	95.8766	95.893	104.086	291	301.4	274.744	295.822	103.72	96.97	105.44	93.89	108.57	101.16
P68366	TUBA4A	0.863505	0.927012	0.901015	1.07355	1.04344	0.96409	178	192.9	206.1	180.9	140.631	121.435	130.366	126.71	402.2	373	379.733	366.096	66.63	67.93	65.86	65.8	72.91	74.41
A6NNK5	TP53BP1	0.860832	1.04341	1.00172	1.21209	1.16367	1.0692	181.7	196.3	236.8	205.3	143.554	123.576	149.785	143.801	424.4	436.5	400.693	428.421	48.63	51.97	49.91	50.37	55.57	54.49
P06576	ATP5F1B	0.974164	1.03684	0.974823	1.06434	1.00068	0.950805	306.4	374.6	396.8	336.9	242.074	235.82	250.992	235.98	761.3	696.3	718.773	683.413	39.45	41.32	42.68	41.59	42.84	43.16
P33992	MCM5	0.8815	0.904806	0.930571	1.02644	1.05567	1.0096	255.9	283.1	289.2	268.6	202.176	178.218	182.93	188.139	544.7	529	514.272	519.209	55.52	57.43	55.32	56.14	54.18	55.95
Q12906	ILF3	0.983883	1.00113	0.906615	1.01753	0.921467	0.933189	57.5	71	71.9	58.8	45.4284	44.6963	45.4796	41.1861	129	115.8	121.794	113.657	9.82	0.2	3.15	5.65	3.89	1.28
O60264	SMARCA5	0.966217	0.93691	0.961114	0.969668	0.994718	0.990272	290.2	351.9	339.6	314.6	229.275	221.53	214.81	220.36	653.8	622.8	617.278	611.273	84.78	77.21	76.7	74.59	85.4	82.4
Q15021	NCAPD2	0.924344	1.01176	0.869678	1.09457	0.940859	1.00564	131.2	152.2	165.8	128.7	103.656	95.8137	104.875	90.1472	303.4	293.5	286.452	288.068	59.16	59.76	54.37	62.8	65.13	64.52
Q1KMD3	HNRNPUL2	1.06072	0.914655	1.09703	0.862295	1.03423	1.00942	267.5	356.1	305.6	331	211.341	224.174	193.304	231.847	772.6	750.2	729.442	736.315	74.49	61.97	65.9	62.51	71.62	71.89
Q92945	KHSRP	1.10739	0.827525	1.05888	0.747275	0.956195	1.09454	372	517	384.5	444.3	293.902	325.464	243.211	311.207	574.8	605.2	542.691	593.999	49.61	44.06	51.31	40.88	67.86	64.34
P14868	DARS1	0.94189	0.964701	0.97206	1.02422	1.03203	0.993223	380.6	449.9	458.6	417.3	300.697	283.223	290.083	292.295	926.5	885.2	874.745	868.816	35.82	35.57	35	34.78	38.32	38.08
Q14690	PDCD11	1.1405	1.26075	1.14116	1.10544	1.00057	0.973418	247.6	354.4	389.9	318.7	195.619	223.104	246.627	223.232	748.1	700.5	706.31	687.535	51.91	51.39	54.24	52.9	52.34	52.83
Q6NUR7	EZR	1.09404	1.19663	1.06607	1.09378	0.974437	0.976283	316.6	434.7	473.2	380.7	250.133	273.654	299.318	266.659	901.9	847	851.519	831.323	63.39	69.1	61.43	72.69	39.19	39.44
P55060	CSE1L	0.958635	1.02817	0.924449	1.07253	0.96434	0.976958	323	388.6	414.8	336.8	255.189	244.633	262.377	235.91	883.4	830.2	834.052	814.834	76.26	73.49	73.28	73.42	78.77	80.02
P25705	ATP5F1A	0.945971	1.00153	0.98274	1.05873	1.03887	0.953444	400.1	475	500.5	443.5	316.103	299.024	316.586	310.647	947.6	869.1	894.666	853.014	58.31	56.05	58.76	56.14	55.1	56.62
F5H5D3	TUBA1C	0.967476	0.967927	1.02629	1.00047	1.06079	1.03186	689.1	836.7	833.1	797.7	544.43	526.723	526.969	558.744	2334	2316.7	2203.62	2273.82	81.14	74.42	72.64	75.69	92.71	92.88
P35580	MYH10	0.979439	1.09734	0.997188	1.12038	1.01812	0.977038	108.2	133	148.3	121.7	85.4845	83.7268	93.8056	85.2441	315.9	296.9	298.253	291.405	38.68	28.44	30.68	25.86	35.31	31.53
Q92608	DOCK2	0.982917	1.01108	1.09014	1.02865	1.10908	1.01269	126.3	155.8	159.5	155.3	99.7846	98.08	100.89	108.779	325	316.6	306.845	310.74	97.36	98.91	99.78	94.77	99.34	97.55
O43143	DHX15	0.951935	0.914237	0.999058	0.960399	1.0495	0.967506	286.1	341.8	326.7	322.4	226.036	215.172	206.651	225.823	503.5	468.6	475.374	459.927	79.21	79.24	79.76	77.87	85.42	85.01
P33176	KIF5B	1.08195	1.08592	1.08364	1.00367	1.00156	0.936663	198.4	269.4	269.1	242.5	156.748	169.594	170.216	169.858	600.1	540.7	566.578	530.692	33.62	34.71	34.3	35.06	35.59	39.01
A0A494C0R8	CLUH	1.00637	1.03459	0.987677	1.02804	0.981422	0.954924	140.3	177.2	181.3	156.3	110.845	111.552	114.679	109.479	361.1	331.7	340.929	325.561	55.83	48.57	53.91	50.88	58.6	56.12
Q9Y230	RUVBL2	0.94868	1.05838	0.98266	1.11563	1.03582	0.983905	187.3	223	247.6	207.6	147.978	140.384	156.617	145.412	556.6	526.8	525.508	517.05	88.46	86.13	86.93	85.47	82.72	83.04
Q6IPT9	EEF1A1	0.943709	0.993849	0.976573	1.05313	1.03482	0.947665	514.2	609	638.3	566.4	406.249	383.381	403.75	396.732	1282.8	1169.4	1211.14	1147.76	96	97.85	95.57	95.97	96.83	96.44
O00571	DDX3X	1.0351	0.571744	0.548973	0.552357	0.530358	1.01335	265.5	344.9	189.6	164.4	209.761	217.123	119.929	115.153	729.6	711.2	688.844	698.037	47.83	47.86	46.72	42.27	46.91	46.21
P22626	HNRNPA2B1	0.880859	0.811774	0.895758	0.921571	1.01691	0.977215	588.7	650.8	596.9	594.8	465.108	409.695	377.563	416.624	1277.2	1200.6	1205.85	1178.38	73.11	74.78	67.88	75.79	78.03	80.77
A0A804HKE7	MAP4	0.958498	1.01529	0.960971	1.05925	1.00258	1.02095	342	411.4	433.7	370.7	270.2	258.987	274.332	259.655	999.9	982	944.044	963.825	95	97.34	91.41	98.18	94.17	94.61
P41250	GARS1	1.01508	0.97016	0.953153	0.955751	0.938996	1.0631	324.9	413.9	393.7	349.3	256.69	260.56	249.031	244.665	963	984.8	909.206	966.573	81.63	83.9	86.44	82.17	93.84	87.14
P07954	FH	0.903874	0.976738	0.865643	1.08061	0.957703	1.00086	385.5	437.3	470.3	376.4	304.568	275.291	297.483	263.647	961.6	925.8	907.884	908.665	43.52	40.49	45.94	40.46	49.71	50.42
O00567	NOP56	0.996281	1.04541	1.07911	1.04931	1.08313	1.01826	292.4	365.6	381.8	355.9	231.014	230.154	241.504	249.288	634.5	621.5	599.056	609.997	56.31	52.58	54.31	50.23	60.62	59.16
D3DUW7	DNM1L	0.937496	0.996524	0.987548	1.06296	1.05339	1.02332	183.5	215.9	228.4	204.4	144.976	135.914	144.472	143.171	492.8	485.1	465.272	476.122	65.1	63.97	63.87	62.05	69.81	69.49
Q14157	UBAP2L	1.1055	1.09399	0.99002	0.989593	0.895542	0.888518	195.4	271.1	267	218.2	154.378	170.664	168.888	152.837	550.6	470.6	519.843	461.89	83.99	78.82	82.33	78.45	80.75	81.95
H3BPE1	MACF1	0.952607	1.00126	1.00261	1.05107	1.05249	0.989671	125.3	149.8	156.7	141.7	98.9945	94.3028	99.1189	99.253	356.3	339.2	336.397	332.922	38.47	32.6	35.65	34.19	32.51	34.12
O00429	DNM1L	1.00407	0.80525	1.07618	0.801987	1.07182	1.07168	17.3	21.8	17.4	21	13.668	13.7236	11.0062	14.7093	35.6	36.7	33.6113	36.0207
A0A7P0TA35	P4HB	0.959057	0.966681	1.00422	1.00795	1.04709	0.952376	501.9	604.1	606	568.5	396.531	380.296	383.319	398.203	1401	1283.5	1322.74	1259.74	53.33	58.53	50.31	62.26	50.54	49.06
Q9Y5B9	SUPT16H	1.04914	1.02714	1.00394	0.979037	0.956917	0.982396	154.1	202.9	197.7	174.5	121.748	127.731	125.053	122.228	403.7	381.5	381.149	374.439	82.5	77.07	78.62	75.72	82.46	85.1
Q9UIG0	BAZ1B	1.05173	0.889533	0.983152	0.845778	0.934791	0.949966	189.1	249.6	210.1	209.7	149.4	157.129	132.897	146.883	519.8	475	490.763	466.208	95.36	91.11	95.18	93.69	95.72	96.28
Q99714	HSD17B10	0.963836	1.07866	0.922182	1.11913	0.956784	0.947421	239	289.1	322	248.6	188.824	181.996	203.678	174.13	691.6	630.3	652.966	618.634	63.48	62.75	63.01	61.6	61.39	61.98
P49411	TUFM	1.01783	1.02084	0.972187	1.00295	0.955155	1.03361	300.3	383.6	382.9	329.3	237.255	241.486	242.199	230.656	663.8	660	626.719	647.784	69.97	69.19	68.9	72.05	71.27	71.52
Q9UQ80	PA2G4	0.948518	0.909013	0.939172	0.958351	0.990147	0.96936	556.2	662.1	631.5	589.2	439.431	416.808	399.449	412.702	1257.2	1172.3	1186.97	1150.6	49.07	58.08	35.69	58.31	28.74	36.79
H6VRF8	KRT1	2.42568	0.533748	0.658305	0.220041	0.27139	0.125035	174	529.7	116	129.2	137.47	333.459	73.3746	90.4974	563.7	67.8	532.211	66.5451	51.34	56.1	51.43	57.48	52.99	64.33
E9PB90	HK2	0.932365	1.05379	1.00575	1.13023	1.07871	0.994252	274.5	321.2	361.3	311.4	216.871	202.203	228.536	218.118	722.7	691.2	682.329	678.407	35.27	32.57	32.62	33.84	33.85	34.34
P49915	GMPS	0.962925	1.06443	0.940611	1.10541	0.976827	1.05287	226.4	273.6	301	240.2	178.87	172.238	190.394	168.247	538.9	545.8	508.796	535.698	40.62	40.76	40.33	39.4	42.66	41.13
Q9UKV3	ACIN1	1.01885	1.03896	0.954944	1.01974	0.937279	0.98732	194.5	248.7	252.4	209.5	153.667	156.563	159.653	146.743	431.8	410.1	407.679	402.51	79.4	75.88	76.1	78.03	82.08	83.86
Q9BXP5	SRRT	0.908621	0.905289	0.936676	0.996332	1.03088	1.10188	468.9	534.7	530.2	495.4	370.459	336.607	335.372	347	764	809.8	721.322	794.812	72.13	79.93	65.13	82.04	65.49	67.53
P67809	YBX1	1.09791	1.09486	1.01322	0.997224	0.922865	0.972373	337.4	464.9	461.4	385.6	266.566	292.666	291.854	270.091	858.7	803.2	810.732	788.334	59.79	75.41	67.42	76.41	49.18	47.01
Q9BSJ8	ESYT1	1.01478	1.03007	0.967799	1.01507	0.953705	1.00918	230.3	293.3	296.3	251.4	181.951	184.64	187.421	176.092	674	654.3	636.35	642.19	89.25	89.4	85.65	90.46	89.06	87.67
O43390	HNRNPR	0.960553	1.04507	0.90967	1.08799	0.947027	0.954009	341.6	411.8	445.9	350.5	269.884	259.238	282.049	245.506	788.6	723.7	744.548	710.305	61.79	67.42	61.17	69.93	59.01	60.06
Q9H0A0	NAT10	0.993275	1.13955	1.09766	1.14726	1.10509	1.03444	247.8	308.9	352.7	306.8	195.777	194.46	223.097	214.896	648.9	645.7	612.652	633.749	55.01	52.41	54.91	52.79	65.15	64.15
Q9Y2L1	DIS3	1.05967	1.10208	1.0154	1.04002	0.958223	0.867013	203.7	270.9	280.4	233.3	160.935	170.538	177.364	163.414	585	487.9	552.321	478.87	80.43	76.42	77.14	77.9	82.11	83.6
P54577	YARS1	0.967942	1.01006	0.955501	1.04352	0.987147	1.0603	232.8	282.8	293.7	250.9	183.926	178.03	185.777	175.741	676.6	690.1	638.804	677.327	75.67	76.2	75.8	73.19	79.25	77.99
H0YAR2	PABPC1	1.32117	1.28091	1.25042	0.969527	0.946448	0.922699	194.2	322	310.7	273.9	153.43	202.707	196.53	191.852	459.9	408.2	434.209	400.645	52.24	47.7	48.99	50.11	57.16	55.85
Q13428	TCOF1	1.13169	1.02061	1.03616	0.901846	0.915591	1.03236	129.2	183.5	164.7	151	102.076	115.518	104.179	105.767	230.8	229.2	217.907	224.958	93.63	95.19	85.63	95.45	96.11	96.67
Q6FHZ0	MDH2	0.955256	0.859403	0.937541	0.899658	0.981456	0.862422	401.8	481.7	431.3	424.9	317.446	303.242	272.814	297.619	660.8	548.2	623.887	538.054	57.63	50.74	56.78	51.14	74.76	74.81
P08237	PFKM	1.01189	1.03052	1.01527	1.01841	1.00334	1.03739	377.5	479.4	485.9	432.3	298.248	301.794	307.351	302.802	1148.1	1145.7	1083.97	1124.49	23	22.34	24.6	23.7	25.08	25.38
P42167	TMPO	0.985846	0.88036	0.955487	0.892999	0.969205	0.994786	123.5	152.8	135.8	133.1	97.5724	96.1914	85.8988	93.2291	332	317.7	313.454	311.82	54.69	52.22	56.92	48.6	45.47	43.44
Q5EC54	HNRPK	0.978026	0.974585	0.950164	0.996482	0.971512	0.987616	571.6	701.6	695.8	612.6	451.598	441.675	440.121	429.092	1304.8	1239.6	1231.91	1216.66	39.21	40.68	47.6	32.86	54.56	50.84
D3DPU2	CAP1	1.03088	0.877403	0.982155	0.851122	0.952737	1.10849	495.3	640.8	542.8	548.7	391.317	403.4	343.342	384.334	1052.8	1122.6	993.989	1101.82	41.11	43.34	40.74	43.98	41.41	40.44
Q709C8	VPS13C	0.850748	0.906665	0.932889	1.06573	1.09655	0.992813	135.9	145.1	153.9	143	107.369	91.3441	97.3478	100.164	375.8	358.9	354.807	352.257	103.58	102.39	96.68	101.9	101.06	100.74
Q10567	AP1B1	0.886398	0.957596	0.965073	1.08032	1.08876	1.13956	142.3	158.3	170.2	154.9	112.426	99.6538	107.658	108.499	225.6	247.3	212.998	242.723	80.04	82.87	83	81.29	92.81	87.9
O95202	LETM1	1.14784	1.20878	1.06792	1.05309	0.93038	0.969261	219.5	316.2	331.4	264.4	173.418	199.056	209.624	185.197	548.6	511.5	517.955	502.033	33.97	30.13	30.24	30.18	31.21	31.43
A0A087WVM4	MTHFD1L	0.980277	1.04454	0.988641	1.06555	1.00853	1.00536	240.6	296	313.9	268.3	190.088	186.339	198.554	187.929	665.7	643.8	628.513	631.884	62.22	63.53	63.7	64.32	69.6	68.14
Q8N163	CCAR2	1.02715	1.05907	0.990511	1.03108	0.964332	1.09976	186.8	240.8	247.1	208.7	147.583	151.59	156.3	146.183	519.8	549.9	490.763	539.722	41.03	45.27	41.01	46.45	36.55	35.82
Q29RF7	PDS5A	0.961377	0.95349	0.919505	0.991796	0.956445	1.01188	134.6	162.4	160.3	139.6	106.342	102.235	101.396	97.782	341.7	332.6	322.612	326.444	55.53	59.63	52.77	62.5	39.24	39.79
P29401	TKT	0.953931	0.915293	0.982985	0.959496	1.03046	1.01035	733.8	878.5	838.9	813.6	579.746	553.038	530.637	569.881	1821.8	1770.6	1720.03	1737.83	48.96	47.91	49.01	46.28	45.53	46.56
Q15424	SAFB	0.870779	0.877582	0.865833	1.00781	0.99432	0.993839	273.6	299	299.9	267.2	216.16	188.228	189.699	187.159	559.3	534.7	528.057	524.803	41.82	55.98	54.51	58.33	49.83	47.3
P54886	ALDH18A1	0.942753	0.984397	0.920431	1.04417	0.976322	0.986045	256.6	303.6	315.5	266.4	202.729	191.124	199.566	186.598	695.4	659.6	656.554	647.392	72.21	70.41	70.59	74.07	75.16	75.8
B7ZLC9	GEMIN5	1.12954	0.848132	1.14767	0.750865	1.01605	1.06499	182	258	192.8	235.6	143.791	162.417	121.954	165.025	547.9	561.3	517.294	550.911	68.19	68.63	69.39	68.13	69.45	69.79
P23246	SFPQ	1.18871	0.860235	1.24399	0.723672	1.0465	0.999515	337.1	502.9	362.2	473	266.329	316.588	229.106	331.31	620.4	596.5	585.744	585.46	36.32	42.45	39.86	42.36	55.7	54.35
A0A024R571	EHD1	0.952355	0.971511	0.927314	1.02011	0.973706	0.943272	263.3	314.7	319.5	275.4	208.023	198.111	202.096	192.902	725.5	658.3	684.973	646.116	53.22	52.38	51.79	52.26	53.31	53.5
A0A0B4J1W3	NAA15	0.913917	0.905429	0.889085	0.990712	0.972829	0.999127	211.6	242.7	239.3	212.2	167.177	152.786	151.367	148.634	503.9	484.3	475.752	475.336	24.7	19.88	14.09	19.62	47.66	44.96
P35998	PSMC2	0.872362	0.914111	0.852687	1.04786	0.977446	0.936112	206.7	226.3	236	198.8	163.305	142.461	149.279	139.248	452.2	407.2	426.94	399.663	65.92	64.69	66.33	62.31	80.68	80.72
Q02790	FKBP4	1.01184	0.99704	0.985584	0.985377	0.974055	1.01751	273.1	346.8	340.1	303.6	215.765	218.319	215.127	212.655	452.5	442.9	427.223	434.703	73.26	71.58	72.18	73.79	84.29	81.2
Q13509	TUBB3	1.00167	1.03777	0.897076	1.03604	0.895578	0.943813	84.4	106.1	109.4	85.4	66.6811	66.7926	69.1998	59.8179	190	172.5	179.386	169.307	46.76	50.48	42.72	49.92	64.87	59.44
A0A0A6YYL4	CORO7-PAM16	0.939507	0.965707	0.914464	1.02789	0.973345	1.02468	206.6	243.6	249.2	213.1	163.226	153.352	157.629	149.265	537.9	530.2	507.852	520.387	66.05	65.68	67.73	66.69	67.25	66.87
Q02218	OGDH	1.00042	1.02445	1.03349	1.02402	1.03306	0.950984	158.1	198.5	202.3	184.3	124.908	124.961	127.963	129.092	377.9	345.7	356.79	339.302	46.23	46.94	48.56	48.31	49.59	63.59
A0A7I2V535	NONO	1.10592	0.907055	1.15931	0.820181	1.04828	0.997031	404.7	561.7	458.5	529.2	319.737	353.604	290.019	370.675	911.7	874.4	860.771	858.216	55.54	51.9	55.77	50.42	58.1	57.28
A0A7I2V4F0	DDX1	1.02828	1.10321	1.03781	1.07287	1.00927	1.04962	280.2	361.6	386.1	328	221.375	227.636	244.223	229.746	899.3	908	849.064	891.194	66.77	64.38	64.31	63.82	51.76	51.97
P35527	KRT9	2.34445	0.549539	0.590173	0.2344	0.251732	0.107597	67.6	198.9	46.4	45	53.408	125.212	29.3498	31.52	254.1	26.3	239.906	25.8132	81.88	95.34	88.44	68.38	88.63	78.54
A0AVT1	UBA6	0.999934	1.11483	1.06835	1.1149	1.06842	1.00746	238.5	299.3	332.1	287.4	188.429	188.417	210.066	201.308	702.8	681.1	663.541	668.494	51.41	53.03	49.5	53.93	48.23	50.1
O00267	SUPT5H	0.993634	1.03339	1.0862	1.04001	1.09316	1.01759	151	188.3	194.9	185	119.299	118.54	123.282	129.582	406.8	398.2	384.076	390.83	67.49	62.23	67.43	58.84	62.33	62.72
A0A024QZW7	NUP153	1.04937	1.08835	1.05577	1.03715	1.0061	0.983704	89.6	118	121.8	106.7	70.7894	74.2839	77.0433	74.7374	243.8	230.7	230.181	226.43	72.3	69.16	72.48	68.39	75.21	74.46
P42765	ACAA2	0.976965	1.02619	1.01034	1.05039	1.03416	0.993822	197.7	242.4	253.4	225.3	156.195	152.597	160.285	157.81	500	478	472.069	469.153	76.87	75.53	75.62	74.12	75.78	79.55
P28838	LAP3	1.03681	1.10249	1.07005	1.06334	1.03205	1.01652	189.9	247.1	261.5	229.2	150.032	155.556	165.409	160.542	496.3	485.3	468.576	476.318	24.49	19.9	18.98	17.82	20.57	18.57
H3BVG0	NUP93	0.883401	0.893365	0.826446	1.01128	0.935527	1.03241	237.4	263.2	264.9	221.3	187.56	165.691	167.56	155.008	523	519.4	493.785	509.787	92.56	89.91	90.37	90.36	97.46	97.3
H0Y938	COPB2	0.986106	1.04292	0.976006	1.05761	0.989757	0.974927	136.8	169.3	178.2	150.6	108.08	106.579	112.719	105.487	424.6	398.2	400.881	390.83	62.57	66.01	61.1	67.34	60.55	63.26
B5BUB1	RUVBL1	0.949979	1.02915	0.968957	1.08334	1.01998	0.983106	360.5	429.8	463.4	394	284.817	270.57	293.119	275.975	894.9	846.3	844.91	830.636	97.5	96.87	96.3	96.49	97.44	94.26
P08575	PTPRC	1.08041	1.03227	1.09084	0.955444	1.00966	1.0145	169.7	230.1	218.8	208.8	134.073	144.854	138.4	146.253	398.2	388.6	375.956	381.408	54.75	54.44	54.77	53.38	65.53	66.18
P42285	MTREX	1.0596	1.05473	1.03195	0.995402	0.973898	1.03865	161	214.1	212.1	187.4	127.2	134.781	134.162	131.263	453.7	453.3	428.356	444.91	85.83	82.71	78.95	82.89	82.5	85.58
P46459	NSF	1.18478	1.14815	1.1868	0.969077	1.0017	0.973588	194.9	289.8	279.5	260.9	153.983	182.436	176.795	182.746	557.8	522.4	526.641	512.731	46.75	39.51	43.77	36.95	41.46	40.52
P18583	SON	0.960599	1.06953	0.944097	1.1134	0.982821	0.985892	183.4	221.1	245	195.3	144.897	139.188	154.972	136.797	519.1	492.3	490.102	483.188	50.47	48.58	46.64	50.44	42.53	43.62
Q15459	SF3A1	1.09003	1.12	1.13469	1.02749	1.04097	1.01215	239.4	327.5	334.9	306.4	189.14	206.169	211.837	214.616	599.1	583.3	565.634	572.504	74.28	72.3	73.02	71.95	79.65	77.36
O75691	UTP20	0.96489	1.06171	0.920942	1.10035	0.954453	0.967474	87.7	106.2	116.3	91.1	69.2882	66.8555	73.5643	63.8105	209.1	194.6	197.419	190.998	73.09	70.58	72.59	72.66	71.18	73.12
A5YKK6	CNOT1	0.994245	1.03266	1.01733	1.03864	1.02322	1.04438	135.6	169.2	174.9	155.6	107.132	106.516	110.631	108.989	367	368.7	346.499	361.876	84.48	80.61	82.38	81.39	89.91	87.48
A0A7P0TAE9	CANX	1.04714	1.13701	1.04118	1.08583	0.994308	1.09237	367	482.3	521.2	431	289.952	303.62	329.68	301.891	470.5	494.4	444.217	485.249	49.67	69.66	50.47	73.75	51.1	45.56
A0A804CDA6	DCTN1	1.01847	1.10657	1.10464	1.08651	1.08462	1.06123	68.3	87.3	94.4	85.1	53.9611	54.9575	59.7117	59.6078	196.7	200.8	185.712	197.083	66.59	61.59	60.38	60.76	54.91	56.28
P36871	PGM1	0.958327	1.03755	0.986521	1.08267	1.02942	1.03593	184.5	221.9	239.1	205.3	145.766	139.692	151.24	143.801	543.6	541.7	513.234	531.674	43.13	39.59	39.86	37.38	36.01	34.82
P51610	HCFC1	1.02916	1.04222	1.04785	1.0127	1.01817	1.02358	186.9	241.4	243.3	220.9	147.662	151.967	153.897	154.728	487.9	480.4	460.645	471.509	90.15	89.51	88.23	89.38	92.8	93.2
Q06210	GFPT1	0.837625	0.928363	0.976931	1.10833	1.16631	1.04326	187.4	197	217.3	206.5	148.057	124.016	137.451	144.642	533.7	535.6	503.887	525.687	101.33	103.94	101.66	99.44	101.38	99.88
P21796	VDAC1	0.925337	0.962463	0.87933	1.04012	0.950281	0.962214	195.9	227.5	235.5	194.3	154.773	143.217	148.963	136.096	470.4	435.4	444.123	427.341	115.06	111.6	110.45	110.71	112.77	109.92
P54136	RARS1	0.965026	1.02998	0.961439	1.06731	0.996283	1.00381	187.1	226.6	240.7	202.9	147.82	142.65	152.252	142.12	511.8	494.2	483.21	485.053	59.82	61.42	61.17	59.65	62.93	62.98
O43242	PSMD3	0.92553	0.945995	0.951969	1.02211	1.02857	0.975812	299.6	348	354	321.7	236.702	219.075	223.919	225.333	776.2	728.6	732.841	715.115	92.8	93.15	91.93	93.02	98.26	100.28
E7ETY2	TCOF1	0.865152	0.944667	0.977454	1.09191	1.12981	1.01552	47.8	51.9	56.4	52.7	37.7649	32.6723	35.6752	36.9134	129.7	126.7	122.455	124.355	81.37	91.26	83.52	81.16	77.02	74.39
A0A0C4DG89	DDX46	1.10067	0.973261	1.13702	0.884241	1.03302	1.07297	106.2	146.7	129.1	136.2	83.9044	92.3513	81.6608	95.4005	336.1	346.9	317.325	340.479	91.68	90.12	92.69	90.95	88.93	86.37
Q13435	SF3B2	1.00588	0.995605	1.03779	0.989784	1.03173	1.04284	328.9	415.2	409	385	259.851	261.379	258.709	269.671	761.8	764.2	719.245	750.056	67.35	67.71	72.92	65.93	68.59	65.52
P63104	YWHAZ	1.19319	1.17158	1.11967	0.981885	0.938387	0.930042	295.9	443.1	433	373.7	233.779	278.942	273.89	261.756	644.5	576.6	608.497	565.928	41.52	46.25	36.05	47.44	39.34	43.18
B5BUB5	SSB	0.963239	1.00821	0.886036	1.04669	0.919851	0.97433	331.3	400.5	417.2	331.1	261.747	252.125	263.895	231.917	900.4	843.9	850.103	828.281	72.93	72.01	70.77	73.11	71.12	72.9
A0A024R4E5	HDLBP	0.995349	0.94627	1.05567	0.950691	1.06061	0.965336	90.7	113.3	107.2	108	71.6584	71.3252	67.8082	75.648	266.1	247.1	251.235	242.527	77.89	78.19	78.72	78.27	76.87	75.88
O60763	USO1	0.994836	0.920008	0.986883	0.924784	0.992006	1.04798	152.9	190.9	175.7	170.2	120.8	120.176	111.137	119.216	370.4	373.4	349.709	366.489	82.16	84.49	82.2	80.62	88.4	87.62
E9PKU7	GANAB	0.956692	1.12456	1.01343	1.17546	1.05931	0.995042	60.8	73	85.4	69.5	48.0356	45.9553	54.0189	48.6809	186.8	178.8	176.365	175.491
O95373	IPO7	0.982198	1.08879	0.891623	1.10852	0.907783	0.944744	105.3	129.8	143.2	105.9	83.1933	81.7123	90.5796	74.1771	301.5	274	284.658	268.929	90.71	89.39	88.93	88.24	91.41	89.83
P17980	PSMC3	1.13665	1.17392	1.15308	1.03279	1.01445	0.971708	166	236.8	243.4	215.9	131.15	149.071	153.96	151.226	478	446.8	451.298	438.53	72.43	68.83	64.55	68.18	68.37	69.73
P45974	USP5	1.00444	1.04669	0.959234	1.04207	0.954997	0.992936	224.5	283	293.5	242.9	177.368	178.156	185.65	170.138	648.8	619.7	612.557	608.23	49.78	69.02	68.37	66.13	52.09	49.71
B5ME19	EIF3CL	1.12832	1.01655	1.07838	0.900941	0.955738	1.01941	204.3	289.3	259.4	248.5	161.409	182.122	164.081	174.06	469.4	460.3	443.179	451.781	71	69.89	69.44	68.7	68.74	66.88
A0A3B3ITJ4	HNRNPL	0.861619	0.89256	0.856877	1.03591	0.994497	0.944517	20.9	22.6	23.3	20.2	16.5123	14.2273	14.7382	14.149	52.5	47.7	49.5673	46.8171
P27694	RPA1	1.12647	1.0932	1.12839	0.970462	1.0017	0.985783	358.2	506.4	489.1	455.9	282.999	318.791	309.375	319.333	1171.4	1110.8	1105.96	1090.24	69.62	71.13	67.88	68.81	72.19	72.51
Q14151	SAFB2	0.996367	0.822261	0.998391	0.825259	1.00203	0.997931	111	138.8	114	125	87.6966	87.378	72.1095	87.5555	254.7	244.5	240.472	239.975	83.41	81.1	84.3	84.92	81.56	81.25
P23381	WARS1	0.914637	0.961232	0.91075	1.05094	0.99575	1.10471	165	189.4	198.1	169.5	130.36	119.232	125.306	118.725	341.5	362.9	322.423	356.183	54.48	43.47	46.76	47.67	57.11	57.5
P08243	ASNS	1.03701	1.06302	1.04184	1.02508	1.00466	1.08432	452.8	589.3	601.2	532.1	357.739	370.979	380.283	372.706	1328.7	1385.9	1254.48	1360.25	58.46	58.87	59.56	58.4	62.09	62.03
Q6JBY9	RCSD1	1.12233	1.19747	1.23287	1.06695	1.0985	0.971505	161.8	227.9	242	225	127.832	143.469	153.075	157.6	478.1	446.8	451.393	438.53	82.45	88.81	89.11	91.67	58.57	55.79
P46060	RANGAP1	0.962175	1.01554	0.940926	1.05546	0.977915	0.980154	241.4	291.5	306.2	256.2	190.72	183.506	193.684	179.454	610.7	575.8	576.586	565.143	59.22	57.33	57.24	56.13	53.24	52.43
P34897	SHMT2	0.896055	0.908126	0.9132	1.01347	1.01913	1.04749	339.6	381.9	385.2	349.8	268.304	240.416	243.654	245.015	878.8	885.5	829.709	869.111	75.48	77.96	84.19	73.49	83.74	80.87
P22234	PAICS	1.05842	0.903575	1.03033	0.853705	0.973461	1.04211	372.5	494.8	420.4	432.9	294.297	311.489	265.92	303.222	815	817	769.473	801.879	40.23	42.88	39.62	39.19	47.59	47.55
Q5JPE7	NOMO2	0.977375	1.01834	0.988309	1.04192	1.01119	0.969104	103.7	127.2	131.9	115.6	81.9292	80.0756	83.4319	80.9714	264.1	246.2	249.347	241.643	99.2	95.24	97.42	97.46	95.89	97.24
P27348	YWHAQ	0.913007	0.95172	0.850717	1.0424	0.931775	1.00693	81.6	93.5	97	78.3	64.4689	58.8606	61.3563	54.8448	200.7	194.4	189.489	190.802	98.57	104.73	90.88	103.86	88.74	89.87
P41091	EIF2S3	0.975301	0.94922	0.967537	0.973258	0.992038	1.03077	372.3	455.7	441.4	406.3	294.139	286.874	279.203	284.591	992.9	984.5	937.435	966.278	41.17	46.08	42.26	45.79	50.3	51.58
Q6PKG0	LARP1	1.15287	0.870431	1.16076	0.755011	1.00684	1.02546	146.8	212.4	159.6	192.2	115.981	133.711	100.953	134.625	376	370.9	354.996	364.035	77.77	77.21	75.11	74.88	94.32	95.02
A0A5F9ZHM4	LDHB	1.04959	1.05357	0.989459	1.00379	0.942709	0.999814	685.9	903.5	902.6	765.5	541.902	568.776	570.93	536.19	1807.2	1738.1	1706.25	1705.93	42.16	37.32	36.53	38.29	51.58	49.89
Q15365	PCBP1	0.933929	1.02858	1.02083	1.10135	1.09305	1.01748	319.6	374.6	410.6	368	252.503	235.82	259.721	257.764	720.1	704.8	679.874	691.755	51.83	50.67	50.05	47.42	54.99	51.89
P43246	MSH2	0.974216	1.03871	1.01703	1.0662	1.04395	1.0721	129.8	158.7	168.4	148.9	102.55	99.9056	106.52	104.296	415.4	428.4	392.195	420.471	40.32	41.54	42.03	41.67	44.1	43.65
P07355	ANXA2	1.00352	1.08022	1.00482	1.07643	1.00129	1.0553	341.9	430.6	461.3	387.5	270.121	271.073	291.79	271.422	673.9	684.1	636.255	671.438	44.99	42.91	39.06	44.79	52.97	58.21
P06744	GPI	0.879512	0.972403	0.921775	1.10562	1.04805	1.06318	287.1	316.9	348.7	298.5	226.826	199.496	220.566	209.083	721.8	738.2	681.479	724.537	59.6	57.63	57.15	56.13	63.55	63.31
P26641	EEF1G	0.969886	1.07759	0.950407	1.11105	0.979916	0.953072	248.6	302.6	334.6	266.5	196.409	190.494	211.648	186.668	683.9	627	645.697	615.395	87.69	89.78	81.61	89.51	91.74	93.1
Q96T88	UHRF1	0.916627	0.836138	0.785249	0.91219	0.856672	0.947135	133	153	138.9	117.8	105.078	96.3173	87.8597	82.5123	313.8	285.9	296.271	280.608	46.23	48.05	47.93	44.41	50.69	49.14
O95831	AIFM1	1.10854	1.08997	1.08722	0.983248	0.980764	0.972534	114	158.6	155.2	139.8	90.0668	99.8426	98.1701	97.9221	249.7	233.6	235.751	229.276	97.58	88.38	89.24	87.13	92.61	90.66
Q8NC51	SERBP1	1.00347	0.946367	1.02772	0.943097	1.02417	1.005	328.5	413.7	388.3	380.8	259.535	260.434	245.615	266.729	691.8	668.8	653.155	656.421	90.27	94.37	84.68	91.36	99.83	105.98
Q96QK1	VPS35	1.07588	1.05021	1.04932	0.97614	0.975315	1.05532	213	287.6	279.4	252.1	168.283	181.051	176.731	176.582	620.1	629.5	585.46	617.849	22.66	22.01	23.86	24.61	33.19	32.27
P52209	PGD	1.07096	1.03634	1.11836	0.967671	1.04426	1.01704	257.8	346.5	333.7	325.2	203.677	218.13	211.078	227.784	687.7	672.8	649.284	660.347	41.12	40.69	41.29	42.01	39.12	44.44
C9J2Y9	POLR2B	1.08497	1.10766	1.09961	1.02091	1.01349	0.979835	82.4	112.2	114	102.2	65.1009	70.6327	72.1095	71.5854	201.9	190.3	190.622	186.778	82.89	79.26	79.95	79.1	75.89	76.59
P51532	SMARCA4	1.21094	1.1105	1.11207	0.917052	0.918346	0.995339	63.3	96.2	87.8	79.4	50.0108	60.5603	55.537	55.6153	171.6	164.3	162.014	161.259	56.09	55.21	57.24	56.04	60.16	59.84
P04843	RPN1	0.92458	0.992605	0.921126	1.07357	0.996264	0.981459	269.4	312.6	334	279.9	212.842	196.789	211.268	196.054	708.5	668.9	668.922	656.52	90.14	93.49	89.4	92.65	96.44	97.78
P62258	YWHAE	0.762755	0.821542	0.958666	1.07707	1.25685	1.0803	409.5	392	420.2	442.8	323.53	246.774	265.793	310.157	969.6	1007.6	915.437	988.951	80.3	74.83	73.48	71.22	75.84	73.81
O95071	UBR5	1.05515	1.06958	0.90735	1.01368	0.859928	0.994894	25.6	33.9	34.2	26.2	20.2255	21.3409	21.6328	18.3516	76.8	73.5	72.5099	72.1396	107.14	106.43	104.29	104.01	102.41	101.83
O15371	EIF3D	1.21205	1.15154	1.20096	0.950075	0.99085	1.00548	115.9	176.3	166.7	157	91.5679	110.985	105.444	109.97	375.2	362.9	354.241	356.183	69.44	67.89	72.41	64.7	69.26	72.14
P27695	APEX1	0.958923	1.01	0.95495	1.05327	0.995857	0.989603	225.6	271.5	284.6	243	178.238	170.916	180.021	170.208	466.1	443.7	440.063	435.488	71.51	71.18	73.15	72.68	70.25	69.56
Q9BZZ5	API5	0.994306	0.974513	0.983742	0.980094	0.989376	1.02168	198.9	248.2	242.1	220.7	157.143	156.248	153.138	154.588	494.1	485.6	466.499	476.612	56.74	58.61	57.19	58.33	59.12	59.51
P23921	RRM1	0.939823	0.948019	0.861565	1.00872	0.916731	0.980147	195	230	230.9	189.5	154.062	144.791	146.053	132.734	479.4	452	452.62	443.634	75.3	77.83	72.62	77.32	75.43	76.37
P04844	RPN2	0.920613	0.974861	0.958539	1.05893	1.0412	0.974671	200.8	232	244.5	217.1	158.644	146.05	154.656	152.066	482.2	452.1	455.264	443.732	36.98	35.36	34.02	32.45	38.31	38.7
[truncated: 3,026 more rows]

## Sheet: TMT3(Raji)
Accession	Gene Name	Abundance Ratio: (siDDX3Y) / (SCRBL)	Abundance Ratio: (siDDX3X) / (SCRBL)	Abundance Ratio: (siDDX3XY) / (SCRBL)	Abundance Ratio: (RK33) / (DMSO)	Abundances (Grouped): SCRBL	Abundances (Grouped): siDDX3Y	Abundances (Grouped): siDDX3X	Abundances (Grouped): siDDX3XY	Normalized Abundances (Grouped): SCRBL	Normalized Abundances (Grouped): siDDX3Y	Normalized Abundances (Grouped): siDDX3X	Normalized Abundances (Grouped): siDDX3XY	Abundances (Grouped): DMSO	Abundances (Grouped): RK33	Normalized Abundances (Grouped): DMSO	Normalized Abundances (Grouped): RK33	Abundances (Grouped) CV [%]: 126	Abundances (Grouped) CV [%]: 127	Abundances (Grouped) CV [%]: siDDX3X	Abundances (Grouped) CV [%]: siDDX3XY	Abundances (Grouped) CV [%]: DMSO	Abundances (Grouped) CV [%]: RK33
[truncated: 3,382 more rows]

[truncated: 3 more sheets: TMT4(Raji), Protein changed (CA46), Proetin changed (Raji)]
