# Supplementary material for: Inhibiting the RNA helicase DDX3X in Burkitt lymphoma induces oxydative stress and impedes tumor progression in xenografts
Source: Front Cell Dev Biol. 2025 Jul 23;13:1642006. doi: 10.3389/fcell.2025.1642006 (PMC12325266; doi:10.3389/fcell.2025.1642006)
Supplement: Supplementary file 5 [file Table1.xlsx]

## Sheet: CA46-RK33 vs DMSO
ensembl_gene_id	external_gene_name	gene_biotype	description	ca46_rk33_1	ca46_rk33_2	ca46_dmso_1	ca46_dmso_2	baseMean	log2FoldChange	lfcSE	stat	pvalue	padj	log2FCshrink	lfcSEshrink
ENSG00000151012	SLC7A11	protein_coding	solute carrier family 7 member 11 [Source:HGNC Symbol;Acc:HGNC:11059]	3.58225	3.68005	2.16642	1.87181	2036.69	0.846511	0.101003	8.38102	5.24688e-17	1.80703e-12	0.559573	0.0667858
ENSG00000169136	ATF5	protein_coding	activating transcription factor 5 [Source:HGNC Symbol;Acc:HGNC:790]	74.1594	67.6403	51.6965	53.5048	13348.2	0.430852	0.0648843	6.64032	3.13012e-11	5.39006e-07	0.355723	0.05357
ENSG00000135069	PSAT1	protein_coding	phosphoserine aminotransferase 1 [Source:HGNC Symbol;Acc:HGNC:19129]	62.5347	61.8989	48.8684	49.9536	9203.06	0.332505	0.0606338	5.48383	4.1621e-08	0.000477809	0.280732	0.0511921
ENSG00000101255	TRIB3	protein_coding	tribbles pseudokinase 3 [Source:HGNC Symbol;Acc:HGNC:16228]	15.4963	12.7266	9.80889	9.73872	2937.73	0.530455	0.0992932	5.34231	9.17718e-08	0.000682755	0.354843	0.0664313
ENSG00000277027	RMRP	ribozyme	RNA component of mitochondrial RNA processing endoribonuclease [Source:HGNC Symbol;Acc:HGNC:10031]	3364.3	3650.17	4233.57	4530.39	77838.1	-0.321278	0.0602963	-5.32833	9.91224e-08	0.000682755	-0.271721	0.0509961
ENSG00000139269	INHBE	protein_coding	inhibin subunit beta E [Source:HGNC Symbol;Acc:HGNC:24029]	0.899962	0.533032	0.156092	0.20811	102.294	1.97878	0.400345	4.94268	7.70543e-07	0.00442292	0.208123	0.0453218
ENSG00000140105	WARS1	protein_coding	tryptophanyl-tRNA synthetase 1 [Source:HGNC Symbol;Acc:HGNC:12729]	22.7938	19.6764	15.7798	16.9307	8929.25	0.376954	0.0780902	4.82716	1.38496e-06	0.00659149	0.288646	0.0597977
ENSG00000178607	ERN1	protein_coding	endoplasmic reticulum to nucleus signaling 1 [Source:HGNC Symbol;Acc:HGNC:3449]	6.43235	6.54776	5.17911	5.36234	8418.36	0.300191	0.062447	4.80713	1.53112e-06	0.00659149	0.251075	0.0522296
ENSG00000170160	CCDC144A	protein_coding	coiled-coil domain containing 144A [Source:HGNC Symbol;Acc:HGNC:29072]	0.781848	0.826716	0.543373	0.460991	760.026	0.679073	0.144219	4.70861	2.49411e-06	0.0094608	0.331875	0.0705846
ENSG00000196517	SLC6A9	protein_coding	solute carrier family 6 member 9 [Source:HGNC Symbol;Acc:HGNC:11056]	2.28578	1.77286	1.14418	1.22216	630.191	0.779574	0.16626	4.68888	2.74704e-06	0.0094608	0.325775	0.0696901
ENSG00000261824	LINC00662	lncRNA	long intergenic non-protein coding RNA 662 [Source:HGNC Symbol;Acc:HGNC:27122]	2.49995	2.52188	2.02918	2.05076	5646.28	0.299637	0.0667571	4.48846	7.17396e-06	0.0205943	0.24489	0.0545595
ENSG00000154898	CCDC144CP	transcribed_processed_pseudogene	coiled-coil domain containing 144C, pseudogene [Source:HGNC Symbol;Acc:HGNC:29073]	0.396732	0.235996	0.0959581	0.115462	131.634	1.5839	0.353076	4.48601	7.25678e-06	0.0205943	0.211257	0.0492758
ENSG00000244116	IGKV2-28	IG_V_gene	immunoglobulin kappa variable 2-28 [Source:HGNC Symbol;Acc:HGNC:5783]	188.83	182.946	224.383	234.414	6052.94	-0.303281	0.0678775	-4.46806	7.89307e-06	0.0205943	-0.246347	0.0551311
ENSG00000115956	PLEK	protein_coding	pleckstrin [Source:HGNC Symbol;Acc:HGNC:9070]	20.7259	18.406	15.2799	15.1979	4168.9	0.360976	0.081019	4.45545	8.37168e-06	0.0205943	0.271556	0.0609483
ENSG00000128590	DNAJB9	protein_coding	DnaJ heat shock protein family (Hsp40) member B9 [Source:HGNC Symbol;Acc:HGNC:6968]	10.7383	9.49514	7.00043	7.55289	1649.8	0.476004	0.107446	4.43015	9.41669e-06	0.0216207	0.301376	0.068037
ENSG00000128965	CHAC1	protein_coding	ChaC glutathione specific gamma-glutamylcyclotransferase 1 [Source:HGNC Symbol;Acc:HGNC:28680]	3.74495	2.54345	1.79963	1.32282	360.677	1.01128	0.235784	4.28903	1.79452e-05	0.038627	0.264185	0.0623591
ENSG00000276168	RN7SL1	misc_RNA	RNA component of signal recognition particle 7SL1 [Source:HGNC Symbol;Acc:HGNC:10038]	6471.89	5654.15	7060.51	7791.03	150730	-0.292484	0.0702198	-4.16526	3.10998e-05	0.0612145	-0.234483	0.0562961
ENSG00000130766	SESN2	protein_coding	sestrin 2 [Source:HGNC Symbol;Acc:HGNC:20746]	7.98324	5.97952	4.72002	4.85223	1522.53	0.545601	0.131192	4.15879	3.19936e-05	0.0612145	0.292593	0.0704055
ENSG00000291194		lncRNA	novel transcript	0.391897	0.30688	0.170777	0.0888184	148.264	1.42899	0.346979	4.11838	3.81546e-05	0.0691603	0.197118	0.0497208
ENSG00000173110	HSPA6	protein_coding	heat shock protein family A (Hsp70) member 6 [Source:HGNC Symbol;Acc:HGNC:5239]	1.46769	0.727735	0.0212519	0.0969024	101.812	4.21712	1.02812	4.10178	4.09986e-05	0.0705996	0.0526521	0.0197585
ENSG00000104413	ESRP1	protein_coding	epithelial splicing regulatory protein 1 [Source:HGNC Symbol;Acc:HGNC:25966]	0.258067	0.0832623	0.0153994	0.0260063	34.8656	3.0479	0.747705	4.07634	4.57509e-05	0.0750315	0.0941794	0.0278298
ENSG00000087074	PPP1R15A	protein_coding	protein phosphatase 1 regulatory subunit 15A [Source:HGNC Symbol;Acc:HGNC:14375]	10.5928	9.37567	7.45693	7.79223	2259.22	0.389539	0.0960189	4.0569	4.97294e-05	0.0778491	0.266339	0.0656519
ENSG00000128322	IGLL1	protein_coding	immunoglobulin lambda like polypeptide 1 [Source:HGNC Symbol;Acc:HGNC:5870]	27.931	24.8772	32.9242	38.1189	2078.27	-0.427306	0.105952	-4.03301	5.5067e-05	0.0824569	-0.273329	0.0677741
ENSG00000196632	WNK3	protein_coding	WNK lysine deficient protein kinase 3 [Source:HGNC Symbol;Acc:HGNC:14543]	0.0891116	0.0380993	0.0109342	0.00775552	31.1976	2.76967	0.733727	3.7748	0.000160138	0.229798	0.0908363	0.028069
ENSG00000117318	ID3	protein_coding	inhibitor of DNA binding 3 [Source:HGNC Symbol;Acc:HGNC:5362]	127.038	109.967	139.556	146.442	14620.4	-0.270872	0.0726977	-3.726	0.000194542	0.258647	-0.21411	0.0574631
ENSG00000071537	SEL1L	protein_coding	SEL1L adaptor subunit of SYVN1 ubiquitin ligase [Source:HGNC Symbol;Acc:HGNC:10717]	17.5292	16.8338	14.5146	14.9063	11386.1	0.22411	0.0601627	3.72507	0.000195262	0.258647	0.189674	0.050918
ENSG00000135144	DTX1	protein_coding	deltex E3 ubiquitin ligase 1 [Source:HGNC Symbol;Acc:HGNC:3060]	69.4844	63.4739	75.5308	81.7221	23676.7	-0.242008	0.0652452	-3.7092	0.000207911	0.260474	-0.199424	0.0537643
ENSG00000162512	SDC3	protein_coding	syndecan 3 [Source:HGNC Symbol;Acc:HGNC:10660]	0.211812	0.131929	0.0549007	0.0394788	57.8401	1.8666	0.503868	3.70455	0.000211768	0.260474	0.129672	0.0376238
ENSG00000123064	DDX54	protein_coding	DEAD-box helicase 54 [Source:HGNC Symbol;Acc:HGNC:20084]	24.4621	22.2786	26.904	29.1283	9727.08	-0.261351	0.0708582	-3.68837	0.000225692	0.268029	-0.208772	0.056601
ENSG00000157514	TSC22D3	protein_coding	TSC22 domain family member 3 [Source:HGNC Symbol;Acc:HGNC:3051]	2.97344	2.08049	1.58514	1.70848	773.219	0.619102	0.169767	3.64678	0.000265549	0.304851	0.252641	0.0694285
ENSG00000166349	RAG1	protein_coding	recombination activating 1 [Source:HGNC Symbol;Acc:HGNC:9831]	1.18495	1.60787	1.82044	2.38195	1054.74	-0.590753	0.162514	-3.6351	0.000277873	0.306465	-0.253563	0.069918
ENSG00000227615		processed_pseudogene	ribosomal protein S12 (RPS12) pseudogene	23.7642	27.015	17.6548	17.0312	637.216	0.549101	0.151318	3.62879	0.000284753	0.306465	0.255288	0.0704343
ENSG00000166598	HSP90B1	protein_coding	heat shock protein 90 beta family member 1 [Source:HGNC Symbol;Acc:HGNC:12028]	53.7303	53.909	46.4394	48.1189	49465.9	0.186929	0.0519132	3.60079	0.000317251	0.324816	0.164668	0.0457313
ENSG00000150961	SEC24D	protein_coding	SEC24 homolog D, COPII coat complex component [Source:HGNC Symbol;Acc:HGNC:10706]	6.24233	6.41499	5.25203	5.32172	4306.31	0.259378	0.0720894	3.59801	0.000320666	0.324816	0.205741	0.0571823
ENSG00000231721	LINC-PINT	lncRNA	long intergenic non-protein coding RNA, p53 induced transcript [Source:HGNC Symbol;Acc:HGNC:26885]	2.71798	2.83702	2.42767	2.13934	5161.72	0.282377	0.0795336	3.55041	0.000384635	0.368189	0.214353	0.0603758
ENSG00000204394	VARS1	protein_coding	valyl-tRNA synthetase 1 [Source:HGNC Symbol;Acc:HGNC:12651]	24.103	21.525	26.8647	27.1414	10947.4	-0.242962	0.0684351	-3.55025	0.000384867	0.368189	-0.196744	0.0554152
ENSG00000250144	EEF1A1P35	processed_pseudogene	eukaryotic translation elongation factor 1 alpha 1 pseudogene 35 [Source:HGNC Symbol;Acc:HGNC:37913]	11.3047	11.099	7.81213	8.76587	1010.33	0.434649	0.124292	3.49701	0.000470505	0.437566	0.244801	0.0700242
ENSG00000204388	HSPA1B	protein_coding	heat shock protein family A (Hsp70) member 1B [Source:HGNC Symbol;Acc:HGNC:5233]	2.94638	2.35327	1.57084	1.74783	405.35	0.676603	0.193981	3.48799	0.000486672	0.437566	0.2337	0.0672211
ENSG00000170006	TMEM154	protein_coding	transmembrane protein 154 [Source:HGNC Symbol;Acc:HGNC:26489]	5.44898	4.94063	4.40547	4.15141	4150.77	0.280298	0.0804911	3.48235	0.000497041	0.437566	0.211548	0.060748
ENSG00000142583	SLC2A5	protein_coding	solute carrier family 2 member 5 [Source:HGNC Symbol;Acc:HGNC:11010]	41.8154	41.6685	46.8522	48.3246	22141	-0.189102	0.0543961	-3.47639	0.000508207	0.437566	-0.164663	0.0473655
ENSG00000007866	TEAD3	protein_coding	TEA domain transcription factor 3 [Source:HGNC Symbol;Acc:HGNC:11716]	0	0	0.0738658	0.0665297	7.99898	-6.36577	1.88594	-3.37539	0.000737118	0.619179	-0.0339875	0.0152252
ENSG00000136718	IMP4	protein_coding	IMP U3 small nucleolar ribonucleoprotein 4 [Source:HGNC Symbol;Acc:HGNC:30856]	62.1307	59.7364	67.8646	72.4714	16492.1	-0.203496	0.0605872	-3.35873	0.000783015	0.642072	-0.171853	0.0511653
ENSG00000197256	KANK2	protein_coding	KN motif and ankyrin repeat domains 2 [Source:HGNC Symbol;Acc:HGNC:29300]	14.7207	14.7243	16.3451	18.2342	9134.37	-0.231862	0.0695476	-3.33386	0.000856486	0.685986	-0.18659	0.0559669
ENSG00000111981	ULBP1	protein_coding	UL16 binding protein 1 [Source:HGNC Symbol;Acc:HGNC:14893]	1.16716	1.12833	0.697494	0.608042	216.068	0.814241	0.245445	3.31741	0.000908576	0.711167	0.201359	0.0611512
ENSG00000161847	RAVER1	protein_coding	ribonucleoprotein, PTB binding 1 [Source:HGNC Symbol;Acc:HGNC:30296]	7.98926	6.96577	8.82416	9.39116	3999.78	-0.283993	0.0859541	-3.30401	0.000953117	0.714689	-0.207206	0.0627091
ENSG00000148400	NOTCH1	protein_coding	notch receptor 1 [Source:HGNC Symbol;Acc:HGNC:7881]	4.18181	3.45155	4.73782	4.69445	3996.06	-0.304666	0.0922228	-3.30358	0.000954579	0.714689	-0.213556	0.0646405
ENSG00000165886	UBTD1	protein_coding	ubiquitin domain containing 1 [Source:HGNC Symbol;Acc:HGNC:25683]	0.755819	0.967546	1.52697	1.86284	157.365	-0.978336	0.298032	-3.28265	0.00102835	0.738408	-0.177494	0.0549464
ENSG00000110697	PITPNM1	protein_coding	phosphatidylinositol transfer protein membrane associated 1 [Source:HGNC Symbol;Acc:HGNC:9003]	5.09201	4.62533	5.72967	6.26228	2613.31	-0.302922	0.0922858	-3.28244	0.00102914	0.738408	-0.212247	0.0646558
ENSG00000167291	TBC1D16	protein_coding	TBC1 domain family member 16 [Source:HGNC Symbol;Acc:HGNC:28356]	0.645047	0.564778	0.400895	0.408405	436.876	0.58089	0.177877	3.26568	0.00109202	0.767536	0.224202	0.0687782
ENSG00000108932	SLC16A6	protein_coding	solute carrier family 16 member 6 [Source:HGNC Symbol;Acc:HGNC:10927]	3.14421	2.90588	2.3568	2.0505	792.584	0.457408	0.140576	3.25382	0.00113866	0.784311	0.229592	0.0705974
ENSG00000196549	MME	protein_coding	membrane metalloendopeptidase [Source:HGNC Symbol;Acc:HGNC:7154]	20.5243	24.1423	25.2486	28.0786	18060.6	-0.255827	0.0789442	-3.24061	0.00119275	0.805457	-0.194892	0.0601423
ENSG00000155304	HSPA13	protein_coding	heat shock protein family A (Hsp70) member 13 [Source:HGNC Symbol;Acc:HGNC:11375]	17.1077	18.7222	14.7415	15.5141	5128.52	0.243694	0.0755948	3.22369	0.0012655	0.838149	0.189396	0.0587531
ENSG00000116157	GPX7	protein_coding	glutathione peroxidase 7 [Source:HGNC Symbol;Acc:HGNC:4559]	3.95252	3.25192	2.49945	2.10552	373.382	0.646648	0.201257	3.21305	0.00131333	0.85342	0.21274	0.0664251
ENSG00000254369	HOXA-AS3	lncRNA	HOXA cluster antisense RNA 3 [Source:HGNC Symbol;Acc:HGNC:43748]	0.0355097	0.0251944	0	0	6.76859	6.29	1.96282	3.20457	0.00135262	0.857244	0.028947	0.0139512
ENSG00000162772	ATF3	protein_coding	activating transcription factor 3 [Source:HGNC Symbol;Acc:HGNC:785]	0.917531	0.684365	0.400585	0.462981	184.19	0.893161	0.279016	3.20111	0.001369	0.857244	0.180597	0.057044
ENSG00000168209	DDIT4	protein_coding	DNA damage inducible transcript 4 [Source:HGNC Symbol;Acc:HGNC:24944]	9.15374	8.28332	6.74634	6.81191	1226.72	0.363553	0.114331	3.17983	0.00147363	0.906279	0.219554	0.0690512
ENSG00000102898	NUTF2	protein_coding	nuclear transport factor 2 [Source:HGNC Symbol;Acc:HGNC:13722]	28.5399	25.4845	30.261	33.2295	10986.2	-0.232711	0.0737252	-3.15646	0.00159696	0.964902	-0.182856	0.0579297
ENSG00000090975	PITPNM2	protein_coding	phosphatidylinositol transfer protein membrane associated 2 [Source:HGNC Symbol;Acc:HGNC:21044]	3.97747	3.51504	4.51666	4.56592	2942.1	-0.27706	0.0884115	-3.13376	0.00172582	0.998551	-0.199029	0.0635049
ENSG00000100889	PCK2	protein_coding	phosphoenolpyruvate carboxykinase 2, mitochondrial [Source:HGNC Symbol;Acc:HGNC:8725]	7.75489	6.77352	5.71534	5.98239	2047.03	0.313268	0.100348	3.12182	0.00179735	0.998551	0.208131	0.0666702
ENSG00000105364	MRPL4	protein_coding	mitochondrial ribosomal protein L4 [Source:HGNC Symbol;Acc:HGNC:14276]	22.4123	20.9437	24.3954	26.0522	7151.61	-0.218327	0.0699562	-3.12091	0.00180291	0.998551	-0.175297	0.0561662
ENSG00000167995	BEST1	protein_coding	bestrophin 1 [Source:HGNC Symbol;Acc:HGNC:12703]	0.071641	0.0795971	0.018722	0.0175111	30.4354	2.06076	0.661069	3.11732	0.00182505	0.998551	0.0855122	0.0299909
ENSG00000101144	BMP7	protein_coding	bone morphogenetic protein 7 [Source:HGNC Symbol;Acc:HGNC:1074]	25.1506	24.9071	27.7825	29.322	10863.4	-0.189976	0.0611945	-3.10446	0.00190625	0.998551	-0.159934	0.0515165
ENSG00000183508	TENT5C	protein_coding	terminal nucleotidyltransferase 5C [Source:HGNC Symbol;Acc:HGNC:24712]	2.21106	2.35579	1.68406	1.7647	846.87	0.404766	0.130829	3.09385	0.00197576	0.998551	0.217697	0.0703913
ENSG00000077232	DNAJC10	protein_coding	DnaJ heat shock protein family (Hsp40) member C10 [Source:HGNC Symbol;Acc:HGNC:24637]	15.7749	16.9159	14.5772	14.345	28844	0.176638	0.0573695	3.07895	0.00207729	0.998551	0.151608	0.0492405
ENSG00000113369	ARRDC3	protein_coding	arrestin domain containing 3 [Source:HGNC Symbol;Acc:HGNC:29263]	5.41671	4.8463	4.35474	3.72839	1708.97	0.344859	0.112043	3.07791	0.00208461	0.998551	0.211584	0.0687492
ENSG00000187672	ERC2	protein_coding	ELKS/RAB6-interacting/CAST family member 2 [Source:HGNC Symbol;Acc:HGNC:31922]	0.0435039	0.0237785	0	0.00154253	10.5703	5.45774	1.78346	3.0602	0.00221186	0.998551	0.0440458	0.0175247
ENSG00000102531	FNDC3A	protein_coding	fibronectin type III domain containing 3A [Source:HGNC Symbol;Acc:HGNC:20296]	16.1829	16.6036	14.1959	14.572	8854.45	0.188577	0.0617191	3.05541	0.00224754	0.998551	0.158324	0.0518181
ENSG00000140848	CPNE2	protein_coding	copine 2 [Source:HGNC Symbol;Acc:HGNC:2315]	10.1808	9.6784	10.9191	12.6158	6273.76	-0.244828	0.0801374	-3.0551	0.00224983	0.998551	-0.185174	0.0606101
ENSG00000131899	LLGL1	protein_coding	LLGL scribble cell polarity complex component 1 [Source:HGNC Symbol;Acc:HGNC:6628]	3.88738	3.49744	4.38531	4.72339	2024.28	-0.302063	0.0989558	-3.0525	0.00226941	0.998551	-0.202564	0.0663538
ENSG00000168502	MTCL1	protein_coding	microtubule crosslinking factor 1 [Source:HGNC Symbol;Acc:HGNC:29121]	1.30666	1.41505	1.62843	1.80392	1468.51	-0.335129	0.109906	-3.04924	0.00229421	0.998551	-0.208648	0.0684309
ENSG00000283696		lncRNA	novel transcript	5.44593	6.49893	7.34157	10.6816	558.313	-0.594345	0.195117	-3.04609	0.00231835	0.998551	-0.203682	0.067099
ENSG00000173020	GRK2	protein_coding	G protein-coupled receptor kinase 2 [Source:HGNC Symbol;Acc:HGNC:289]	40.5752	35.8964	43.1762	44.98	20309.7	-0.204992	0.0673143	-3.04529	0.00232455	0.998551	-0.167029	0.0548475
ENSG00000104885	DOT1L	protein_coding	DOT1 like histone lysine methyltransferase [Source:HGNC Symbol;Acc:HGNC:24948]	7.54251	6.77344	8.37331	8.30453	6653.4	-0.219979	0.0724845	-3.03484	0.00240663	0.998551	-0.174099	0.0573641
ENSG00000166126	AMN	protein_coding	amnion associated transmembrane protein [Source:HGNC Symbol;Acc:HGNC:14604]	12.7643	11.3145	14.4345	14.1206	4218.38	-0.245514	0.0810728	-3.02832	0.00245919	0.998551	-0.184643	0.0609676
ENSG00000043143	JADE2	protein_coding	jade family PHD finger 2 [Source:HGNC Symbol;Acc:HGNC:22984]	12.831	12.4554	14.0756	14.6259	11189	-0.182682	0.0603351	-3.02778	0.00246356	0.998551	-0.154475	0.0510181
ENSG00000162063	CCNF	protein_coding	cyclin F [Source:HGNC Symbol;Acc:HGNC:1591]	16.2991	15.2598	17.8607	18.3369	7987.97	-0.197634	0.0658562	-3.00099	0.00269105	0.998551	-0.162323	0.0540877
ENSG00000083844	ZNF264	protein_coding	zinc finger protein 264 [Source:HGNC Symbol;Acc:HGNC:13057]	0.753447	0.833727	0.573086	0.591818	644.474	0.445645	0.148533	3.0003	0.00269713	0.998551	0.211391	0.0705099
ENSG00000198771	RCSD1	protein_coding	RCSD domain containing 1 [Source:HGNC Symbol;Acc:HGNC:28310]	93.5843	96.3892	102.387	112.728	61806.1	-0.179325	0.0597718	-3.00015	0.00269846	0.998551	-0.152072	0.0506881
ENSG00000134057	CCNB1	protein_coding	cyclin B1 [Source:HGNC Symbol;Acc:HGNC:1579]	58.0772	60.5294	67.0394	67.1005	11490.8	-0.177662	0.0594917	-2.98633	0.00282344	0.998551	-0.150876	0.0505215
ENSG00000169738	DCXR	protein_coding	dicarbonyl and L-xylulose reductase [Source:HGNC Symbol;Acc:HGNC:18985]	16.5413	13.8654	18.818	18.6156	2381.98	-0.299142	0.100415	-2.97904	0.00289149	0.998551	-0.198663	0.0666813
ENSG00000164850	GPER1	protein_coding	G protein-coupled estrogen receptor 1 [Source:HGNC Symbol;Acc:HGNC:4485]	10.7241	11.1343	12.3077	14.1395	2818.99	-0.27505	0.0923668	-2.9778	0.00290322	0.998551	-0.192606	0.06468
ENSG00000198763	MT-ND2	protein_coding	mitochondrially encoded NADH:ubiquinone oxidoreductase core subunit 2 [Source:HGNC Symbol;Acc:HGNC:7456]	763.069	803.483	704.673	699.228	57838.2	0.158121	0.05318	2.97332	0.00294593	0.998551	0.138477	0.0465733
ENSG00000180535	BHLHA15	protein_coding	basic helix-loop-helix family member a15 [Source:HGNC Symbol;Acc:HGNC:22265]	1.65131	1.14686	0.797336	0.901137	274.26	0.722171	0.243186	2.96962	0.0029817	0.998551	0.181194	0.0613842
ENSG00000228624	HDAC2-AS2	lncRNA	HDAC2 and HS3ST5 antisense RNA 2 [Source:HGNC Symbol;Acc:HGNC:43590]	0.0465296	0.0204468	0.00425435	0	11.7438	3.9743	1.34067	2.96441	0.00303259	0.998551	0.0412238	0.0176793
ENSG00000169962	TAS1R3	protein_coding	taste 1 receptor member 3 [Source:HGNC Symbol;Acc:HGNC:15661]	6.77961	5.77112	7.46402	8.25989	1836.01	-0.324339	0.109648	-2.95801	0.0030963	0.998551	-0.202316	0.0683933
ENSG00000176406	RIMS2	protein_coding	regulating synaptic membrane exocytosis 2 [Source:HGNC Symbol;Acc:HGNC:17283]	1.63041	1.76115	1.28107	1.45575	1823.11	0.309161	0.104532	2.95758	0.00310069	0.998551	0.199673	0.0675213
ENSG00000162777	DENND2D	protein_coding	DENN domain containing 2D [Source:HGNC Symbol;Acc:HGNC:26192]	3.73666	3.63172	2.93828	3.0779	1669.97	0.292689	0.0989991	2.95648	0.00311175	0.998551	0.196212	0.0663687
ENSG00000242169	RPL7AP27	processed_pseudogene	ribosomal protein L7a pseudogene 27 [Source:HGNC Symbol;Acc:HGNC:36806]	0.285671	0.185313	0	0	5.71183	6.04543	2.04716	2.95308	0.00314624	0.998551	0.0243312	0.0128094
ENSG00000108518	PFN1	protein_coding	profilin 1 [Source:HGNC Symbol;Acc:HGNC:8881]	366.636	328.809	380.408	418.249	44643	-0.199579	0.0675955	-2.95255	0.00315162	0.998551	-0.162366	0.0549918
ENSG00000100280	AP1B1	protein_coding	adaptor related protein complex 1 subunit beta 1 [Source:HGNC Symbol;Acc:HGNC:554]	14.9036	14.1757	16.3391	16.8905	7632.16	-0.192306	0.0653008	-2.94493	0.00323031	0.998551	-0.158422	0.0537929
ENSG00000100721	TCL1A	protein_coding	TCL1 family AKT coactivator A [Source:HGNC Symbol;Acc:HGNC:11648]	115.623	105.121	119.147	138.408	20163.4	-0.222405	0.075663	-2.93941	0.00328839	0.998551	-0.172785	0.0587824
ENSG00000250155	SLC1A3-AS1	lncRNA	SLC1A3 antisense RNA 1 [Source:HGNC Symbol;Acc:HGNC:56374]	4.34179	4.20909	3.35044	3.46928	1223.85	0.326569	0.111156	2.93793	0.00330408	0.998551	0.201593	0.0686225
ENSG00000196782	MAML3	protein_coding	mastermind like transcriptional coactivator 3 [Source:HGNC Symbol;Acc:HGNC:16272]	4.10794	4.27677	5.04577	4.96638	2352.76	-0.256171	0.0872568	-2.93583	0.00332657	0.998551	-0.185368	0.0631361
ENSG00000141738	GRB7	protein_coding	growth factor receptor bound protein 7 [Source:HGNC Symbol;Acc:HGNC:4567]	2.5698	1.98942	2.97409	3.33077	730.226	-0.466016	0.15882	-2.93424	0.00334362	0.998551	-0.205596	0.0701225
ENSG00000111145	ELK3	protein_coding	ETS transcription factor ELK3 [Source:HGNC Symbol;Acc:HGNC:3325]	2.66341	2.64802	2.14731	1.87004	809.545	0.402793	0.13736	2.93238	0.00336374	0.998551	0.206857	0.0705707
ENSG00000160767	ENTREP3	protein_coding	endosomal transmembrane epsin interactor 3 [Source:HGNC Symbol;Acc:HGNC:1233]	5.99898	5.70247	7.03836	7.00426	2200.38	-0.262817	0.0896323	-2.93216	0.00336609	0.998551	-0.187327	0.0638803
ENSG00000153132	CLGN	protein_coding	calmegin [Source:HGNC Symbol;Acc:HGNC:2060]	9.99554	10.1484	8.17583	8.49547	1941.37	0.272919	0.0931319	2.93046	0.00338466	0.998551	0.190168	0.0648958
ENSG00000091592	NLRP1	protein_coding	NLR family pyrin domain containing 1 [Source:HGNC Symbol;Acc:HGNC:14374]	0.448066	0.366197	0.310365	0.255989	520.024	0.524705	0.179179	2.92838	0.00340732	0.998551	0.200732	0.0686555
ENSG00000127616	SMARCA4	protein_coding	SWI/SNF related, matrix associated, actin dependent regulator of chromatin, subfamily a, member 4 [Source:HGNC Symbol;Acc:HGNC:11100]	35.6771	33.5733	37.6052	40.4476	42887.6	-0.172582	0.0595586	-2.89768	0.00375937	0.998551	-0.146513	0.050562
ENSG00000180660	MAB21L1	protein_coding	mab-21 like 1 [Source:HGNC Symbol;Acc:HGNC:6757]	3.81473	3.79158	4.60554	4.8907	1265.87	-0.320083	0.110468	-2.89751	0.00376137	0.998551	-0.198531	0.0685154
ENSG00000172534	HCFC1	protein_coding	host cell factor C1 [Source:HGNC Symbol;Acc:HGNC:4839]	52.8688	46.6954	55.4731	58.2395	35912.1	-0.191606	0.0661609	-2.89606	0.00377875	0.998551	-0.15711	0.0542494
ENSG00000288851		lncRNA	novel transcript	0.541377	0.378201	0	0	5.46437	5.98125	2.06877	2.89122	0.00383755	0.998551	0.0233406	0.0125498
ENSG00000130382	MLLT1	protein_coding	MLLT1 super elongation complex subunit [Source:HGNC Symbol;Acc:HGNC:7134]	13.1762	11.3485	13.9562	15.2163	4781.23	-0.249904	0.0865281	-2.88812	0.00387548	0.998551	-0.181676	0.0629014
ENSG00000274070	CASTOR2	protein_coding	cytosolic arginine sensor for mTORC1 subunit 2 [Source:HGNC Symbol;Acc:HGNC:37073]	4.94632	4.78155	5.56379	5.85082	3241.99	-0.230488	0.0799706	-2.88216	0.00394962	0.998551	-0.174508	0.0605433
ENSG00000132361	CLUH	protein_coding	clustered mitochondria homolog [Source:HGNC Symbol;Acc:HGNC:29094]	32.2225	28.1213	33.797	35.7797	16751.4	-0.20522	0.0712501	-2.88028	0.00397328	0.998551	-0.163569	0.0567886
ENSG00000149418	ST14	protein_coding	ST14 transmembrane serine protease matriptase [Source:HGNC Symbol;Acc:HGNC:11344]	83.4632	77.3589	87.5265	95.03	26410.3	-0.182795	0.0635753	-2.87526	0.00403701	0.998551	-0.151983	0.0528585
ENSG00000242125	SNHG3	lncRNA	small nucleolar RNA host gene 3 [Source:HGNC Symbol;Acc:HGNC:10118]	63.2407	58.0525	71.6688	66.3862	19811.5	-0.186642	0.0651602	-2.86436	0.00417849	0.998551	-0.153872	0.053719
ENSG00000235269	LINC02331	lncRNA	long intergenic non-protein coding RNA 2331 [Source:HGNC Symbol;Acc:HGNC:53251]	0.103102	0.0260095	0	0	5.57799	6.01392	2.10178	2.86135	0.00421842	0.998551	0.0221659	0.0122378
ENSG00000182013	PNMA8A	protein_coding	PNMA family member 8A [Source:HGNC Symbol;Acc:HGNC:25578]	10.0433	10.3559	8.35151	8.85681	2597.35	0.245283	0.0858392	2.85747	0.00427037	0.998551	0.179083	0.0626739
ENSG00000260916	CCPG1	protein_coding	cell cycle progression 1 [Source:HGNC Symbol;Acc:HGNC:24227]	0.483615	0.396788	0.286111	0.261061	234.484	0.687298	0.241255	2.84884	0.00438788	0.998551	0.174685	0.0616286
ENSG00000112149	CD83	protein_coding	CD83 molecule [Source:HGNC Symbol;Acc:HGNC:1703]	40.3065	38.6683	34.8385	34.535	6608.65	0.187143	0.0657045	2.84825	0.004396	0.998551	0.153832	0.0540091
ENSG00000104880	ARHGEF18	protein_coding	Rho/Rac guanine nucleotide exchange factor 18 [Source:HGNC Symbol;Acc:HGNC:17090]	18.4082	16.7698	19.697	20.4293	10794.3	-0.189659	0.066624	-2.84671	0.00441736	0.998551	-0.155123	0.0544905
ENSG00000100241	SBF1	protein_coding	SET binding factor 1 [Source:HGNC Symbol;Acc:HGNC:10542]	14.2441	12.3896	15.4831	15.0789	19155.7	-0.198326	0.0696688	-2.84669	0.00441757	0.998551	-0.159495	0.0560275
ENSG00000130204	TOMM40	protein_coding	translocase of outer mitochondrial membrane 40 [Source:HGNC Symbol;Acc:HGNC:18001]	41.7647	37.3755	44.2566	46.4628	11458.3	-0.196776	0.0692814	-2.84025	0.00450785	0.998551	-0.158594	0.0558367
ENSG00000147813	NAPRT	protein_coding	nicotinate phosphoribosyltransferase [Source:HGNC Symbol;Acc:HGNC:30450]	1.23233	1.1552	1.80382	1.75625	315.301	-0.575804	0.203058	-2.83566	0.00457309	0.998551	-0.187365	0.0662515
ENSG00000117148	ACTL8	protein_coding	actin like 8 [Source:HGNC Symbol;Acc:HGNC:24018]	178.708	174.997	190.598	206.974	25887.2	-0.168643	0.0596147	-2.82888	0.00467115	0.998551	-0.143128	0.050595
ENSG00000085662	AKR1B1	protein_coding	aldo-keto reductase family 1 member B [Source:HGNC Symbol;Acc:HGNC:381]	26.1198	25.5372	28.3866	30.5571	7551.8	-0.190287	0.0672723	-2.82861	0.00467507	0.998551	-0.155083	0.054825
ENSG00000130311	DDA1	protein_coding	DET1 and DDB1 associated 1 [Source:HGNC Symbol;Acc:HGNC:28360]	9.26399	8.46431	10.251	10.6023	3311.32	-0.233779	0.082653	-2.82844	0.00467753	0.998551	-0.174118	0.0615546
ENSG00000251562	MALAT1	lncRNA	metastasis associated lung adenocarcinoma transcript 1 [Source:HGNC Symbol;Acc:HGNC:29665]	431.193	439.801	411.251	347.912	317837	0.198251	0.0701386	2.82657	0.004705	0.998551	0.159012	0.0562569
ENSG00000258787	SEPHS1P2	processed_pseudogene	selenophosphate synthetase 1 pseudogene 2 [Source:HGNC Symbol;Acc:HGNC:42162]	0.284284	0.215148	0	0	5.2169	5.91408	2.0925	2.82632	0.00470867	0.998551	0.0223321	0.0122794
ENSG00000109062	NHERF1	protein_coding	NHERF family PDZ scaffold protein 1 [Source:HGNC Symbol;Acc:HGNC:11075]	11.618	10.2644	13.4428	13.0466	2114.21	-0.274986	0.0973382	-2.82506	0.00472719	0.998551	-0.186402	0.0659747
ENSG00000183598	H3C13	protein_coding	H3 clustered histone 13 [Source:HGNC Symbol;Acc:HGNC:25311]	258.787	212.456	271.076	285.27	9005.69	-0.239172	0.08474	-2.82242	0.00476621	0.998551	-0.175836	0.0622987
ENSG00000166501	PRKCB	protein_coding	protein kinase C beta [Source:HGNC Symbol;Acc:HGNC:9395]	18.9888	19.6827	21.2078	22.094	16924.7	-0.163216	0.0578529	-2.82122	0.00478417	0.998551	-0.139753	0.049536
ENSG00000099958	DERL3	protein_coding	derlin 3 [Source:HGNC Symbol;Acc:HGNC:14236]	3.23398	3.10095	2.25784	2.57502	792.169	0.390791	0.138532	2.82094	0.00478833	0.998551	0.199039	0.0705849
ENSG00000141522	ARHGDIA	protein_coding	Rho GDP dissociation inhibitor alpha [Source:HGNC Symbol;Acc:HGNC:678]	90.1532	80.569	93.5204	102.165	19684.6	-0.196755	0.0697795	-2.81966	0.00480745	0.998551	-0.158132	0.0560816
ENSG00000127824	TUBA4A	protein_coding	tubulin alpha 4a [Source:HGNC Symbol;Acc:HGNC:12407]	45.8954	43.7629	48.8775	52.6458	13211.1	-0.179194	0.0635674	-2.81896	0.00481798	0.998551	-0.148995	0.0528537
ENSG00000245694	CRNDE	lncRNA	colorectal neoplasia differentially expressed [Source:HGNC Symbol;Acc:HGNC:37078]	3.98428	4.2201	3.66338	3.37313	4198.19	0.221294	0.0785078	2.81875	0.0048211	0.998551	0.16903	0.0599678
ENSG00000116852	KIF21B	protein_coding	kinesin family member 21B [Source:HGNC Symbol;Acc:HGNC:29442]	6.94153	6.52678	5.82606	5.93568	5734.81	0.195685	0.0695224	2.8147	0.00488225	0.998551	0.157501	0.0559562
ENSG00000123416	TUBA1B	protein_coding	tubulin alpha 1b [Source:HGNC Symbol;Acc:HGNC:18809]	312.32	309.57	339.043	346.564	87321.2	-0.140718	0.0500429	-2.81195	0.00492416	0.998551	-0.125015	0.0444582
ENSG00000102401	ARMCX3	protein_coding	armadillo repeat containing X-linked 3 [Source:HGNC Symbol;Acc:HGNC:24065]	11.7715	11.8878	9.88507	10.4409	3484.13	0.21906	0.0779085	2.81176	0.00492717	0.998551	0.167928	0.0597244
ENSG00000111640	GAPDH	protein_coding	glyceraldehyde-3-phosphate dehydrogenase [Source:HGNC Symbol;Acc:HGNC:4141]	935.156	911.314	989.391	1069.29	174843	-0.156945	0.0558431	-2.81046	0.0049471	0.998551	-0.135716	0.0482896
ENSG00000039523	RIPOR1	protein_coding	RHO family interacting cell polarization regulator 1 [Source:HGNC Symbol;Acc:HGNC:25836]	6.93339	6.40526	7.57342	8.0545	3642.27	-0.228135	0.0811763	-2.81036	0.00494858	0.998551	-0.171463	0.0610067
ENSG00000170638	TRABD	protein_coding	TraB domain containing [Source:HGNC Symbol;Acc:HGNC:28805]	30.9225	26.9697	34.0978	33.0514	7371.87	-0.21366	0.0760646	-2.80893	0.00497059	0.998551	-0.165602	0.0589532
ENSG00000186575	NF2	protein_coding	NF2, moesin-ezrin-radixin like (MERLIN) tumor suppressor [Source:HGNC Symbol;Acc:HGNC:7773]	14.1172	13.3922	15.3557	15.851	8110.42	-0.181756	0.064733	-2.80779	0.00498832	0.998551	-0.150189	0.0534886
ENSG00000146066	HIGD2A	protein_coding	HIG1 hypoxia inducible domain family member 2A [Source:HGNC Symbol;Acc:HGNC:28311]	83.9325	75.5122	89.3061	98.5361	4244.15	-0.236056	0.0841894	-2.80387	0.00504938	0.998551	-0.174144	0.0621052
ENSG00000130985	UBA1	protein_coding	ubiquitin like modifier activating enzyme 1 [Source:HGNC Symbol;Acc:HGNC:12469]	59.374	55.5377	62.4533	66.7819	29367	-0.169402	0.060539	-2.79822	0.00513847	0.998551	-0.143096	0.0511378
ENSG00000264164		transcribed_processed_pseudogene	bromodomain PHD finger transcription factor (BPTF) pseudogene	12.5899	13.8178	8.93364	9.72735	426.979	0.500405	0.178863	2.79771	0.0051467	0.998551	0.191856	0.0686848
ENSG00000152082	MZT2B	protein_coding	mitotic spindle organizing protein 2B [Source:HGNC Symbol;Acc:HGNC:25886]	19.52	16.8446	21.7952	22.1762	2280.3	-0.273283	0.0977375	-2.79609	0.00517252	0.998551	-0.184758	0.066071
ENSG00000141564	RPTOR	protein_coding	regulatory associated protein of MTOR complex 1 [Source:HGNC Symbol;Acc:HGNC:30287]	7.78352	6.93886	8.49925	8.50865	6108.29	-0.20783	0.0745068	-2.7894	0.0052805	0.998551	-0.162566	0.0582769
ENSG00000136699	SMPD4	protein_coding	sphingomyelin phosphodiesterase 4 [Source:HGNC Symbol;Acc:HGNC:32949]	11.3932	10.4518	12.2051	12.761	8022.12	-0.192418	0.0689882	-2.78914	0.00528487	0.998551	-0.155336	0.0556913
ENSG00000100060	MFNG	protein_coding	MFNG O-fucosylpeptide 3-beta-N-acetylglucosaminyltransferase [Source:HGNC Symbol;Acc:HGNC:7038]	50.8547	45.4671	52.9761	57.8369	11743.4	-0.201986	0.0724956	-2.78618	0.00533339	0.998551	-0.159847	0.0573703
ENSG00000205250	E2F4	protein_coding	E2F transcription factor 4 [Source:HGNC Symbol;Acc:HGNC:3118]	24.6077	23.194	26.7777	27.6689	6870.69	-0.187569	0.0673254	-2.78601	0.0053361	0.998551	-0.152825	0.0548521
ENSG00000106211	HSPB1	protein_coding	heat shock protein family B (small) member 1 [Source:HGNC Symbol;Acc:HGNC:5246]	137.513	117.684	140.315	156.667	16746.4	-0.218601	0.0787217	-2.77689	0.00548824	0.998551	-0.166762	0.0600535
ENSG00000137076	TLN1	protein_coding	talin 1 [Source:HGNC Symbol;Acc:HGNC:11845]	37.7584	35.0342	39.4872	42.6114	28732.2	-0.17349	0.0624792	-2.77676	0.00549036	0.998551	-0.145082	0.0522483
ENSG00000107447	DNTT	protein_coding	DNA nucleotidylexotransferase [Source:HGNC Symbol;Acc:HGNC:2983]	0.101401	0.138133	0	0.0129434	9.24231	4.21463	1.51933	2.77402	0.00553687	0.998551	0.0360672	0.0164057
ENSG00000139197	PEX5	protein_coding	peroxisomal biogenesis factor 5 [Source:HGNC Symbol;Acc:HGNC:9719]	17.7385	17.2797	19.4999	20.0636	7648.4	-0.175967	0.0635721	-2.76799	0.00564034	0.998551	-0.146308	0.0528556
ENSG00000175197	DDIT3	protein_coding	DNA damage inducible transcript 3 [Source:HGNC Symbol;Acc:HGNC:2726]	7.04195	5.0725	4.20259	4.24865	502.277	0.521077	0.188362	2.76636	0.00566851	0.998551	0.187176	0.0677804
ENSG00000169359	SLC33A1	protein_coding	solute carrier family 33 member 1 [Source:HGNC Symbol;Acc:HGNC:95]	2.25288	2.35984	1.92167	1.87898	1578.44	0.27909	0.100949	2.76466	0.00569818	0.998551	0.184668	0.0668005
ENSG00000189056	RELN	protein_coding	reelin [Source:HGNC Symbol;Acc:HGNC:9957]	0.183571	0.21306	0.248326	0.291351	619.732	-0.445283	0.161161	-2.76297	0.00572774	0.998551	-0.193184	0.0699973
ENSG00000147535	PLPP5	protein_coding	phospholipid phosphatase 5 [Source:HGNC Symbol;Acc:HGNC:25026]	0.816786	0.846595	0.582594	0.417245	204.139	0.73387	0.265751	2.76149	0.00575375	0.998551	0.160656	0.0585987
ENSG00000030419	IKZF2	protein_coding	IKAROS family zinc finger 2 [Source:HGNC Symbol;Acc:HGNC:13177]	5.20825	6.40363	6.61831	7.21975	5822.36	-0.253478	0.092518	-2.73977	0.00614823	0.998551	-0.17732	0.0647255
ENSG00000127054	INTS11	protein_coding	integrator complex subunit 11 [Source:HGNC Symbol;Acc:HGNC:26052]	6.39096	5.6467	6.89259	7.20471	4012.42	-0.227368	0.0831823	-2.73337	0.00626904	0.998551	-0.16879	0.0617473
ENSG00000247627	MTND4P12	processed_pseudogene	MT-ND4 pseudogene 12 [Source:HGNC Symbol;Acc:HGNC:42199]	6.1454	5.39327	4.27063	4.17078	514.109	0.451722	0.165425	2.73067	0.00632049	0.998551	0.190252	0.0697295
ENSG00000110104	CCDC86	protein_coding	coiled-coil domain containing 86 [Source:HGNC Symbol;Acc:HGNC:28359]	22.6065	22.0914	24.3764	26.9987	5999.73	-0.200761	0.0735901	-2.72809	0.0063702	0.998551	-0.157874	0.0578682
ENSG00000137265	IRF4	protein_coding	interferon regulatory factor 4 [Source:HGNC Symbol;Acc:HGNC:6119]	22.5607	19.6406	18.2804	18.4039	8792.9	0.202393	0.0742435	2.72607	0.00640935	0.998551	0.158556	0.0581624
ENSG00000110047	EHD1	protein_coding	EH domain containing 1 [Source:HGNC Symbol;Acc:HGNC:3242]	26.4111	22.9195	27.11	29.8554	14070.8	-0.207408	0.0762589	-2.71978	0.00653251	0.998551	-0.160569	0.0590368
ENSG00000113916	BCL6	protein_coding	BCL6 transcription repressor [Source:HGNC Symbol;Acc:HGNC:1001]	34.4927	35.1651	39.1507	38.252	16312.3	-0.152144	0.0560767	-2.71314	0.00666484	0.998551	-0.131415	0.0484361
ENSG00000105325	FZR1	protein_coding	fizzy and cell division cycle 20 related 1 [Source:HGNC Symbol;Acc:HGNC:24824]	4.25891	3.55818	4.58021	4.98158	2103.39	-0.289797	0.106893	-2.7111	0.00670601	0.998551	-0.184214	0.0679444
ENSG00000215120	SOCS6P1	processed_pseudogene	SOCS6 pseudogene 1 [Source:HGNC Symbol;Acc:HGNC:54990]	0	0	0.129574	0.0492352	5.16231	-5.73425	2.11796	-2.70743	0.00678054	0.998551	-0.0210147	0.0120191
ENSG00000164715	LMTK2	protein_coding	lemur tyrosine kinase 2 [Source:HGNC Symbol;Acc:HGNC:17880]	13.8208	13.3378	15.2964	15.1343	9864.91	-0.164022	0.0606195	-2.70576	0.00681474	0.998551	-0.138495	0.0511839
ENSG00000141956	PRDM15	protein_coding	PR/SET domain 15 [Source:HGNC Symbol;Acc:HGNC:13999]	22.168	21.3335	23.6841	24.6899	22315.2	-0.153108	0.0566092	-2.70465	0.00683759	0.998551	-0.131906	0.0487694
ENSG00000234883	MIR155HG	lncRNA	MIR155 host gene [Source:HGNC Symbol;Acc:HGNC:35460]	1.91635	2.31935	1.26107	1.42057	229.565	0.658412	0.243907	2.69944	0.00694563	0.998551	0.164582	0.0612906
ENSG00000290032		lncRNA	novel transcript	32.8403	30.855	39.7055	43.9642	682.921	-0.392977	0.145992	-2.69178	0.0071072	0.998551	-0.189868	0.0705614
ENSG00000130731	METTL26	protein_coding	methyltransferase like 26 [Source:HGNC Symbol;Acc:HGNC:14141]	12.7291	11.0985	13.4556	16.1074	1825.74	-0.310469	0.115388	-2.69065	0.00713132	0.998551	-0.186132	0.0691795
ENSG00000196924	FLNA	protein_coding	filamin A [Source:HGNC Symbol;Acc:HGNC:3754]	13.6246	11.9839	14.2633	15.0432	11144.1	-0.194356	0.0722668	-2.68942	0.00715765	0.998551	-0.154012	0.0572646
ENSG00000101782	RIOK3	protein_coding	RIO kinase 3 [Source:HGNC Symbol;Acc:HGNC:11451]	13.6656	14.1976	11.9168	12.4483	4739.25	0.193414	0.0720407	2.68479	0.00725763	0.998551	0.153461	0.0571605
ENSG00000105568	PPP2R1A	protein_coding	protein phosphatase 2 scaffold subunit Aalpha [Source:HGNC Symbol;Acc:HGNC:9302]	20.1204	17.2378	21.0598	21.7694	15502.5	-0.196968	0.0734012	-2.68344	0.00728691	0.998551	-0.155063	0.0577843
ENSG00000251136	PARAIL	lncRNA	palmitic acid regulated anti-inflammatory lncRNA [Source:HGNC Symbol;Acc:HGNC:55545]	1.30023	1.34854	1.12741	1.08733	1800.35	0.257955	0.0961683	2.68233	0.00731117	0.998551	0.176199	0.0656922
ENSG00000140941	MAP1LC3B	protein_coding	microtubule associated protein 1 light chain 3 beta [Source:HGNC Symbol;Acc:HGNC:13352]	22.9996	22.8681	20.1728	20.6972	8164.01	0.166463	0.0620705	2.68183	0.00732198	0.998551	0.139503	0.052018
ENSG00000129657	SEC14L1	protein_coding	SEC14 like lipid binding 1 [Source:HGNC Symbol;Acc:HGNC:10698]	20.8669	20.8053	22.4398	24.1515	17080.4	-0.160957	0.0600206	-2.68169	0.00732517	0.998551	-0.136323	0.0508343
ENSG00000203930	LINC00632	lncRNA	long intergenic non-protein coding RNA 632 [Source:HGNC Symbol;Acc:HGNC:27865]	0.00825504	0.0177011	0.00259981	0.00175621	16.3561	2.5708	0.959069	2.68052	0.00735089	0.998551	0.0506555	0.0217251
ENSG00000250346	EEF1GP2	processed_pseudogene	eukaryotic translation elongation factor 1 gamma pseudogene 2 [Source:HGNC Symbol;Acc:HGNC:44557]	0.21308	0.193512	0.020132	0.0203991	10.3854	3.32698	1.24217	2.67836	0.00739831	0.998551	0.0403471	0.0181379
ENSG00000238005	LNCATV	lncRNA	lncRNA negative regulator of antiviral signaling [Source:HGNC Symbol;Acc:HGNC:54478]	0	0	0.040789	0.0309977	4.93781	-5.66988	2.11994	-2.67455	0.00748301	0.998551	-0.0208365	0.0119708
ENSG00000250321		processed_pseudogene	pseudogene similar to part of ribosomal protein S17 (RPS17)	28.1645	30.067	19.5611	18.9278	256.644	0.596891	0.223422	2.67158	0.00754948	0.998551	0.169897	0.0638151
ENSG00000136997	MYC	protein_coding	MYC proto-oncogene, bHLH transcription factor [Source:HGNC Symbol;Acc:HGNC:7553]	60.6391	57.1489	64.7927	65.9139	28366.8	-0.150068	0.05618	-2.6712	0.00755817	0.998551	-0.129557	0.0485013
ENSG00000178209	PLEC	protein_coding	plectin [Source:HGNC Symbol;Acc:HGNC:9069]	10.7996	8.80049	11.3059	11.5253	13472.7	-0.219901	0.0823421	-2.67058	0.00757197	0.998551	-0.164093	0.0614442
ENSG00000065268	WDR18	protein_coding	WD repeat domain 18 [Source:HGNC Symbol;Acc:HGNC:17956]	17.0191	14.7503	17.8665	20.1861	2978.67	-0.259762	0.0972917	-2.66993	0.00758666	0.998551	-0.176133	0.0659658
ENSG00000160877	NACC1	protein_coding	nucleus accumbens associated 1 [Source:HGNC Symbol;Acc:HGNC:20967]	17.6413	16.2105	18.9292	19.6286	6774.83	-0.187512	0.0702469	-2.66932	0.0076004	0.998551	-0.150309	0.0563076
ENSG00000245532	NEAT1	lncRNA	nuclear paraspeckle assembly transcript 1 [Source:HGNC Symbol;Acc:HGNC:30815]	18.1924	21.3976	17.7335	16.8645	31562	0.194351	0.0728229	2.66882	0.00761184	0.998551	0.153512	0.0575218
ENSG00000008130	NADK	protein_coding	NAD kinase [Source:HGNC Symbol;Acc:HGNC:29831]	14.2557	13.0794	15.4704	15.7053	6089.99	-0.189365	0.0710473	-2.66534	0.007691	0.998551	-0.151108	0.0566912
ENSG00000290976		lncRNA	novel transcript	0.527922	0.434788	0.355344	0.219669	220.566	0.744096	0.279352	2.66365	0.00772971	0.998551	0.150407	0.0569305
ENSG00000165238	WNK2	protein_coding	WNK lysine deficient protein kinase 2 [Source:HGNC Symbol;Acc:HGNC:14542]	1.053	0.885959	1.17182	1.2878	1110.18	-0.342056	0.128427	-2.66343	0.00773487	0.998551	-0.187172	0.0702783
ENSG00000099624	ATP5F1D	protein_coding	ATP synthase F1 subunit delta [Source:HGNC Symbol;Acc:HGNC:837]	18.6955	15.3744	19.7889	21.1057	3150.43	-0.2627	0.0987263	-2.66089	0.00779344	0.998551	-0.176439	0.0663047
ENSG00000274422		lncRNA	novel transcript	7.4881	8.2449	6.89625	5.98676	1760.86	0.287828	0.108404	2.65514	0.0079275	0.998551	0.181058	0.068201
ENSG00000125835	SNRPB	protein_coding	small nuclear ribonucleoprotein polypeptides B and B1 [Source:HGNC Symbol;Acc:HGNC:11153]	26.7762	24.7981	28.251	30.0357	10578.6	-0.176328	0.0665619	-2.64908	0.00807106	0.998551	-0.144268	0.0544583
ENSG00000181817	LSM10	protein_coding	LSM10, U7 small nuclear RNA associated [Source:HGNC Symbol;Acc:HGNC:17562]	27.119	25.7047	29.6434	31.8551	3217.21	-0.219079	0.0827212	-2.6484	0.00808743	0.998551	-0.163098	0.0615798
ENSG00000136950	ARPC5L	protein_coding	actin related protein 2/3 complex subunit 5 like [Source:HGNC Symbol;Acc:HGNC:23366]	19.1234	19.1271	16.7232	16.9591	4852.41	0.183493	0.069314	2.64727	0.00811451	0.998551	0.147859	0.0558538
ENSG00000188229	TUBB4B	protein_coding	tubulin beta 4B class IVb [Source:HGNC Symbol;Acc:HGNC:20771]	155.879	145.538	162.491	175.514	24339	-0.165199	0.0625154	-2.64254	0.00822875	0.998551	-0.138123	0.0522686
ENSG00000167460	TPM4	protein_coding	tropomyosin 4 [Source:HGNC Symbol;Acc:HGNC:12013]	0.937438	0.977935	0.735051	0.764269	789.625	0.353075	0.133681	2.64118	0.00826173	0.998551	0.186123	0.0704917
ENSG00000116649	SRM	protein_coding	spermidine synthase [Source:HGNC Symbol;Acc:HGNC:11296]	78.171	67.6903	82.0879	84.8573	11070.8	-0.194517	0.073724	-2.63845	0.0083285	0.998551	-0.152848	0.0579295
ENSG00000166925	TSC22D4	protein_coding	TSC22 domain family member 4 [Source:HGNC Symbol;Acc:HGNC:21696]	11.4449	10.2956	12.1846	13.397	3243.52	-0.234241	0.0888429	-2.63658	0.00837476	0.998551	-0.167806	0.0636413
ENSG00000126267	COX6B1	protein_coding	cytochrome c oxidase subunit 6B1 [Source:HGNC Symbol;Acc:HGNC:2280]	80.0572	73.4214	84.2849	90.2837	8391.97	-0.18552	0.0703963	-2.63537	0.00840457	0.998551	-0.148587	0.0563801
ENSG00000165802	NSMF	protein_coding	NMDA receptor synaptonuclear signaling and neuronal migration factor [Source:HGNC Symbol;Acc:HGNC:29843]	14.485	12.7976	15.3199	16.2222	5402.66	-0.208895	0.0792672	-2.63532	0.00840575	0.998551	-0.158837	0.0602694
ENSG00000013375	PGM3	protein_coding	phosphoglucomutase 3 [Source:HGNC Symbol;Acc:HGNC:8907]	2.4281	2.39913	2.15537	2.0434	3711.76	0.201256	0.0764821	2.63142	0.00850292	0.998551	0.1556	0.0591319
ENSG00000133687	TMTC1	protein_coding	transmembrane O-mannosyltransferase targeting cadherins 1 [Source:HGNC Symbol;Acc:HGNC:24099]	0.0360818	0.0286723	0.00596582	0.00949926	22.0068	2.06788	0.785857	2.63137	0.00850405	0.998551	0.0612535	0.0255771
ENSG00000123136	DDX39A	protein_coding	DExD-box helicase 39A [Source:HGNC Symbol;Acc:HGNC:17821]	58.9466	56.7153	62.6412	66.165	17637.9	-0.155214	0.0590058	-2.63049	0.00852613	0.998551	-0.132138	0.0502326
ENSG00000132153	DHX30	protein_coding	DExH-box helicase 30 [Source:HGNC Symbol;Acc:HGNC:16716]	16.5913	14.6666	17.3333	18.3786	9690.99	-0.191922	0.0729682	-2.63022	0.00853307	0.998551	-0.15147	0.0575871
ENSG00000167513	CDT1	protein_coding	chromatin licensing and DNA replication factor 1 [Source:HGNC Symbol;Acc:HGNC:24576]	19.682	16.1937	20.4907	22.1728	4050.61	-0.249399	0.0950879	-2.62283	0.00872029	0.998551	-0.171582	0.0654159
ENSG00000130312	MRPL34	protein_coding	mitochondrial ribosomal protein L34 [Source:HGNC Symbol;Acc:HGNC:14488]	26.3728	22.8315	28.6142	29.4184	3051.89	-0.237448	0.0905674	-2.62178	0.00874724	0.998551	-0.168235	0.0641631
ENSG00000105221	AKT2	protein_coding	AKT serine/threonine kinase 2 [Source:HGNC Symbol;Acc:HGNC:392]	7.60497	6.73396	8.2514	8.07866	9113.3	-0.187317	0.071456	-2.62143	0.0087562	0.998551	-0.149126	0.0568854
ENSG00000270164	LINC01480	lncRNA	long intergenic non-protein coding RNA 1480 [Source:HGNC Symbol;Acc:HGNC:51124]	2.83777	2.11272	1.63485	1.59028	263.074	0.619877	0.236642	2.61947	0.0088066	0.998551	0.162239	0.0621817
ENSG00000044574	HSPA5	protein_coding	heat shock protein family A (Hsp70) member 5 [Source:HGNC Symbol;Acc:HGNC:5238]	100.715	101.963	88.9907	94.5399	47125.9	0.143165	0.0547207	2.61628	0.00888924	0.998551	0.12447	0.0475752
ENSG00000183684	ALYREF	protein_coding	Aly/REF export factor [Source:HGNC Symbol;Acc:HGNC:19071]	89.2537	87.1334	96.6106	100.031	11034.4	-0.156751	0.0599465	-2.61486	0.00892652	0.998551	-0.132812	0.0507904
ENSG00000249592	PCGF3-AS1	lncRNA	PCGF3 antisense RNA 1 [Source:HGNC Symbol;Acc:HGNC:56108]	6.32364	5.7375	5.32152	4.86977	2533.15	0.243399	0.0931199	2.61383	0.00895342	0.998551	0.169622	0.0648934
ENSG00000137309	HMGA1	protein_coding	high mobility group AT-hook 1 [Source:HGNC Symbol;Acc:HGNC:5010]	190.432	171.422	195.165	213.577	33507.9	-0.175705	0.0672339	-2.61334	0.0089661	0.998551	-0.143229	0.0548066
ENSG00000174903	RAB1B	protein_coding	RAB1B, member RAS oncogene family [Source:HGNC Symbol;Acc:HGNC:18370]	35.4027	32.1485	37.2217	40.7128	5301.26	-0.205944	0.078927	-2.6093	0.00907286	0.998551	-0.156915	0.0601341
ENSG00000217801		transcribed_unprocessed_pseudogene	protein tyrosine phosphatase family pseudogene	0.152093	0.0493305	0	0	4.58815	5.73157	2.19697	2.60885	0.00908474	0.998551	0.0188007	0.0112814
ENSG00000004468	CD38	protein_coding	CD38 molecule [Source:HGNC Symbol;Acc:HGNC:1667]	66.4888	68.9782	72.9063	76.9207	36555.4	-0.145387	0.0557776	-2.60654	0.0091462	0.998551	-0.125761	0.048248
ENSG00000132017	DCAF15	protein_coding	DDB1 and CUL4 associated factor 15 [Source:HGNC Symbol;Acc:HGNC:25095]	11.3671	9.94742	12.138	13.2293	2568.09	-0.250493	0.0962654	-2.60211	0.00926533	0.998551	-0.171006	0.0657134
ENSG00000151881	TMEM267	protein_coding	transmembrane protein 267 [Source:HGNC Symbol;Acc:HGNC:26139]	5.40536	5.54116	4.46915	4.46823	1173.38	0.292393	0.112386	2.60168	0.00927671	0.998551	0.178969	0.068797
ENSG00000272333	KMT2B	protein_coding	lysine methyltransferase 2B [Source:HGNC Symbol;Acc:HGNC:15840]	7.94428	6.76625	8.39732	8.63544	6410.34	-0.211049	0.0811525	-2.60065	0.00930479	0.998551	-0.158645	0.0609996
ENSG00000105953	OGDH	protein_coding	oxoglutarate dehydrogenase [Source:HGNC Symbol;Acc:HGNC:8124]	32.5187	31.7236	34.8411	36.7296	13219.6	-0.155781	0.0599247	-2.5996	0.00933316	0.998551	-0.132004	0.0507777
ENSG00000104774	MAN2B1	protein_coding	mannosidase alpha class 2B member 1 [Source:HGNC Symbol;Acc:HGNC:6826]	7.91519	7.30693	8.81011	8.8067	3297.7	-0.210389	0.0810842	-2.5947	0.00946732	0.998551	-0.158216	0.0609719
ENSG00000184640	SEPTIN9	protein_coding	septin 9 [Source:HGNC Symbol;Acc:HGNC:7323]	36.4372	34.3067	38.1039	40.4424	38419.6	-0.150884	0.058305	-2.58784	0.00965811	0.998551	-0.128904	0.0498112
ENSG00000182718	ANXA2	protein_coding	annexin A2 [Source:HGNC Symbol;Acc:HGNC:537]	6.62031	6.75428	5.65712	6.10571	5436.61	0.18522	0.0717756	2.58054	0.00986465	0.998551	0.147183	0.0570367
ENSG00000167978	SRRM2	protein_coding	serine/arginine repetitive matrix 2 [Source:HGNC Symbol;Acc:HGNC:16639]	120.098	113.399	129.897	126.942	118821	-0.137443	0.053355	-2.576	0.00999501	0.998551	-0.120269	0.0466882
ENSG00000110046	ATG2A	protein_coding	autophagy related 2A [Source:HGNC Symbol;Acc:HGNC:29028]	4.05523	3.59183	4.38744	4.66908	2444.28	-0.243425	0.0944991	-2.57595	0.00999645	0.998551	-0.168122	0.0652603
ENSG00000136603	SKIL	protein_coding	SKI like proto-oncogene [Source:HGNC Symbol;Acc:HGNC:10897]	28.4662	31.3651	28.0095	24.2645	17005.9	0.1947	0.0756138	2.57492	0.0100263	0.998551	0.151304	0.0587618
ENSG00000099821	POLRMT	protein_coding	RNA polymerase mitochondrial [Source:HGNC Symbol;Acc:HGNC:9200]	11.1623	8.97552	11.5131	12.4952	4174.13	-0.253018	0.0983588	-2.5724	0.0100996	0.998551	-0.17035	0.0662205
ENSG00000185909	KLHDC8B	protein_coding	kelch domain containing 8B [Source:HGNC Symbol;Acc:HGNC:28557]	0.243997	0.283912	0.103739	0.0408781	27.283	1.86612	0.726219	2.56964	0.0101805	0.998551	0.0645195	0.0272231
ENSG00000262001	DLGAP1-AS2	lncRNA	DLGAP1 antisense RNA 2 [Source:HGNC Symbol;Acc:HGNC:28146]	0.691875	0.621793	0.371105	0.403628	143.415	0.762603	0.297617	2.56237	0.0103962	0.998551	0.139264	0.054809
ENSG00000167548	KMT2D	protein_coding	lysine methyltransferase 2D [Source:HGNC Symbol;Acc:HGNC:7133]	12.7275	11.7615	13.882	13.3669	24591.3	-0.153972	0.0601128	-2.56139	0.0104256	0.998551	-0.130347	0.0508886
ENSG00000176142	TMEM39A	protein_coding	transmembrane protein 39A [Source:HGNC Symbol;Acc:HGNC:25600]	6.5165	7.1516	5.9244	5.79124	2782.89	0.221951	0.0866949	2.56013	0.0104632	0.998551	0.161174	0.0629588
ENSG00000099817	POLR2E	protein_coding	RNA polymerase II, I and III subunit E [Source:HGNC Symbol;Acc:HGNC:9192]	21.5748	18.2686	22.4317	23.552	7810.49	-0.206426	0.0808253	-2.55398	0.0106501	0.998551	-0.15548	0.0608757
ENSG00000149503	INCENP	protein_coding	inner centromere protein [Source:HGNC Symbol;Acc:HGNC:6058]	21.1221	19.8939	22.4509	23.8703	7268.98	-0.175285	0.0686817	-2.55214	0.0107062	0.998551	-0.141747	0.0555387
ENSG00000163840	DTX3L	protein_coding	deltex E3 ubiquitin ligase 3L [Source:HGNC Symbol;Acc:HGNC:30323]	2.23394	2.17892	1.74405	1.77379	854.792	0.327198	0.128397	2.54833	0.010824	0.998551	0.179063	0.0702792
ENSG00000152409	JMY	protein_coding	junction mediating and regulatory protein, p53 cofactor [Source:HGNC Symbol;Acc:HGNC:28916]	2.19405	2.04281	1.64654	1.8217	1309.64	0.289239	0.113549	2.54726	0.0108573	0.998551	0.17563	0.0689529
ENSG00000178429	RPS3AP5	processed_pseudogene	RPS3A pseudogene 5 [Source:HGNC Symbol;Acc:HGNC:23744]	5.79075	6.5554	3.77952	4.69443	319.411	0.542383	0.212956	2.54692	0.0108677	0.998551	0.165229	0.0650612
ENSG00000102760	RGCC	protein_coding	regulator of cell cycle [Source:HGNC Symbol;Acc:HGNC:20369]	45.6559	47.2314	49.295	60.867	3908.08	-0.246125	0.0966684	-2.54607	0.0108943	0.998551	-0.167564	0.065815
ENSG00000122140	MRPS2	protein_coding	mitochondrial ribosomal protein S2 [Source:HGNC Symbol;Acc:HGNC:14495]	24.5886	23.169	26.0087	28.917	4754.73	-0.201505	0.0792059	-2.54406	0.0109571	0.998551	-0.153273	0.0602448
ENSG00000145817	YIPF5	protein_coding	Yip1 domain family member 5 [Source:HGNC Symbol;Acc:HGNC:24877]	4.38327	4.30109	3.6406	3.4215	1088.11	0.298394	0.117311	2.54362	0.0109709	0.998551	0.176514	0.0694012
ENSG00000074370	ATP2A3	protein_coding	ATPase sarcoplasmic/endoplasmic reticulum Ca2+ transporting 3 [Source:HGNC Symbol;Acc:HGNC:813]	48.7104	40.636	50.4184	51.7055	24662.3	-0.192701	0.0757857	-2.5427	0.0109998	0.998551	-0.149601	0.0588353
ENSG00000178562	CD28	protein_coding	CD28 molecule [Source:HGNC Symbol;Acc:HGNC:1653]	0.466281	0.557023	0.350901	0.233577	146.763	0.806697	0.317291	2.54245	0.0110078	0.998551	0.132201	0.0525783
ENSG00000272398	CD24	protein_coding	CD24 molecule [Source:HGNC Symbol;Acc:HGNC:1645]	42.5903	45.251	47.8012	50.5771	10773.3	-0.163573	0.0643698	-2.54114	0.0110492	0.998551	-0.135425	0.0532926
ENSG00000007312	CD79B	protein_coding	CD79b molecule [Source:HGNC Symbol;Acc:HGNC:1699]	105.707	97.9829	108.257	122.461	17249.7	-0.179655	0.0707169	-2.54047	0.0110702	0.998551	-0.143626	0.0565349
ENSG00000167996	FTH1	protein_coding	ferritin heavy chain 1 [Source:HGNC Symbol;Acc:HGNC:3976]	48.9076	49.4739	42.1314	45.2146	6955.02	0.171634	0.0675907	2.53931	0.011107	0.998551	0.139635	0.0549896
ENSG00000106080	FKBP14	protein_coding	FKBP prolyl isomerase 14 [Source:HGNC Symbol;Acc:HGNC:18625]	3.13974	3.06352	2.61058	2.45068	1124.87	0.293637	0.115915	2.53322	0.0113022	0.998551	0.175396	0.0692444
ENSG00000198855	FICD	protein_coding	FIC domain protein adenylyltransferase [Source:HGNC Symbol;Acc:HGNC:18416]	1.57329	1.58797	1.20775	1.11142	427.558	0.446763	0.176417	2.53242	0.0113277	0.998551	0.174276	0.068894
ENSG00000223427	RBM7P1	processed_pseudogene	RBM7 pseudogene 1 [Source:HGNC Symbol;Acc:HGNC:54704]	0.149637	0.16987	0	0	4.22706	5.60892	2.21638	2.53067	0.0113846	0.998551	0.0181211	0.0110759
ENSG00000178750	STX19	protein_coding	syntaxin 19 [Source:HGNC Symbol;Acc:HGNC:19300]	0.0461024	0.157008	0	0	4.36089	5.65023	2.23317	2.53014	0.0114017	0.998551	0.0177534	0.0109662
ENSG00000198658	ABHD17AP1	unprocessed_pseudogene	ABHD17A pseudogene 1 [Source:HGNC Symbol;Acc:HGNC:28394]	0.0567756	0.193357	0	0	4.36089	5.65023	2.23317	2.53014	0.0114017	0.998551	0.0177534	0.0109662
ENSG00000170734	POLH	protein_coding	DNA polymerase eta [Source:HGNC Symbol;Acc:HGNC:9181]	7.88593	8.19224	8.8293	9.38734	5362.59	-0.180282	0.0713402	-2.52708	0.0115015	0.998551	-0.143616	0.0568299
ENSG00000270933		lncRNA	novel transcript	1.89398	1.54059	0.760867	0.970843	85.7265	0.989417	0.391651	2.52627	0.011528	0.998551	0.112328	0.0452959
ENSG00000186111	PIP5K1C	protein_coding	phosphatidylinositol-4-phosphate 5-kinase type 1 gamma [Source:HGNC Symbol;Acc:HGNC:8996]	4.93115	4.447	5.28759	5.71637	2706.44	-0.230124	0.0911881	-2.52361	0.0116156	0.998551	-0.162393	0.0643446
ENSG00000130309	COLGALT1	protein_coding	collagen beta(1-O)galactosyltransferase 1 [Source:HGNC Symbol;Acc:HGNC:26182]	14.3964	13.0398	15.64	15.4491	6679.85	-0.180022	0.0713685	-2.52243	0.0116546	0.998551	-0.14339	0.0568437
ENSG00000126457	PRMT1	protein_coding	protein arginine methyltransferase 1 [Source:HGNC Symbol;Acc:HGNC:5187]	43.415	40.9879	45.5479	48.5102	15993.6	-0.156152	0.0619086	-2.52231	0.0116588	0.998551	-0.130974	0.0519255
ENSG00000176619	LMNB2	protein_coding	lamin B2 [Source:HGNC Symbol;Acc:HGNC:6638]	32.1046	28.2278	33.3268	34.9886	12969.3	-0.179062	0.0710254	-2.5211	0.0116988	0.998551	-0.142904	0.0566819
ENSG00000131149	GSE1	protein_coding	Gse1 coiled-coil protein [Source:HGNC Symbol;Acc:HGNC:28979]	17.4883	17.0206	19.1039	18.9043	18125.5	-0.139295	0.05534	-2.51708	0.0118331	0.998551	-0.120747	0.0479705
ENSG00000197061	H4C3	protein_coding	H4 clustered histone 3 [Source:HGNC Symbol;Acc:HGNC:4787]	707.499	697.702	748.93	809.674	22430	-0.149452	0.0593887	-2.5165	0.0118527	0.998551	-0.126986	0.050461
ENSG00000160014	CALM3	protein_coding	calmodulin 3 [Source:HGNC Symbol;Acc:HGNC:1449]	35.3246	32.8181	36.6183	39.9547	14156.5	-0.168142	0.0668437	-2.51545	0.0118879	0.998551	-0.137358	0.0546049
ENSG00000129255	MPDU1	protein_coding	mannose-P-dolichol utilization defect 1 [Source:HGNC Symbol;Acc:HGNC:7207]	10.2643	9.8563	11.4966	11.7956	2668.93	-0.210936	0.0839579	-2.5124	0.0119912	0.998551	-0.155837	0.0620225
ENSG00000116670	MAD2L2	protein_coding	mitotic arrest deficient 2 like 2 [Source:HGNC Symbol;Acc:HGNC:6764]	5.36934	5.09051	5.94155	6.30051	2303.92	-0.226651	0.0902516	-2.51133	0.0120277	0.998551	-0.160909	0.0640683
ENSG00000135540	NHSL1	protein_coding	NHS like 1 [Source:HGNC Symbol;Acc:HGNC:21021]	0.142413	0.153069	0.0801595	0.0609174	71.3064	1.06586	0.424768	2.50928	0.0120978	0.998551	0.1044	0.0425621
ENSG00000196367	TRRAP	protein_coding	transformation/transcription domain associated protein [Source:HGNC Symbol;Acc:HGNC:12347]	33.1007	31.3579	35.2263	35.5464	50468.8	-0.134782	0.0537471	-2.50772	0.0121515	0.998551	-0.117724	0.0469447
ENSG00000265298		unprocessed_pseudogene	small nuclear ribonucleoprotein 200kDa (U5) (SNRNP200) pseudogene	0.148463	0.303366	0.0280539	0	7.9988	4.00096	1.59624	2.50648	0.0121939	0.998551	0.0300486	0.0151303
ENSG00000182888	RPS27AP20	processed_pseudogene	RPS27A pseudogene 20 [Source:HGNC Symbol;Acc:HGNC:54884]	0	0.0665198	0.332178	0.617074	8.57944	-3.89084	1.55448	-2.50299	0.012315	0.998551	-0.031244	0.0156485
ENSG00000112715	VEGFA	protein_coding	vascular endothelial growth factor A [Source:HGNC Symbol;Acc:HGNC:12680]	1.23702	1.0605	0.925116	0.931242	1120.15	0.308432	0.123299	2.50149	0.0123672	0.998551	0.174976	0.0699533
ENSG00000144061	NPHP1	protein_coding	nephrocystin 1 [Source:HGNC Symbol;Acc:HGNC:7905]	0.058163	0.0522076	0.0242816	0.0252512	58.5082	1.15661	0.462545	2.50054	0.0124003	0.998551	0.0968097	0.0397898
ENSG00000106348	IMPDH1	protein_coding	inosine monophosphate dehydrogenase 1 [Source:HGNC Symbol;Acc:HGNC:6052]	17.4037	15.6001	18.5396	19.3307	4497.59	-0.198007	0.0793165	-2.49641	0.0125456	0.998551	-0.150514	0.0602886
ENSG00000131389	SLC6A6	protein_coding	solute carrier family 6 member 6 [Source:HGNC Symbol;Acc:HGNC:11052]	22.0127	22.512	23.8235	25.7263	14509.8	-0.154305	0.0618414	-2.49517	0.0125896	0.998551	-0.129468	0.0518872
ENSG00000168356	SCN11A	protein_coding	sodium voltage-gated channel alpha subunit 11 [Source:HGNC Symbol;Acc:HGNC:10583]	0.125911	0.153746	0.0739766	0.0769841	100.712	0.888269	0.356505	2.4916	0.0127169	0.998551	0.119218	0.0485355
ENSG00000265939	UBE2CP2	processed_pseudogene	ubiquitin conjugating enzyme E2 C pseudogene 2 [Source:HGNC Symbol;Acc:HGNC:43551]	0.44143	0.825367	0.0981336	0.124295	14.1924	2.50716	1.00855	2.48591	0.0129222	0.998551	0.0449991	0.0206752
ENSG00000008256	CYTH3	protein_coding	cytohesin 3 [Source:HGNC Symbol;Acc:HGNC:9504]	3.89162	3.61197	4.31301	4.60186	1780.06	-0.248148	0.0999566	-2.48256	0.0130443	0.998551	-0.165304	0.0665804
ENSG00000198858	R3HDM4	protein_coding	R3H domain containing 4 [Source:HGNC Symbol;Acc:HGNC:28270]	15.7554	13.671	16.3625	18.1103	3530.78	-0.22781	0.0918292	-2.4808	0.0131088	0.998551	-0.160095	0.0645302
ENSG00000186716	BCR	protein_coding	BCR activator of RhoGEF and GTPase [Source:HGNC Symbol;Acc:HGNC:1014]	12.102	10.7989	12.557	13.2978	11146	-0.174798	0.0704708	-2.48044	0.0131222	0.998551	-0.13994	0.0564164
ENSG00000131400	NAPSA	protein_coding	napsin A aspartic peptidase [Source:HGNC Symbol;Acc:HGNC:13395]	3.1944	2.64532	3.57287	3.85009	888.722	-0.344839	0.13914	-2.47837	0.0131986	0.998551	-0.174926	0.0705899
ENSG00000169442	CD52	protein_coding	CD52 molecule [Source:HGNC Symbol;Acc:HGNC:1804]	114.507	127.173	130.144	145.255	9024.6	-0.188619	0.0761316	-2.47753	0.0132295	0.998551	-0.146129	0.0589824
ENSG00000171222	SCAND1	protein_coding	SCAN domain containing 1 [Source:HGNC Symbol;Acc:HGNC:10566]	3.73535	2.65119	4.23128	4.51608	564.463	-0.451684	0.182314	-2.47751	0.0132303	0.998551	-0.169206	0.0683749
ENSG00000198888	MT-ND1	protein_coding	mitochondrially encoded NADH:ubiquinone oxidoreductase core subunit 1 [Source:HGNC Symbol;Acc:HGNC:7455]	973.797	1107.08	921.493	941.439	70452.8	0.159578	0.0644119	2.47747	0.0132319	0.998551	0.132089	0.0533164
ENSG00000133275	CSNK1G2	protein_coding	casein kinase 1 gamma 2 [Source:HGNC Symbol;Acc:HGNC:2455]	18.7909	16.7313	19.5738	21.1748	5388.76	-0.197654	0.0799109	-2.47343	0.0133822	0.998551	-0.149705	0.0605225
ENSG00000272391	POM121C	protein_coding	POM121 transmembrane nucleoporin C [Source:HGNC Symbol;Acc:HGNC:34005]	27.3907	25.2865	29.1492	29.2809	18262.2	-0.149407	0.0604208	-2.47277	0.013407	0.998551	-0.126283	0.0510688
ENSG00000167792	NDUFV1	protein_coding	NADH:ubiquinone oxidoreductase core subunit V1 [Source:HGNC Symbol;Acc:HGNC:7716]	24.3542	22.0404	25.3927	26.9406	9329.47	-0.173531	0.0701852	-2.47248	0.013418	0.998551	-0.139151	0.0562784
ENSG00000006534	ALDH3B1	protein_coding	aldehyde dehydrogenase 3 family member B1 [Source:HGNC Symbol;Acc:HGNC:410]	0.671945	0.449506	0.358998	0.356104	227.257	0.651252	0.263454	2.47197	0.013437	0.998551	0.144707	0.0588519
ENSG00000182557	SPNS3	protein_coding	SPNS lysolipid transporter 3, sphingosine-1-phosphate (putative) [Source:HGNC Symbol;Acc:HGNC:28433]	1.20341	0.611971	0.41158	0.542154	125.843	0.931689	0.377012	2.47124	0.0134644	0.998551	0.113014	0.046534
ENSG00000100304	TTLL12	protein_coding	tubulin tyrosine ligase like 12 [Source:HGNC Symbol;Acc:HGNC:28974]	27.3223	23.5762	28.104	30.0045	9416.78	-0.190836	0.0772243	-2.4712	0.0134662	0.998551	-0.146896	0.0594419
ENSG00000171608	PIK3CD	protein_coding	phosphatidylinositol-4,5-bisphosphate 3-kinase catalytic subunit delta [Source:HGNC Symbol;Acc:HGNC:8977]	7.0651	6.42698	7.42457	7.98293	5166.44	-0.191173	0.0775136	-2.46632	0.0136509	0.998551	-0.146902	0.0595607
ENSG00000164331	ANKRA2	protein_coding	ankyrin repeat family A member 2 [Source:HGNC Symbol;Acc:HGNC:13208]	2.95291	3.03908	2.31372	2.27613	550.694	0.384383	0.15587	2.46604	0.0136616	0.998551	0.173156	0.0702576
ENSG00000148341	SH3GLB2	protein_coding	SH3 domain containing GRB2 like, endophilin B2 [Source:HGNC Symbol;Acc:HGNC:10834]	8.70022	7.31459	9.2167	9.40015	4427.73	-0.216652	0.087881	-2.46529	0.0136904	0.998551	-0.156161	0.0633404
ENSG00000179091	CYC1	protein_coding	cytochrome c1 [Source:HGNC Symbol;Acc:HGNC:2579]	38.818	33.0231	39.9901	43.117	5683.7	-0.209725	0.0851309	-2.46356	0.0137564	0.998551	-0.153813	0.0624328
ENSG00000089154	GCN1	protein_coding	GCN1 activator of EIF2AK4 [Source:HGNC Symbol;Acc:HGNC:4199]	48.3216	45.1767	50.9237	52.0601	35467	-0.139343	0.0565891	-2.46236	0.0138026	0.998551	-0.120058	0.0487571
ENSG00000126368	NR1D1	protein_coding	nuclear receptor subfamily 1 group D member 1 [Source:HGNC Symbol;Acc:HGNC:7962]	2.49752	2.85236	3.39205	3.57203	605.171	-0.381424	0.154924	-2.462	0.0138163	0.998551	-0.172963	0.0703024
ENSG00000273198		lncRNA	novel transcript	0.298712	0.113034	0	0	4.09322	5.5665	2.26128	2.46165	0.0138298	0.998551	0.0169984	0.0107326
ENSG00000149091	DGKZ	protein_coding	diacylglycerol kinase zeta [Source:HGNC Symbol;Acc:HGNC:2857]	7.95041	6.96554	8.44768	8.55038	6432.89	-0.188136	0.0764493	-2.46092	0.0138581	0.998551	-0.145488	0.0591167
ENSG00000245937	SLC12A2-DT	lncRNA	SLC12A2 divergent transcript [Source:HGNC Symbol;Acc:HGNC:49565]	3.47795	3.79379	3.25198	3.11207	4217.5	0.192019	0.0780599	2.45989	0.0138978	0.998551	0.147064	0.0597866
ENSG00000167553	TUBA1C	protein_coding	tubulin alpha 1c [Source:HGNC Symbol;Acc:HGNC:20768]	52.1748	51.2974	56.2171	57.4868	18075.3	-0.136001	0.0553017	-2.45926	0.0139223	0.998551	-0.117913	0.0479462
ENSG00000204525	HLA-C	protein_coding	major histocompatibility complex, class I, C [Source:HGNC Symbol;Acc:HGNC:4933]	43.6271	39.1398	44.3786	50.3583	8315.46	-0.194627	0.0792877	-2.45469	0.0141005	0.998551	-0.147968	0.0602784
ENSG00000108819	PPP1R9B	protein_coding	protein phosphatase 1 regulatory subunit 9B [Source:HGNC Symbol;Acc:HGNC:9298]	29.6418	27.1073	30.7889	33.1007	9790.41	-0.17077	0.0696393	-2.45221	0.0141983	0.998551	-0.137358	0.0560127
ENSG00000226792	C13orf42	protein_coding	chromosome 13 open reading frame 42 [Source:HGNC Symbol;Acc:HGNC:42693]	0.02158	0.0367467	0	0	4.01306	5.53241	2.25735	2.45084	0.0142522	0.998551	0.0170366	0.0107433
ENSG00000105701	FKBP8	protein_coding	FKBP prolyl isomerase 8 [Source:HGNC Symbol;Acc:HGNC:3724]	30.6621	26.6432	31.5442	34.2384	6483.88	-0.198667	0.0810662	-2.45067	0.0142591	0.998551	-0.149416	0.0609671
ENSG00000177700	POLR2L	protein_coding	RNA polymerase II, I and III subunit L [Source:HGNC Symbol;Acc:HGNC:9199]	30.9785	27.3567	32.5246	36.1651	2672.71	-0.235147	0.0960483	-2.44821	0.0143566	0.998551	-0.160759	0.0656596
ENSG00000248333	CDK11B	protein_coding	cyclin dependent kinase 11B [Source:HGNC Symbol;Acc:HGNC:1729]	9.62673	9.81268	11.0923	11.2613	2725.55	-0.201629	0.0823925	-2.44718	0.0143981	0.998551	-0.150409	0.0614594
ENSG00000137857	DUOX1	protein_coding	dual oxidase 1 [Source:HGNC Symbol;Acc:HGNC:3062]	0.0105533	0.0136917	0	0	3.9796	5.52136	2.25736	2.44594	0.0144477	0.998551	0.0170237	0.010739
ENSG00000166959	MS4A8	protein_coding	membrane spanning 4-domains A8 [Source:HGNC Symbol;Acc:HGNC:13380]	0.0360983	0.0468333	0	0	3.9796	5.52136	2.25736	2.44594	0.0144477	0.998551	0.0170237	0.010739
ENSG00000128272	ATF4	protein_coding	activating transcription factor 4 [Source:HGNC Symbol;Acc:HGNC:786]	168.904	162.411	145.107	155.218	30841.3	0.141723	0.0579827	2.44424	0.0145158	0.998551	0.121272	0.0496157
ENSG00000089123	TASP1	protein_coding	taspase 1 [Source:HGNC Symbol;Acc:HGNC:15859]	4.54382	4.78975	3.83956	3.69795	913.305	0.307982	0.126022	2.44388	0.0145301	0.998551	0.171386	0.070143
ENSG00000123983	ACSL3	protein_coding	acyl-CoA synthetase long chain family member 3 [Source:HGNC Symbol;Acc:HGNC:3570]	6.21507	6.30248	5.44996	5.72779	6391.95	0.163293	0.0668489	2.44272	0.0145771	0.998551	0.133392	0.0546084
ENSG00000185163	DDX51	protein_coding	DEAD-box helicase 51 [Source:HGNC Symbol;Acc:HGNC:20082]	7.2399	6.65129	8.13312	7.80373	3538.79	-0.197823	0.0810469	-2.44084	0.0146531	0.998551	-0.1488	0.0609583
ENSG00000221963	APOL6	protein_coding	apolipoprotein L6 [Source:HGNC Symbol;Acc:HGNC:14870]	8.27863	8.07611	7.18525	7.40908	5820.84	0.164401	0.0673548	2.44082	0.0146538	0.998551	0.133925	0.054869
ENSG00000083720	OXCT1	protein_coding	3-oxoacid CoA-transferase 1 [Source:HGNC Symbol;Acc:HGNC:8527]	5.99484	6.11606	5.075	5.2011	1715.16	0.236913	0.0970705	2.44063	0.0146618	0.998551	0.160867	0.0659152
ENSG00000012779	ALOX5	protein_coding	arachidonate 5-lipoxygenase [Source:HGNC Symbol;Acc:HGNC:435]	24.6635	21.6308	26.2357	26.3696	6889.61	-0.184014	0.075434	-2.43941	0.0147113	0.998551	-0.143157	0.0586827
ENSG00000171928	TVP23B	protein_coding	trans-golgi network vesicle protein 23 homolog B [Source:HGNC Symbol;Acc:HGNC:20399]	2.95695	3.27042	2.68924	2.39617	1214.67	0.291662	0.119669	2.43724	0.0148	0.998551	0.1697	0.0696419
ENSG00000266385		lncRNA	novel transcript	0.191926	0.190642	0	0	3.94614	5.51024	2.26128	2.43678	0.0148188	0.998551	0.0169226	0.0107074
ENSG00000135119	RNFT2	protein_coding	ring finger protein, transmembrane 2 [Source:HGNC Symbol;Acc:HGNC:25905]	5.11401	4.8665	5.57714	5.89569	3055.14	-0.200757	0.0824477	-2.43497	0.0148932	0.998551	-0.149712	0.0614802
ENSG00000142453	CARM1	protein_coding	coactivator associated arginine methyltransferase 1 [Source:HGNC Symbol;Acc:HGNC:23393]	23.7174	19.5265	24.356	25.6229	7699.61	-0.208444	0.0856126	-2.43473	0.0149028	0.998551	-0.152411	0.0625972
ENSG00000112214	FHL5	protein_coding	four and a half LIM domains 5 [Source:HGNC Symbol;Acc:HGNC:17371]	0.0642081	0.0437338	0.00606644	0.00614694	9.2617	3.14562	1.29361	2.43166	0.0150298	0.998551	0.0349027	0.0171285
ENSG00000127580	WDR24	protein_coding	WD repeat domain 24 [Source:HGNC Symbol;Acc:HGNC:20852]	4.67546	4.29881	5.28103	5.51779	1349	-0.266423	0.109823	-2.42593	0.0152692	0.998551	-0.165997	0.0684204
ENSG00000205056	LINC02397	lncRNA	long intergenic non-protein coding RNA 2397 [Source:HGNC Symbol;Acc:HGNC:53323]	1.47904	1.64711	2.0199	1.77638	1401.43	-0.280884	0.1159	-2.42351	0.0153714	0.998551	-0.167783	0.0692394
ENSG00000289298		lncRNA	novel transcript	0.885607	0.420844	0.272424	0.216888	43.1533	1.42014	0.586176	2.42271	0.0154051	0.998551	0.0753346	0.0325905
ENSG00000214078	CPNE1	protein_coding	copine 1 [Source:HGNC Symbol;Acc:HGNC:2314]	23.1384	22.3085	24.653	26.3927	6505.57	-0.167463	0.0691287	-2.42249	0.0154147	0.998551	-0.135084	0.0557608
ENSG00000099904	ZDHHC8	protein_coding	zinc finger DHHC-type palmitoyltransferase 8 [Source:HGNC Symbol;Acc:HGNC:18474]	6.84237	6.4038	7.47789	7.76003	2951.4	-0.20173	0.0833449	-2.42042	0.0155026	0.998551	-0.149606	0.0618053
ENSG00000101224	CDC25B	protein_coding	cell division cycle 25B [Source:HGNC Symbol;Acc:HGNC:1726]	37.7337	35.9717	39.2031	43.4296	11402.2	-0.16483	0.068182	-2.4175	0.0156276	0.998551	-0.133662	0.0552887
ENSG00000100526	CDKN3	protein_coding	cyclin dependent kinase inhibitor 3 [Source:HGNC Symbol;Acc:HGNC:1791]	15.5237	18.7487	19.3598	21.4536	2566.23	-0.252695	0.104561	-2.41672	0.0156609	0.998551	-0.163171	0.0675252
ENSG00000103653	CSK	protein_coding	C-terminal Src kinase [Source:HGNC Symbol;Acc:HGNC:2444]	74.68	70.4682	77.8273	82.4325	25943.8	-0.142813	0.0591281	-2.41531	0.0157218	0.998551	-0.121505	0.0503059
ENSG00000102580	DNAJC3	protein_coding	DnaJ heat shock protein family (Hsp40) member C3 [Source:HGNC Symbol;Acc:HGNC:9439]	70.2988	74.3767	65.4364	66.3773	28881.1	0.134262	0.0557134	2.40987	0.0159581	0.998551	0.116174	0.0482078
ENSG00000138600	SPPL2A	protein_coding	signal peptide peptidase like 2A [Source:HGNC Symbol;Acc:HGNC:30227]	2.47755	2.7107	2.28754	2.20012	2802.69	0.208868	0.0867485	2.40774	0.0160516	0.998551	0.151623	0.0629765
ENSG00000227361	RPS24P7	processed_pseudogene	ribosomal protein S24 pseudogene 7 [Source:HGNC Symbol;Acc:HGNC:35737]	2.04565	2.0778	0.508619	0.721516	24.6096	1.74543	0.726849	2.40137	0.0163338	0.998551	0.0608523	0.0271564
ENSG00000166851	PLK1	protein_coding	polo like kinase 1 [Source:HGNC Symbol;Acc:HGNC:9077]	27.735	25.8317	29.0773	30.6884	10080.6	-0.157799	0.0657579	-2.39969	0.0164089	0.998551	-0.129674	0.0540365
ENSG00000201901	RN7SKP48	misc_RNA	RN7SK pseudogene 48 [Source:HGNC Symbol;Acc:HGNC:45772]	39.8499	45.1463	28.0758	37.725	924.252	0.368924	0.153775	2.39911	0.0164348	0.998551	0.168635	0.0703433
ENSG00000261670		lncRNA	novel transcript	0.288077	0.34665	0.166029	0.165474	83.0002	0.935941	0.390488	2.39685	0.0165366	0.998551	0.106947	0.0453769
ENSG00000105220	GPI	protein_coding	glucose-6-phosphate isomerase [Source:HGNC Symbol;Acc:HGNC:4458]	35.4136	34.6361	37.3299	39.5632	29325.4	-0.134443	0.0561464	-2.3945	0.016643	0.998551	-0.116087	0.0484803
ENSG00000173230	GOLGB1	protein_coding	golgin B1 [Source:HGNC Symbol;Acc:HGNC:4429]	5.8633	6.18855	5.50153	5.42584	14498.2	0.141203	0.0589707	2.39446	0.0166448	0.998551	0.12023	0.0502122
ENSG00000180900	SCRIB	protein_coding	scribble planar cell polarity protein [Source:HGNC Symbol;Acc:HGNC:30377]	6.23539	5.3254	6.58278	6.91268	3083.63	-0.222582	0.0929668	-2.39421	0.016656	0.998551	-0.155273	0.0648488
ENSG00000107290	SETX	protein_coding	senataxin [Source:HGNC Symbol;Acc:HGNC:445]	27.1632	28.5179	25.6764	25.0669	24144.6	0.133906	0.0559981	2.39126	0.0167906	0.998551	0.115706	0.0483873
ENSG00000240972	MIF	protein_coding	macrophage migration inhibitory factor [Source:HGNC Symbol;Acc:HGNC:7097]	50.2687	46.3361	52.5848	60.3858	2858.82	-0.225389	0.0942702	-2.39089	0.0168078	0.998551	-0.155895	0.065201
ENSG00000006744	ELAC2	protein_coding	elaC ribonuclease Z 2 [Source:HGNC Symbol;Acc:HGNC:14198]	20.6058	20.5062	22.1328	23.3192	11326.2	-0.14476	0.0605966	-2.38892	0.0168982	0.998551	-0.122245	0.0511709
ENSG00000064393	HIPK2	protein_coding	homeodomain interacting protein kinase 2 [Source:HGNC Symbol;Acc:HGNC:14402]	7.26233	7.71209	8.19185	8.45475	9230.74	-0.152888	0.0640063	-2.38863	0.0169111	0.998551	-0.126824	0.0530945
ENSG00000253075	RN7SKP92	misc_RNA	RN7SK pseudogene 92 [Source:HGNC Symbol;Acc:HGNC:45816]	0	0	0.358952	0.519593	4.0057	-5.36782	2.25086	-2.38478	0.0170892	0.998551	-0.0168558	0.0107803
ENSG00000227063	RPL41P1	processed_pseudogene	ribosomal protein L41 pseudogene 1 [Source:HGNC Symbol;Acc:HGNC:10356]	148.778	127.692	171.307	172.171	938.35	-0.312048	0.131	-2.38204	0.0172173	0.998551	-0.167689	0.0703973
ENSG00000157680	DGKI	protein_coding	diacylglycerol kinase iota [Source:HGNC Symbol;Acc:HGNC:2855]	0.0337959	0.0345289	0.0111757	0.0105152	26.3647	1.65511	0.694912	2.38175	0.0172304	0.998551	0.0631895	0.0282232
ENSG00000071564	TCF3	protein_coding	transcription factor 3 [Source:HGNC Symbol;Acc:HGNC:11633]	99.613	90.2056	101.37	109.808	47716.4	-0.15378	0.0645734	-2.38147	0.0172436	0.998551	-0.12718	0.0534037
ENSG00000102858	MGRN1	protein_coding	mahogunin ring finger 1 [Source:HGNC Symbol;Acc:HGNC:20254]	4.78357	4.11373	5.04413	5.25296	3653.08	-0.210218	0.0883556	-2.37923	0.0173489	0.998551	-0.151068	0.0634901
ENSG00000182158	CREB3L2	protein_coding	cAMP responsive element binding protein 3 like 2 [Source:HGNC Symbol;Acc:HGNC:23720]	13.9842	13.574	12.1128	12.7054	8619.63	0.151178	0.0635653	2.3783	0.0173925	0.998551	0.125701	0.0528535
ENSG00000153879	CEBPG	protein_coding	CCAAT enhancer binding protein gamma [Source:HGNC Symbol;Acc:HGNC:1837]	18.702	18.0098	16.7691	15.8945	5258.08	0.168677	0.0709597	2.37709	0.0174499	0.998551	0.134666	0.0566514
ENSG00000071655	MBD3	protein_coding	methyl-CpG binding domain protein 3 [Source:HGNC Symbol;Acc:HGNC:6918]	7.47457	6.3544	7.80717	8.15763	4403.23	-0.206668	0.0869972	-2.37557	0.017522	0.998551	-0.149802	0.0630559
ENSG00000185278	ZBTB37	protein_coding	zinc finger and BTB domain containing 37 [Source:HGNC Symbol;Acc:HGNC:28365]	4.98185	5.10784	4.68115	4.32647	6936.26	0.163568	0.068865	2.37519	0.0175397	0.998551	0.132135	0.0556316
ENSG00000124194	GDAP1L1	protein_coding	ganglioside induced differentiation associated protein 1 like 1 [Source:HGNC Symbol;Acc:HGNC:4213]	0.124493	0.052997	0.00735137	0.0223468	13.1789	2.58474	1.08856	2.37447	0.0175743	0.998551	0.0394764	0.0192159
ENSG00000215895	HSPA5P1	processed_pseudogene	HSPA5 pseudogene 1 [Source:HGNC Symbol;Acc:HGNC:54532]	0.378369	0.483219	0.217046	0.129368	44.2433	1.31258	0.553831	2.37	0.0177882	0.998551	0.0779613	0.034216
ENSG00000204463	BAG6	protein_coding	BAG cochaperone 6 [Source:HGNC Symbol;Acc:HGNC:13919]	37.45	34.2016	38.852	40.7049	17865.9	-0.150851	0.0636568	-2.36976	0.0177998	0.998551	-0.12537	0.0529033
ENSG00000104964	TLE5	protein_coding	TLE family member 5, transcriptional modulator [Source:HGNC Symbol;Acc:HGNC:307]	32.4649	32.2002	34.0162	38.2715	13399.7	-0.160731	0.0678583	-2.36863	0.0178539	0.998551	-0.130572	0.0551251
ENSG00000252213	SNORA74D	snoRNA	small nucleolar RNA, H/ACA box 74D [Source:HGNC Symbol;Acc:HGNC:52219]	32.309	30.8133	44.014	41.3611	391.257	-0.435295	0.183804	-2.36826	0.0178721	0.998551	-0.161428	0.0682425
ENSG00000136270	TBRG4	protein_coding	transforming growth factor beta regulator 4 [Source:HGNC Symbol;Acc:HGNC:17443]	14.5574	12.4558	14.9571	15.9792	6283.86	-0.195234	0.0824669	-2.36742	0.0179128	0.998551	-0.145576	0.0614893
ENSG00000086475	SEPHS1	protein_coding	selenophosphate synthetase 1 [Source:HGNC Symbol;Acc:HGNC:19685]	31.931	32.9467	34.7464	37.3977	9944.73	-0.153222	0.0647506	-2.36634	0.0179651	0.998551	-0.126597	0.0534987
ENSG00000215305	VPS16	protein_coding	VPS16 core subunit of CORVET and HOPS complexes [Source:HGNC Symbol;Acc:HGNC:14584]	6.26716	6.00624	7.03337	7.42066	1680.11	-0.235635	0.099663	-2.36432	0.0180632	0.998551	-0.157275	0.0665152
ENSG00000090861	AARS1	protein_coding	alanyl-tRNA synthetase 1 [Source:HGNC Symbol;Acc:HGNC:20]	25.359	23.5257	22.1696	22.147	17847.8	0.14165	0.0599182	2.36405	0.0180762	0.998551	0.120034	0.0507747
ENSG00000205978	NYNRIN	protein_coding	NYN domain and retroviral integrase containing [Source:HGNC Symbol;Acc:HGNC:20165]	7.27992	7.15417	8.04311	8.18098	4430.15	-0.168569	0.0713214	-2.36351	0.0181029	0.998551	-0.134302	0.0568208
ENSG00000276043	UHRF1	protein_coding	ubiquitin like with PHD and ring finger domains 1 [Source:HGNC Symbol;Acc:HGNC:12556]	46.699	44.6884	48.4382	52.8807	18527	-0.148763	0.0629571	-2.36292	0.0181315	0.998551	-0.124092	0.0525158
ENSG00000185236	RAB11B	protein_coding	RAB11B, member RAS oncogene family [Source:HGNC Symbol;Acc:HGNC:9761]	12.8128	11.6999	13.6012	15.1324	2297.41	-0.228713	0.096803	-2.36267	0.0181439	0.998551	-0.155584	0.0658465
ENSG00000171621	SPSB1	protein_coding	splA/ryanodine receptor domain and SOCS box containing 1 [Source:HGNC Symbol;Acc:HGNC:30628]	0.0625219	0.0443596	0.00738391	0	7.2362	3.85149	1.63015	2.36265	0.0181448	0.998551	0.0275791	0.0146034
ENSG00000080603	SRCAP	protein_coding	Snf2 related CREBBP activator protein [Source:HGNC Symbol;Acc:HGNC:16974]	1.89048	1.68195	2.21576	2.00738	2019.43	-0.240849	0.101942	-2.36261	0.0181466	0.998551	-0.158324	0.0670067
ENSG00000120278	PLEKHG1	protein_coding	pleckstrin homology and RhoGEF domain containing G1 [Source:HGNC Symbol;Acc:HGNC:20884]	7.01383	7.3225	7.69756	8.48817	5871.14	-0.175161	0.0741536	-2.36214	0.0181696	0.998551	-0.137291	0.0581208
ENSG00000196154	S100A4	protein_coding	S100 calcium binding protein A4 [Source:HGNC Symbol;Acc:HGNC:10494]	69.1403	77.2969	79.8734	86.8702	5536.18	-0.187668	0.0794743	-2.36136	0.0182079	0.998551	-0.14251	0.0603515
ENSG00000099901	RANBP1	protein_coding	RAN binding protein 1 [Source:HGNC Symbol;Acc:HGNC:9847]	60.6422	61.2207	64.5859	69.6306	22107.6	-0.139306	0.0589956	-2.3613	0.018211	0.998551	-0.118601	0.0502267
ENSG00000290659		lncRNA	novel transcript	0.0109464	0.0223675	0	0	3.76559	5.43994	2.30633	2.3587	0.0183392	0.998551	0.015874	0.0103743
ENSG00000146112	PPP1R18	protein_coding	protein phosphatase 1 regulatory subunit 18 [Source:HGNC Symbol;Acc:HGNC:29413]	19.6671	18.5475	20.8752	21.8248	6953.68	-0.159904	0.0678087	-2.35816	0.0183658	0.998551	-0.129937	0.0550992
ENSG00000087152	ATXN7L3	protein_coding	ataxin 7 like 3 [Source:HGNC Symbol;Acc:HGNC:25416]	14.7626	14.1032	15.8365	16.4318	6092.28	-0.160573	0.0681313	-2.35682	0.0184324	0.998551	-0.130248	0.0552624
ENSG00000123975	CKS2	protein_coding	CDC28 protein kinase regulatory subunit 2 [Source:HGNC Symbol;Acc:HGNC:2000]	136.428	153.337	160.118	166.811	7098.62	-0.174405	0.0740235	-2.35608	0.018469	0.998551	-0.1368	0.0580632
ENSG00000270442		processed_pseudogene	peptidylprolyl isomerase G (cyclophilin G) (PPIG) pseudogene	0.0234077	0.0664316	0	0	3.79905	5.4517	2.31427	2.35568	0.0184886	0.998551	0.0157274	0.0103275
ENSG00000117500	TMED5	protein_coding	transmembrane p24 trafficking protein 5 [Source:HGNC Symbol;Acc:HGNC:24251]	12.4047	13.8192	11.8817	11.4833	8535.25	0.166279	0.0706334	2.35411	0.0185671	0.998551	0.132993	0.0564955
ENSG00000103253	HAGHL	protein_coding	hydroxyacylglutathione hydrolase like [Source:HGNC Symbol;Acc:HGNC:14177]	13.7151	11.085	14.3198	14.4767	5365.16	-0.21504	0.0915426	-2.34908	0.0188201	0.998551	-0.151402	0.0644494
ENSG00000185043	CIB1	protein_coding	calcium and integrin binding 1 [Source:HGNC Symbol;Acc:HGNC:16920]	8.38216	7.98226	9.37336	9.51575	2318.83	-0.206695	0.0880633	-2.34712	0.0189193	0.998551	-0.14881	0.0633962
ENSG00000143126	CELSR2	protein_coding	cadherin EGF LAG seven-pass G-type receptor 2 [Source:HGNC Symbol;Acc:HGNC:3231]	3.72205	3.46368	4.16613	4.00599	3681.98	-0.185258	0.0789614	-2.34619	0.0189666	0.998551	-0.141126	0.0601472
ENSG00000183337	BCOR	protein_coding	BCL6 corepressor [Source:HGNC Symbol;Acc:HGNC:20893]	24.8486	23.5512	25.9557	27.3803	18944.2	-0.14002	0.0596952	-2.34557	0.0189978	0.998551	-0.118787	0.0506426
ENSG00000167081	PBX3	protein_coding	PBX homeobox 3 [Source:HGNC Symbol;Acc:HGNC:8634]	3.30803	3.42729	3.99548	4.01231	1351.03	-0.249905	0.106544	-2.34555	0.0189991	0.998551	-0.159225	0.0678825
ENSG00000150990	DHX37	protein_coding	DEAH-box helicase 37 [Source:HGNC Symbol;Acc:HGNC:17210]	12.4033	11.1075	13.1822	13.3076	6454.33	-0.171772	0.0732561	-2.34481	0.0190367	0.998551	-0.135343	0.0577178
ENSG00000138336	TET1	protein_coding	tet methylcytosine dioxygenase 1 [Source:HGNC Symbol;Acc:HGNC:29484]	2.2168	2.29287	1.86145	1.95078	1494.72	0.242223	0.103325	2.34428	0.019064	0.998551	0.157734	0.0672896
ENSG00000239672	NME1	protein_coding	NME/NM23 nucleoside diphosphate kinase 1 [Source:HGNC Symbol;Acc:HGNC:7849]	24.4383	21.1657	24.8226	27.4203	6243.99	-0.195698	0.0835008	-2.34366	0.0190954	0.998551	-0.144991	0.0618632
ENSG00000179262	RAD23A	protein_coding	RAD23 homolog A, nucleotide excision repair protein [Source:HGNC Symbol;Acc:HGNC:9812]	33.1515	27.7945	34.0876	35.8838	6230.9	-0.198804	0.0848614	-2.34269	0.0191454	0.998551	-0.14605	0.0623405
ENSG00000100387	RBX1	protein_coding	ring-box 1 [Source:HGNC Symbol;Acc:HGNC:9928]	19.0977	17.5617	20.7792	20.649	4511.76	-0.176083	0.0753	-2.33842	0.0193656	0.998551	-0.137095	0.0586239
ENSG00000176463	SLCO3A1	protein_coding	solute carrier organic anion transporter family member 3A1 [Source:HGNC Symbol;Acc:HGNC:10952]	4.23627	4.42612	4.84838	5.00018	3259.09	-0.185362	0.0793002	-2.33747	0.0194149	0.998551	-0.14091	0.0602814
ENSG00000108219	TSPAN14	protein_coding	tetraspanin 14 [Source:HGNC Symbol;Acc:HGNC:23303]	5.63512	5.63734	6.10551	6.39248	7902.01	-0.148881	0.0637096	-2.33687	0.0194459	0.998551	-0.123697	0.0529317
ENSG00000064042	LIMCH1	protein_coding	LIM and calponin homology domains 1 [Source:HGNC Symbol;Acc:HGNC:29191]	0.00975357	0.00830426	0	0	3.66522	5.40432	2.31311	2.33638	0.0194712	0.998551	0.0157012	0.0103178
ENSG00000119630	PGF	protein_coding	placental growth factor [Source:HGNC Symbol;Acc:HGNC:8893]	0.0182535	0.0155412	0	0	3.66522	5.40432	2.31311	2.33638	0.0194712	0.998551	0.0157012	0.0103178
ENSG00000144852	NR1I2	protein_coding	nuclear receptor subfamily 1 group I member 2 [Source:HGNC Symbol;Acc:HGNC:7968]	0.0246014	0.0865759	0.00929745	0.00942082	13.066	2.56531	1.09843	2.33543	0.0195211	0.998551	0.0384064	0.0190143
ENSG00000042753	AP2S1	protein_coding	adaptor related protein complex 2 subunit sigma 1 [Source:HGNC Symbol;Acc:HGNC:565]	18.4364	17.2914	19.4426	22.5975	2264.08	-0.234363	0.100399	-2.33432	0.019579	0.998551	-0.155656	0.0666794
ENSG00000186314	PRELID2	protein_coding	PRELI domain containing 2 [Source:HGNC Symbol;Acc:HGNC:28306]	1.50196	1.68636	1.24188	1.32608	865.889	0.311537	0.133464	2.33424	0.0195831	0.998551	0.164475	0.0704857
ENSG00000162616	DNAJB4	protein_coding	DnaJ heat shock protein family (Hsp40) member B4 [Source:HGNC Symbol;Acc:HGNC:14886]	5.41593	6.23349	4.82974	4.9041	1479.23	0.25847	0.110779	2.33319	0.019638	0.998551	0.159959	0.0685692
ENSG00000198055	GRK6	protein_coding	G protein-coupled receptor kinase 6 [Source:HGNC Symbol;Acc:HGNC:4545]	9.30378	8.00152	9.85571	10.228	3044.08	-0.214169	0.0918067	-2.33283	0.0196571	0.998551	-0.150534	0.0645236
ENSG00000063169	BICRA	protein_coding	BRD4 interacting chromatin remodeling complex associated protein [Source:HGNC Symbol;Acc:HGNC:4332]	1.7808	1.55429	1.97796	2.11414	1040.35	-0.294182	0.126108	-2.33277	0.0196603	0.998551	-0.163637	0.0701459
ENSG00000291127	ANKRD36BP2	lncRNA	ankyrin repeat domain 36B pseudogene 2 [Source:NCBI gene (formerly Entrezgene);Acc:645784]	12.2287	13.8175	11.6106	11.5314	7693.28	0.170274	0.0730193	2.3319	0.0197061	0.998551	0.134341	0.0576116
ENSG00000171757	LRRC34	protein_coding	leucine rich repeat containing 34 [Source:HGNC Symbol;Acc:HGNC:28408]	3.02459	3.02892	2.55648	2.46304	1091.68	0.270187	0.116041	2.32837	0.0198927	0.998551	0.161247	0.0692595
ENSG00000104969	SGTA	protein_coding	small glutamine rich tetratricopeptide repeat co-chaperone alpha [Source:HGNC Symbol;Acc:HGNC:10819]	9.41679	8.36064	9.86491	10.2556	5841.01	-0.17824	0.0765574	-2.32818	0.0199023	0.998551	-0.137747	0.0591623
ENSG00000130726	TRIM28	protein_coding	tripartite motif containing 28 [Source:HGNC Symbol;Acc:HGNC:16384]	99.817	87.9315	101.572	107.814	31954.8	-0.157268	0.067608	-2.32617	0.0200096	0.998551	-0.127936	0.0549982
ENSG00000188459	WASF4P	processed_pseudogene	WASP family member 4, pseudogene [Source:HGNC Symbol;Acc:HGNC:20801]	0.265922	0.402503	0.117248	0.0848599	24.303	1.72296	0.740736	2.32601	0.0200181	0.998551	0.0578407	0.0266453
ENSG00000250863		lncRNA	novel transcript	0.00290542	0.0197896	0	0	3.86597	5.47521	2.35487	2.32506	0.0200687	0.998551	0.0149765	0.0100828
ENSG00000132341	RAN	protein_coding	RAN, member RAS oncogene family [Source:HGNC Symbol;Acc:HGNC:9846]	157.74	160.466	169.262	177.189	57964.2	-0.1227	0.0528234	-2.32283	0.0201881	0.998551	-0.107635	0.0463378
ENSG00000135643	KCNMB4	protein_coding	potassium calcium-activated channel subfamily M regulatory beta subunit 4 [Source:HGNC Symbol;Acc:HGNC:6289]	3.56959	3.83261	4.15266	4.69297	1475.56	-0.257376	0.11101	-2.31848	0.0204231	0.998551	-0.159036	0.0685991
ENSG00000148773	MKI67	protein_coding	marker of proliferation Ki-67 [Source:HGNC Symbol;Acc:HGNC:7107]	59.5349	61.9246	65.8487	66.146	60835.6	-0.12003	0.0518153	-2.3165	0.020531	0.998551	-0.105784	0.0456655
ENSG00000170291	ELP5	protein_coding	elongator acetyltransferase complex subunit 5 [Source:HGNC Symbol;Acc:HGNC:30617]	16.729	15.6964	18.3831	18.2557	3922.01	-0.175955	0.0760478	-2.31375	0.0206815	0.998551	-0.136392	0.0589453
ENSG00000068654	POLR1A	protein_coding	RNA polymerase I subunit A [Source:HGNC Symbol;Acc:HGNC:17264]	12.8993	12.4678	14.5362	13.4332	19628.3	-0.140846	0.0609097	-2.31238	0.0207568	0.998551	-0.118748	0.0513529
ENSG00000183495	EP400	protein_coding	E1A binding protein p400 [Source:HGNC Symbol;Acc:HGNC:11958]	9.58443	9.30124	10.4682	10.255	13353	-0.13389	0.0579063	-2.31219	0.0207674	0.998551	-0.114613	0.0495686
ENSG00000131871	SELENOS	protein_coding	selenoprotein S [Source:HGNC Symbol;Acc:HGNC:30396]	5.44799	6.02859	4.75111	4.91199	1484.5	0.247603	0.107108	2.31172	0.020793	0.998551	0.157143	0.0679852
ENSG00000265683	SYPL1P2	processed_pseudogene	synaptophysin like 1 pseudogene 2 [Source:HGNC Symbol;Acc:HGNC:53547]	0.65577	0.537648	0.120474	0.209267	20.6921	1.85755	0.803674	2.31132	0.020815	0.998551	0.053016	0.0248269
ENSG00000189306	RRP7A	protein_coding	ribosomal RNA processing 7 homolog A [Source:HGNC Symbol;Acc:HGNC:24286]	29.4271	28.1654	31.8552	31.4394	12875.9	-0.136101	0.058904	-2.31055	0.0208578	0.998551	-0.115926	0.0501716
ENSG00000230590	FTX	lncRNA	FTX transcript, XIST regulator [Source:HGNC Symbol;Acc:HGNC:37190]	1.53527	1.7635	1.51895	1.34376	4864.36	0.204173	0.0884017	2.3096	0.0209102	0.998551	0.146668	0.0635073
ENSG00000066044	ELAVL1	protein_coding	ELAV like RNA binding protein 1 [Source:HGNC Symbol;Acc:HGNC:3312]	30.6668	29.7409	32.3171	34.0334	16490.5	-0.135309	0.0586216	-2.30817	0.0209896	0.998551	-0.115415	0.0500021
ENSG00000254013	MAP2K1P1	processed_pseudogene	mitogen-activated protein kinase kinase 1 pseudogene 1 [Source:HGNC Symbol;Acc:HGNC:6841]	0	0	0.0842561	0.0853742	3.76569	-5.27881	2.28912	-2.30605	0.0211079	0.998551	-0.0159206	0.0104804
ENSG00000290599		lncRNA	novel transcript	0	0	0.0455535	0.0359007	3.76258	-5.27772	2.29122	-2.30345	0.0212534	0.998551	-0.0158769	0.010466
ENSG00000182379	NXPH4	protein_coding	neurexophilin 4 [Source:HGNC Symbol;Acc:HGNC:8078]	21.7575	19.2059	22.9009	24.1007	3535.7	-0.197846	0.085991	-2.30078	0.0214042	0.998551	-0.144322	0.062723
ENSG00000179085	DPM3	protein_coding	dolichyl-phosphate mannosyltransferase subunit 3, regulatory [Source:HGNC Symbol;Acc:HGNC:3007]	8.51634	7.85511	11.0034	10.6194	441.603	-0.400709	0.174213	-2.30011	0.0214418	0.998551	-0.158788	0.0690879
ENSG00000178498	DTX3	protein_coding	deltex E3 ubiquitin ligase 3 [Source:HGNC Symbol;Acc:HGNC:24457]	1.2475	1.2249	0.771479	0.992655	323.548	0.487249	0.211843	2.30005	0.0214454	0.998551	0.149606	0.0651854
ENSG00000007376	RPUSD1	protein_coding	RNA pseudouridine synthase domain containing 1 [Source:HGNC Symbol;Acc:HGNC:14173]	18.475	14.0074	19.1905	19.3948	3677.22	-0.247691	0.107741	-2.29895	0.0215077	0.998551	-0.15654	0.0680912
ENSG00000247626	MARS2	protein_coding	methionyl-tRNA synthetase 2, mitochondrial [Source:HGNC Symbol;Acc:HGNC:25133]	21.1615	22.1752	23.9824	24.4556	5191.11	-0.160737	0.0699263	-2.29866	0.0215243	0.998551	-0.129076	0.0561519
ENSG00000213923	CSNK1E	protein_coding	casein kinase 1 epsilon [Source:HGNC Symbol;Acc:HGNC:2453]	7.60656	6.68013	7.97118	8.36452	4061.62	-0.192858	0.0839512	-2.29727	0.0216036	0.998551	-0.14249	0.0620222
ENSG00000015133	CCDC88C	protein_coding	coiled-coil domain containing 88C [Source:HGNC Symbol;Acc:HGNC:19967]	14.7126	14.3705	15.5378	16.448	14180	-0.137196	0.0597701	-2.2954	0.02171	0.998551	-0.116348	0.0506867
ENSG00000011304	PTBP1	protein_coding	polypyrimidine tract binding protein 1 [Source:HGNC Symbol;Acc:HGNC:9583]	57.4441	53.1259	59.0283	62.8172	32663.7	-0.140021	0.0610117	-2.29499	0.0217335	0.998551	-0.117991	0.051412
ENSG00000211966	IGHV5-51	IG_V_gene	immunoglobulin heavy variable 5-51 [Source:HGNC Symbol;Acc:HGNC:5659]	618.606	585.499	627.677	719.496	19546.4	-0.161902	0.0705688	-2.29424	0.0217769	0.998551	-0.129542	0.056464
ENSG00000005059	MCUB	protein_coding	mitochondrial calcium uniporter dominant negative subunit beta [Source:HGNC Symbol;Acc:HGNC:26076]	8.97389	9.15964	10.1258	10.6346	2583.72	-0.195265	0.0851769	-2.29247	0.0218786	0.998551	-0.143162	0.0624464
ENSG00000155961	RAB39B	protein_coding	RAB39B, member RAS oncogene family [Source:HGNC Symbol;Acc:HGNC:16499]	6.77472	7.51454	6.03423	6.10687	1685.63	0.234493	0.102306	2.29207	0.0219016	0.998551	0.153748	0.0670854
ENSG00000054983	GALC	protein_coding	galactosylceramidase [Source:HGNC Symbol;Acc:HGNC:4115]	1.13634	1.10921	0.867447	0.867664	501.051	0.372207	0.16252	2.29023	0.0220082	0.998551	0.160018	0.0699097
ENSG00000099364	FBXL19	protein_coding	F-box and leucine rich repeat protein 19 [Source:HGNC Symbol;Acc:HGNC:25300]	10.6406	9.24876	11.0667	11.7686	3884.05	-0.198735	0.0868452	-2.28839	0.0221149	0.998551	-0.144191	0.063006
ENSG00000161405	IKZF3	protein_coding	IKAROS family zinc finger 3 [Source:HGNC Symbol;Acc:HGNC:13178]	47.6687	48.4458	51.1722	53.4596	37996.1	-0.122508	0.053599	-2.28563	0.0222758	0.998551	-0.107077	0.046848
ENSG00000130816	DNMT1	protein_coding	DNA methyltransferase 1 [Source:HGNC Symbol;Acc:HGNC:2976]	33.5142	33.2361	36.236	36.1373	39981	-0.116676	0.0510643	-2.28488	0.0223197	0.998551	-0.103181	0.0451578
ENSG00000130592	LSP1	protein_coding	lymphocyte specific protein 1 [Source:HGNC Symbol;Acc:HGNC:6707]	52.1223	47.0361	52.5904	57.9714	24379.5	-0.156944	0.0687136	-2.28403	0.0223697	0.998551	-0.126892	0.0555558
ENSG00000117399	CDC20	protein_coding	cell division cycle 20 [Source:HGNC Symbol;Acc:HGNC:1723]	48.3314	44.6521	50.3902	53.5478	7403.64	-0.160433	0.0702502	-2.28373	0.0223872	0.998551	-0.1286	0.0563097
ENSG00000119772	DNMT3A	protein_coding	DNA methyltransferase 3 alpha [Source:HGNC Symbol;Acc:HGNC:2978]	3.32202	3.16029	2.83816	2.87398	3140.27	0.18272	0.0800183	2.28348	0.0224024	0.998551	0.138302	0.0605663
ENSG00000153930	ANKFN1	protein_coding	ankyrin repeat and fibronectin type III domain containing 1 [Source:HGNC Symbol;Acc:HGNC:26766]	0.251724	0.311109	0.195635	0.187542	230.638	0.553315	0.242562	2.28113	0.0225408	0.998551	0.139615	0.0614343
ENSG00000154429	CCSAP	protein_coding	centriole, cilia and spindle associated protein [Source:HGNC Symbol;Acc:HGNC:29578]	4.88276	5.17774	5.82509	5.70381	2524.24	-0.196894	0.0863263	-2.28081	0.0225597	0.998551	-0.143315	0.0628336
ENSG00000198258	UBL5	protein_coding	ubiquitin like 5 [Source:HGNC Symbol;Acc:HGNC:13736]	29.0096	26.8283	30.2401	33.2282	4304.96	-0.184469	0.0808973	-2.28029	0.0225906	0.998551	-0.138881	0.0609023
ENSG00000066336	SPI1	protein_coding	Spi-1 proto-oncogene [Source:HGNC Symbol;Acc:HGNC:11241]	15.1839	12.1005	15.8915	16.5747	2277.7	-0.249953	0.109665	-2.27923	0.0226531	0.998551	-0.155907	0.0683991
ENSG00000173207	CKS1B	protein_coding	CDC28 protein kinase regulatory subunit 1B [Source:HGNC Symbol;Acc:HGNC:19083]	29.5645	28.0047	31.3656	33.1363	5337.69	-0.163821	0.0718936	-2.27866	0.0226871	0.998551	-0.130094	0.0570902
ENSG00000112576	CCND3	protein_coding	cyclin D3 [Source:HGNC Symbol;Acc:HGNC:1585]	6.82719	6.27069	7.16277	7.90921	3032.54	-0.202119	0.0887549	-2.27727	0.0227703	0.998551	-0.144876	0.0636145
ENSG00000145362	ANK2	protein_coding	ankyrin 2 [Source:HGNC Symbol;Acc:HGNC:493]	0.423635	0.42339	0.370757	0.352686	1618.24	0.227497	0.099913	2.27695	0.0227891	0.998551	0.151585	0.0665759
ENSG00000197785	ATAD3A	protein_coding	ATPase family AAA domain containing 3A [Source:HGNC Symbol;Acc:HGNC:25567]	13.1479	12.7272	14.1995	15.1348	3449.88	-0.180843	0.0794638	-2.27579	0.0228585	0.998551	-0.137342	0.0603463
ENSG00000113790	EHHADH	protein_coding	enoyl-CoA hydratase and 3-hydroxyacyl CoA dehydrogenase [Source:HGNC Symbol;Acc:HGNC:3247]	0.216397	0.129292	0.0457331	0.089954	41.8365	1.35242	0.594759	2.2739	0.0229723	0.998551	0.0699444	0.0321256
ENSG00000181222	POLR2A	protein_coding	RNA polymerase II subunit A [Source:HGNC Symbol;Acc:HGNC:9187]	63.9718	60.8195	66.5467	69.7589	40763.6	-0.127284	0.0560015	-2.27286	0.0230345	0.998551	-0.109983	0.0483893
ENSG00000104897	SF3A2	protein_coding	splicing factor 3a subunit 2 [Source:HGNC Symbol;Acc:HGNC:10766]	31.8067	25.3791	31.7958	34.5489	6440.25	-0.213886	0.0942138	-2.27022	0.0231943	0.998551	-0.147994	0.0651882
ENSG00000284846		lncRNA	novel transcript	0.84082	0.449719	0.359015	0.208979	56.8864	1.1865	0.522739	2.26978	0.0232209	0.998551	0.0787525	0.0358403
ENSG00000211592	IGKC	IG_C_gene	immunoglobulin kappa constant [Source:HGNC Symbol;Acc:HGNC:5716]	3788.36	3419.12	3800.62	4193.17	148561	-0.149365	0.0658103	-2.26963	0.02323	0.998551	-0.122708	0.0540651
ENSG00000006740	ARHGAP44	protein_coding	Rho GTPase activating protein 44 [Source:HGNC Symbol;Acc:HGNC:29096]	1.49732	1.43852	1.73279	1.78706	1124.54	-0.261431	0.1152	-2.26937	0.0232459	0.998551	-0.156947	0.0691557
ENSG00000114850	SSR3	protein_coding	signal sequence receptor subunit 3 [Source:HGNC Symbol;Acc:HGNC:11325]	50.3993	51.8291	46.1489	47.4809	18954.5	0.126715	0.0558466	2.26898	0.0232693	0.998551	0.109573	0.0482919
ENSG00000173812	EIF1	protein_coding	eukaryotic translation initiation factor 1 [Source:HGNC Symbol;Acc:HGNC:3249]	105.417	102.749	92.2223	98.1071	26978.4	0.129269	0.057017	2.2672	0.0233777	0.998551	0.111145	0.0490231
ENSG00000198176	TFDP1	protein_coding	transcription factor Dp-1 [Source:HGNC Symbol;Acc:HGNC:11749]	57.9767	58.1584	61.4239	66.2517	17057.4	-0.136674	0.0602987	-2.26663	0.0234131	0.998551	-0.115593	0.0509974
ENSG00000117016	RIMS3	protein_coding	regulating synaptic membrane exocytosis 3 [Source:HGNC Symbol;Acc:HGNC:21292]	17.5666	15.5968	14.7959	14.8507	8519.81	0.161984	0.0714938	2.26571	0.0234691	0.998551	0.12893	0.0569045
ENSG00000068831	RASGRP2	protein_coding	RAS guanyl releasing protein 2 [Source:HGNC Symbol;Acc:HGNC:9879]	11.8281	10.4967	12.5491	12.6426	5402.04	-0.173901	0.0768257	-2.26357	0.0236004	0.998551	-0.13418	0.059275
ENSG00000188807	TMEM201	protein_coding	transmembrane protein 201 [Source:HGNC Symbol;Acc:HGNC:33719]	4.91132	4.02271	5.04532	5.49546	2540.48	-0.237805	0.105064	-2.26343	0.0236093	0.998551	-0.153061	0.0676194
ENSG00000112787	FBRSL1	protein_coding	fibrosin like 1 [Source:HGNC Symbol;Acc:HGNC:29308]	9.65338	7.59596	9.96381	10.0285	6536.69	-0.212458	0.0938661	-2.26341	0.0236103	0.998551	-0.147341	0.0650954
ENSG00000175634	RPS6KB2	protein_coding	ribosomal protein S6 kinase B2 [Source:HGNC Symbol;Acc:HGNC:10437]	6.67953	5.90481	7.2813	7.18169	2938.99	-0.20017	0.0884514	-2.26305	0.0236325	0.998551	-0.14376	0.0635197
ENSG00000103326	CAPN15	protein_coding	calpain 15 [Source:HGNC Symbol;Acc:HGNC:11182]	9.60078	8.01334	10.0729	10.0749	5639.4	-0.193419	0.085544	-2.26105	0.0237563	0.998551	-0.141488	0.0625737
ENSG00000164619	BMPER	protein_coding	BMP binding endothelial regulator [Source:HGNC Symbol;Acc:HGNC:24154]	0.00828718	0.00376307	0.0187915	0.0523625	12.4227	-2.54796	1.12819	-2.25844	0.0239179	0.998551	-0.0367463	0.0187354
ENSG00000165724	ZMYND19	protein_coding	zinc finger MYND-type containing 19 [Source:HGNC Symbol;Acc:HGNC:21146]	12.1301	12.2807	13.5477	14.5119	2345.31	-0.201016	0.0890496	-2.25735	0.0239865	0.998551	-0.14381	0.0637048
ENSG00000104853	CLPTM1	protein_coding	CLPTM1 regulator of GABA type A receptor forward trafficking [Source:HGNC Symbol;Acc:HGNC:2087]	14.7167	13.3457	15.1102	16.642	5694.76	-0.177902	0.0788103	-2.25734	0.0239869	0.998551	-0.135644	0.0600881
ENSG00000254732		protein_coding	novel protein, C11orf31-CTNND1 readthrough	0.0325779	0.0431465	0	0	3.45121	5.31576	2.35791	2.25444	0.0241685	0.998551	0.0147568	0.0100057
ENSG00000177606	JUN	protein_coding	Jun proto-oncogene, AP-1 transcription factor subunit [Source:HGNC Symbol;Acc:HGNC:6204]	2.43006	1.72155	1.54329	1.53578	489.657	0.432842	0.192053	2.25376	0.024211	0.998551	0.151717	0.0673953
ENSG00000105427	CNFN	protein_coding	cornifelin [Source:HGNC Symbol;Acc:HGNC:30183]	0.820931	0.539538	1.63289	1.40638	50.3978	-1.15503	0.512725	-2.25273	0.0242765	0.998551	-0.080003	0.0366051
ENSG00000260920		lncRNA	novel transcript, sense overlapping with ZNF643	1.78988	1.84772	1.34879	1.26315	285.996	0.477595	0.212017	2.25263	0.0242826	0.998551	0.146507	0.0651665
ENSG00000127666	TICAM1	protein_coding	TIR domain containing adaptor molecule 1 [Source:HGNC Symbol;Acc:HGNC:18348]	5.7432	5.44431	6.46113	6.88697	1230.56	-0.254341	0.11293	-2.25219	0.02431	0.998551	-0.155111	0.0688672
ENSG00000170054	SERPINA9	protein_coding	serpin family A member 9 [Source:HGNC Symbol;Acc:HGNC:15995]	4.2609	4.29696	3.70818	3.09897	735.303	0.330032	0.146542	2.25213	0.0243139	0.998551	0.15883	0.0705501
ENSG00000201315	RN7SKP227	misc_RNA	RN7SK pseudogene 227 [Source:HGNC Symbol;Acc:HGNC:45951]	0.0802601	0.091112	0.530814	0.768367	9.06815	-2.92503	1.29934	-2.25116	0.0243752	0.998551	-0.0325287	0.0169935
ENSG00000183864	TOB2	protein_coding	transducer of ERBB2, 2 [Source:HGNC Symbol;Acc:HGNC:11980]	9.9604	8.70979	10.3503	11.1506	3258.58	-0.203098	0.0902368	-2.25072	0.0244032	0.998551	-0.144204	0.064066
ENSG00000106105	GARS1	protein_coding	glycyl-tRNA synthetase 1 [Source:HGNC Symbol;Acc:HGNC:4162]	25.5265	25.7861	23.4865	23.8252	32004.3	0.117106	0.0520638	2.24928	0.0244944	0.998551	0.10309	0.0458323
ENSG00000197903	H2BC12	protein_coding	H2B clustered histone 12 [Source:HGNC Symbol;Acc:HGNC:13954]	525.169	515.937	544.842	605.192	20267.5	-0.143527	0.0638151	-2.2491	0.024506	0.998551	-0.119181	0.0529904
ENSG00000168264	IRF2BP2	protein_coding	interferon regulatory factor 2 binding protein 2 [Source:HGNC Symbol;Acc:HGNC:21729]	9.11759	8.87973	7.90467	8.05671	3412.05	0.17333	0.0770769	2.24879	0.0245257	0.998551	0.133537	0.0593817
ENSG00000103966	EHD4	protein_coding	EH domain containing 4 [Source:HGNC Symbol;Acc:HGNC:3245]	3.07497	3.1409	3.50509	3.6838	1969.82	-0.209919	0.093355	-2.24861	0.0245374	0.998551	-0.146061	0.0649537
ENSG00000142409	ZNF787	protein_coding	zinc finger protein 787 [Source:HGNC Symbol;Acc:HGNC:26998]	7.41905	6.54605	8.03133	8.24108	2082.69	-0.219919	0.0978181	-2.24824	0.0245608	0.998551	-0.148604	0.0660915
ENSG00000067167	TRAM1	protein_coding	translocation associated membrane protein 1 [Source:HGNC Symbol;Acc:HGNC:20568]	59.1972	65.9966	56.1149	57.059	18400.4	0.145491	0.064754	2.24682	0.0246513	0.998551	0.120207	0.0535015
ENSG00000041982	TNC	protein_coding	tenascin C [Source:HGNC Symbol;Acc:HGNC:5318]	0.0248589	0.0203812	0.00521933	0	9.04149	3.11232	1.38531	2.24666	0.0246616	0.998551	0.0292366	0.0157518
ENSG00000011451	WIZ	protein_coding	WIZ zinc finger [Source:HGNC Symbol;Acc:HGNC:30917]	4.67995	4.438	5.1023	5.17758	3638.15	-0.172776	0.0769251	-2.24603	0.0247019	0.998551	-0.133233	0.0593157
ENSG00000235049	LINC00940	lncRNA	long intergenic non-protein coding RNA 940 [Source:HGNC Symbol;Acc:HGNC:48634]	0.00563528	0	0.0638913	0.064739	5.89599	-4.43352	1.97443	-2.24547	0.024738	0.998551	-0.0243375	0.0135065
ENSG00000127325	BEST3	protein_coding	bestrophin 3 [Source:HGNC Symbol;Acc:HGNC:17105]	7.4483	8.83433	8.82935	10.0069	4503.79	-0.210609	0.0938348	-2.24447	0.0248022	0.998551	-0.146076	0.0650863
ENSG00000172270	BSG	protein_coding	basigin (Ok blood group) [Source:HGNC Symbol;Acc:HGNC:1116]	33.1283	30.5876	33.6137	37.7214	11149.3	-0.162799	0.0725818	-2.24297	0.0248989	0.998551	-0.128771	0.0574103
ENSG00000179532	DNHD1	protein_coding	dynein heavy chain domain 1 [Source:HGNC Symbol;Acc:HGNC:26532]	1.13613	0.942799	0.918531	0.7925	1390.13	0.281683	0.125639	2.24201	0.0249606	0.998551	0.157197	0.0701192
ENSG00000127074	RGS13	protein_coding	regulator of G protein signaling 13 [Source:HGNC Symbol;Acc:HGNC:9995]	23.2801	27.7871	28.4265	29.2528	12046.1	-0.175907	0.0784636	-2.24189	0.0249685	0.998551	-0.134398	0.0599496
ENSG00000010256	UQCRC1	protein_coding	ubiquinol-cytochrome c reductase core protein 1 [Source:HGNC Symbol;Acc:HGNC:12585]	28.3045	25.2951	29.3314	30.8523	6812.32	-0.166826	0.0744187	-2.24172	0.0249792	0.998551	-0.13056	0.0582388
ENSG00000174796	THAP6	protein_coding	THAP domain containing 6 [Source:HGNC Symbol;Acc:HGNC:23189]	2.38213	2.49117	2.11021	1.971	1192.54	0.255589	0.114094	2.24015	0.0250811	0.998551	0.154607	0.0690236
ENSG00000126453	BCL2L12	protein_coding	BCL2 like 12 [Source:HGNC Symbol;Acc:HGNC:13787]	6.57705	5.49759	7.11945	7.37503	1406.53	-0.262501	0.117221	-2.23936	0.0251322	0.998551	-0.1554	0.0693892
ENSG00000198931	APRT	protein_coding	adenine phosphoribosyltransferase [Source:HGNC Symbol;Acc:HGNC:626]	35.8134	33.5491	36.6583	42.3826	4980.52	-0.188209	0.0840669	-2.2388	0.0251686	0.998551	-0.138952	0.0620635
ENSG00000160783	PMF1	protein_coding	polyamine modulated factor 1 [Source:HGNC Symbol;Acc:HGNC:9112]	8.65519	7.08721	9.66704	9.1765	1628.64	-0.258437	0.115441	-2.2387	0.0251753	0.998551	-0.1549	0.0691866
ENSG00000065989	PDE4A	protein_coding	phosphodiesterase 4A [Source:HGNC Symbol;Acc:HGNC:8780]	7.8631	6.80308	8.43758	8.30955	3969.29	-0.190891	0.0853184	-2.2374	0.0252603	0.998551	-0.139838	0.0624963
ENSG00000176101	SSNA1	protein_coding	SS nuclear autoantigen 1 [Source:HGNC Symbol;Acc:HGNC:11321]	22.8072	19.6592	23.4841	26.7323	2026.33	-0.24111	0.107921	-2.23414	0.0254741	0.998551	-0.152196	0.0681195
ENSG00000101158	NELFCD	protein_coding	negative elongation factor complex member C/D [Source:HGNC Symbol;Acc:HGNC:15934]	18.4787	17.7642	20.0554	19.8344	8959.8	-0.138203	0.0618839	-2.23327	0.0255313	0.998551	-0.115934	0.0519111
ENSG00000155966	AFF2	protein_coding	ALF transcription elongation factor 2 [Source:HGNC Symbol;Acc:HGNC:3776]	10.5229	11.1329	11.6115	12.2534	12113.6	-0.140252	0.062809	-2.23299	0.0255494	0.998551	-0.117083	0.0524329
ENSG00000090263	MRPS33	protein_coding	mitochondrial ribosomal protein S33 [Source:HGNC Symbol;Acc:HGNC:16634]	6.49648	6.91053	5.86837	5.84714	2462.25	0.194253	0.086996	2.23289	0.025556	0.998551	0.140795	0.0630576
ENSG00000110719	TCIRG1	protein_coding	T cell immune regulator 1, ATPase H+ transporting V0 subunit a3 [Source:HGNC Symbol;Acc:HGNC:11647]	5.88414	4.54797	6.43562	6.1019	1973.55	-0.264226	0.118379	-2.23204	0.0256123	0.998551	-0.15516	0.0695128
ENSG00000167105	TMEM92	protein_coding	transmembrane protein 92 [Source:HGNC Symbol;Acc:HGNC:26579]	0	0	0.00817246	0.0579663	3.7843	-5.28542	2.36881	-2.23126	0.0256641	0.998551	-0.0144442	0.00998281
ENSG00000166508	MCM7	protein_coding	minichromosome maintenance complex component 7 [Source:HGNC Symbol;Acc:HGNC:6950]	123.306	124.881	130.94	139.18	48038.9	-0.122179	0.0547632	-2.23105	0.025678	0.998551	-0.106203	0.0476023
ENSG00000166402	TUB	protein_coding	TUB bipartite transcription factor [Source:HGNC Symbol;Acc:HGNC:12406]	0.0226892	0.00429283	0	0	3.53138	5.35503	2.4013	2.23006	0.0257438	0.998551	0.014062	0.00977246
ENSG00000197712	FAM114A1	protein_coding	family with sequence similarity 114 member A1 [Source:HGNC Symbol;Acc:HGNC:25087]	0.0326247	0.00617265	0	0	3.53138	5.35503	2.4013	2.23006	0.0257438	0.998551	0.014062	0.00977246
ENSG00000225206	MIR137HG	lncRNA	MIR137 host gene [Source:HGNC Symbol;Acc:HGNC:42871]	0.0165364	0.00312872	0	0	3.53138	5.35503	2.4013	2.23006	0.0257438	0.998551	0.014062	0.00977246
ENSG00000148840	PPRC1	protein_coding	PPARG related coactivator 1 [Source:HGNC Symbol;Acc:HGNC:30025]	25.3629	22.4602	26.9736	26.296	11517.6	-0.15538	0.0696879	-2.22966	0.02577	0.998551	-0.124946	0.0560367
ENSG00000166562	SEC11C	protein_coding	SEC11 homolog C, signal peptidase complex subunit [Source:HGNC Symbol;Acc:HGNC:23400]	13.304	13.7448	11.5489	12.441	3927.44	0.17304	0.0776251	2.22918	0.0258023	0.998551	0.132875	0.0596087
ENSG00000100379	KCTD17	protein_coding	potassium channel tetramerization domain containing 17 [Source:HGNC Symbol;Acc:HGNC:25705]	4.70616	4.60242	5.30964	5.9222	1068.19	-0.270748	0.121528	-2.22787	0.0258892	0.998551	-0.155516	0.0698067
ENSG00000124635	H2BC11	protein_coding	H2B clustered histone 11 [Source:HGNC Symbol;Acc:HGNC:4761]	128.606	120.814	132.692	144.234	10287.9	-0.150772	0.0676788	-2.22775	0.0258969	0.998551	-0.122604	0.0550337
ENSG00000160298	C21orf58	protein_coding	chromosome 21 open reading frame 58 [Source:HGNC Symbol;Acc:HGNC:1300]	4.69918	4.5652	5.29908	5.3837	1981.11	-0.20533	0.0921753	-2.2276	0.025907	0.998551	-0.143973	0.0646266
ENSG00000181019	NQO1	protein_coding	NAD(P)H quinone dehydrogenase 1 [Source:HGNC Symbol;Acc:HGNC:2874]	1.05194	1.01201	0.682245	0.708367	191.788	0.569993	0.256047	2.22613	0.0260055	0.998551	0.132533	0.0597623
ENSG00000128165	ADM2	protein_coding	adrenomedullin 2 [Source:HGNC Symbol;Acc:HGNC:28898]	4.17759	3.0775	3.13895	2.56281	1038.44	0.348575	0.156629	2.22548	0.0260489	0.998551	0.156209	0.0702214
ENSG00000157764	BRAF	protein_coding	B-Raf proto-oncogene, serine/threonine kinase [Source:HGNC Symbol;Acc:HGNC:1097]	5.35809	5.81053	5.10829	4.97914	9307.54	0.146694	0.0659514	2.22428	0.0261299	0.998551	0.12042	0.0541397
ENSG00000241468	ATP5MF	protein_coding	ATP synthase membrane subunit f [Source:HGNC Symbol;Acc:HGNC:848]	44.4726	48.2977	48.6677	56.2418	7868.03	-0.177561	0.0798293	-2.22426	0.0261311	0.998551	-0.134547	0.0604915
ENSG00000132507	EIF5A	protein_coding	eukaryotic translation initiation factor 5A [Source:HGNC Symbol;Acc:HGNC:3300]	249.855	243.246	258.88	279.687	51761.7	-0.127225	0.0572289	-2.2231	0.0262093	0.998551	-0.109274	0.0491538
ENSG00000274765		lncRNA	novel transcript, sense intronic to CCPG1	0.487096	0.276478	0.0575266	0	6.67436	3.72759	1.67688	2.22293	0.0262202	0.998551	0.0249048	0.0139764
ENSG00000152582	SPEF2	protein_coding	sperm flagellar 2 [Source:HGNC Symbol;Acc:HGNC:26293]	0	0	0.00620175	0.00549854	3.52878	-5.18512	2.33557	-2.22007	0.026414	0.998551	-0.01491	0.0101456
ENSG00000274265		lncRNA	novel transcript	2.36403	2.33332	2.03237	1.68411	674.647	0.337866	0.152351	2.21768	0.0265769	0.998551	0.156051	0.070396
ENSG00000172500	FIBP	protein_coding	FGF1 intracellular binding protein [Source:HGNC Symbol;Acc:HGNC:3705]	13.8524	13.0611	14.5014	16.1299	3597.96	-0.186393	0.0841135	-2.21597	0.0266936	0.998551	-0.137572	0.0620791
ENSG00000186812	ZNF397	protein_coding	zinc finger protein 397 [Source:HGNC Symbol;Acc:HGNC:18818]	3.81408	3.72603	3.44135	3.09423	2292.25	0.206326	0.0931183	2.21574	0.0267092	0.998551	0.143785	0.0648934
ENSG00000072071	ADGRL1	protein_coding	adhesion G protein-coupled receptor L1 [Source:HGNC Symbol;Acc:HGNC:20973]	9.3685	8.62295	9.83183	10.264	6040.31	-0.159296	0.0719103	-2.21521	0.0267459	0.998551	-0.126489	0.0570983
ENSG00000196092	PAX5	protein_coding	paired box 5 [Source:HGNC Symbol;Acc:HGNC:8619]	44.5914	43.5908	46.5547	49.6021	32965	-0.124873	0.0563887	-2.21451	0.0267936	0.998551	-0.107697	0.0486321
ENSG00000183914	DNAH2	protein_coding	dynein axonemal heavy chain 2 [Source:HGNC Symbol;Acc:HGNC:2948]	0.0157289	0.00714222	0	0.0022587	7.90732	3.34761	1.51305	2.21249	0.0269328	0.998551	0.0264839	0.0147485
ENSG00000108262	GIT1	protein_coding	GIT ArfGAP 1 [Source:HGNC Symbol;Acc:HGNC:4272]	12.071	10.4463	12.2773	13.3826	5086.44	-0.188048	0.0850019	-2.21228	0.0269472	0.998551	-0.138027	0.0623886
ENSG00000172932	ANKRD13D	protein_coding	ankyrin repeat domain 13D [Source:HGNC Symbol;Acc:HGNC:27880]	3.91217	3.35382	4.38452	4.18441	1742.83	-0.23715	0.107224	-2.21172	0.0269858	0.998551	-0.150416	0.0680018
ENSG00000261371	PECAM1	protein_coding	platelet and endothelial cell adhesion molecule 1 [Source:HGNC Symbol;Acc:HGNC:8823]	4.86537	4.57161	5.1755	5.59138	2922.51	-0.189865	0.0859167	-2.20988	0.0271136	0.998551	-0.138563	0.0626977
ENSG00000128309	MPST	protein_coding	mercaptopyruvate sulfurtransferase [Source:HGNC Symbol;Acc:HGNC:7223]	4.63375	4.15039	4.86487	5.30644	2394.09	-0.21096	0.0956056	-2.20657	0.0273443	0.998551	-0.144647	0.0655478
ENSG00000109814	UGDH	protein_coding	UDP-glucose 6-dehydrogenase [Source:HGNC Symbol;Acc:HGNC:12525]	11.2754	11.545	9.81379	10.3787	3235.1	0.176422	0.0799556	2.2065	0.0273487	0.998551	0.133583	0.0605419
ENSG00000111275	ALDH2	protein_coding	aldehyde dehydrogenase 2 family member [Source:HGNC Symbol;Acc:HGNC:404]	3.6543	3.44179	3.10259	3.10725	2417.52	0.192773	0.0873799	2.20615	0.0273738	0.998551	0.13939	0.0631821
ENSG00000229325	ACAP2-IT1	lncRNA	ACAP2 intronic transcript 1 [Source:HGNC Symbol;Acc:HGNC:41426]	1.91926	2.74524	1.28747	1.32293	93.7995	0.835333	0.378758	2.20545	0.0274223	0.998551	0.100878	0.0463759
ENSG00000104177	MYEF2	protein_coding	myelin expression factor 2 [Source:HGNC Symbol;Acc:HGNC:17940]	0.0114385	0.0194776	0	0.0036502	8.97374	3.08424	1.39865	2.20517	0.0274425	0.998551	0.0282921	0.0155463
ENSG00000158113	LRRC43	protein_coding	leucine rich repeat containing 43 [Source:HGNC Symbol;Acc:HGNC:28562]	0.0191302	0.0868673	0	0.00457857	5.72148	4.53539	2.05737	2.20445	0.0274924	0.998551	0.021828	0.012686
ENSG00000273188		lncRNA	novel transcript, antisense to TRABD	1.26773	1.04061	0.497533	0.504135	41.9975	1.20567	0.547129	2.20364	0.0275499	0.998551	0.0737099	0.0345336
ENSG00000025770	NCAPH2	protein_coding	non-SMC condensin II complex subunit H2 [Source:HGNC Symbol;Acc:HGNC:25071]	8.96622	8.39838	9.6527	10.0424	3087.9	-0.181338	0.0823174	-2.20291	0.0276011	0.998551	-0.13534	0.0614329
ENSG00000260103		transcribed_processed_pseudogene	coiled-coil-helix-coiled-coil-helix domain-containing protein 7 (CHCHD7) pseudogene	1.55707	1.35901	0.912991	1.17979	316.827	0.479587	0.217706	2.20291	0.0276012	0.998551	0.141754	0.0644838
ENSG00000162695	SLC30A7	protein_coding	solute carrier family 30 member 7 [Source:HGNC Symbol;Acc:HGNC:19306]	7.0788	7.18635	6.53972	6.21667	4342.43	0.161191	0.073229	2.2012	0.0277222	0.998551	0.127023	0.0577071
ENSG00000164818	DNAAF5	protein_coding	dynein axonemal assembly factor 5 [Source:HGNC Symbol;Acc:HGNC:26013]	8.91518	8.05688	9.24163	9.91123	4819.13	-0.174021	0.0790713	-2.20082	0.027749	0.998551	-0.132478	0.0601919
ENSG00000173334	TRIB1	protein_coding	tribbles pseudokinase 1 [Source:HGNC Symbol;Acc:HGNC:16891]	9.34338	8.78756	9.90218	10.779	2972.83	-0.189534	0.0861236	-2.20072	0.0277556	0.998551	-0.138141	0.062767
ENSG00000253755	IGHGP	IG_C_pseudogene	immunoglobulin heavy constant gamma P (non-functional) [Source:HGNC Symbol;Acc:HGNC:5529]	0.269805	0.20419	0.07435	0	12.0704	2.67025	1.21469	2.1983	0.0279274	0.998551	0.0322069	0.0172322
ENSG00000164463	CREBRF	protein_coding	CREB3 regulatory factor [Source:HGNC Symbol;Acc:HGNC:24050]	1.95643	1.95034	1.68207	1.68589	1676.52	0.214122	0.0974111	2.19813	0.0279397	0.998551	0.145068	0.0659979
ENSG00000067057	PFKP	protein_coding	phosphofructokinase, platelet [Source:HGNC Symbol;Acc:HGNC:8878]	16.6158	15.7587	17.7654	17.8119	9871.19	-0.135951	0.0618572	-2.19782	0.0279618	0.998551	-0.114061	0.051896
ENSG00000173575	CHD2	protein_coding	chromodomain helicase DNA binding protein 2 [Source:HGNC Symbol;Acc:HGNC:1917]	11.9025	12.1574	11.0808	11.0514	18480.3	0.120445	0.0548027	2.19779	0.0279639	0.998551	0.104676	0.0476279
ENSG00000110848	CD69	protein_coding	CD69 molecule [Source:HGNC Symbol;Acc:HGNC:1694]	1.36077	0.976751	0.861528	0.680461	205.302	0.601822	0.273982	2.19658	0.0280507	0.998551	0.125821	0.0575521
ENSG00000227507	LTB	protein_coding	lymphotoxin beta [Source:HGNC Symbol;Acc:HGNC:6711]	3.20936	3.29072	4.37718	4.11314	429.977	-0.385615	0.1756	-2.19598	0.0280931	0.998551	-0.15133	0.0689722
ENSG00000253506	NACA2	protein_coding	nascent polypeptide associated complex subunit alpha 2 [Source:HGNC Symbol;Acc:HGNC:23290]	1.06076	1.84391	0.657704	0.761636	64.5591	1.03031	0.469537	2.19431	0.0282134	0.998551	0.0839171	0.0391799
ENSG00000166123	GPT2	protein_coding	glutamic--pyruvic transaminase 2 [Source:HGNC Symbol;Acc:HGNC:18062]	13.4136	12.1057	10.9072	11.7833	5731.31	0.169805	0.077385	2.19428	0.0282149	0.998551	0.130582	0.0595097
ENSG00000251807	RNU6-202P	snRNA	RNA, U6 small nuclear 202, pseudogene [Source:HGNC Symbol;Acc:HGNC:47165]	0.689735	0.156599	4.56168	1.05651	11.5966	-2.70905	1.2347	-2.1941	0.0282281	0.998551	-0.0321797	0.0172265
ENSG00000115902	SLC1A4	protein_coding	solute carrier family 1 member 4 [Source:HGNC Symbol;Acc:HGNC:10942]	5.82299	5.72879	5.18255	5.01752	2821.26	0.1796	0.0818732	2.19363	0.0282617	0.998551	0.134407	0.0612717
ENSG00000107404	DVL1	protein_coding	dishevelled segment polarity protein 1 [Source:HGNC Symbol;Acc:HGNC:3084]	6.9046	5.96382	7.50658	7.50168	2022.18	-0.221159	0.100868	-2.19256	0.0283391	0.998551	-0.146436	0.0667808
ENSG00000179950	PUF60	protein_coding	poly(U) binding splicing factor 60 [Source:HGNC Symbol;Acc:HGNC:17042]	11.7584	10.6562	12.4809	12.494	6769.92	-0.15574	0.0710391	-2.19232	0.0283565	0.998551	-0.124283	0.0566879
ENSG00000146859	TMEM140	protein_coding	transmembrane protein 140 [Source:HGNC Symbol;Acc:HGNC:21870]	0.458034	0.617458	0.2867	0.274061	70.7213	0.937656	0.427862	2.19149	0.0284162	0.998551	0.0908887	0.0422377
ENSG00000089041	P2RX7	protein_coding	purinergic receptor P2X 7 [Source:HGNC Symbol;Acc:HGNC:8537]	0.420258	0.496056	0.313591	0.276604	156.126	0.633464	0.289059	2.19147	0.0284177	0.998551	0.121473	0.0557625
ENSG00000101057	MYBL2	protein_coding	MYB proto-oncogene like 2 [Source:HGNC Symbol;Acc:HGNC:7548]	131.399	126.306	135.437	146.898	28013.7	-0.131644	0.0600803	-2.19113	0.0284422	0.998551	-0.111463	0.0508697
ENSG00000173621	LRFN4	protein_coding	leucine rich repeat and fibronectin type III domain containing 4 [Source:HGNC Symbol;Acc:HGNC:28456]	9.23615	7.22211	10.0194	9.58966	2080.53	-0.25175	0.114912	-2.19081	0.0284657	0.998551	-0.151444	0.0691237
ENSG00000173065	FAM222B	protein_coding	family with sequence similarity 222 member B [Source:HGNC Symbol;Acc:HGNC:25563]	4.36124	4.00071	4.74044	4.97423	1854.45	-0.215791	0.0985307	-2.19009	0.0285174	0.998551	-0.145125	0.0662584
ENSG00000135476	ESPL1	protein_coding	extra spindle pole bodies like 1, separase [Source:HGNC Symbol;Acc:HGNC:16856]	9.66874	9.1876	10.3223	10.5448	6595.21	-0.145991	0.0667125	-2.18836	0.0286434	0.998551	-0.119349	0.0545363
ENSG00000213471	TTLL13	protein_coding	tubulin tyrosine ligase like 13 [Source:HGNC Symbol;Acc:HGNC:32484]	0.0407265	0.11173	0.022446	0.00649824	13.2267	2.39111	1.09265	2.18835	0.0286442	0.998551	0.0362536	0.018902
ENSG00000198286	CARD11	protein_coding	caspase recruitment domain family member 11 [Source:HGNC Symbol;Acc:HGNC:16393]	25.9142	24.056	26.5963	28.6761	12301.1	-0.145338	0.0665123	-2.18513	0.0288796	0.998551	-0.118945	0.0544329
ENSG00000120805	ARL1	protein_coding	ADP ribosylation factor like GTPase 1 [Source:HGNC Symbol;Acc:HGNC:692]	12.886	13.6444	11.9467	11.8252	4638.72	0.158166	0.0724235	2.18391	0.0289692	0.998551	0.125218	0.0573382
ENSG00000155367	PPM1J	protein_coding	protein phosphatase, Mg2+/Mn2+ dependent 1J [Source:HGNC Symbol;Acc:HGNC:20785]	0.378508	0.396633	0.692311	0.61323	106.104	-0.752668	0.344737	-2.18331	0.0290129	0.998551	-0.10745	0.0497485
ENSG00000173327	MAP3K11	protein_coding	mitogen-activated protein kinase kinase kinase 11 [Source:HGNC Symbol;Acc:HGNC:6850]	4.057	3.56659	4.29505	4.40966	3222.94	-0.19076	0.0873875	-2.18292	0.0290415	0.998551	-0.137932	0.0631819
ENSG00000131652	THOC6	protein_coding	THO complex subunit 6 [Source:HGNC Symbol;Acc:HGNC:28369]	24.9835	23.609	27.1901	27.4487	3587.97	-0.168909	0.0773816	-2.18281	0.02905	0.998551	-0.129897	0.0595056
ENSG00000269404	SPIB	protein_coding	Spi-B transcription factor [Source:HGNC Symbol;Acc:HGNC:11242]	23.9158	22.6836	25.065	26.4871	7853.59	-0.145546	0.066698	-2.18217	0.0290969	0.998551	-0.118995	0.054529
ENSG00000169575	VPREB1	protein_coding	V-set pre-B cell surrogate light chain 1 [Source:HGNC Symbol;Acc:HGNC:12709]	31.5589	31.2696	34.9952	38.3073	1653.46	-0.222338	0.101958	-2.18069	0.0292064	0.998551	-0.146133	0.0670096
ENSG00000198805	PNP	protein_coding	purine nucleoside phosphorylase [Source:HGNC Symbol;Acc:HGNC:7892]	22.0134	22.5669	24.3227	24.4569	10207.4	-0.129939	0.0596114	-2.17977	0.0292747	0.998551	-0.110282	0.0505928
ENSG00000122367	LDB3	protein_coding	LIM domain binding 3 [Source:HGNC Symbol;Acc:HGNC:15710]	0.614284	0.52051	0.786898	0.686698	513.831	-0.37577	0.172481	-2.17862	0.0293598	0.998551	-0.150719	0.0692224
ENSG00000126005	MMP24OS	protein_coding	MMP24 opposite strand [Source:HGNC Symbol;Acc:HGNC:44421]	2.06561	1.97451	2.41401	2.46671	920.171	-0.272345	0.125076	-2.17744	0.0294478	0.998551	-0.152592	0.0700783
ENSG00000095319	NUP188	protein_coding	nucleoporin 188 [Source:HGNC Symbol;Acc:HGNC:17859]	25.86	25.3649	27.7814	27.9308	16068	-0.121106	0.0556358	-2.17677	0.0294976	0.998551	-0.10483	0.0481582
ENSG00000153406	NMRAL1	protein_coding	NmrA like redox sensor 1 [Source:HGNC Symbol;Acc:HGNC:24987]	14.6147	12.805	15.1554	16.0853	3756.5	-0.187688	0.0862771	-2.17541	0.0295991	0.998551	-0.136665	0.0628188
ENSG00000079435	LIPE	protein_coding	lipase E, hormone sensitive type [Source:HGNC Symbol;Acc:HGNC:6621]	3.97467	3.46635	4.26442	4.51507	1564.31	-0.237823	0.109359	-2.17471	0.0296521	0.998551	-0.148655	0.0683502
ENSG00000164713	BRI3	protein_coding	brain protein I3 [Source:HGNC Symbol;Acc:HGNC:1109]	8.11995	7.54746	6.86592	6.93729	2830.04	0.183113	0.0842147	2.17435	0.0296785	0.998551	0.135066	0.0621172
ENSG00000286522	H3C2	protein_coding	H3 clustered histone 2 [Source:HGNC Symbol;Acc:HGNC:4776]	794.264	704.367	802.901	855.087	30141.7	-0.14569	0.0670144	-2.17402	0.029704	0.998551	-0.118906	0.0546937
ENSG00000127564	PKMYT1	protein_coding	protein kinase, membrane associated tyrosine/threonine 1 [Source:HGNC Symbol;Acc:HGNC:29650]	7.64649	6.46494	8.5275	7.84031	2832.92	-0.213366	0.0981625	-2.1736	0.0297351	0.998551	-0.143847	0.0661742
ENSG00000099795	NDUFB7	protein_coding	NADH:ubiquinone oxidoreductase subunit B7 [Source:HGNC Symbol;Acc:HGNC:7702]	36.6841	34.1976	40.9272	41.8969	1536.63	-0.224164	0.103214	-2.17184	0.0298676	0.998551	-0.146099	0.0672634
ENSG00000159199	ATP5MC1	protein_coding	ATP synthase membrane subunit c locus 1 [Source:HGNC Symbol;Acc:HGNC:841]	36.3458	34.2062	37.4308	41.2776	7293.58	-0.157642	0.072588	-2.17174	0.0298756	0.998551	-0.124688	0.0574128
ENSG00000142686	C1orf216	protein_coding	chromosome 1 open reading frame 216 [Source:HGNC Symbol;Acc:HGNC:26800]	2.41057	2.37163	3.08184	2.90652	613.649	-0.324393	0.14944	-2.17073	0.0299518	0.998551	-0.152968	0.0704881
ENSG00000007968	E2F2	protein_coding	E2F transcription factor 2 [Source:HGNC Symbol;Acc:HGNC:3114]	25.0602	24.9696	26.8338	27.9279	10695.5	-0.130362	0.060076	-2.16995	0.0300103	0.998551	-0.11038	0.0508667
ENSG00000114126	TFDP2	protein_coding	transcription factor Dp-2 [Source:HGNC Symbol;Acc:HGNC:11751]	22.621	23.1726	23.8819	26.5134	21383.9	-0.138163	0.063691	-2.16927	0.0300619	0.998551	-0.114803	0.0529223
ENSG00000156738	MS4A1	protein_coding	membrane spanning 4-domains A1 [Source:HGNC Symbol;Acc:HGNC:7315]	75.4402	78.9084	71.7173	70.3672	26422.2	0.119386	0.0550552	2.16849	0.0301218	0.998551	0.10363	0.0477895
ENSG00000005471	ABCB4	protein_coding	ATP binding cassette subfamily B member 4 [Source:HGNC Symbol;Acc:HGNC:45]	2.04607	1.82277	1.59639	1.61757	1022.81	0.268241	0.123746	2.16769	0.0301825	0.998551	0.151704	0.0699874
ENSG00000159363	ATP13A2	protein_coding	ATPase cation transporting 13A2 [Source:HGNC Symbol;Acc:HGNC:30213]	4.05884	3.47719	4.23261	4.70631	1617.17	-0.245445	0.113271	-2.16689	0.0302434	0.998551	-0.149338	0.0689142
ENSG00000142945	KIF2C	protein_coding	kinesin family member 2C [Source:HGNC Symbol;Acc:HGNC:6393]	24.2411	24.2573	26.5272	26.8374	6939.97	-0.137945	0.0636636	-2.16678	0.030252	0.998551	-0.114639	0.0529064
ENSG00000198937	CCDC167	protein_coding	coiled-coil domain containing 167 [Source:HGNC Symbol;Acc:HGNC:21239]	17.7344	14.5341	18.4837	22.2753	780.56	-0.335727	0.154972	-2.16637	0.0302826	0.998551	-0.152243	0.0702977
ENSG00000289018		lncRNA	novel transcript	0.614419	0.685038	1.28541	1.06088	82.2278	-0.853719	0.394415	-2.16452	0.0304245	0.998551	-0.0960985	0.0450898
ENSG00000139083	ETV6	protein_coding	ETS variant transcription factor 6 [Source:HGNC Symbol;Acc:HGNC:3495]	17.8715	17.6701	18.9982	19.9815	10068	-0.133175	0.0616	-2.16193	0.0306238	0.998551	-0.11188	0.0517494
ENSG00000160948	VPS28	protein_coding	VPS28 subunit of ESCRT-I [Source:HGNC Symbol;Acc:HGNC:18178]	4.72936	4.06051	5.22192	5.2273	1354.99	-0.248564	0.115002	-2.16139	0.0306653	0.998551	-0.149437	0.0691331
ENSG00000171840	NINJ2	protein_coding	ninjurin 2 [Source:HGNC Symbol;Acc:HGNC:7825]	0.527436	0.436926	0.141417	0.286587	48.3418	1.17364	0.543172	2.16072	0.0307168	0.998551	0.0725893	0.0346884
ENSG00000160957	RECQL4	protein_coding	RecQ like helicase 4 [Source:HGNC Symbol;Acc:HGNC:9949]	9.78633	8.18404	10.2988	10.3906	3263.12	-0.202604	0.0938404	-2.15902	0.0308483	0.998551	-0.140535	0.0650872
ENSG00000141503	MINK1	protein_coding	misshapen like kinase 1 [Source:HGNC Symbol;Acc:HGNC:17565]	7.04661	6.44347	7.50404	7.64391	4208.88	-0.166843	0.0773278	-2.1576	0.0309587	0.998551	-0.12835	0.0594838
ENSG00000101890	GUCY2F	protein_coding	guanylate cyclase 2F, retinal [Source:HGNC Symbol;Acc:HGNC:4691]	0.0532843	0.0201629	0	0.00340077	5.35343	4.44425	2.05989	2.15752	0.030965	0.998551	0.0214976	0.012622
ENSG00000081665	ZNF506	protein_coding	zinc finger protein 506 [Source:HGNC Symbol;Acc:HGNC:23780]	5.5585	5.4478	4.98146	4.85481	3714.39	0.162226	0.0751982	2.15731	0.0309818	0.998551	0.126379	0.0585821
ENSG00000068400	GRIPAP1	protein_coding	GRIP1 associated protein 1 [Source:HGNC Symbol;Acc:HGNC:18706]	3.68503	3.29449	3.11025	3.07563	3986.4	0.174552	0.080919	2.15712	0.0309962	0.998551	0.131399	0.0609128
ENSG00000224401	RPL7P57	processed_pseudogene	ribosomal protein L7 pseudogene 57 [Source:HGNC Symbol;Acc:HGNC:35901]	0.0715833	0.162524	0	0	3.23721	5.22146	2.42058	2.15711	0.0309972	0.998551	0.0136113	0.00961354
ENSG00000226677	IGBP1P1	processed_pseudogene	IGBP1 pseudogene 1 [Source:HGNC Symbol;Acc:HGNC:19709]	0.0524992	0.119195	0	0	3.23721	5.22146	2.42058	2.15711	0.0309972	0.998551	0.0136113	0.00961354
ENSG00000237624	OXCT2P1	unprocessed_pseudogene	3-oxoacid CoA-transferase 2 pseudogene 1 [Source:HGNC Symbol;Acc:HGNC:21627]	0.0345092	0.0783504	0	0	3.23721	5.22146	2.42058	2.15711	0.0309972	0.998551	0.0136113	0.00961354
ENSG00000234589	RPL13AP24	processed_pseudogene	ribosomal protein L13a pseudogene 24 [Source:HGNC Symbol;Acc:HGNC:36209]	5.69402	6.85566	4.3405	4.50133	245.434	0.504059	0.233814	2.15581	0.0310982	0.998551	0.134375	0.0625147
ENSG00000135912	TTLL4	protein_coding	tubulin tyrosine ligase like 4 [Source:HGNC Symbol;Acc:HGNC:28976]	7.43978	7.35165	8.29583	8.15054	4491.73	-0.152958	0.0709575	-2.15564	0.0311121	0.998551	-0.122118	0.0566484
ENSG00000154127	UBASH3B	protein_coding	ubiquitin associated and SH3 domain containing B [Source:HGNC Symbol;Acc:HGNC:29884]	3.09504	3.28543	3.664	3.6221	2289.21	-0.19184	0.0890043	-2.1554	0.0311302	0.998551	-0.137282	0.063691
ENSG00000073464	CLCN4	protein_coding	chloride voltage-gated channel 4 [Source:HGNC Symbol;Acc:HGNC:2022]	3.67236	3.53074	3.04942	3.20221	1901.23	0.204631	0.0949476	2.1552	0.0311462	0.998551	0.14091	0.065382
ENSG00000100504	PYGL	protein_coding	glycogen phosphorylase L [Source:HGNC Symbol;Acc:HGNC:9725]	2.715	2.66542	3.1514	3.29083	1004.31	-0.25968	0.120541	-2.15429	0.0312177	0.998551	-0.150196	0.0697195
ENSG00000213871	TAF9BP1	processed_pseudogene	TATA-box binding protein associated factor 9b pseudogene 1 [Source:HGNC Symbol;Acc:HGNC:30687]	0.0887595	0.141065	0	0	3.20375	5.20772	2.41748	2.15419	0.0312253	0.998551	0.0136472	0.00962564
ENSG00000265185	SNORD3B-1	snoRNA	small nucleolar RNA, C/D box 3B-1 [Source:HGNC Symbol;Acc:HGNC:10168]	12.3344	12.3957	14.889	15.304	777.944	-0.287967	0.133775	-2.15262	0.0313486	0.998551	-0.151728	0.0704931
ENSG00000125912	NCLN	protein_coding	nicalin [Source:HGNC Symbol;Acc:HGNC:26923]	15.5584	13.5247	16.0514	16.8535	4836.02	-0.177652	0.0825953	-2.15087	0.0314861	0.998551	-0.132363	0.061536
ENSG00000115286	NDUFS7	protein_coding	NADH:ubiquinone oxidoreductase core subunit S7 [Source:HGNC Symbol;Acc:HGNC:7714]	4.15617	3.27849	4.34297	4.4346	2258.77	-0.238628	0.110996	-2.14988	0.0315646	0.998551	-0.147489	0.0685992
ENSG00000177683	THAP5	protein_coding	THAP domain containing 5 [Source:HGNC Symbol;Acc:HGNC:23188]	8.75352	10.4188	8.18628	8.493	3387.19	0.200424	0.0932365	2.14963	0.0315845	0.998551	0.139555	0.064926
ENSG00000170909	OSCAR	protein_coding	osteoclast associated Ig-like receptor [Source:HGNC Symbol;Acc:HGNC:29960]	0.108811	0.0581285	0.0120948	0.00612763	7.15873	3.19694	1.48725	2.14956	0.0315897	0.998551	0.0268545	0.0150025
ENSG00000244509	APOBEC3C	protein_coding	apolipoprotein B mRNA editing enzyme catalytic subunit 3C [Source:HGNC Symbol;Acc:HGNC:17353]	29.5461	27.4571	31.0246	32.3569	5947.81	-0.152746	0.0710742	-2.14911	0.0316255	0.998551	-0.121869	0.0567044
ENSG00000103335	PIEZO1	protein_coding	piezo type mechanosensitive ion channel component 1 [Source:HGNC Symbol;Acc:HGNC:28993]	18.0571	14.9416	18.419	18.714	14798.2	-0.170071	0.0791363	-2.14909	0.0316272	0.998551	-0.129418	0.0602191
ENSG00000162669	HFM1	protein_coding	helicase for meiosis 1 [Source:HGNC Symbol;Acc:HGNC:20193]	0.241443	0.232716	0.14634	0.115572	79.9685	0.856294	0.398548	2.14853	0.0316714	0.998551	0.0945485	0.0446262
ENSG00000272030		lncRNA	novel transcript, antisense to S100A1 and CHTOP	0.640786	0.584794	1.19897	1.10662	69.5479	-0.910733	0.424194	-2.14697	0.0317953	0.998551	-0.0899356	0.0426374
ENSG00000129048	ACKR4	protein_coding	atypical chemokine receptor 4 [Source:HGNC Symbol;Acc:HGNC:1611]	6.7976	7.30552	7.81944	8.75922	1530.22	-0.233685	0.108877	-2.14633	0.0318469	0.998551	-0.146532	0.068274
ENSG00000179115	FARSA	protein_coding	phenylalanyl-tRNA synthetase subunit alpha [Source:HGNC Symbol;Acc:HGNC:3592]	39.6743	33.3467	41.191	41.3053	7073.32	-0.175629	0.0818508	-2.14572	0.0318956	0.998551	-0.131456	0.0612622
ENSG00000198028	ZNF560	protein_coding	zinc finger protein 560 [Source:HGNC Symbol;Acc:HGNC:26484]	0.0265123	0.0300971	0	0	3.17029	5.19388	2.42071	2.14561	0.0319043	0.998551	0.0135845	0.00960353
ENSG00000219703	RAP1BP3	processed_pseudogene	RAP1B pseudogene 3 [Source:HGNC Symbol;Acc:HGNC:49782]	0.144731	0.1643	0	0	3.17029	5.19388	2.42071	2.14561	0.0319043	0.998551	0.0135845	0.00960353
ENSG00000285935		lncRNA	novel transcript, antisense to WASF3	0.0306431	0.0347863	0	0	3.17029	5.19388	2.42071	2.14561	0.0319043	0.998551	0.0135845	0.00960353
ENSG00000133027	PEMT	protein_coding	phosphatidylethanolamine N-methyltransferase [Source:HGNC Symbol;Acc:HGNC:8830]	5.55894	4.33524	6.12508	6.36114	719.317	-0.334091	0.155725	-2.14538	0.0319222	0.998551	-0.150713	0.0702658
ENSG00000278828	H3C10	protein_coding	H3 clustered histone 10 [Source:HGNC Symbol;Acc:HGNC:4775]	104.725	89.9964	107.283	110.745	9640.98	-0.162813	0.0759458	-2.1438	0.0320487	0.998551	-0.126281	0.0589034
ENSG00000217404	RPS4XP9	processed_pseudogene	ribosomal protein S4X pseudogene 9 [Source:HGNC Symbol;Acc:HGNC:35792]	0.186759	0.0385474	0	0	3.28392	5.25009	2.44962	2.14322	0.0320952	0.998551	0.0132071	0.00947295
ENSG00000120925	RNF170	protein_coding	ring finger protein 170 [Source:HGNC Symbol;Acc:HGNC:25358]	4.06145	4.5237	3.70298	3.6914	1808.02	0.214856	0.100259	2.143	0.0321128	0.998551	0.142823	0.0666525
ENSG00000110955	ATP5F1B	protein_coding	ATP synthase F1 subunit beta [Source:HGNC Symbol;Acc:HGNC:830]	369.092	371.867	390.104	411.884	64526.1	-0.114189	0.0532911	-2.14275	0.0321333	0.998551	-0.0999513	0.0466462
ENSG00000146350	TBC1D32	protein_coding	TBC1 domain family member 32 [Source:HGNC Symbol;Acc:HGNC:21485]	1.87953	2.10973	1.55133	1.72783	938.789	0.282211	0.131729	2.14236	0.0321643	0.998551	0.150838	0.070428
ENSG00000118407	FILIP1	protein_coding	filamin A interacting protein 1 [Source:HGNC Symbol;Acc:HGNC:21015]	0.0206828	0.0385732	0.00279162	0.00848599	11.8147	2.39228	1.11693	2.14183	0.032207	0.998551	0.0350106	0.0185802
ENSG00000233913	RPL10P9	processed_pseudogene	ribosomal protein L10 pseudogene 9 [Source:HGNC Symbol;Acc:HGNC:35579]	4.4143	3.86908	2.6382	2.85011	165.986	0.594808	0.277824	2.14095	0.0322779	0.998551	0.121679	0.0570958
ENSG00000142534	RPS11	protein_coding	ribosomal protein S11 [Source:HGNC Symbol;Acc:HGNC:10384]	790.703	685.842	779.627	863.602	82140.7	-0.154271	0.0721255	-2.13892	0.0324421	0.998551	-0.122346	0.0572
ENSG00000125503	PPP1R12C	protein_coding	protein phosphatase 1 regulatory subunit 12C [Source:HGNC Symbol;Acc:HGNC:14947]	9.23762	7.58128	9.84864	9.38303	5256.52	-0.192918	0.0902041	-2.13868	0.0324615	0.998551	-0.137005	0.0640576
ENSG00000137673	MMP7	protein_coding	matrix metallopeptidase 7 [Source:HGNC Symbol;Acc:HGNC:7174]	0.0114163	0.0647995	0	0	3.30413	5.24883	2.45424	2.13868	0.0324619	0.998551	0.0131267	0.0094443
ENSG00000170927	PKHD1	protein_coding	PKHD1 ciliary IPT domain containing fibrocystin/polyductin [Source:HGNC Symbol;Acc:HGNC:9016]	0.00151842	0.00861863	0	0	3.30413	5.24883	2.45424	2.13868	0.0324619	0.998551	0.0131267	0.0094443
ENSG00000272316		lncRNA	novel transcript	0.749739	0.508419	0.432498	0.412179	210.303	0.576946	0.269939	2.13732	0.0325723	0.998551	0.123535	0.0580399
ENSG00000132382	MYBBP1A	protein_coding	MYB binding protein 1a [Source:HGNC Symbol;Acc:HGNC:7546]	35.6345	31.9468	37.1329	37.3299	15814.2	-0.139725	0.0653958	-2.1366	0.0326303	0.998551	-0.115047	0.0538448
ENSG00000185436	IFNLR1	protein_coding	interferon lambda receptor 1 [Source:HGNC Symbol;Acc:HGNC:18584]	9.86785	9.35788	10.4985	11.0843	3767.06	-0.166577	0.0779635	-2.1366	0.0326304	0.998551	-0.127658	0.059745
ENSG00000164880	INTS1	protein_coding	integrator complex subunit 1 [Source:HGNC Symbol;Acc:HGNC:24555]	12.0912	9.58541	12.1718	12.6488	7892.75	-0.195014	0.0913376	-2.13509	0.0327541	0.998551	-0.137483	0.0643911
ENSG00000211899	IGHM	IG_C_gene	immunoglobulin heavy constant mu [Source:HGNC Symbol;Acc:HGNC:5541]	971.68	875.565	957.007	1093.63	136278	-0.150681	0.0706655	-2.13231	0.0329813	0.998551	-0.120498	0.0565108
ENSG00000245648	KLRK1-AS1	lncRNA	KLRK1 antisense RNA 1 [Source:HGNC Symbol;Acc:HGNC:54868]	0.681924	0.703963	0.99271	0.84218	386.866	-0.405241	0.190071	-2.13205	0.0330025	0.998551	-0.143984	0.0676187
ENSG00000226004	SIMALR	lncRNA	suppressor of inflammatory macrophage apoptosis lncRNA [Source:HGNC Symbol;Acc:HGNC:53554]	0	0	0.109755	0.111211	3.29498	-5.08617	2.386	-2.13168	0.0330335	0.998551	-0.0139277	0.00980877
ENSG00000125648	SLC25A23	protein_coding	solute carrier family 25 member 23 [Source:HGNC Symbol;Acc:HGNC:19375]	32.7288	29.5187	33.0681	36.0913	11985.4	-0.151717	0.0712306	-2.12994	0.0331766	0.998551	-0.120939	0.0567794
ENSG00000070413	DGCR2	protein_coding	DiGeorge syndrome critical region gene 2 [Source:HGNC Symbol;Acc:HGNC:2845]	9.9375	8.87525	10.6168	10.5609	4188.48	-0.170393	0.0800143	-2.12953	0.0332106	0.998551	-0.128978	0.0605627
ENSG00000173456	RNF26	protein_coding	ring finger protein 26 [Source:HGNC Symbol;Acc:HGNC:14646]	17.4161	16.0004	18.4196	19.2061	3694.49	-0.170766	0.0801925	-2.12946	0.0332165	0.998551	-0.12912	0.0606315
ENSG00000245680	ZNF585B	protein_coding	zinc finger protein 585B [Source:HGNC Symbol;Acc:HGNC:30948]	3.25539	3.37645	2.93796	2.80202	1742.66	0.208129	0.0977496	2.12921	0.0332371	0.998551	0.140689	0.066079
ENSG00000239219	FHL1P1	lncRNA	FHL1 pseudogene 1 [Source:HGNC Symbol;Acc:HGNC:56632]	0.546185	0.476805	0.351347	0.383028	261.954	0.479171	0.225047	2.12921	0.0332372	0.998551	0.135125	0.0635938
ENSG00000230284		processed_pseudogene	pseudogene similar to part of ribosomal protein L7 RPL7	0	0	0.254052	0.193067	3.29187	-5.08492	2.38862	-2.12881	0.0332698	0.998551	-0.0138843	0.00979349
ENSG00000233485	FHAD1-AS1	lncRNA	FHAD1 antisense RNA 1 [Source:HGNC Symbol;Acc:HGNC:41241]	0	0	0.0322371	0.0244987	3.29187	-5.08492	2.38862	-2.12881	0.0332698	0.998551	-0.0138843	0.00979349
ENSG00000164162	ANAPC10	protein_coding	anaphase promoting complex subunit 10 [Source:HGNC Symbol;Acc:HGNC:24077]	1.56385	1.7354	1.25895	1.32051	496.749	0.354418	0.16655	2.128	0.0333369	0.998551	0.148109	0.0696504
ENSG00000105552	BCAT2	protein_coding	branched chain amino acid transaminase 2 [Source:HGNC Symbol;Acc:HGNC:977]	7.12319	6.72594	7.74686	7.99166	2517.28	-0.184168	0.0866189	-2.12619	0.0334876	0.998551	-0.133812	0.0629307
ENSG00000123144	TRIR	protein_coding	telomerase RNA component interacting RNase [Source:HGNC Symbol;Acc:HGNC:28424]	64.7398	57.0836	65.7383	71.1848	6338.72	-0.168221	0.0791595	-2.12509	0.0335793	0.998551	-0.127993	0.0602275
ENSG00000146701	MDH2	protein_coding	malate dehydrogenase 2 [Source:HGNC Symbol;Acc:HGNC:6971]	124.777	119.847	128.385	138.275	34786.1	-0.124398	0.0585457	-2.1248	0.0336032	0.998551	-0.106148	0.0499566
ENSG00000286810		lncRNA	novel transcript	0.131042	0.0525034	0	0.0147591	6.36618	3.64517	1.71577	2.1245	0.0336282	0.998551	0.0229582	0.0134938
ENSG00000204469	PRRC2A	protein_coding	proline rich coiled-coil 2A [Source:HGNC Symbol;Acc:HGNC:13918]	55.5563	49.6418	56.4414	59.181	37632.1	-0.136232	0.0641827	-2.12256	0.0337906	0.998551	-0.112903	0.0531916
ENSG00000149823	VPS51	protein_coding	VPS51 subunit of GARP complex [Source:HGNC Symbol;Acc:HGNC:1172]	10.2226	7.86793	10.3686	10.7893	3579.04	-0.22526	0.106129	-2.1225	0.0337955	0.998551	-0.14394	0.0678138
ENSG00000128567	PODXL	protein_coding	podocalyxin like [Source:HGNC Symbol;Acc:HGNC:9171]	11.9692	12.4839	13.1619	13.846	6628.42	-0.143495	0.0676517	-2.12109	0.0339145	0.998551	-0.116702	0.0550195
ENSG00000291097	HLA-L	lncRNA	major histocompatibility complex, class I, L (pseudogene) [Source:HGNC Symbol;Acc:HGNC:4970]	0.313133	0.302574	0.211322	0.180223	133.729	0.653148	0.308133	2.11969	0.0340322	0.998551	0.112809	0.0535633
ENSG00000088986	DYNLL1	protein_coding	dynein light chain LC8-type 1 [Source:HGNC Symbol;Acc:HGNC:15476]	40.5827	39.7354	44.0162	43.7741	9207.24	-0.128275	0.0605195	-2.11956	0.0340433	0.998551	-0.108366	0.051126
ENSG00000152413	HOMER1	protein_coding	homer scaffold protein 1 [Source:HGNC Symbol;Acc:HGNC:17512]	3.46179	3.57574	3.98794	4.13274	1719.62	-0.206723	0.0976748	-2.11644	0.0343073	0.998551	-0.139809	0.0660568
ENSG00000187537	POTEG	protein_coding	POTE ankyrin domain family member G [Source:HGNC Symbol;Acc:HGNC:33896]	0	0	0.0199474	0.0505303	3.30428	-5.08992	2.40543	-2.11602	0.0343434	0.998551	-0.0136245	0.00970127
ENSG00000243095	RPL3P10	processed_pseudogene	ribosomal protein L3 pseudogene 10 [Source:HGNC Symbol;Acc:HGNC:36819]	0	0	0.0429967	0.108918	3.30428	-5.08992	2.40543	-2.11602	0.0343434	0.998551	-0.0136245	0.00970127
ENSG00000259433		processed_pseudogene	protein-kinase, interferon-inducible double stranded RNA dependent inhibitor, repressor of (P58 repressor) (PRKRIR) pseudogene	0	0	0.0206299	0.0522591	3.30428	-5.08992	2.40543	-2.11602	0.0343434	0.998551	-0.0136245	0.00970127
ENSG00000128815	WDFY4	protein_coding	WDFY family member 4 [Source:HGNC Symbol;Acc:HGNC:29323]	19.4225	17.985	20.2977	20.5327	20001.3	-0.1262	0.0596608	-2.11529	0.0344053	0.998551	-0.107082	0.0506224
ENSG00000103710	RASL12	protein_coding	RAS like family 12 [Source:HGNC Symbol;Acc:HGNC:30289]	0.0395163	0.0224297	0	0	3.10338	5.1658	2.44533	2.11251	0.0346426	0.998551	0.0131872	0.0094637
ENSG00000109944	JHY	protein_coding	junctional cadherin complex regulator [Source:HGNC Symbol;Acc:HGNC:26288]	0.0123348	0.00700127	0	0	3.10338	5.1658	2.44533	2.11251	0.0346426	0.998551	0.0131872	0.0094637
ENSG00000122852	SFTPA1	protein_coding	surfactant protein A1 [Source:HGNC Symbol;Acc:HGNC:10798]	0.0432245	0.0245344	0	0	3.10338	5.1658	2.44533	2.11251	0.0346426	0.998551	0.0131872	0.0094637
ENSG00000133116	KL	protein_coding	klotho [Source:HGNC Symbol;Acc:HGNC:6344]	0.0209209	0.0118748	0	0	3.10338	5.1658	2.44533	2.11251	0.0346426	0.998551	0.0131872	0.0094637
ENSG00000232079	LINC01697	lncRNA	long intergenic non-protein coding RNA 1697 [Source:HGNC Symbol;Acc:HGNC:52485]	0.0260816	0.014804	0	0	3.10338	5.1658	2.44533	2.11251	0.0346426	0.998551	0.0131872	0.0094637
ENSG00000103495	MAZ	protein_coding	MYC associated zinc finger protein [Source:HGNC Symbol;Acc:HGNC:6914]	84.1219	78.9643	86.3231	91.9557	22402.6	-0.128413	0.0607874	-2.11249	0.0346441	0.998551	-0.108334	0.0512821
ENSG00000179958	DCTPP1	protein_coding	dCTP pyrophosphatase 1 [Source:HGNC Symbol;Acc:HGNC:28777]	44.8345	42.582	46.5361	51.0689	5407.34	-0.158844	0.0752236	-2.11163	0.0347183	0.998551	-0.123727	0.0585914
ENSG00000181378	CFAP65	protein_coding	cilia and flagella associated protein 65 [Source:HGNC Symbol;Acc:HGNC:25325]	0	0	0.0118947	0.00482101	3.28567	-5.0824	2.4086	-2.11011	0.0348493	0.998551	-0.0135676	0.00968119
ENSG00000153815	CMIP	protein_coding	c-Maf inducing protein [Source:HGNC Symbol;Acc:HGNC:24319]	8.24362	7.78145	8.66034	8.97035	8214.73	-0.137575	0.0651993	-2.11008	0.0348519	0.998551	-0.113397	0.0537395
ENSG00000259219		lncRNA	novel transcript, antisense to ADAMTS17	0	0	0.0052286	0.0741717	3.5505	-5.19337	2.46254	-2.10895	0.0349493	0.998551	-0.0128837	0.00943097
ENSG00000179409	GEMIN4	protein_coding	gem nuclear organelle associated protein 4 [Source:HGNC Symbol;Acc:HGNC:15717]	17.4345	15.3134	17.9854	18.5593	7441.36	-0.157929	0.0749387	-2.10744	0.0350797	0.998551	-0.123221	0.0584677
ENSG00000184524	CEND1	protein_coding	cell cycle exit and neuronal differentiation 1 [Source:HGNC Symbol;Acc:HGNC:24153]	8.44358	7.20277	9.13809	9.7266	1049.87	-0.268824	0.127696	-2.10518	0.0352757	0.998551	-0.147874	0.0702403
ENSG00000173272	MZT2A	protein_coding	mitotic spindle organizing protein 2A [Source:HGNC Symbol;Acc:HGNC:33187]	6.62146	5.12942	7.06186	6.89689	1954.34	-0.247388	0.117563	-2.1043	0.0353522	0.998551	-0.146104	0.0694276
ENSG00000031823	RANBP3	protein_coding	RAN binding protein 3 [Source:HGNC Symbol;Acc:HGNC:9850]	9.38299	8.54758	9.98946	9.98238	5272.98	-0.155205	0.0737949	-2.10319	0.0354495	0.998551	-0.121908	0.0579607
ENSG00000105447	GRWD1	protein_coding	glutamate rich WD repeat containing 1 [Source:HGNC Symbol;Acc:HGNC:21270]	16.406	15.1377	17.2349	17.6461	6984.42	-0.144831	0.0688733	-2.10286	0.0354778	0.998551	-0.116996	0.0556346
ENSG00000161013	MGAT4B	protein_coding	alpha-1,3-mannosyl-glycoprotein 4-beta-N-acetylglucosaminyltransferase B [Source:HGNC Symbol;Acc:HGNC:7048]	8.48077	8.13094	8.93945	9.75484	3625.27	-0.170178	0.0809729	-2.10166	0.0355831	0.998551	-0.128062	0.0609309
ENSG00000160404	TOR2A	protein_coding	torsin family 2 member A [Source:HGNC Symbol;Acc:HGNC:11996]	2.30965	2.03884	2.80283	2.58913	689.831	-0.309428	0.147303	-2.10062	0.0356745	0.998551	-0.148152	0.0705371
ENSG00000124783	SSR1	protein_coding	signal sequence receptor subunit 1 [Source:HGNC Symbol;Acc:HGNC:11323]	38.9913	42.7505	36.8581	37.9906	33208.3	0.127026	0.0605053	2.09942	0.0357803	0.998551	0.107318	0.0511185
ENSG00000071894	CPSF1	protein_coding	cleavage and polyadenylation specific factor 1 [Source:HGNC Symbol;Acc:HGNC:2324]	13.8441	11.6957	13.9227	14.9927	6164.43	-0.178673	0.0851216	-2.09903	0.0358141	0.998551	-0.131048	0.0624301
ENSG00000010292	NCAPD2	protein_coding	non-SMC condensin I complex subunit D2 [Source:HGNC Symbol;Acc:HGNC:24305]	42.2402	40.8251	43.6896	46.8951	20994.4	-0.124967	0.0595885	-2.09716	0.0359794	0.998551	-0.106074	0.0505796
ENSG00000167747	C19orf48P	transcribed_unitary_pseudogene	chromosome 19 open reading frame 48, pseudogene [Source:HGNC Symbol;Acc:HGNC:29667]	22.6177	20.5315	23.9346	24.0856	5575.96	-0.153964	0.0734219	-2.09698	0.0359953	0.998551	-0.121196	0.0577929
ENSG00000137463	MGARP	protein_coding	mitochondria localized glutamic acid rich protein [Source:HGNC Symbol;Acc:HGNC:29969]	0.0540969	0.0245645	0.245334	0.165726	11.201	-2.37231	1.13184	-2.09597	0.0360849	0.998551	-0.0344433	0.0185704
ENSG00000169021	UQCRFS1	protein_coding	ubiquinol-cytochrome c reductase, Rieske iron-sulfur polypeptide 1 [Source:HGNC Symbol;Acc:HGNC:12587]	28.138	29.2534	30.8138	32.4264	6956.35	-0.140125	0.0668561	-2.09592	0.0360889	0.998551	-0.114462	0.0546109
ENSG00000139899	CBLN3	protein_coding	cerebellin 3 precursor [Source:HGNC Symbol;Acc:HGNC:20146]	1.525	0.999626	0.859854	0.843006	212.658	0.57035	0.272524	2.09284	0.0363632	0.998551	0.120304	0.0577214
ENSG00000160972	PPP1R16A	protein_coding	protein phosphatase 1 regulatory subunit 16A [Source:HGNC Symbol;Acc:HGNC:14941]	1.42116	1.29676	1.798	1.60174	618.909	-0.322304	0.154118	-2.09128	0.0365032	0.998551	-0.147049	0.0703333
ENSG00000166448	TMEM130	protein_coding	transmembrane protein 130 [Source:HGNC Symbol;Acc:HGNC:25429]	0.0542158	0.0226749	0.00808794	0	7.36963	3.24801	1.55349	2.09079	0.0365469	0.998551	0.0243371	0.0142425
ENSG00000200063		snoRNA		0.307975	0	2.13384	0.786236	7.78133	-3.20229	1.53162	-2.09079	0.0365473	0.998551	-0.0251551	0.0145959
ENSG00000125864	BFSP1	protein_coding	beaded filament structural protein 1 [Source:HGNC Symbol;Acc:HGNC:1040]	0.23178	0.160547	0.0965034	0.0639356	34.8197	1.29165	0.617851	2.09055	0.0365685	0.998551	0.0624601	0.0310504
ENSG00000273079	GRIN2B	protein_coding	glutamate ionotropic receptor NMDA type subunit 2B [Source:HGNC Symbol;Acc:HGNC:4586]	0.00340282	0.00193145	0.0120563	0.00895861	15.3294	-1.96956	0.942537	-2.08964	0.0366505	0.998551	-0.041331	0.0216418
ENSG00000127586	CHTF18	protein_coding	chromosome transmission fidelity factor 18 [Source:HGNC Symbol;Acc:HGNC:18435]	7.78995	6.44691	8.46826	7.91415	3384.91	-0.201895	0.096625	-2.08947	0.0366653	0.998551	-0.137506	0.0658047
ENSG00000242866	STRC	protein_coding	stereocilin [Source:HGNC Symbol;Acc:HGNC:16035]	0.0277869	0.0816432	0.0169875	0.0156481	21.5083	1.74062	0.833248	2.08896	0.0367114	0.998551	0.0461198	0.0238212
ENSG00000167900	TK1	protein_coding	thymidine kinase 1 [Source:HGNC Symbol;Acc:HGNC:11830]	12.3529	11.6927	13.3462	14.4372	1786.87	-0.20808	0.0996143	-2.08886	0.0367205	0.998551	-0.13893	0.0665056
ENSG00000135763	URB2	protein_coding	URB2 ribosome biogenesis homolog [Source:HGNC Symbol;Acc:HGNC:28967]	11.202	10.598	12.09	12.0536	5141.66	-0.147089	0.0704368	-2.08824	0.0367762	0.998551	-0.11778	0.0563993
ENSG00000164342	TLR3	protein_coding	toll like receptor 3 [Source:HGNC Symbol;Acc:HGNC:11849]	0.1325	0.120332	0.0534132	0.071035	52.8467	1.02353	0.490497	2.08672	0.0369133	0.998551	0.0771183	0.0377974
ENSG00000184933	OR6A2	protein_coding	olfactory receptor family 6 subfamily A member 2 [Source:HGNC Symbol;Acc:HGNC:15301]	0.209667	0.255517	0.122353	0.112169	56.1568	0.986736	0.473168	2.08538	0.0370347	0.998551	0.0795199	0.0389352
ENSG00000114554	PLXNA1	protein_coding	plexin A1 [Source:HGNC Symbol;Acc:HGNC:9099]	0.0388977	0.0173952	0.00445466	0.00902755	14.6487	2.06669	0.991063	2.08532	0.0370401	0.998551	0.0386804	0.0204967
ENSG00000125743	SNRPD2	protein_coding	small nuclear ribonucleoprotein D2 polypeptide [Source:HGNC Symbol;Acc:HGNC:11159]	93.215	89.7836	96.8315	104.082	10337.6	-0.134632	0.0645731	-2.08496	0.0370727	0.998551	-0.111345	0.053403
ENSG00000236778	INTS6-AS1	lncRNA	INTS6 antisense RNA 1 [Source:HGNC Symbol;Acc:HGNC:42691]	0.32513	0.308567	0.239473	0.233446	313.322	0.42254	0.202697	2.08459	0.0371067	0.998551	0.137901	0.0662385
ENSG00000155926	SLA	protein_coding	Src like adaptor [Source:HGNC Symbol;Acc:HGNC:10902]	0.339426	0.278955	0.449304	0.440034	211.05	-0.522512	0.250655	-2.08459	0.037107	0.998551	-0.125636	0.0604653
ENSG00000253891		lncRNA	novel transcript	0.0915198	0.0831153	0	0.00876162	4.95889	4.325	2.0748	2.08454	0.0371112	0.998551	0.0206126	0.0124115
ENSG00000203485	INF2	protein_coding	inverted formin 2 [Source:HGNC Symbol;Acc:HGNC:23791]	3.16617	2.58814	3.21088	3.43955	3158.73	-0.208101	0.0998363	-2.08442	0.0371216	0.998551	-0.138742	0.0665572
ENSG00000122779	TRIM24	protein_coding	tripartite motif containing 24 [Source:HGNC Symbol;Acc:HGNC:11812]	11.839	12.0142	12.7461	13.3787	8686.26	-0.131269	0.0630088	-2.08334	0.0372206	0.998551	-0.109469	0.0525442
ENSG00000176732	PFN4	protein_coding	profilin family member 4 [Source:HGNC Symbol;Acc:HGNC:31103]	0.577573	0.552633	0.311826	0.236973	50.356	1.04222	0.50103	2.08015	0.0375118	0.998551	0.0754609	0.037136
ENSG00000108344	PSMD3	protein_coding	proteasome 26S subunit, non-ATPase 3 [Source:HGNC Symbol;Acc:HGNC:9560]	34.1086	31.9913	34.9897	37.5939	12835.6	-0.134861	0.0648327	-2.08014	0.0375131	0.998551	-0.111379	0.0535433
ENSG00000051523	CYBA	protein_coding	cytochrome b-245 alpha chain [Source:HGNC Symbol;Acc:HGNC:2577]	32.3323	27.6246	33.0738	33.8843	9868.13	-0.15904	0.0764717	-2.07973	0.0375503	0.998551	-0.122971	0.059127
ENSG00000132932	ATP8A2	protein_coding	ATPase phospholipid transporting 8A2 [Source:HGNC Symbol;Acc:HGNC:13533]	0.186366	0.202904	0.2322	0.27806	408.491	-0.391016	0.188268	-2.07691	0.0378095	0.998551	-0.140631	0.0677986
ENSG00000126243	LRFN3	protein_coding	leucine rich repeat and fibronectin type III domain containing 3 [Source:HGNC Symbol;Acc:HGNC:28370]	0.774121	0.655418	0.890397	1.04845	321.953	-0.438225	0.211029	-2.07661	0.0378377	0.998551	-0.135381	0.065301
ENSG00000123908	AGO2	protein_coding	argonaute RISC catalytic component 2 [Source:HGNC Symbol;Acc:HGNC:3263]	12.5936	13.0451	13.9545	13.8597	15828.6	-0.117576	0.0566387	-2.0759	0.0379032	0.998551	-0.101279	0.0487879
ENSG00000235060	VDAC1P4	processed_pseudogene	voltage dependent anion channel 1 pseudogene 4 [Source:HGNC Symbol;Acc:HGNC:12675]	0	0	0.029969	0.1822	3.31049	-5.09245	2.45335	-2.07571	0.0379208	0.998551	-0.0129146	0.009445
ENSG00000085872	CHERP	protein_coding	calcium homeostasis endoplasmic reticulum protein [Source:HGNC Symbol;Acc:HGNC:16930]	18.8681	17.0204	19.3931	20.3439	8500.19	-0.146695	0.0706786	-2.07552	0.037938	0.998551	-0.117304	0.0565162
ENSG00000176533	GNG7	protein_coding	G protein subunit gamma 7 [Source:HGNC Symbol;Acc:HGNC:4410]	28.4551	25.7778	29.0892	30.878	9701.09	-0.144776	0.0697563	-2.07545	0.0379448	0.998551	-0.116373	0.0560701
ENSG00000172009	THOP1	protein_coding	thimet oligopeptidase 1 [Source:HGNC Symbol;Acc:HGNC:11793]	11.9938	10.9252	12.4749	12.9275	6700.78	-0.148132	0.0713774	-2.07534	0.0379552	0.998551	-0.117984	0.0568483
ENSG00000133318	RTN3	protein_coding	reticulon 3 [Source:HGNC Symbol;Acc:HGNC:10469]	25.3243	27.2897	23.0691	24.717	10866.4	0.138725	0.0668464	2.07528	0.0379605	0.998551	0.113323	0.0546071
ENSG00000174125	TLR1	protein_coding	toll like receptor 1 [Source:HGNC Symbol;Acc:HGNC:11847]	3.39173	3.58192	2.9784	2.91453	1090.83	0.242574	0.116895	2.07514	0.0379737	0.998551	0.143907	0.0693567
ENSG00000126602	TRAP1	protein_coding	TNF receptor associated protein 1 [Source:HGNC Symbol;Acc:HGNC:16264]	55.6494	52.3199	57.4014	60.1786	21844.7	-0.122932	0.059266	-2.07424	0.0380567	0.998551	-0.104518	0.0503881
ENSG00000108179	PPIF	protein_coding	peptidylprolyl isomerase F [Source:HGNC Symbol;Acc:HGNC:9259]	72.9476	73.3438	77.4753	81.6076	15241.6	-0.120936	0.0583116	-2.07397	0.0380824	0.998551	-0.103315	0.0498149
ENSG00000136877	FPGS	protein_coding	folylpolyglutamate synthase [Source:HGNC Symbol;Acc:HGNC:3824]	12.6601	10.9108	13.0086	13.7746	3698.81	-0.183757	0.0886261	-2.0734	0.0381351	0.998551	-0.131825	0.0635754
ENSG00000166428	PLD4	protein_coding	phospholipase D family member 4 [Source:HGNC Symbol;Acc:HGNC:23792]	14.3567	11.4444	14.886	15.008	3143.03	-0.211681	0.102094	-2.07339	0.0381356	0.998551	-0.13901	0.0670403
ENSG00000242247	ARFGAP3	protein_coding	ADP ribosylation factor GTPase activating protein 3 [Source:HGNC Symbol;Acc:HGNC:661]	9.62569	10.4219	8.77716	8.82777	2302.84	0.187054	0.0902408	2.07283	0.0381879	0.998551	0.132799	0.06407
ENSG00000105053	VRK3	protein_coding	VRK serine/threonine kinase 3 [Source:HGNC Symbol;Acc:HGNC:18996]	3.49764	3.5623	3.84622	4.13024	2752.15	-0.176158	0.0849916	-2.07265	0.0382045	0.998551	-0.129304	0.0623837
ENSG00000100426	ZBED4	protein_coding	zinc finger BED-type containing 4 [Source:HGNC Symbol;Acc:HGNC:20721]	18.4532	17.1316	19.0449	20.1142	9627.38	-0.137891	0.0665638	-2.07156	0.0383064	0.998551	-0.112819	0.0544595
ENSG00000158710	TAGLN2	protein_coding	transgelin 2 [Source:HGNC Symbol;Acc:HGNC:11554]	182.269	173.669	186.447	201.414	31439.3	-0.123864	0.0598105	-2.07094	0.0383644	0.998551	-0.10502	0.0507109
ENSG00000141858	SAMD1	protein_coding	sterile alpha motif domain containing 1 [Source:HGNC Symbol;Acc:HGNC:17958]	31.5983	30.3224	32.7766	36.1615	5611.9	-0.154712	0.0747142	-2.07072	0.0383854	0.998551	-0.120869	0.0583689
ENSG00000239951	IGKV3-20	IG_V_gene	immunoglobulin kappa variable 3-20 [Source:HGNC Symbol;Acc:HGNC:5817]	1768.82	1544.2	1758.66	1900.79	52116	-0.143419	0.0694071	-2.06634	0.0387966	0.998551	-0.115508	0.0558996
ENSG00000259775	EIF5-DT	lncRNA	EIF5 divergent transcript [Source:HGNC Symbol;Acc:HGNC:56080]	1.08767	1.60299	0.612982	0.694188	51.8452	1.03934	0.502998	2.06629	0.0388007	0.998551	0.074608	0.0370005
ENSG00000100612	DHRS7	protein_coding	dehydrogenase/reductase 7 [Source:HGNC Symbol;Acc:HGNC:21524]	5.20097	5.45073	4.34398	4.69428	1195.42	0.23674	0.114587	2.06604	0.0388249	0.998551	0.142717	0.0690857
ENSG00000231169	EEF1B2P1	processed_pseudogene	eukaryotic translation elongation factor 1 beta 2 pseudogene 1 [Source:HGNC Symbol;Acc:HGNC:3207]	2.01009	2.57269	1.00543	1.58476	90.0725	0.822152	0.39795	2.06597	0.0388315	0.998551	0.0909426	0.0446433
ENSG00000177311	ZBTB38	protein_coding	zinc finger and BTB domain containing 38 [Source:HGNC Symbol;Acc:HGNC:26636]	1.00324	1.12516	0.896917	0.887455	1041.38	0.253668	0.122797	2.06575	0.0388521	0.998551	0.144398	0.069915
ENSG00000120370	GORAB	protein_coding	golgin, RAB6 interacting [Source:HGNC Symbol;Acc:HGNC:25676]	2.44227	2.45701	2.18288	2.10474	1930.6	0.192338	0.0931294	2.06528	0.0388964	0.998551	0.134027	0.0648966
ENSG00000054967	RELT	protein_coding	RELT TNF receptor [Source:HGNC Symbol;Acc:HGNC:13764]	4.22523	3.99467	4.82928	4.57369	2037.42	-0.19369	0.0938285	-2.0643	0.0389895	0.998551	-0.13436	0.0650826
ENSG00000267757	EML2-AS1	lncRNA	EML2 antisense RNA 1 [Source:HGNC Symbol;Acc:HGNC:48331]	2.1446	1.95983	1.52981	1.17028	157.032	0.604516	0.292907	2.06385	0.0390322	0.998551	0.113534	0.0552986
ENSG00000108106	UBE2S	protein_coding	ubiquitin conjugating enzyme E2 S [Source:HGNC Symbol;Acc:HGNC:17895]	31.9978	28.4395	32.3909	35.167	6694.55	-0.16036	0.0777341	-2.06293	0.0391197	0.998551	-0.123062	0.0596523
ENSG00000103494	RPGRIP1L	protein_coding	RPGRIP1 like [Source:HGNC Symbol;Acc:HGNC:29168]	1.96719	1.88196	1.63587	1.72449	1914.5	0.196198	0.0951085	2.06289	0.0391235	0.998551	0.134961	0.0654238
ENSG00000212445		snoRNA		2.3543	1.8931	0.463409	0.563469	13.3052	2.04982	0.994041	2.06211	0.0391972	0.998551	0.0384525	0.0204975
ENSG00000234009	RPL5P34	processed_pseudogene	ribosomal protein L5 pseudogene 34 [Source:HGNC Symbol;Acc:HGNC:36463]	7.28286	9.16182	5.58899	6.95799	482.697	0.389228	0.18891	2.06038	0.0393621	0.998551	0.139327	0.0677164
ENSG00000128011	LRFN1	protein_coding	leucine rich repeat and fibronectin type III domain containing 1 [Source:HGNC Symbol;Acc:HGNC:29290]	1.90929	1.72639	2.14302	2.4513	550.41	-0.336792	0.163544	-2.05933	0.0394625	0.998551	-0.143788	0.0698521
ENSG00000180448	ARHGAP45	protein_coding	Rho GTPase activating protein 45 [Source:HGNC Symbol;Acc:HGNC:17102]	18.3515	15.6216	18.4762	19.6076	8398	-0.164454	0.0799102	-2.05798	0.0395916	0.998551	-0.12456	0.0605233
ENSG00000169635	HIC2	protein_coding	HIC ZBTB transcriptional repressor 2 [Source:HGNC Symbol;Acc:HGNC:18595]	4.6237	4.15846	5.02931	4.95969	2543.74	-0.185226	0.090019	-2.05763	0.0396253	0.998551	-0.131701	0.0640005
ENSG00000130520	LSM4	protein_coding	LSM4 homolog, U6 small nuclear RNA and mRNA degradation associated [Source:HGNC Symbol;Acc:HGNC:17259]	25.574	24.0452	26.5853	28.4758	5596.38	-0.1499	0.0729007	-2.05622	0.0397616	0.998551	-0.118352	0.057556
ENSG00000125089	SH3TC1	protein_coding	SH3 domain and tetratricopeptide repeats 1 [Source:HGNC Symbol;Acc:HGNC:26009]	1.24297	1.09904	1.35849	1.44468	1019.23	-0.258455	0.1257	-2.05613	0.0397696	0.998551	-0.144183	0.0701205
ENSG00000198873	GRK5	protein_coding	G protein-coupled receptor kinase 5 [Source:HGNC Symbol;Acc:HGNC:4544]	1.30524	1.12628	1.61635	1.40125	714.908	-0.310627	0.151161	-2.05494	0.039885	0.998551	-0.144719	0.0704375
ENSG00000104973	MED25	protein_coding	mediator complex subunit 25 [Source:HGNC Symbol;Acc:HGNC:28845]	8.31151	7.02462	8.43418	8.94544	4696.91	-0.179952	0.0876424	-2.05326	0.0400476	0.998551	-0.129906	0.063265
ENSG00000197728	RPS26	protein_coding	ribosomal protein S26 [Source:HGNC Symbol;Acc:HGNC:10414]	118.232	119.25	123.7	135.723	19062.8	-0.127492	0.0620948	-2.05318	0.0400552	0.998551	-0.10683	0.0520313
ENSG00000147889	CDKN2A	protein_coding	cyclin dependent kinase inhibitor 2A [Source:HGNC Symbol;Acc:HGNC:1787]	11.7226	10.8117	12.1095	13.3373	3483.25	-0.174982	0.0852714	-2.05206	0.0401634	0.998551	-0.12822	0.0624803
ENSG00000173261	PLAC8L1	protein_coding	PLAC8 like 1 [Source:HGNC Symbol;Acc:HGNC:31746]	0.745213	0.721793	0.465083	0.379622	83.6734	0.796366	0.388199	2.05144	0.0402245	0.998551	0.092262	0.0455104
ENSG00000198964	SGMS1	protein_coding	sphingomyelin synthase 1 [Source:HGNC Symbol;Acc:HGNC:29799]	8.08842	8.25051	9.03095	9.0817	4134.96	-0.148777	0.0725395	-2.05098	0.0402685	0.998551	-0.117708	0.0573896
ENSG00000003402	CFLAR	protein_coding	CASP8 and FADD like apoptosis regulator [Source:HGNC Symbol;Acc:HGNC:1876]	1.74742	1.77836	1.61368	1.51609	2795.54	0.171769	0.0838043	2.04964	0.0403995	0.998551	0.127019	0.0619727
ENSG00000060237	WNK1	protein_coding	WNK lysine deficient protein kinase 1 [Source:HGNC Symbol;Acc:HGNC:14540]	22.0432	22.2031	23.4246	24.3253	29705.6	-0.109947	0.053662	-2.04887	0.0404744	0.998551	-0.0960703	0.0468892
ENSG00000201428	RN7SKP71	misc_RNA	RN7SK pseudogene 71 [Source:HGNC Symbol;Acc:HGNC:45795]	37.3967	40.893	28.4078	35.2434	843.449	0.298299	0.145669	2.04779	0.0405805	0.998551	0.144441	0.0705642
ENSG00000144749	LRIG1	protein_coding	leucine rich repeats and immunoglobulin like domains 1 [Source:HGNC Symbol;Acc:HGNC:17360]	22.1123	23.102	23.6562	26.015	12487.7	-0.135698	0.0662668	-2.04775	0.0405847	0.998551	-0.111202	0.0543047
ENSG00000171161	ZNF672	protein_coding	zinc finger protein 672 [Source:HGNC Symbol;Acc:HGNC:26179]	5.22495	4.92275	5.66905	6.11367	1533.06	-0.215103	0.105055	-2.04753	0.040606	0.998551	-0.138456	0.0676163
ENSG00000008300	CELSR3	protein_coding	cadherin EGF LAG seven-pass G-type receptor 3 [Source:HGNC Symbol;Acc:HGNC:3230]	0.501032	0.414642	0.606179	0.557469	538.14	-0.34442	0.168314	-2.04629	0.0407276	0.998551	-0.142231	0.0695337
ENSG00000249858	SNX5P1	processed_pseudogene	sorting nexin 5 pseudogene 1 [Source:HGNC Symbol;Acc:HGNC:41512]	0.254427	0.31771	0.0721155	0.0730724	13.9538	1.97723	0.966507	2.04574	0.0407815	0.998551	0.0392697	0.0209858
ENSG00000185504	FAAP100	protein_coding	FA core complex associated protein 100 [Source:HGNC Symbol;Acc:HGNC:26171]	4.14135	3.93179	4.75892	4.52839	1736.53	-0.201831	0.0986713	-2.04548	0.0408071	0.998551	-0.135608	0.0662911
ENSG00000103126	AXIN1	protein_coding	axin 1 [Source:HGNC Symbol;Acc:HGNC:903]	5.8914	5.39147	6.13068	6.58882	3380.47	-0.172492	0.0843411	-2.04518	0.0408373	0.998551	-0.127134	0.062159
ENSG00000169249	ZRSR2	protein_coding	zinc finger CCCH-type, RNA binding motif and serine/arginine rich 2 [Source:HGNC Symbol;Acc:HGNC:23019]	1.80641	1.69315	1.40416	1.51256	897.428	0.263283	0.128847	2.04337	0.0410158	0.998551	0.143641	0.070303
ENSG00000131495	NDUFA2	protein_coding	NADH:ubiquinone oxidoreductase subunit A2 [Source:HGNC Symbol;Acc:HGNC:7685]	24.2128	22.6726	25.4655	27.6526	2754.46	-0.179705	0.0880095	-2.04188	0.0411635	0.998551	-0.129423	0.0633807
ENSG00000261542		lncRNA	novel transcript	1.58605	1.55165	1.02947	1.17275	204.956	0.511012	0.250296	2.04163	0.0411883	0.998551	0.123074	0.0604635
ENSG00000178999	AURKB	protein_coding	aurora kinase B [Source:HGNC Symbol;Acc:HGNC:11390]	27.6441	27.0012	29.7419	30.6288	4816.42	-0.143636	0.0703895	-2.04059	0.0412917	0.998551	-0.115045	0.0563765
ENSG00000117400	MPL	protein_coding	MPL proto-oncogene, thrombopoietin receptor [Source:HGNC Symbol;Acc:HGNC:7217]	0.0605467	0.0305481	0.00635613	0.00644047	7.6431	2.83493	1.38941	2.04039	0.0413115	0.998551	0.0270974	0.0155536
ENSG00000286215		transcribed_processed_pseudogene	vimentin 2, pseudogene	0.00176973	0.00241082	0	0	2.92283	5.07591	2.48777	2.04035	0.0413156	0.998551	0.0124988	0.00921498
ENSG00000160799	CCDC12	protein_coding	coiled-coil domain containing 12 [Source:HGNC Symbol;Acc:HGNC:28332]	6.10054	5.3822	6.50079	6.66438	2189.59	-0.196593	0.0963743	-2.03989	0.0413608	0.998551	-0.134118	0.0657413
ENSG00000123091	RNF11	protein_coding	ring finger protein 11 [Source:HGNC Symbol;Acc:HGNC:10056]	0.800022	0.850222	0.587004	0.521463	160.424	0.573596	0.281239	2.03953	0.0413968	0.998551	0.115073	0.0566791
ENSG00000130313	PGLS	protein_coding	6-phosphogluconolactonase [Source:HGNC Symbol;Acc:HGNC:8903]	12.0492	9.68706	12.0627	13.3075	2499.9	-0.222212	0.108968	-2.03924	0.0414259	0.998551	-0.139268	0.0682906
ENSG00000213619	NDUFS3	protein_coding	NADH:ubiquinone oxidoreductase core subunit S3 [Source:HGNC Symbol;Acc:HGNC:7710]	13.2341	12.7986	14.2194	14.5796	4617.89	-0.145533	0.0713735	-2.03903	0.0414469	0.998551	-0.115915	0.0568459
ENSG00000109339	MAPK10	protein_coding	mitogen-activated protein kinase 10 [Source:HGNC Symbol;Acc:HGNC:6872]	0.155349	0.153781	0.176131	0.214756	557.541	-0.338354	0.165943	-2.03897	0.0414526	0.998551	-0.142027	0.0696973
ENSG00000101220	ADISSP	protein_coding	adipose secreted signaling protein [Source:HGNC Symbol;Acc:HGNC:15873]	25.0949	21.9726	24.9411	29.0495	3416.13	-0.197491	0.0969252	-2.03756	0.041594	0.998551	-0.134236	0.0658785
ENSG00000120686	UFM1	protein_coding	ubiquitin fold modifier 1 [Source:HGNC Symbol;Acc:HGNC:20597]	27.2293	29.5558	25.9977	25.7178	8884.41	0.134709	0.0661137	2.03753	0.0415969	0.998551	0.110483	0.0542251
ENSG00000108828	VAT1	protein_coding	vesicle amine transport 1 [Source:HGNC Symbol;Acc:HGNC:16919]	10.7861	10.1149	11.1691	12.5903	2892.51	-0.184597	0.09061	-2.03727	0.0416235	0.998551	-0.130751	0.0641768
ENSG00000229331	GK-IT1	lncRNA	GK intronic transcript 1 [Source:HGNC Symbol;Acc:HGNC:41339]	0	0	0.220615	0.191608	3.05807	-4.97858	2.4444	-2.03673	0.0416774	0.998551	-0.012921	0.00945065
ENSG00000235823	OLMALINC	lncRNA	oligodendrocyte maturation-associated long intergenic non-coding RNA [Source:HGNC Symbol;Acc:HGNC:28060]	0.284381	0.273752	0.169744	0.227182	245.997	0.492192	0.241721	2.03619	0.0417308	0.998551	0.124931	0.0615259
ENSG00000144306	SCRN3	protein_coding	secernin 3 [Source:HGNC Symbol;Acc:HGNC:30382]	0.993858	1.11373	0.766906	0.78932	283.711	0.43679	0.214574	2.03561	0.0417896	0.998551	0.131781	0.0648569
ENSG00000114353	GNAI2	protein_coding	G protein subunit alpha i2 [Source:HGNC Symbol;Acc:HGNC:4385]	25.1499	22.8091	25.5479	27.1829	13932.7	-0.136673	0.0671526	-2.03526	0.0418246	0.998551	-0.111462	0.0547646
ENSG00000156414	TDRD9	protein_coding	tudor domain containing 9 [Source:HGNC Symbol;Acc:HGNC:20122]	0.00482789	0.024663	0	0	3.02321	5.12078	2.51627	2.03507	0.0418436	0.998551	0.0121591	0.00909193
ENSG00000122477	LRRC39	protein_coding	leucine rich repeat containing 39 [Source:HGNC Symbol;Acc:HGNC:28228]	0.709929	0.937655	0.52241	0.450921	95.0121	0.757477	0.372278	2.03471	0.0418803	0.998551	0.0944757	0.0469489
ENSG00000070610	GBA2	protein_coding	glucosylceramidase beta 2 [Source:HGNC Symbol;Acc:HGNC:18986]	9.87359	9.36814	10.9308	10.5373	3653.73	-0.157719	0.0775342	-2.03419	0.0419324	0.998551	-0.121181	0.059569
ENSG00000165029	ABCA1	protein_coding	ATP binding cassette subfamily A member 1 [Source:HGNC Symbol;Acc:HGNC:29]	2.0653	1.96947	1.74063	1.76261	1597.75	0.204082	0.100354	2.03362	0.0419896	0.998551	0.135587	0.0666733
ENSG00000249604		lncRNA	novel transcript	0.0715378	0.0907646	0.0198793	0.0161145	11.661	2.17122	1.0679	2.03317	0.0420357	0.998551	0.0352467	0.0192527
ENSG00000178307	TMEM11	protein_coding	transmembrane protein 11 [Source:HGNC Symbol;Acc:HGNC:16823]	8.66512	8.36568	10.0348	9.65782	1500.78	-0.209295	0.102941	-2.03315	0.0420374	0.998551	-0.136657	0.0672096
ENSG00000133878	DUSP26	protein_coding	dual specificity phosphatase 26 [Source:HGNC Symbol;Acc:HGNC:28161]	0.208285	0.312721	0.114265	0.0771876	26.2404	1.44156	0.709054	2.03308	0.0420443	0.998551	0.0531928	0.0275022
ENSG00000198856	OSTC	protein_coding	oligosaccharyltransferase complex non-catalytic subunit [Source:HGNC Symbol;Acc:HGNC:24448]	59.8226	60.9991	55.5299	54.8938	6982.95	0.129759	0.0638894	2.031	0.0422552	0.998551	0.107706	0.0530317
ENSG00000103363	ELOB	protein_coding	elongin B [Source:HGNC Symbol;Acc:HGNC:11619]	14.8884	13.8259	15.1266	16.8449	6479.65	-0.154784	0.0762176	-2.03082	0.0422737	0.998551	-0.11986	0.0590189
ENSG00000169727	GPS1	protein_coding	G protein pathway suppressor 1 [Source:HGNC Symbol;Acc:HGNC:4549]	7.58801	6.79136	7.7088	8.59715	3523.52	-0.180943	0.0891271	-2.03017	0.0423394	0.998551	-0.12939	0.0637305
ENSG00000181090	EHMT1	protein_coding	euchromatic histone lysine methyltransferase 1 [Source:HGNC Symbol;Acc:HGNC:24650]	8.5266	8.00661	8.78967	9.25313	14335.6	-0.125929	0.0620297	-2.03013	0.0423429	0.998551	-0.105557	0.0519944
ENSG00000243829		processed_pseudogene	ribosomal protein S9 (RPS9) pseudogene	1.49663	1.46731	2.27102	2.80046	87.6891	-0.774564	0.38162	-2.02967	0.0423897	0.998551	-0.0925949	0.0461884
ENSG00000104886	PLEKHJ1	protein_coding	pleckstrin homology domain containing J1 [Source:HGNC Symbol;Acc:HGNC:18211]	8.38955	7.47637	8.75439	9.23007	2944.47	-0.180274	0.0888361	-2.02929	0.0424285	0.998551	-0.129154	0.0636402
ENSG00000235760	MSH2-OT1	lncRNA	MSH2 overlapping transcript 1 [Source:HGNC Symbol;Acc:HGNC:40319]	1.718	1.72972	1.38164	0.714671	134.159	0.717302	0.353557	2.02882	0.0424768	0.998551	0.0978743	0.0487223
ENSG00000290760	UBE2Q2P13	lncRNA	UBE2Q2 pseudogene 13 [Source:HGNC Symbol;Acc:HGNC:56078]	0.132264	0.168915	0.0156205	0	4.74178	4.25988	2.0999	2.02861	0.0424981	0.998551	0.0196324	0.0121397
ENSG00000033627	ATP6V0A1	protein_coding	ATPase H+ transporting V0 subunit a1 [Source:HGNC Symbol;Acc:HGNC:865]	1.76361	1.62791	1.48156	1.44929	1528.52	0.211053	0.104057	2.02825	0.0425344	0.998551	0.136771	0.0674324
ENSG00000204186	ZDBF2	protein_coding	zinc finger DBF-type containing 2 [Source:HGNC Symbol;Acc:HGNC:29313]	6.35359	6.9258	6.07639	5.88836	5142.23	0.150095	0.0740793	2.02614	0.0427501	0.998551	0.117694	0.0580896
ENSG00000106400	ZNHIT1	protein_coding	zinc finger HIT-type containing 1 [Source:HGNC Symbol;Acc:HGNC:21688]	6.82355	5.85085	6.97609	7.58964	2551.71	-0.199972	0.0987342	-2.02536	0.0428306	0.998551	-0.134306	0.0663072
ENSG00000236901	MIR600HG	lncRNA	MIR600 host gene [Source:HGNC Symbol;Acc:HGNC:23642]	11.2025	10.6546	11.8952	12.2437	5143.23	-0.143049	0.0706414	-2.02501	0.0428663	0.998551	-0.114413	0.0564977
ENSG00000105483	CARD8	protein_coding	caspase recruitment domain family member 8 [Source:HGNC Symbol;Acc:HGNC:17057]	2.78102	2.92049	2.62375	2.41496	2652.99	0.178024	0.0879246	2.02473	0.0428946	0.998551	0.128276	0.0633567
ENSG00000197168	NEK5	protein_coding	NIMA related kinase 5 [Source:HGNC Symbol;Acc:HGNC:7748]	0.0431732	0.040487	0.0088675	0.0125792	13.8565	1.96468	0.970689	2.024	0.04297	0.998551	0.0387041	0.0208856
ENSG00000129566	TEP1	protein_coding	telomerase associated protein 1 [Source:HGNC Symbol;Acc:HGNC:11726]	3.69756	3.07131	3.8469	3.90128	3092.49	-0.194246	0.0959739	-2.02394	0.0429763	0.998551	-0.132866	0.0656424
ENSG00000100300	TSPO	protein_coding	translocator protein [Source:HGNC Symbol;Acc:HGNC:1158]	1.83464	1.76554	2.4285	2.58554	228.897	-0.477517	0.235977	-2.02358	0.0430137	0.998551	-0.125702	0.0622827
ENSG00000183207	RUVBL2	protein_coding	RuvB like AAA ATPase 2 [Source:HGNC Symbol;Acc:HGNC:10475]	36.0671	33.3778	36.7717	39.7455	9598.06	-0.139721	0.069054	-2.02336	0.0430359	0.998551	-0.112753	0.0557246
ENSG00000134970	TMED7	protein_coding	transmembrane p24 trafficking protein 7 [Source:HGNC Symbol;Acc:HGNC:24253]	18.5042	20.6947	17.7791	17.4804	5641.94	0.15246	0.0754408	2.02092	0.0432884	0.998551	0.118598	0.0586873
ENSG00000173585	CCR9	protein_coding	C-C motif chemokine receptor 9 [Source:HGNC Symbol;Acc:HGNC:1610]	0.311705	0.223303	0.160117	0.127476	67.2653	0.897316	0.444098	2.02054	0.0433276	0.998551	0.0814252	0.0409618
ENSG00000198707	CEP290	protein_coding	centrosomal protein 290 [Source:HGNC Symbol;Acc:HGNC:29021]	2.86822	2.85463	2.61632	2.58445	5129.8	0.138023	0.0683183	2.0203	0.0433524	0.998551	0.11184	0.0553584
ENSG00000284928		lncRNA	novel transcript	0.179826	0.379118	0.0606791	0.0737812	13.3589	2.05209	1.01576	2.02024	0.0433581	0.998551	0.0366983	0.0200402
ENSG00000034510	TMSB10	protein_coding	thymosin beta 10 [Source:HGNC Symbol;Acc:HGNC:11879]	477.348	430.199	481.754	516.005	16413.1	-0.136566	0.0676122	-2.01984	0.0433997	0.998551	-0.111093	0.0550002
ENSG00000273035		lncRNA	novel transcript, sense intronic to MAP4K3	0.222103	0.252134	0.891843	0.664469	18.0991	-1.71645	0.849818	-2.01979	0.0434057	0.998551	-0.0444076	0.02362
ENSG00000197355	UAP1L1	protein_coding	UDP-N-acetylglucosamine pyrophosphorylase 1 like 1 [Source:HGNC Symbol;Acc:HGNC:28082]	4.16623	3.49364	4.4209	4.53734	1635.57	-0.224957	0.111412	-2.01914	0.0434724	0.998551	-0.138645	0.0686586
ENSG00000035862	TIMP2	protein_coding	TIMP metallopeptidase inhibitor 2 [Source:HGNC Symbol;Acc:HGNC:11821]	4.29558	4.02894	4.64693	4.83927	2066.46	-0.188064	0.0931749	-2.0184	0.0435499	0.998551	-0.131015	0.0649054
ENSG00000267270	PARD6G-AS1	lncRNA	PARD6G antisense RNA 1 [Source:HGNC Symbol;Acc:HGNC:44109]	0.0364346	0.00486599	0	0.0020518	5.0056	4.34451	2.15299	2.0179	0.0436019	0.998551	0.0182922	0.0116967
ENSG00000121064	SCPEP1	protein_coding	serine carboxypeptidase 1 [Source:HGNC Symbol;Acc:HGNC:29507]	8.49774	8.95177	9.47307	10.2511	2659.77	-0.177009	0.0877628	-2.01691	0.0437053	0.998551	-0.127676	0.0633021
ENSG00000112799	LY86	protein_coding	lymphocyte antigen 86 [Source:HGNC Symbol;Acc:HGNC:16837]	19.5727	19.1699	21.9767	22.2051	1864.11	-0.189392	0.0939391	-2.01612	0.0437876	0.998551	-0.131282	0.065112
ENSG00000228212	OFD1P17	processed_pseudogene	OFD1 pseudogene 17 [Source:HGNC Symbol;Acc:HGNC:1332]	0.0789836	0.0199251	0	0.00840163	6.0518	3.56707	1.77028	2.01498	0.043907	0.998551	0.0207993	0.0129114
ENSG00000176244	ACBD7	protein_coding	acyl-CoA binding domain containing 7 [Source:HGNC Symbol;Acc:HGNC:17715]	12.2084	11.8326	13.0166	13.8615	3373.99	-0.160753	0.0798271	-2.01376	0.0440344	0.998551	-0.121817	0.0604894
ENSG00000132950	ZMYM5	protein_coding	zinc finger MYM-type containing 5 [Source:HGNC Symbol;Acc:HGNC:13029]	8.82506	8.94908	8.01899	7.71368	2332.92	0.17592	0.0873627	2.01368	0.0440437	0.998551	0.127215	0.0631767
ENSG00000167085	PHB1	protein_coding	prohibitin 1 [Source:HGNC Symbol;Acc:HGNC:8912]	32.3339	30.6131	33.4013	35.2856	12594	-0.125771	0.0624622	-2.01355	0.0440573	0.998551	-0.105186	0.0522386
ENSG00000179632	MAF1	protein_coding	MAF1 homolog, negative regulator of RNA polymerase III [Source:HGNC Symbol;Acc:HGNC:24966]	21.419	20.194	21.7912	25.2196	3999.37	-0.175709	0.0872682	-2.01344	0.0440683	0.998551	-0.127141	0.0631442
ENSG00000049541	RFC2	protein_coding	replication factor C subunit 2 [Source:HGNC Symbol;Acc:HGNC:9970]	33.3918	34.9353	37.3041	37.7704	5924.71	-0.136036	0.0675703	-2.01324	0.044089	0.998551	-0.110685	0.0549779
ENSG00000237166	LINC01792	lncRNA	long intergenic non-protein coding RNA 1792 [Source:HGNC Symbol;Acc:HGNC:52582]	0	0	0.00951245	0.0321289	3.07048	-4.98398	2.47588	-2.01301	0.0441131	0.998551	-0.0124916	0.009292
ENSG00000237666		unprocessed_pseudogene	pseudogene similar to part of anaphase promoting complex subunit 1 ANAPC1	0	0	0.0708229	0.239209	3.07048	-4.98398	2.47588	-2.01301	0.0441131	0.998551	-0.0124916	0.009292
ENSG00000228300	FAM174C	protein_coding	family with sequence similarity 174 member C [Source:HGNC Symbol;Acc:HGNC:26073]	8.03041	6.55563	8.38712	9.01255	1252.77	-0.253336	0.125862	-2.01281	0.0441343	0.998551	-0.141169	0.0701317
ENSG00000164241	C5orf63	protein_coding	chromosome 5 open reading frame 63 [Source:HGNC Symbol;Acc:HGNC:40051]	0.523632	0.554582	0.409053	0.299658	151.161	0.604756	0.300554	2.01214	0.0442056	0.998551	0.108862	0.0544083
ENSG00000254470	AP5B1	protein_coding	adaptor related protein complex 5 subunit beta 1 [Source:HGNC Symbol;Acc:HGNC:25104]	6.43932	5.57832	7.00531	6.62056	3344.7	-0.180649	0.0897879	-2.01195	0.0442251	0.998551	-0.128637	0.0639318
ENSG00000081248	CACNA1S	protein_coding	calcium voltage-gated channel subunit alpha1 S [Source:HGNC Symbol;Acc:HGNC:1397]	0.0255162	0	0	0	3.46446	5.32806	2.64861	2.01164	0.0442578	0.998551	0.0107624	0.00856566
ENSG00000216866	RPS2P55	processed_pseudogene	ribosomal protein S2 pseudogene 55 [Source:HGNC Symbol;Acc:HGNC:36140]	2.50461	1.90685	1.58703	1.13428	117.691	0.69827	0.347246	2.01088	0.0443382	0.998551	0.0984456	0.049367
ENSG00000100023	PPIL2	protein_coding	peptidylprolyl isomerase like 2 [Source:HGNC Symbol;Acc:HGNC:9261]	8.12943	7.28824	8.48283	8.52068	8430.17	-0.14097	0.0701122	-2.01064	0.0443634	0.998551	-0.113088	0.0562432
ENSG00000100345	MYH9	protein_coding	myosin heavy chain 9 [Source:HGNC Symbol;Acc:HGNC:7579]	31.9349	29.42	32.5398	34.1394	40753.7	-0.119995	0.0596824	-2.01056	0.0443725	0.998551	-0.101806	0.0506353
ENSG00000144406	UNC80	protein_coding	unc-80 homolog, NALCN channel complex subunit [Source:HGNC Symbol;Acc:HGNC:26582]	0.00472407	0.00306446	0	0	2.85591	5.04542	2.50947	2.01055	0.044373	0.998551	0.0121872	0.0091005
ENSG00000134324	LPIN1	protein_coding	lipin 1 [Source:HGNC Symbol;Acc:HGNC:13345]	6.6008	6.78984	6.21752	5.95049	5664.79	0.138015	0.0686581	2.01018	0.0444117	0.998551	0.111621	0.0555286
ENSG00000161547	SRSF2	protein_coding	serine and arginine rich splicing factor 2 [Source:HGNC Symbol;Acc:HGNC:10783]	123.939	126.981	133.743	136.485	28981.4	-0.106981	0.0532277	-2.00987	0.0444451	0.998551	-0.0936691	0.0466045
ENSG00000106804	C5	protein_coding	complement C5 [Source:HGNC Symbol;Acc:HGNC:1331]	0.879725	0.87495	0.748944	0.738615	1023.29	0.238282	0.118712	2.00722	0.0447259	0.998551	0.139589	0.0695487
ENSG00000229117	RPL41	protein_coding	ribosomal protein L41 [Source:HGNC Symbol;Acc:HGNC:10354]	386.387	366.475	391.634	428.88	32575.9	-0.124091	0.0618495	-2.00633	0.0448206	0.998551	-0.104114	0.0518923
ENSG00000215068	ANXA2R-AS1	lncRNA	ANXA2R antisense RNA 1 [Source:HGNC Symbol;Acc:HGNC:27208]	0.417083	0.438143	0.321525	0.260236	171.37	0.555375	0.276884	2.00581	0.044877	0.998551	0.114244	0.0571974
ENSG00000165688	PMPCA	protein_coding	peptidase, mitochondrial processing subunit alpha [Source:HGNC Symbol;Acc:HGNC:18667]	10.3295	9.55807	10.6192	11.237	8832.38	-0.13596	0.067873	-2.00315	0.045161	0.998551	-0.110441	0.0551324
ENSG00000132185	FCRLA	protein_coding	Fc receptor like A [Source:HGNC Symbol;Acc:HGNC:18504]	80.5493	76.4389	82.9577	87.5115	20039.7	-0.118771	0.0593002	-2.00287	0.045191	0.998551	-0.100963	0.0504084
ENSG00000119042	SATB2	protein_coding	SATB homeobox 2 [Source:HGNC Symbol;Acc:HGNC:21637]	0.247598	0.274965	0.289874	0.425121	341.378	-0.452843	0.226154	-2.00237	0.0452449	0.998551	-0.126756	0.0634727
ENSG00000176890	TYMS	protein_coding	thymidylate synthetase [Source:HGNC Symbol;Acc:HGNC:12441]	76.624	82.6934	84.8917	88.9035	15069.9	-0.125611	0.0627733	-2.00103	0.0453894	0.998551	-0.10488	0.0524132
ENSG00000177666	PNPLA2	protein_coding	patatin like phospholipase domain containing 2 [Source:HGNC Symbol;Acc:HGNC:30802]	10.6192	8.17011	10.4251	11.5562	2918.66	-0.225577	0.112747	-2.00073	0.0454217	0.998551	-0.137746	0.0688463
ENSG00000198886	MT-ND4	protein_coding	mitochondrially encoded NADH:ubiquinone oxidoreductase core subunit 4 [Source:HGNC Symbol;Acc:HGNC:7459]	1552.35	1619.18	1490.7	1463.07	157725	0.102607	0.0512957	2.00029	0.0454685	0.998551	0.0906432	0.045315
ENSG00000130640	TUBGCP2	protein_coding	tubulin gamma complex component 2 [Source:HGNC Symbol;Acc:HGNC:18599]	5.80565	5.08484	5.93983	6.19968	6088.11	-0.156255	0.0781189	-2.00023	0.0454758	0.998551	-0.119637	0.0598094
ENSG00000126461	SCAF1	protein_coding	SR-related CTD associated factor 1 [Source:HGNC Symbol;Acc:HGNC:30403]	15.4382	13.4304	15.6344	16.7621	5110.48	-0.165899	0.0829517	-1.99995	0.0455056	0.998551	-0.123334	0.0616658
ENSG00000229495		lncRNA	novel transcript	0.050315	0.0571181	0.00950763	0	5.75143	3.49266	1.74656	1.99974	0.0455288	0.998551	0.0213139	0.0131209
ENSG00000289437		lncRNA	novel transcript, sense intronic to VEZT	2.15215	1.98709	1.46403	1.14006	116.306	0.668877	0.334581	1.99915	0.0455924	0.998551	0.100565	0.0506754
ENSG00000220472	RPS3P4	processed_pseudogene	ribosomal protein S3 pseudogene 4 [Source:HGNC Symbol;Acc:HGNC:36616]	6.98428	7.04308	4.16497	6.11326	331.553	0.448855	0.224681	1.99775	0.0457442	0.998551	0.126833	0.0636294
ENSG00000213939		processed_pseudogene	ribosomal protein S12 (RPS12) pseudogene	5.13904	5.75909	3.67269	3.46912	135.514	0.608896	0.304852	1.99735	0.0457872	0.998551	0.107086	0.0539223
ENSG00000228348	EFCAB14P1	processed_pseudogene	EF-hand calcium binding domain 14 pseudogene 1 [Source:HGNC Symbol;Acc:HGNC:44648]	0.286024	0.324697	0	0.0547648	5.75764	3.48358	1.7452	1.9961	0.0459234	0.998551	0.0212569	0.0131168
ENSG00000230798	FOXD3-AS1	lncRNA	FOXD3 antisense RNA 1 [Source:HGNC Symbol;Acc:HGNC:40241]	0.472539	0.536431	0.881758	0.735124	110.009	-0.681667	0.342397	-1.99087	0.0464957	0.998551	-0.0985306	0.0499464
ENSG00000185088	RPS27L	protein_coding	ribosomal protein S27 like [Source:HGNC Symbol;Acc:HGNC:18476]	2.52553	2.49735	2.88521	2.84592	1773.41	-0.19024	0.0955757	-1.99046	0.04654	0.998551	-0.130462	0.0655395
ENSG00000115839	RAB3GAP1	protein_coding	RAB3 GTPase activating protein catalytic subunit 1 [Source:HGNC Symbol;Acc:HGNC:17063]	6.43304	6.71554	6.08343	5.99784	9775.12	0.122019	0.0613042	1.99039	0.0465481	0.998551	0.102665	0.0515809
ENSG00000109736	MFSD10	protein_coding	major facilitator superfamily domain containing 10 [Source:HGNC Symbol;Acc:HGNC:16894]	4.68615	3.3962	5.38968	4.61168	1059.04	-0.30599	0.153765	-1.98998	0.046593	0.998551	-0.139956	0.0703448
ENSG00000225675	LRP8-DT	lncRNA	LRP8 divergent transcript [Source:HGNC Symbol;Acc:HGNC:52561]	1.84513	1.77644	0.838549	1.07328	58.6272	0.922161	0.463475	1.98967	0.0466277	0.998551	0.0773469	0.0395735
ENSG00000073536	NLE1	protein_coding	notchless homolog 1 [Source:HGNC Symbol;Acc:HGNC:19889]	9.01244	8.13867	9.55485	9.62607	3717.05	-0.160926	0.0808931	-1.98936	0.046661	0.998551	-0.121161	0.0609008
ENSG00000103544	VPS35L	protein_coding	VPS35 endosomal protein sorting factor like [Source:HGNC Symbol;Acc:HGNC:24641]	0.875901	0.769606	0.658461	0.65941	540.844	0.321159	0.161477	1.98888	0.0467143	0.998551	0.139117	0.0699694
ENSG00000087269	NOP14	protein_coding	NOP14 nucleolar protein [Source:HGNC Symbol;Acc:HGNC:16821]	71.1821	74.4197	76.7703	81.1054	20182.7	-0.11682	0.0587432	-1.98866	0.0467387	0.998551	-0.0995831	0.0500754
ENSG00000188157	AGRN	protein_coding	agrin [Source:HGNC Symbol;Acc:HGNC:329]	0.63501	0.512711	0.767396	0.691574	524.163	-0.344728	0.173387	-1.9882	0.04679	0.998551	-0.137418	0.0691478
ENSG00000140548	ZNF710	protein_coding	zinc finger protein 710 [Source:HGNC Symbol;Acc:HGNC:25352]	3.23398	3.12747	3.39555	4.14748	1300.16	-0.245519	0.123511	-1.98783	0.0468304	0.998551	-0.139076	0.069968
ENSG00000175097	RAG2	protein_coding	recombination activating 2 [Source:HGNC Symbol;Acc:HGNC:9832]	4.1975	5.06124	4.85904	6.39333	1342.24	-0.282015	0.141871	-1.98783	0.0468307	0.998551	-0.140275	0.0705975
ENSG00000013306	SLC25A39	protein_coding	solute carrier family 25 member 39 [Source:HGNC Symbol;Acc:HGNC:24279]	22.4859	19.7789	23.7785	23.2419	5882.83	-0.153453	0.0772005	-1.98773	0.046842	0.998551	-0.118139	0.0594318
ENSG00000225793	TMEM30A-DT	lncRNA	TMEM30A divergent transcript [Source:HGNC Symbol;Acc:HGNC:48985]	0.310315	0.317363	0.252248	0.175304	186.812	0.553513	0.278586	1.98687	0.0469371	0.998551	0.112734	0.0569863
ENSG00000104979	C19orf53	protein_coding	chromosome 19 open reading frame 53 [Source:HGNC Symbol;Acc:HGNC:24991]	27.393	24.9804	27.7941	32.283	2515.24	-0.19753	0.0994188	-1.98684	0.0469396	0.998551	-0.132058	0.0664633
ENSG00000092345	DAZL	protein_coding	deleted in azoospermia like [Source:HGNC Symbol;Acc:HGNC:2685]	0.0298012	0.0126865	0	0	2.82245	5.02988	2.53239	1.98622	0.0470087	0.998551	0.0118846	0.00898826
ENSG00000251804	RNU6-1294P	snRNA	RNA, U6 small nuclear 1294, pseudogene [Source:HGNC Symbol;Acc:HGNC:48257]	1.30794	0.556795	0	0	2.82245	5.02988	2.53239	1.98622	0.0470087	0.998551	0.0118846	0.00898826
ENSG00000084774	CAD	protein_coding	carbamoyl-phosphate synthetase 2, aspartate transcarbamylase, and dihydroorotase [Source:HGNC Symbol;Acc:HGNC:1424]	37.776	34.3938	39.0462	39.4772	23774.7	-0.121618	0.0612371	-1.98603	0.0470305	0.998551	-0.102365	0.0515419
ENSG00000048471	SNX29	protein_coding	sorting nexin 29 [Source:HGNC Symbol;Acc:HGNC:30542]	13.5207	12.9406	13.9206	14.9828	11689.5	-0.127245	0.0640939	-1.9853	0.0471115	0.998551	-0.105506	0.0531428
ENSG00000260657		lncRNA	novel transcript	0.5218	0.531074	0.204001	0.137805	19.1812	1.62246	0.817541	1.98456	0.0471933	0.998551	0.0452227	0.0242427
ENSG00000177853	ZNF518A	protein_coding	zinc finger protein 518A [Source:HGNC Symbol;Acc:HGNC:29009]	9.13698	10.1228	9.01364	8.39502	7719.46	0.145536	0.0733368	1.98449	0.0472017	0.998551	0.114613	0.057756
ENSG00000104047	DTWD1	protein_coding	DTW domain containing 1 [Source:HGNC Symbol;Acc:HGNC:30926]	1.60105	1.64711	1.43092	1.41018	1706.33	0.192998	0.0972554	1.98444	0.0472065	0.998551	0.13089	0.0659607
ENSG00000154845	PPP4R1	protein_coding	protein phosphatase 4 regulatory subunit 1 [Source:HGNC Symbol;Acc:HGNC:9320]	7.8047	7.62675	8.35264	8.64435	4927.13	-0.139293	0.0702115	-1.98391	0.0472658	0.998551	-0.111679	0.0562906
ENSG00000005884	ITGA3	protein_coding	integrin subunit alpha 3 [Source:HGNC Symbol;Acc:HGNC:6139]	1.91848	1.89874	2.20448	2.18587	1503.33	-0.201748	0.101703	-1.98369	0.0472901	0.998551	-0.132829	0.066957
ENSG00000177732	SOX12	protein_coding	SRY-box transcription factor 12 [Source:HGNC Symbol;Acc:HGNC:11198]	21.6257	20.0135	21.5754	24.8624	7690.99	-0.157161	0.0792418	-1.98332	0.0473322	0.998551	-0.119518	0.0602605
ENSG00000273254		lncRNA	novel transcript, antisense to USP16	0.1874	0.236375	0.629536	0.63789	20.0991	-1.58375	0.799162	-1.98177	0.0475053	0.998551	-0.0463759	0.0248986
ENSG00000232098	ZNF584-DT	lncRNA	ZNF584 divergent transcript [Source:HGNC Symbol;Acc:HGNC:56027]	3.04234	2.57817	3.33215	3.4988	795.042	-0.280227	0.141461	-1.98094	0.0475976	0.998551	-0.139847	0.0705982
ENSG00000068912	ERLEC1	protein_coding	endoplasmic reticulum lectin 1 [Source:HGNC Symbol;Acc:HGNC:25222]	2.59793	2.80544	2.40959	2.41763	3138.86	0.162324	0.0819817	1.98	0.047703	0.998551	0.121393	0.0613122
ENSG00000171793	CTPS1	protein_coding	CTP synthase 1 [Source:HGNC Symbol;Acc:HGNC:2519]	15.0248	15.1202	16.4797	16.1057	14017.2	-0.112328	0.0567925	-1.97786	0.0479441	0.998551	-0.0966855	0.0488834
ENSG00000240954	RPL4P1	processed_pseudogene	ribosomal protein L4 pseudogene 1 [Source:HGNC Symbol;Acc:HGNC:23551]	0.124347	0.0941063	0	0.0198405	5.69072	3.46697	1.75379	1.97684	0.0480599	0.998551	0.0209168	0.0130257
ENSG00000105369	CD79A	protein_coding	CD79a molecule [Source:HGNC Symbol;Acc:HGNC:1698]	328.048	300.703	329.074	357.542	33034.7	-0.126943	0.0642218	-1.97663	0.0480836	0.998551	-0.105183	0.0532129
ENSG00000230882		processed_pseudogene	hypothetical protein LOC285908 (LOC285908) pseudogene	2.75468	2.19373	2.98929	3.11964	722.14	-0.302462	0.153121	-1.97531	0.0482328	0.998551	-0.138986	0.0703703
ENSG00000173660	UQCRH	protein_coding	ubiquinol-cytochrome c reductase hinge protein [Source:HGNC Symbol;Acc:HGNC:12590]	69.908	71.5463	74.5964	80.6347	7434.46	-0.134132	0.067924	-1.97474	0.0482981	0.998551	-0.108924	0.0551581
ENSG00000175063	UBE2C	protein_coding	ubiquitin conjugating enzyme E2 C [Source:HGNC Symbol;Acc:HGNC:15937]	49.6043	49.6245	53.3367	55.9176	5009.98	-0.138843	0.0703228	-1.97437	0.0483399	0.998551	-0.111247	0.0563445
ENSG00000169032	MAP2K1	protein_coding	mitogen-activated protein kinase kinase 1 [Source:HGNC Symbol;Acc:HGNC:6840]	14.3455	14.0982	15.0292	16.1742	7202.46	-0.133518	0.0676424	-1.97389	0.0483948	0.998551	-0.108595	0.055015
ENSG00000177731	FLII	protein_coding	FLII actin remodeling protein [Source:HGNC Symbol;Acc:HGNC:3750]	20.574	18.8633	20.8071	22.6328	9769.02	-0.139257	0.0705523	-1.97381	0.0484029	0.998551	-0.111435	0.0564557
ENSG00000086758	HUWE1	protein_coding	HECT, UBA and WWE domain containing E3 ubiquitin protein ligase 1 [Source:HGNC Symbol;Acc:HGNC:30892]	53.1445	51.7598	56.2127	56.1949	72200.4	-0.0996513	0.0504948	-1.9735	0.0484389	0.998551	-0.0883518	0.044769
ENSG00000254911	SCARNA9	lncRNA	small Cajal body-specific RNA 9 [Source:HGNC Symbol;Acc:HGNC:32566]	7.20294	16.4389	4.25338	5.89009	222.857	1.22018	0.618594	1.97251	0.0485512	0.998551	0.0577139	0.030685
ENSG00000139173	TMEM117	protein_coding	transmembrane protein 117 [Source:HGNC Symbol;Acc:HGNC:25308]	1.50908	1.65193	1.33122	1.0651	357.231	0.398846	0.202286	1.97169	0.0486448	0.998551	0.130506	0.0662808
ENSG00000133226	SRRM1	protein_coding	serine and arginine repetitive matrix 1 [Source:HGNC Symbol;Acc:HGNC:16638]	43.5953	45.6665	47.6926	48.5252	27706.7	-0.108317	0.0549366	-1.97168	0.0486464	0.998551	-0.0940755	0.0477134
ENSG00000100297	MCM5	protein_coding	minichromosome maintenance complex component 5 [Source:HGNC Symbol;Acc:HGNC:6948]	29.3593	27.5083	30.3711	31.3794	16109.8	-0.118725	0.0602168	-1.97163	0.0486519	0.998551	-0.100455	0.0509496
ENSG00000070540	WIPI1	protein_coding	WD repeat domain, phosphoinositide interacting 1 [Source:HGNC Symbol;Acc:HGNC:25471]	3.10545	2.88477	2.42667	2.5073	694.664	0.280368	0.142237	1.97113	0.0487087	0.998551	0.139133	0.0705964
ENSG00000152518	ZFP36L2	protein_coding	ZFP36 ring finger protein like 2 [Source:HGNC Symbol;Acc:HGNC:1108]	27.5473	28.6625	29.8995	31.5493	8119.46	-0.128667	0.0652779	-1.97107	0.048716	0.998551	-0.106008	0.0537816
ENSG00000174943	KCTD13	protein_coding	potassium channel tetramerization domain containing 13 [Source:HGNC Symbol;Acc:HGNC:22234]	3.54963	3.10773	4.16551	3.60043	1740.55	-0.221623	0.112455	-1.97076	0.0487515	0.998551	-0.135607	0.0688053
ENSG00000213757	RPS3AP20	processed_pseudogene	RPS3A pseudogene 20 [Source:HGNC Symbol;Acc:HGNC:36141]	4.12264	4.39352	3.0207	3.093	215.149	0.477737	0.242445	1.97049	0.0487819	0.998551	0.12075	0.061437
ENSG00000020256	ZFP64	protein_coding	ZFP64 zinc finger protein [Source:HGNC Symbol;Acc:HGNC:15940]	2.95479	2.3934	3.11419	3.18539	1477.87	-0.23512	0.11936	-1.96983	0.0488573	0.998551	-0.137133	0.0696106
ENSG00000142599	RERE	protein_coding	arginine-glutamic acid dipeptide repeats [Source:HGNC Symbol;Acc:HGNC:9965]	16.1709	15.7416	17.0429	17.3951	17714.9	-0.109828	0.0557878	-1.96867	0.0489911	0.998551	-0.0949978	0.0482544
ENSG00000281026	N4BP2L2-IT2	lncRNA	N4BPL2 intronic transcript 2 [Source:HGNC Symbol;Acc:HGNC:25038]	2.28027	2.36109	2.02905	1.81486	775.351	0.27168	0.138013	1.96851	0.0490096	0.998551	0.138906	0.0705797
ENSG00000185049	NELFA	protein_coding	negative elongation factor complex member A [Source:HGNC Symbol;Acc:HGNC:12768]	9.8438	8.98085	10.2531	10.7752	3765.98	-0.159301	0.0809343	-1.96828	0.0490362	0.998551	-0.119907	0.0609166
ENSG00000103319	EEF2K	protein_coding	eukaryotic elongation factor 2 kinase [Source:HGNC Symbol;Acc:HGNC:24615]	14.6876	14.6216	15.6704	16.1862	9178.02	-0.12022	0.0611099	-1.96727	0.049152	0.998551	-0.101253	0.0514682
ENSG00000151883	PARP8	protein_coding	poly(ADP-ribose) polymerase family member 8 [Source:HGNC Symbol;Acc:HGNC:26124]	5.28065	5.73427	4.93844	4.96758	3950.02	0.152753	0.0776511	1.96718	0.049163	0.998551	0.117278	0.0596196
ENSG00000163975	MELTF	protein_coding	melanotransferrin [Source:HGNC Symbol;Acc:HGNC:7037]	1.39154	1.35025	1.58344	1.55565	1627.28	-0.195034	0.0991446	-1.96717	0.0491634	0.998551	-0.130628	0.0663996
ENSG00000198380	GFPT1	protein_coding	glutamine--fructose-6-phosphate transaminase 1 [Source:HGNC Symbol;Acc:HGNC:4241]	17.5655	19.4309	16.7685	17.0254	11708.2	0.130438	0.0663101	1.96709	0.0491727	0.998551	0.106866	0.054328
ENSG00000239396	RN7SL414P	misc_RNA	RNA, 7SL, cytoplasmic 414, pseudogene [Source:HGNC Symbol;Acc:HGNC:46430]	0.720703	0.664746	0.170232	0.0862453	9.02038	2.43268	1.23691	1.96674	0.0492135	0.998551	0.0293738	0.0169483
ENSG00000279608		TEC	TEC	0.452888	0.522032	0.351092	0.322399	175.637	0.532598	0.271019	1.96517	0.0493945	0.998551	0.113352	0.057906
ENSG00000232591	LINC02642	lncRNA	long intergenic non-protein coding RNA 2642 [Source:HGNC Symbol;Acc:HGNC:54124]	0.621035	0.68018	0.917329	0.950436	179.308	-0.522274	0.26582	-1.96477	0.0494414	0.998551	-0.114651	0.0585939
ENSG00000205726	ITSN1	protein_coding	intersectin 1 [Source:HGNC Symbol;Acc:HGNC:6183]	1.3232	1.3044	1.43254	1.53841	2275.2	-0.177067	0.0901357	-1.96445	0.0494784	0.998551	-0.1258	0.0640353
ENSG00000214198	TTC41P	transcribed_unitary_pseudogene	tetratricopeptide repeat domain 41, pseudogene [Source:HGNC Symbol;Acc:HGNC:49210]	0.389438	0.439778	0.325563	0.232285	168.345	0.570876	0.290681	1.96393	0.0495387	0.998551	0.10855	0.055548
ENSG00000077420	APBB1IP	protein_coding	amyloid beta precursor protein binding family B member 1 interacting protein [Source:HGNC Symbol;Acc:HGNC:17379]	46.4346	46.5596	48.2054	53.4306	13976.7	-0.128188	0.0652759	-1.96379	0.0495547	0.998551	-0.105615	0.0537809
ENSG00000177272	KCNA3	protein_coding	potassium voltage-gated channel subfamily A member 3 [Source:HGNC Symbol;Acc:HGNC:6221]	3.67481	3.72943	4.1081	4.14759	2964.31	-0.157114	0.0800104	-1.96367	0.0495685	0.998551	-0.118925	0.0605605
ENSG00000068489	PRR11	protein_coding	proline rich 11 [Source:HGNC Symbol;Acc:HGNC:25619]	21.2087	21.3719	22.7529	23.3819	11178.3	-0.115673	0.0589086	-1.9636	0.0495769	0.998551	-0.0985231	0.0501743
ENSG00000126464	PRR12	protein_coding	proline rich 12 [Source:HGNC Symbol;Acc:HGNC:29217]	11.2216	9.27403	11.2979	11.7785	6150.48	-0.170662	0.0869285	-1.96324	0.0496182	0.998551	-0.123757	0.0630346
ENSG00000262877		lncRNA	novel transcript	0.162689	0.175452	0.0307421	0.0545126	12.8803	1.98822	1.01307	1.96257	0.0496959	0.998551	0.0359459	0.0200626
ENSG00000271204		lncRNA	novel transcript	3.58579	3.72451	3.17498	2.58257	487.892	0.344105	0.175337	1.96253	0.0497003	0.998551	0.135278	0.068979
ENSG00000259482	RORA-AS2	lncRNA	RORA antisense RNA 2 [Source:HGNC Symbol;Acc:HGNC:51411]	0.205915	0.0292196	0	0.0123208	4.75813	4.26756	2.17506	1.96205	0.0497572	0.998551	0.0175165	0.0114796
ENSG00000291272				1.07303	1.12766	0.792981	0.732307	173.575	0.528464	0.269425	1.96145	0.0498268	0.998551	0.113549	0.0581011
ENSG00000101187	SLCO4A1	protein_coding	solute carrier organic anion transporter family member 4A1 [Source:HGNC Symbol;Acc:HGNC:10953]	5.87652	5.08147	6.08516	6.60746	1763.8	-0.211212	0.10773	-1.96058	0.0499282	0.998551	-0.133503	0.0680879
ENSG00000233476	EEF1A1P6	processed_pseudogene	eukaryotic translation elongation factor 1 alpha 1 pseudogene 6 [Source:HGNC Symbol;Acc:HGNC:3201]	9.75995	9.29816	7.30472	8.57418	903.537	0.263669	0.134503	1.96032	0.0499586	0.998551	0.138209	0.0705147
ENSG00000068615	REEP1	protein_coding	receptor accessory protein 1 [Source:HGNC Symbol;Acc:HGNC:25786]	0.0668159	0.0628472	0.0198403	0.027414	22.9333	1.45702	0.743488	1.95971	0.0500302	0.998551	0.0491242	0.0263543
ENSG00000070423	RNF126	protein_coding	ring finger protein 126 [Source:HGNC Symbol;Acc:HGNC:21151]	16.4616	13.9665	16.8942	17.3938	4174.52	-0.171747	0.087643	-1.95963	0.0500395	0.998551	-0.123983	0.0632651
ENSG00000125657	TNFSF9	protein_coding	TNF superfamily member 9 [Source:HGNC Symbol;Acc:HGNC:11939]	3.29047	3.19254	2.55754	2.4363	350.428	0.376685	0.192289	1.95896	0.0501178	0.998551	0.131854	0.0673699
ENSG00000005100	DHX33	protein_coding	DEAH-box helicase 33 [Source:HGNC Symbol;Acc:HGNC:16718]	20.0394	19.3002	21.5832	21.2148	8885.25	-0.121452	0.0619987	-1.95894	0.0501193	0.998551	-0.101821	0.0519765
ENSG00000235750	KIAA0040	protein_coding	KIAA0040 [Source:HGNC Symbol;Acc:HGNC:28950]	36.7285	38.2412	38.628	43.7735	14018.3	-0.136409	0.0696606	-1.95819	0.0502074	0.998551	-0.109705	0.0560236
ENSG00000102879	CORO1A	protein_coding	coronin 1A [Source:HGNC Symbol;Acc:HGNC:2252]	88.832	77.2813	87.723	95.3096	31179.4	-0.139837	0.0714798	-1.95631	0.0504288	0.998551	-0.11131	0.0568977
ENSG00000099917	MED15	protein_coding	mediator complex subunit 15 [Source:HGNC Symbol;Acc:HGNC:14248]	3.69178	3.30406	3.9572	3.92172	2883.5	-0.170973	0.0873965	-1.95629	0.0504313	0.998551	-0.123617	0.0631849
ENSG00000156711	MAPK13	protein_coding	mitogen-activated protein kinase 13 [Source:HGNC Symbol;Acc:HGNC:6875]	1.27835	1.11779	0.953434	0.980504	569.144	0.310047	0.158574	1.95522	0.0505567	0.998551	0.137077	0.0701271
ENSG00000111206	FOXM1	protein_coding	forkhead box M1 [Source:HGNC Symbol;Acc:HGNC:3818]	24.1571	23.5297	25.2784	26.6835	9159.52	-0.123776	0.0633265	-1.95457	0.0506338	0.998551	-0.103048	0.0527207
ENSG00000114867	EIF4G1	protein_coding	eukaryotic translation initiation factor 4 gamma 1 [Source:HGNC Symbol;Acc:HGNC:3296]	111.062	107.955	114.31	121.514	74385.9	-0.106644	0.05462	-1.95246	0.0508832	0.998551	-0.0927624	0.0475104
ENSG00000179168	GGN	protein_coding	gametogenetin [Source:HGNC Symbol;Acc:HGNC:18869]	0.0487469	0.0122973	0	0	2.789	5.01406	2.56814	1.95241	0.0508894	0.998551	0.0114425	0.0088217
ENSG00000136280	CCM2	protein_coding	CCM2 scaffold protein [Source:HGNC Symbol;Acc:HGNC:21708]	5.03176	4.72308	5.51	5.37731	3160.25	-0.158148	0.08103	-1.95172	0.0509719	0.998551	-0.118969	0.0609525
ENSG00000033327	GAB2	protein_coding	GRB2 associated binding protein 2 [Source:HGNC Symbol;Acc:HGNC:14458]	0.375297	0.472639	0.262245	0.319992	181.06	0.541082	0.277294	1.95129	0.0510223	0.998551	0.111005	0.0571414
ENSG00000146094	DOK3	protein_coding	docking protein 3 [Source:HGNC Symbol;Acc:HGNC:24583]	25.6219	23.1842	26.3934	27.1058	9904.57	-0.132218	0.0678099	-1.94984	0.0511954	0.998551	-0.10744	0.0551005
ENSG00000188070	ZFTA	protein_coding	zinc finger translocation associated [Source:HGNC Symbol;Acc:HGNC:28449]	4.16346	4.44079	4.9497	4.80649	2040.7	-0.181669	0.0931856	-1.94954	0.0512311	0.998551	-0.126543	0.0649085
ENSG00000139354	GAS2L3	protein_coding	growth arrest specific 2 like 3 [Source:HGNC Symbol;Acc:HGNC:27475]	0.679535	0.674229	0.561146	0.466143	330.362	0.398042	0.204191	1.94936	0.0512525	0.998551	0.128625	0.0660655
ENSG00000068724	TTC7A	protein_coding	tetratricopeptide repeat domain 7A [Source:HGNC Symbol;Acc:HGNC:19750]	5.34996	5.14756	5.68467	5.83364	5531.62	-0.133717	0.0686058	-1.94906	0.051288	0.998551	-0.108178	0.055501
ENSG00000103005	USB1	protein_coding	U6 snRNA biogenesis phosphodiesterase 1 [Source:HGNC Symbol;Acc:HGNC:25792]	3.82207	3.85904	4.12314	4.52034	2676.18	-0.170306	0.0874585	-1.94728	0.0515013	0.998551	-0.123081	0.0632047
ENSG00000177595	PIDD1	protein_coding	p53-induced death domain protein 1 [Source:HGNC Symbol;Acc:HGNC:16491]	2.45633	1.8564	2.70115	2.53561	1044.8	-0.278677	0.143127	-1.94707	0.0515263	0.998551	-0.137443	0.0705921
ENSG00000172336	POP7	protein_coding	POP7 homolog, ribonuclease P/MRP subunit [Source:HGNC Symbol;Acc:HGNC:19949]	32.3877	28.6643	34.4871	34.9864	2221.97	-0.185779	0.0954153	-1.94706	0.0515274	0.998551	-0.127543	0.0654996
ENSG00000278705	H4C2	protein_coding	H4 clustered histone 2 [Source:HGNC Symbol;Acc:HGNC:4789]	325.407	318.57	334.955	371.16	9788.57	-0.132824	0.0682304	-1.94671	0.05157	0.998551	-0.10768	0.0553132
ENSG00000167775	CD320	protein_coding	CD320 molecule [Source:HGNC Symbol;Acc:HGNC:16692]	12.8362	11.0294	13.363	13.9742	2180.53	-0.195186	0.100265	-1.9467	0.0515711	0.998551	-0.129761	0.066651
ENSG00000125618	PAX8	protein_coding	paired box 8 [Source:HGNC Symbol;Acc:HGNC:8622]	0.226375	0.234548	0.139192	0.149639	103.269	0.674122	0.346409	1.94603	0.0516513	0.998551	0.0954962	0.0494568
ENSG00000157456	CCNB2	protein_coding	cyclin B2 [Source:HGNC Symbol;Acc:HGNC:1580]	24.706	26.3482	28.0464	28.0594	5512.68	-0.136369	0.0700791	-1.94593	0.0516634	0.998551	-0.109414	0.0562267
ENSG00000236463	LINC00427	lncRNA	long intergenic non-protein coding RNA 427 [Source:HGNC Symbol;Acc:HGNC:42762]	0.523557	0.734193	0.0581955	0.235871	12.469	2.09679	1.07769	1.94563	0.0516996	0.998551	0.0331871	0.018936
ENSG00000159692	CTBP1	protein_coding	C-terminal binding protein 1 [Source:HGNC Symbol;Acc:HGNC:2494]	19.4441	17.4808	19.8227	20.5464	15224.8	-0.128482	0.0660752	-1.94448	0.0518379	0.998551	-0.105401	0.0542043
ENSG00000198590	APRG1	lncRNA	APRG1 tumor suppressor candidate [Source:HGNC Symbol;Acc:HGNC:24082]	0.341267	0.358898	0.261016	0.237608	200.802	0.489314	0.251689	1.94412	0.0518806	0.998551	0.116872	0.0602858
ENSG00000238227	TMEM250	protein_coding	transmembrane protein 250 [Source:HGNC Symbol;Acc:HGNC:31009]	7.43748	6.39629	7.53733	8.49296	1901.83	-0.211847	0.108986	-1.9438	0.0519194	0.998551	-0.132756	0.0682928
ENSG00000118420	UBE3D	protein_coding	ubiquitin protein ligase E3D [Source:HGNC Symbol;Acc:HGNC:21381]	3.88682	3.72432	3.42605	3.23388	1707.25	0.192811	0.0992146	1.94337	0.0519709	0.998551	0.129078	0.0664197
ENSG00000166387	PPFIBP2	protein_coding	PPFIA binding protein 2 [Source:HGNC Symbol;Acc:HGNC:9250]	8.98221	8.3083	7.76385	7.9626	6046.27	0.137044	0.0705735	1.94186	0.0521541	0.998551	0.109652	0.0564668
ENSG00000099995	SF3A1	protein_coding	splicing factor 3a subunit 1 [Source:HGNC Symbol;Acc:HGNC:10765]	42.0785	41.4119	44.1684	45.7867	20421.9	-0.107565	0.0554091	-1.94129	0.0522233	0.998551	-0.0932108	0.0480146
ENSG00000100485	SOS2	protein_coding	SOS Ras/Rho guanine nucleotide exchange factor 2 [Source:HGNC Symbol;Acc:HGNC:11188]	8.4779	8.75655	7.57421	8.01411	4261.47	0.144722	0.0745539	1.94118	0.0522367	0.998551	0.113168	0.0583
ENSG00000070814	TCOF1	protein_coding	treacle ribosome biogenesis factor 1 [Source:HGNC Symbol;Acc:HGNC:11654]	16.5968	15.8812	17.0295	18.2917	14492.3	-0.12098	0.0623491	-1.94036	0.0523358	0.998551	-0.101239	0.052175
ENSG00000152689	RASGRP3	protein_coding	RAS guanyl releasing protein 3 [Source:HGNC Symbol;Acc:HGNC:14545]	9.41382	9.68106	8.59511	8.91203	7351.86	0.125165	0.0645393	1.93937	0.0524569	0.998551	0.103533	0.0533856
ENSG00000142669	SH3BGRL3	protein_coding	SH3 domain binding glutamate rich protein like 3 [Source:HGNC Symbol;Acc:HGNC:15568]	48.9202	45.0146	49.134	57.4565	3282.45	-0.181994	0.093849	-1.93923	0.0524738	0.998551	-0.126228	0.0650899
ENSG00000121931	LRIF1	protein_coding	ligand dependent nuclear receptor interacting factor 1 [Source:HGNC Symbol;Acc:HGNC:30299]	11.5564	11.7495	10.5648	10.3394	2893.09	0.1568	0.0808705	1.9389	0.0525131	0.998551	0.118066	0.0608945
ENSG00000005108	THSD7A	protein_coding	thrombospondin type 1 domain containing 7A [Source:HGNC Symbol;Acc:HGNC:22207]	0	0	0.0068779	0.00696916	2.82426	-4.86377	2.50881	-1.93867	0.0525409	0.998551	-0.0119424	0.0090886
ENSG00000235776	RPL7AP70	processed_pseudogene	ribosomal protein L7a pseudogene 70 [Source:HGNC Symbol;Acc:HGNC:36752]	1.7525	2.10206	1.03095	1.29788	92.5515	0.726005	0.374689	1.93762	0.0526695	0.998551	0.0895974	0.0467118
ENSG00000225573	RPL35P5	processed_pseudogene	ribosomal protein L35 pseudogene 5 [Source:HGNC Symbol;Acc:HGNC:36955]	9.62796	8.1262	5.68114	6.92154	209.886	0.495659	0.255997	1.93619	0.0528446	0.998551	0.115358	0.0597483
ENSG00000101447	FAM83D	protein_coding	family with sequence similarity 83 member D [Source:HGNC Symbol;Acc:HGNC:16122]	11.7929	11.966	13.2754	13.4106	2333.01	-0.167694	0.0866185	-1.93601	0.0528661	0.998551	-0.121839	0.0629308
ENSG00000074966	TXK	protein_coding	TXK tyrosine kinase [Source:HGNC Symbol;Acc:HGNC:12434]	0.874965	0.949894	0.617299	0.684015	202.472	0.487341	0.251736	1.93592	0.0528775	0.998551	0.116358	0.0602792
ENSG00000166575	TMEM135	protein_coding	transmembrane protein 135 [Source:HGNC Symbol;Acc:HGNC:26167]	7.17499	7.61353	6.61294	6.83129	5326.31	0.137291	0.0709505	1.93503	0.0529868	0.998551	0.109611	0.0566472
ENSG00000250366	TUNAR	protein_coding	TCL1 upstream neural differentiation-associated RNA [Source:HGNC Symbol;Acc:HGNC:44088]	0.0280793	0.0438294	0.00663241	0	5.53743	3.43173	1.77363	1.93486	0.053008	0.998551	0.0202089	0.0128315
ENSG00000185811	IKZF1	protein_coding	IKAROS family zinc finger 1 [Source:HGNC Symbol;Acc:HGNC:13176]	42.2013	44.7728	46.036	47.7601	36890.4	-0.108992	0.0563314	-1.93484	0.0530105	0.998551	-0.0940258	0.0485963
ENSG00000126705	AHDC1	protein_coding	AT-hook DNA binding motif containing 1 [Source:HGNC Symbol;Acc:HGNC:25230]	3.84183	3.03859	3.92839	4.05386	2304.32	-0.213396	0.110312	-1.93447	0.0530552	0.998551	-0.132518	0.0684984
ENSG00000140264	SERF2	protein_coding	small EDRK-rich factor 2 [Source:HGNC Symbol;Acc:HGNC:10757]	27.9449	25.1698	28.1163	29.9553	19083.4	-0.128584	0.0664951	-1.93373	0.0531458	0.998551	-0.105243	0.0544242
ENSG00000234718		transcribed_processed_pseudogene	ribosomal protein L23a (RPL23A) pseudogene	0.0354089	0.0803929	0.150546	0.271189	15.0267	-1.87579	0.970039	-1.93372	0.0531472	0.998551	-0.0370294	0.0209278
ENSG00000275479		lncRNA	novel transcript	0.153987	0.0874039	0.872933	0.958226	6.66128	-2.91105	1.50612	-1.93281	0.0532596	0.998551	-0.0242353	0.0147162
ENSG00000073111	MCM2	protein_coding	minichromosome maintenance complex component 2 [Source:HGNC Symbol;Acc:HGNC:6944]	58.9991	56.5597	60.079	65.4903	21244.9	-0.119794	0.0619959	-1.93229	0.0533237	0.998551	-0.100432	0.0519754
ENSG00000063244	U2AF2	protein_coding	U2 small nuclear RNA auxiliary factor 2 [Source:HGNC Symbol;Acc:HGNC:23156]	62.6154	57.2686	62.746	68.3674	18948.5	-0.129056	0.0667952	-1.93212	0.0533447	0.998551	-0.105456	0.0545802
ENSG00000119535	CSF3R	protein_coding	colony stimulating factor 3 receptor [Source:HGNC Symbol;Acc:HGNC:2439]	0	0	0.0047242	0.00957377	2.83047	-4.86669	2.5192	-1.93184	0.0533793	0.998551	-0.0118169	0.00904056
ENSG00000228252	COL6A4P2	transcribed_unitary_pseudogene	collagen type VI alpha 4 pseudogene 2 [Source:HGNC Symbol;Acc:HGNC:38501]	0	0	0.0127414	0.0258209	2.83047	-4.86669	2.5192	-1.93184	0.0533793	0.998551	-0.0118169	0.00904056
ENSG00000271590		lncRNA	novel transcript	0	0	0.0337707	0.0684376	2.83047	-4.86669	2.5192	-1.93184	0.0533793	0.998551	-0.0118169	0.00904056
ENSG00000017483	SLC38A5	protein_coding	solute carrier family 38 member 5 [Source:HGNC Symbol;Acc:HGNC:18070]	10.1506	9.70047	10.9484	11.1442	3148.42	-0.154103	0.0797904	-1.93135	0.0534398	0.998551	-0.116805	0.060475
ENSG00000215021	PHB2	protein_coding	prohibitin 2 [Source:HGNC Symbol;Acc:HGNC:30306]	57.2335	50.5539	57.3967	60.8733	17851.4	-0.133738	0.0692487	-1.93127	0.05345	0.998551	-0.107807	0.0558213
ENSG00000184270	H2AC21	protein_coding	H2A clustered histone 21 [Source:HGNC Symbol;Acc:HGNC:20508]	266.723	247.13	273.427	288.177	9987.89	-0.128005	0.0663064	-1.9305	0.0535443	0.998551	-0.104877	0.0543253
ENSG00000197153	H3C12	protein_coding	H3 clustered histone 12 [Source:HGNC Symbol;Acc:HGNC:4774]	146.336	132.778	147.417	159.85	9401.38	-0.138415	0.0717228	-1.92986	0.0536247	0.998551	-0.110026	0.0570113
ENSG00000140990	NDUFB10	protein_coding	NADH:ubiquinone oxidoreductase subunit B10 [Source:HGNC Symbol;Acc:HGNC:7696]	81.2402	81.4554	86.6699	91.1114	6616.76	-0.127922	0.0662862	-1.92985	0.0536259	0.998551	-0.10482	0.0543144
ENSG00000100836	PABPN1	protein_coding	poly(A) binding protein nuclear 1 [Source:HGNC Symbol;Acc:HGNC:8565]	7.14241	6.5175	7.42711	8.18605	2016.27	-0.192287	0.099646	-1.9297	0.0536438	0.998551	-0.12836	0.0665137
ENSG00000126460	PRRG2	protein_coding	proline rich and Gla domain 2 [Source:HGNC Symbol;Acc:HGNC:9470]	0.537507	0.512907	0.875843	0.857634	88.4352	-0.722247	0.374466	-1.92874	0.0537632	0.998551	-0.0893758	0.0468271
ENSG00000253558		transcribed_processed_pseudogene	heat shock protein 90 alpha family class B member 1 pseudogene	0.412185	0.381017	0.222535	0.186028	50.5049	0.957449	0.496579	1.92809	0.0538437	0.998551	0.0706597	0.0373723
ENSG00000105429	MEGF8	protein_coding	multiple EGF like domains 8 [Source:HGNC Symbol;Acc:HGNC:3233]	5.02607	4.29773	5.02704	5.48506	4215.15	-0.172547	0.089493	-1.92805	0.053849	0.998551	-0.123099	0.063843
ENSG00000125755	SYMPK	protein_coding	symplekin scaffold protein [Source:HGNC Symbol;Acc:HGNC:22935]	14.2928	13.0223	14.6243	15.2337	11251.9	-0.128214	0.0665236	-1.92735	0.0539364	0.998551	-0.104925	0.0544388
ENSG00000122756	CNTFR	protein_coding	ciliary neurotrophic factor receptor [Source:HGNC Symbol;Acc:HGNC:2170]	0.0252486	0.0429937	0	0	2.67537	4.94743	2.56705	1.92728	0.0539446	0.998551	0.011393	0.0088011
ENSG00000162782	TDRD5	protein_coding	tudor domain containing 5 [Source:HGNC Symbol;Acc:HGNC:20614]	0.0129515	0.022054	0	0	2.67537	4.94743	2.56705	1.92728	0.0539446	0.998551	0.011393	0.0088011
ENSG00000254185	MAPK6P5	processed_pseudogene	mitogen-activated protein kinase 6 pseudogene 5 [Source:HGNC Symbol;Acc:HGNC:18979]	0.0536694	0.0913889	0	0	2.67537	4.94743	2.56705	1.92728	0.0539446	0.998551	0.011393	0.0088011
ENSG00000281691	RBM5-AS1	lncRNA	RBM5 antisense RNA 1 [Source:HGNC Symbol;Acc:HGNC:48871]	0.0382191	0.06508	0	0	2.67537	4.94743	2.56705	1.92728	0.0539446	0.998551	0.011393	0.0088011
ENSG00000284652		lncRNA	novel transcript	0.0300123	0.0511053	0	0	2.67537	4.94743	2.56705	1.92728	0.0539446	0.998551	0.011393	0.0088011
ENSG00000274997	H2AC12	protein_coding	H2A clustered histone 12 [Source:HGNC Symbol;Acc:HGNC:13671]	247.472	241.884	253.252	285.243	8777.49	-0.137972	0.0716248	-1.92631	0.0540654	0.998551	-0.109734	0.0569653
ENSG00000102890	ELMO3	protein_coding	engulfment and cell motility 3 [Source:HGNC Symbol;Acc:HGNC:17289]	1.45029	1.13846	1.76383	1.71338	291.878	-0.423755	0.220236	-1.92409	0.0543429	0.998551	-0.123334	0.0641992
ENSG00000166211	SPIC	protein_coding	Spi-C transcription factor [Source:HGNC Symbol;Acc:HGNC:29549]	0.228514	0.172941	0.0308431	0.0625048	11.2524	2.10711	1.09519	1.92396	0.0543591	0.998551	0.0325361	0.0187114
ENSG00000100605	ITPK1	protein_coding	inositol-tetrakisphosphate 1-kinase [Source:HGNC Symbol;Acc:HGNC:6177]	5.24256	4.76687	5.48945	5.78075	2699.96	-0.170659	0.0887092	-1.9238	0.0543792	0.998551	-0.122364	0.0636007
ENSG00000207113	RNU6-16P	snRNA	RNA, U6 small nuclear 16, pseudogene [Source:HGNC Symbol;Acc:HGNC:34260]	0.247531	1.124	0	0	2.74229	4.98027	2.5892	1.92348	0.0544204	0.998551	0.0111653	0.00871481
ENSG00000232624	LINC01517	lncRNA	long intergenic non-protein coding RNA 1517 [Source:HGNC Symbol;Acc:HGNC:51212]	0.00305629	0.0138781	0	0	2.74229	4.98027	2.5892	1.92348	0.0544204	0.998551	0.0111653	0.00871481
ENSG00000270591		transcribed_processed_pseudogene	protein phosphatase 2, regulatory subunit B', gamma (PPP2R5C) pseudogene	0.0557596	0.253195	0	0	2.74229	4.98027	2.5892	1.92348	0.0544204	0.998551	0.0111653	0.00871481
ENSG00000286723		lncRNA	novel transcript	0.0326582	0.148296	0	0	2.74229	4.98027	2.5892	1.92348	0.0544204	0.998551	0.0111653	0.00871481
ENSG00000287823		lncRNA	novel transcript	0.0038864	0.0176475	0	0	2.74229	4.98027	2.5892	1.92348	0.0544204	0.998551	0.0111653	0.00871481
ENSG00000290326		lncRNA	novel transcript	0.00872392	0.0396139	0	0	2.74229	4.98027	2.5892	1.92348	0.0544204	0.998551	0.0111653	0.00871481
ENSG00000167785	ZNF558	protein_coding	zinc finger protein 558 [Source:HGNC Symbol;Acc:HGNC:26422]	1.56905	1.51071	1.37372	1.20263	863.504	0.257627	0.133955	1.92324	0.0544502	0.998551	0.135572	0.0705002
ENSG00000141543	EIF4A3	protein_coding	eukaryotic translation initiation factor 4A3 [Source:HGNC Symbol;Acc:HGNC:18683]	28.0919	28.1032	29.7799	30.9801	12632	-0.112669	0.0585846	-1.92319	0.054456	0.998551	-0.0961215	0.0499798
ENSG00000157388	CACNA1D	protein_coding	calcium voltage-gated channel subunit alpha1 D [Source:HGNC Symbol;Acc:HGNC:1391]	0.0158647	0.0211419	0.00521362	0.0066035	17.516	1.64558	0.855743	1.92299	0.0544813	0.998551	0.0419038	0.0232418
ENSG00000004142	POLDIP2	protein_coding	DNA polymerase delta interacting protein 2 [Source:HGNC Symbol;Acc:HGNC:23781]	45.5467	44.3741	46.6929	51.9278	9406.81	-0.133154	0.069245	-1.92294	0.0544878	0.998551	-0.107338	0.0558191
ENSG00000259248	USP3-AS1	lncRNA	USP3 antisense RNA 1 [Source:HGNC Symbol;Acc:HGNC:44140]	0.352564	0.37639	0.304757	0.199643	203.435	0.530595	0.276045	1.92213	0.0545891	0.998551	0.109662	0.0572858
ENSG00000177873	ZNF619	protein_coding	zinc finger protein 619 [Source:HGNC Symbol;Acc:HGNC:26910]	0.0571351	0.0564002	0.143169	0.107018	36.2329	-1.13988	0.593326	-1.92117	0.0547102	0.998551	-0.0599898	0.0322366
ENSG00000125834	STK35	protein_coding	serine/threonine kinase 35 [Source:HGNC Symbol;Acc:HGNC:16254]	8.34387	8.62353	9.11097	9.58594	4557.75	-0.140158	0.0729776	-1.92056	0.0547869	0.998551	-0.110609	0.0575909
ENSG00000226887	ERVMER34-1	protein_coding	endogenous retrovirus group MER34 member 1, envelope [Source:HGNC Symbol;Acc:HGNC:42970]	0.0526819	0.0411159	0.167989	0.0819566	25.8345	-1.41137	0.735023	-1.92018	0.0548355	0.998551	-0.0487361	0.0266943
ENSG00000197629	MPEG1	protein_coding	macrophage expressed 1 [Source:HGNC Symbol;Acc:HGNC:29619]	1.62464	1.51083	2.09289	1.79065	579.464	-0.308247	0.16062	-1.91911	0.05497	0.998551	-0.134339	0.0700226
ENSG00000175893	ZDHHC21	protein_coding	zinc finger DHHC-type palmitoyltransferase 21 [Source:HGNC Symbol;Acc:HGNC:20750]	6.29345	7.27251	6.18737	5.93993	4506.82	0.161288	0.0840697	1.91851	0.0550466	0.998551	0.119069	0.0620664
ENSG00000132182	NUP210	protein_coding	nucleoporin 210 [Source:HGNC Symbol;Acc:HGNC:30052]	57.1507	51.8532	57.6106	60.6733	56580.9	-0.117824	0.0614158	-1.91847	0.0550515	0.998551	-0.099079	0.0516447
ENSG00000121753	ADGRB2	protein_coding	adhesion G protein-coupled receptor B2 [Source:HGNC Symbol;Acc:HGNC:944]	1.45133	1.16492	1.66806	1.51365	840.305	-0.281025	0.146542	-1.91771	0.0551474	0.998551	-0.135289	0.0705508
ENSG00000265118		protein_coding	novel protein	0.0533129	0.0605212	0	0	2.64191	4.93084	2.57165	1.91738	0.0551892	0.998551	0.0113275	0.00877579
ENSG00000247315	ZCCHC3	protein_coding	zinc finger CCHC-type containing 3 [Source:HGNC Symbol;Acc:HGNC:16230]	18.4207	17.5354	18.7271	21.6338	3924.59	-0.166501	0.0868552	-1.917	0.0552381	0.998551	-0.120793	0.06301
ENSG00000175221	MED16	protein_coding	mediator complex subunit 16 [Source:HGNC Symbol;Acc:HGNC:17556]	9.19978	6.96482	9.06841	9.7713	2761.62	-0.220102	0.114866	-1.91616	0.0553451	0.998551	-0.132447	0.0691192
ENSG00000072135	PTPN18	protein_coding	protein tyrosine phosphatase non-receptor type 18 [Source:HGNC Symbol;Acc:HGNC:9649]	25.862	25.9466	26.8991	29.6338	11604.5	-0.125886	0.0657093	-1.9158	0.0553904	0.998551	-0.103475	0.0540112
ENSG00000161904	LEMD2	protein_coding	LEM domain nuclear envelope protein 2 [Source:HGNC Symbol;Acc:HGNC:21244]	1.93508	1.96176	2.16221	2.41523	1073.95	-0.232267	0.121252	-1.91558	0.0554187	0.998551	-0.133671	0.0697838
ENSG00000274501		lncRNA	novel transcript, antisense to ZGPAT	0.476052	0.393032	0.081778	0	5.43705	3.40573	1.77933	1.91405	0.0556136	0.998551	0.0199437	0.012768
ENSG00000133619	KRBA1	protein_coding	KRAB-A domain containing 1 [Source:HGNC Symbol;Acc:HGNC:22228]	2.31757	2.0901	2.79921	2.45152	963.222	-0.251904	0.131712	-1.91254	0.0558074	0.998551	-0.134692	0.0704259
ENSG00000150455	TIRAP	protein_coding	TIR domain containing adaptor protein [Source:HGNC Symbol;Acc:HGNC:17192]	0.959086	0.777078	0.643192	0.705737	405.965	0.365426	0.191254	1.91068	0.0560452	0.998551	0.128831	0.0674758
ENSG00000100221	JOSD1	protein_coding	Josephin domain containing 1 [Source:HGNC Symbol;Acc:HGNC:28953]	11.5107	11.3993	10.378	10.3487	3528.28	0.144527	0.0756677	1.91002	0.0561307	0.998551	0.11228	0.0587852
ENSG00000158517	NCF1	protein_coding	neutrophil cytosolic factor 1 [Source:HGNC Symbol;Acc:HGNC:7660]	3.76373	3.31239	4.34787	4.04153	986.336	-0.2448	0.128183	-1.90977	0.0561626	0.998551	-0.134201	0.0702669
ENSG00000271789		lncRNA	novel transcript	1.83584	1.91039	1.31896	1.28154	164.257	0.526351	0.275655	1.90945	0.0562038	0.998551	0.109088	0.0573417
ENSG00000086062	B4GALT1	protein_coding	beta-1,4-galactosyltransferase 1 [Source:HGNC Symbol;Acc:HGNC:924]	25.1983	25.0681	26.1383	28.8183	9626.67	-0.128665	0.0673907	-1.90923	0.0562319	0.998551	-0.104793	0.0548867
ENSG00000131669	NINJ1	protein_coding	ninjurin 1 [Source:HGNC Symbol;Acc:HGNC:7824]	7.50127	6.22931	7.54854	8.60784	1454.28	-0.233744	0.122444	-1.90898	0.0562647	0.998551	-0.133415	0.069885
ENSG00000143256	PFDN2	protein_coding	prefoldin subunit 2 [Source:HGNC Symbol;Acc:HGNC:8867]	65.1483	64.0557	68.1614	76.7013	3180.33	-0.164916	0.0864159	-1.90839	0.0563404	0.998551	-0.119974	0.0628649
ENSG00000262791		lncRNA	novel transcript, antisense to WDR81	0.0577033	0.163763	0.599705	0.414316	10.5968	-2.2114	1.15918	-1.90773	0.0564263	0.998551	-0.0305309	0.0179641
ENSG00000211593	IGKJ5	IG_J_gene	immunoglobulin kappa joining 5 [Source:HGNC Symbol;Acc:HGNC:5723]	338.391	375.046	288.435	312.614	933.392	0.246743	0.129376	1.90718	0.0564972	0.998551	0.134099	0.0703288
ENSG00000231747		processed_pseudogene	ribosomal protein S20 (RPS20) pseudogene	6.19724	7.03517	4.73994	4.23779	148.994	0.5587	0.292958	1.9071	0.0565082	0.998551	0.104939	0.0552831
ENSG00000114796	KLHL24	protein_coding	kelch like family member 24 [Source:HGNC Symbol;Acc:HGNC:25947]	12.3121	13.5944	11.3245	12.2003	7989.91	0.13893	0.0728717	1.90651	0.0565845	0.998551	0.109706	0.0575443
ENSG00000233873	RPL7P44	processed_pseudogene	ribosomal protein L7 pseudogene 44 [Source:HGNC Symbol;Acc:HGNC:36143]	2.53436	2.35025	1.41646	1.70863	111.057	0.645017	0.338441	1.90585	0.0566703	0.998551	0.095136	0.0502647
ENSG00000199683	RN7SKP185	misc_RNA	RN7SK pseudogene 185 [Source:HGNC Symbol;Acc:HGNC:45909]	0.690581	0.322805	0.076761	0.0777795	7.11471	2.71682	1.42686	1.90405	0.0569038	0.998551	0.024624	0.0150211
ENSG00000168393	DTYMK	protein_coding	deoxythymidylate kinase [Source:HGNC Symbol;Acc:HGNC:3061]	16.7206	16.5312	17.957	19.025	3148.48	-0.153309	0.0805238	-1.90389	0.0569239	0.998551	-0.115684	0.0607593
ENSG00000078369	GNB1	protein_coding	G protein subunit beta 1 [Source:HGNC Symbol;Acc:HGNC:4396]	52.2105	51.3119	54.1759	57.0878	36242.5	-0.104018	0.0546404	-1.90368	0.0569525	0.998551	-0.0904694	0.0475234
ENSG00000083845	RPS5	protein_coding	ribosomal protein S5 [Source:HGNC Symbol;Acc:HGNC:10426]	184.712	162.729	183.08	196.82	49159.9	-0.128788	0.0676693	-1.90319	0.0570154	0.998551	-0.104732	0.0550296
ENSG00000130005	GAMT	protein_coding	guanidinoacetate N-methyltransferase [Source:HGNC Symbol;Acc:HGNC:4136]	3.87423	3.14058	4.24878	4.33682	700.509	-0.2901	0.15243	-1.90317	0.0570189	0.998551	-0.133961	0.070395
ENSG00000060138	YBX3	protein_coding	Y-box binding protein 3 [Source:HGNC Symbol;Acc:HGNC:2428]	25.0588	24.6733	26.0284	27.7414	16673.6	-0.112583	0.0591807	-1.90236	0.0571246	0.998551	-0.09576	0.0503372
ENSG00000135414	GDF11	protein_coding	growth differentiation factor 11 [Source:HGNC Symbol;Acc:HGNC:4216]	4.71876	4.99294	5.22318	5.5878	3375.13	-0.15494	0.08146	-1.90204	0.0571661	0.998551	-0.116244	0.0611151
ENSG00000138796	HADH	protein_coding	hydroxyacyl-CoA dehydrogenase [Source:HGNC Symbol;Acc:HGNC:4799]	9.45746	8.96337	9.9156	10.0984	9251.2	-0.119511	0.0628436	-1.90172	0.0572073	0.998551	-0.0997516	0.0524522
ENSG00000149575	SCN2B	protein_coding	sodium voltage-gated channel beta subunit 2 [Source:HGNC Symbol;Acc:HGNC:10589]	0.0148435	0.0112337	0	0	2.60845	4.91407	2.58454	1.90134	0.057258	0.998551	0.0111692	0.00871479
ENSG00000205086	LINC02898	lncRNA	long intergenic non-protein coding RNA 2898 [Source:HGNC Symbol;Acc:HGNC:42966]	0.0182409	0.0138048	0	0	2.60845	4.91407	2.58454	1.90134	0.057258	0.998551	0.0111692	0.00871479
ENSG00000223878	PPIAP53	processed_pseudogene	peptidylprolyl isomerase A pseudogene 53 [Source:HGNC Symbol;Acc:HGNC:53677]	0.16249	0.122973	0	0	2.60845	4.91407	2.58454	1.90134	0.057258	0.998551	0.0111692	0.00871479
ENSG00000231724		lncRNA	novel transcript	0.147143	0.111359	0	0	2.60845	4.91407	2.58454	1.90134	0.057258	0.998551	0.0111692	0.00871479
ENSG00000258128	MKRN9P	transcribed_processed_pseudogene	makorin ring finger protein 9, pseudogene [Source:HGNC Symbol;Acc:HGNC:7116]	0.0330247	0.0249933	0	0	2.60845	4.91407	2.58454	1.90134	0.057258	0.998551	0.0111692	0.00871479
ENSG00000259648		transcribed_processed_pseudogene	high mobility group box 1 (HMGB1) pseudogene	0.0467948	0.0354146	0	0	2.60845	4.91407	2.58454	1.90134	0.057258	0.998551	0.0111692	0.00871479
ENSG00000289502		lncRNA	novel transcript, antisense to NECAB1	0.114657	0.0867733	0	0	2.60845	4.91407	2.58454	1.90134	0.057258	0.998551	0.0111692	0.00871479
ENSG00000039560	RAI14	protein_coding	retinoic acid induced 14 [Source:HGNC Symbol;Acc:HGNC:14873]	0.0454183	0.0158644	0.00660179	0.00668939	10.5642	2.20984	1.16246	1.901	0.0573025	0.998551	0.0301196	0.0177161
ENSG00000167491	GATAD2A	protein_coding	GATA zinc finger domain containing 2A [Source:HGNC Symbol;Acc:HGNC:29989]	34.2626	31.9137	34.6274	37.3333	19142.7	-0.120789	0.0635693	-1.90011	0.0574182	0.998551	-0.100432	0.0528553
ENSG00000112290	WASF1	protein_coding	WASP family member 1 [Source:HGNC Symbol;Acc:HGNC:12732]	27.4811	30.9893	31.0997	33.5308	7498.99	-0.144784	0.0762009	-1.90003	0.0574291	0.998551	-0.112123	0.0590121
ENSG00000213078		processed_pseudogene	steroid dehydrogenase homolog pseudogene	0	0	0.0267924	0.135739	2.83667	-4.86963	2.56321	-1.89982	0.0574571	0.998551	-0.0113001	0.0088403
ENSG00000235872		lncRNA	novel transcript	0	0	0.032206	0.163167	2.83667	-4.86963	2.56321	-1.89982	0.0574571	0.998551	-0.0113001	0.0088403
ENSG00000290115		lncRNA	novel transcript, antisense to USP21and PPOX	0	0	0.0433693	0.219724	2.83667	-4.86963	2.56321	-1.89982	0.0574571	0.998551	-0.0113001	0.0088403
ENSG00000290981		lncRNA	novel transcript	0	0	0.0114842	0.0581829	2.83667	-4.86963	2.56321	-1.89982	0.0574571	0.998551	-0.0113001	0.0088403
ENSG00000117408	IPO13	protein_coding	importin 13 [Source:HGNC Symbol;Acc:HGNC:16853]	5.71545	5.43304	6.14748	6.40402	2246.22	-0.170698	0.0898786	-1.8992	0.0575376	0.998551	-0.121478	0.0639582
ENSG00000158483	FAM86C1P	transcribed_unprocessed_pseudogene	family with sequence similarity 86 member C1, pseudogene [Source:HGNC Symbol;Acc:HGNC:25561]	0.320393	0.151547	0.0252259	0.0766818	10.6373	2.21645	1.16714	1.89904	0.057559	0.998551	0.0299067	0.0176413
ENSG00000241360	PDXP	protein_coding	pyridoxal phosphatase [Source:HGNC Symbol;Acc:HGNC:30259]	0.846826	0.42271	1.02707	1.0062	136.086	-0.674624	0.35526	-1.89896	0.0575697	0.998551	-0.0914988	0.0485959
ENSG00000227766		unprocessed_pseudogene	HLA complex group 4 pseudogene 5	0.0933539	0.242231	0.0252005	0.0255349	7.16838	2.72121	1.43354	1.89824	0.0576642	0.998551	0.0243461	0.0149389
ENSG00000204054	LINC00963	lncRNA	long intergenic non-protein coding RNA 963 [Source:HGNC Symbol;Acc:HGNC:48716]	0.0847336	0.0513015	0.0409181	0.0288425	54.0917	0.965951	0.508938	1.89797	0.0576995	0.998551	0.0680132	0.0365782
ENSG00000207785	MIR500A	miRNA	microRNA 500a [Source:HGNC Symbol;Acc:HGNC:32134]	0.157654	1.61073	0	0	2.77575	4.99672	2.63335	1.89748	0.0577648	0.998551	0.0106991	0.00853395
ENSG00000004059	ARF5	protein_coding	ADP ribosylation factor 5 [Source:HGNC Symbol;Acc:HGNC:658]	20.122	17.7436	20.3758	22.5496	2755.18	-0.180371	0.0950612	-1.89742	0.0577725	0.998551	-0.124117	0.0654093
ENSG00000130511	SSBP4	protein_coding	single stranded DNA binding protein 4 [Source:HGNC Symbol;Acc:HGNC:15676]	17.491	14.6594	17.6279	18.6803	3804.46	-0.174867	0.0921643	-1.89734	0.0577835	0.998551	-0.122625	0.0646264
ENSG00000154721	JAM2	protein_coding	junctional adhesion molecule 2 [Source:HGNC Symbol;Acc:HGNC:14686]	0.0779388	0.0758373	0.0294549	0.0298458	23.6787	1.37489	0.724865	1.89676	0.05786	0.998551	0.0488538	0.0269259
ENSG00000232265	LINC02805	lncRNA	long intergenic non-protein coding RNA 2805 [Source:HGNC Symbol;Acc:HGNC:54339]	1.84004	2.0512	2.20052	2.38842	1012.74	-0.238614	0.125936	-1.89473	0.0581281	0.998551	-0.132868	0.070136
ENSG00000196642	RABL6	protein_coding	RAB, member RAS oncogene family like 6 [Source:HGNC Symbol;Acc:HGNC:24703]	9.12613	8.23311	9.43259	9.6437	6929.66	-0.135768	0.0716813	-1.89405	0.0582189	0.998551	-0.107948	0.0569916
ENSG00000244582	RPL21P120	processed_pseudogene	ribosomal protein L21 pseudogene 120 [Source:HGNC Symbol;Acc:HGNC:35743]	3.32392	4.01292	1.34592	2.9801	109.404	0.761772	0.402197	1.89403	0.0582211	0.998551	0.0826889	0.0442293
ENSG00000005022	SLC25A5	protein_coding	solute carrier family 25 member 5 [Source:HGNC Symbol;Acc:HGNC:10991]	237.989	242.895	250.201	268.424	29043	-0.109018	0.0575664	-1.89379	0.0582532	0.998551	-0.0934798	0.0493612
ENSG00000142002	DPP9	protein_coding	dipeptidyl peptidase 9 [Source:HGNC Symbol;Acc:HGNC:18648]	6.41651	5.42958	6.48118	6.77251	5212.72	-0.161507	0.0853002	-1.8934	0.0583047	0.998551	-0.118326	0.0624911
ENSG00000280115		TEC	TEC	0.535242	0.490009	0.195755	0.165294	19.869	1.50601	0.795447	1.89329	0.0583194	0.998551	0.0444878	0.0247882
ENSG00000160999	SH2B2	protein_coding	SH2B adaptor protein 2 [Source:HGNC Symbol;Acc:HGNC:17381]	21.9577	17.3348	21.589	23.3943	3785.83	-0.194489	0.102726	-1.89327	0.0583215	0.998551	-0.127176	0.0671697
ENSG00000165283	STOML2	protein_coding	stomatin like 2 [Source:HGNC Symbol;Acc:HGNC:14559]	42.8378	39.1403	43.8198	46.5915	5817.72	-0.140955	0.0744547	-1.89316	0.0583367	0.998551	-0.11029	0.0582548
ENSG00000135749	PCNX2	protein_coding	pecanex 2 [Source:HGNC Symbol;Acc:HGNC:8736]	2.57924	2.76598	2.48757	2.25467	2606.36	0.172329	0.0910538	1.8926	0.0584108	0.998551	0.121707	0.0643098
ENSG00000137802	MAPKBP1	protein_coding	mitogen-activated protein kinase binding protein 1 [Source:HGNC Symbol;Acc:HGNC:29536]	1.91541	1.79409	2.11292	2.13239	1539.53	-0.194216	0.102644	-1.89214	0.0584727	0.998551	-0.127068	0.0671504
ENSG00000161202	DVL3	protein_coding	dishevelled segment polarity protein 3 [Source:HGNC Symbol;Acc:HGNC:3087]	8.11134	7.70758	8.52137	8.97845	3923.66	-0.145438	0.076877	-1.89183	0.0585136	0.998551	-0.112183	0.0592964
ENSG00000255621		lncRNA	novel transcript	0	0	0	0.073863	3.31669	-5.09511	2.69388	-1.89137	0.0585755	0.998551	-0.0101071	0.00835537
ENSG00000087087	SRRT	protein_coding	serrate, RNA effector molecule [Source:HGNC Symbol;Acc:HGNC:24101]	47.6996	47.0624	49.4558	52.9644	17899.9	-0.112088	0.0592843	-1.89069	0.0586655	0.998551	-0.0952895	0.050399
ENSG00000172578	KLHL6	protein_coding	kelch like family member 6 [Source:HGNC Symbol;Acc:HGNC:18653]	18.4469	19.0032	17.8394	16.7462	14191.8	0.114734	0.0606839	1.89067	0.058668	0.998551	0.0968445	0.0512225
ENSG00000124203	ZNF831	protein_coding	zinc finger protein 831 [Source:HGNC Symbol;Acc:HGNC:16167]	1.45328	1.48429	1.63287	1.74228	1414.6	-0.200434	0.10619	-1.88749	0.0590942	0.998551	-0.128016	0.0678222
ENSG00000116685	KIAA2013	protein_coding	KIAA2013 [Source:HGNC Symbol;Acc:HGNC:28513]	13.2106	11.6336	13.454	14.4865	3236.22	-0.168897	0.0894856	-1.88743	0.059103	0.998551	-0.120501	0.0638403
ENSG00000170439	TMT1B	protein_coding	thiol methyltransferase 1B [Source:HGNC Symbol;Acc:HGNC:28276]	0.644032	0.673993	0.294736	0.385351	49.1361	0.954573	0.505853	1.88706	0.0591526	0.998551	0.0680393	0.0367852
ENSG00000140564	FURIN	protein_coding	furin, paired basic amino acid cleaving enzyme [Source:HGNC Symbol;Acc:HGNC:8568]	1.51386	1.46091	1.74815	1.87359	611.393	-0.283583	0.150341	-1.88627	0.059259	0.998551	-0.132884	0.0704624
ENSG00000184949	FAM227A	protein_coding	family with sequence similarity 227 member A [Source:HGNC Symbol;Acc:HGNC:44197]	0.39929	0.32636	0.284391	0.250527	253.904	0.441138	0.233886	1.88612	0.0592782	0.998551	0.117665	0.062495
ENSG00000064666	CNN2	protein_coding	calponin 2 [Source:HGNC Symbol;Acc:HGNC:2156]	43.5233	39.1242	43.7474	46.8218	11781.9	-0.131844	0.069904	-1.88607	0.0592857	0.998551	-0.10589	0.0561424
ENSG00000288235	FAM106C	lncRNA	family with sequence similarity 106 member C [Source:HGNC Symbol;Acc:HGNC:38396]	0.86491	0.852175	0.531935	0.507747	83.607	0.723874	0.383822	1.88596	0.0592999	0.998551	0.0856907	0.0458764
ENSG00000198722	UNC13B	protein_coding	unc-13 homolog B [Source:HGNC Symbol;Acc:HGNC:12566]	1.12909	1.0526	1.22396	1.27276	1565.73	-0.194125	0.102951	-1.88559	0.0593496	0.998551	-0.126745	0.0672123
ENSG00000100294	MCAT	protein_coding	malonyl-CoA-acyl carrier protein transacylase [Source:HGNC Symbol;Acc:HGNC:29622]	6.36369	6.16694	6.90283	7.67901	1210.35	-0.21845	0.115868	-1.88534	0.0593843	0.998551	-0.130537	0.0692368
ENSG00000011485	PPP5C	protein_coding	protein phosphatase 5 catalytic subunit [Source:HGNC Symbol;Acc:HGNC:9322]	18.6847	17.644	19.2261	20.3021	10048.6	-0.121616	0.0645079	-1.88528	0.0593917	0.998551	-0.100615	0.0533678
ENSG00000224000		lncRNA	novel transcript	0.20126	0.479792	0.114092	0.0192676	10.0137	2.34644	1.24475	1.88508	0.0594195	0.998551	0.0275757	0.0166368
ENSG00000083807	SLC27A5	protein_coding	solute carrier family 27 member 5 [Source:HGNC Symbol;Acc:HGNC:10999]	1.32512	1.15959	1.48741	1.48345	818.106	-0.256861	0.136289	-1.88468	0.0594728	0.998551	-0.132972	0.0705529
ENSG00000173214	MFSD4B	protein_coding	major facilitator superfamily domain containing 4B [Source:HGNC Symbol;Acc:HGNC:21053]	3.24497	3.13977	2.9572	2.83792	4113.82	0.139911	0.0742565	1.88415	0.0595443	0.998551	0.109598	0.0581685
ENSG00000165507	DEPP1	protein_coding	DEPP autophagy regulator 1 [Source:HGNC Symbol;Acc:HGNC:23355]	1.5559	2.00345	1.97824	2.65563	456.089	-0.38199	0.202756	-1.88399	0.0595666	0.998551	-0.12457	0.0662388
ENSG00000132744	ACY3	protein_coding	aminoacylase 3 [Source:HGNC Symbol;Acc:HGNC:24104]	20.4391	18.5534	20.9812	23.4419	2137.02	-0.187585	0.0996145	-1.8831	0.0596861	0.998551	-0.125248	0.066507
ENSG00000136643	RPS6KC1	protein_coding	ribosomal protein S6 kinase C1 [Source:HGNC Symbol;Acc:HGNC:10439]	1.88879	1.9062	1.64914	1.54201	808.206	0.249912	0.132729	1.88287	0.0597183	0.998551	0.132653	0.0704631
ENSG00000160991	ORAI2	protein_coding	ORAI calcium release-activated calcium modulator 2 [Source:HGNC Symbol;Acc:HGNC:21667]	21.4734	19.4906	21.684	22.9203	17759.6	-0.122685	0.0651627	-1.88275	0.0597344	0.998551	-0.101144	0.0537206
ENSG00000224861	YBX1P1	processed_pseudogene	Y-box binding protein 1 pseudogene 1 [Source:HGNC Symbol;Acc:HGNC:8015]	7.5457	9.14537	6.13872	7.17103	538.181	0.32561	0.173	1.88214	0.0598174	0.998551	0.130078	0.0691695
ENSG00000168237	GLYCTK	protein_coding	glycerate kinase [Source:HGNC Symbol;Acc:HGNC:24247]	1.7044	1.47073	2.10622	1.8036	634.686	-0.299362	0.159058	-1.88209	0.0598239	0.998551	-0.131916	0.0701058
ENSG00000259548		lncRNA	novel transcript	0.614235	0.278914	0.116067	0.0940858	11.1124	2.09105	1.11167	1.881	0.0599725	0.998551	0.0313279	0.0184138
ENSG00000104133	SPG11	protein_coding	SPG11 vesicle trafficking associated, spatacsin [Source:HGNC Symbol;Acc:HGNC:11226]	6.87222	6.68705	6.39724	6.05955	7817.69	0.122411	0.0650821	1.88087	0.0599897	0.998551	0.100961	0.0536779
ENSG00000168685	IL7R	protein_coding	interleukin 7 receptor [Source:HGNC Symbol;Acc:HGNC:6024]	0.048396	0.0249726	0.0914501	0.0884516	28.4908	-1.28644	0.684626	-1.87904	0.0602384	0.998551	-0.0512832	0.0284169
ENSG00000230225	MTND5P14	unprocessed_pseudogene	MT-ND5 pseudogene 14 [Source:HGNC Symbol;Acc:HGNC:42276]	0.0836175	0.0830579	0.276509	0.250159	16.4153	-1.65981	0.883989	-1.87764	0.060431	0.998551	-0.0398719	0.022716
ENSG00000141337	ARSG	protein_coding	arylsulfatase G [Source:HGNC Symbol;Acc:HGNC:24102]	1.97346	1.43187	1.47681	1.2576	755.263	0.317824	0.169292	1.87736	0.0604682	0.998551	0.130342	0.0694535
ENSG00000108883	EFTUD2	protein_coding	elongation factor Tu GTP binding domain containing 2 [Source:HGNC Symbol;Acc:HGNC:30858]	21.6076	21.895	22.9858	23.824	17134.3	-0.105726	0.056318	-1.8773	0.0604774	0.998551	-0.091214	0.0485877
ENSG00000197694	SPTAN1	protein_coding	spectrin alpha, non-erythrocytic 1 [Source:HGNC Symbol;Acc:HGNC:11273]	22.5869	22.0555	23.4759	24.4549	28520.1	-0.102503	0.0546161	-1.87678	0.060548	0.998551	-0.089162	0.0475077
ENSG00000164062	APEH	protein_coding	acylaminoacyl-peptide hydrolase [Source:HGNC Symbol;Acc:HGNC:586]	17.8697	16.1003	18.2435	19.2248	5907.02	-0.141072	0.0752553	-1.87458	0.0608504	0.998551	-0.109865	0.0586056
ENSG00000107263	RAPGEF1	protein_coding	Rap guanine nucleotide exchange factor 1 [Source:HGNC Symbol;Acc:HGNC:4568]	45.9397	42.6948	47.0078	48.7256	24953.3	-0.111062	0.0592476	-1.87453	0.0608568	0.998551	-0.0944346	0.0503773
ENSG00000151623	NR3C2	protein_coding	nuclear receptor subfamily 3 group C member 2 [Source:HGNC Symbol;Acc:HGNC:7979]	0.00400875	0	0.00568126	0.0383777	5.93447	-3.41267	1.82132	-1.87374	0.0609665	0.998551	-0.0189338	0.0125041
ENSG00000272630		lncRNA	novel transcript	1.36175	1.67595	1.18667	1.10538	299.278	0.404971	0.21632	1.87209	0.0611937	0.998551	0.120804	0.064643
ENSG00000014123	UFL1	protein_coding	UFM1 specific ligase 1 [Source:HGNC Symbol;Acc:HGNC:23039]	21.2371	22.6082	20.043	20.1776	7130.24	0.124297	0.0663957	1.87206	0.0611979	0.998551	0.101788	0.0543728
ENSG00000133112	TPT1	protein_coding	tumor protein, translationally-controlled 1 [Source:HGNC Symbol;Acc:HGNC:12022]	355.927	378.579	330.967	351.646	190211	0.105696	0.0564866	1.87117	0.0613216	0.998551	0.0911134	0.0486934
ENSG00000197776	KLHDC1	protein_coding	kelch domain containing 1 [Source:HGNC Symbol;Acc:HGNC:19836]	0.22483	0.300269	0.112458	0.147714	44.0802	1.01164	0.540682	1.87104	0.0613399	0.998551	0.0635158	0.0347594
ENSG00000166188	ZNF319	protein_coding	zinc finger protein 319 [Source:HGNC Symbol;Acc:HGNC:13644]	2.11012	1.84517	2.20274	2.56487	819.396	-0.268542	0.143565	-1.87052	0.0614118	0.998551	-0.132027	0.070589
ENSG00000213024	NUP62	protein_coding	nucleoporin 62 [Source:HGNC Symbol;Acc:HGNC:8066]	14.435	13.2258	15.0369	15.2701	6521.98	-0.131521	0.0703165	-1.87041	0.0614264	0.998551	-0.105386	0.0563419
ENSG00000175130	MARCKSL1	protein_coding	MARCKS like 1 [Source:HGNC Symbol;Acc:HGNC:7142]	100.975	92.2624	101.853	109.248	11680.9	-0.127368	0.0681256	-1.86961	0.0615377	0.998551	-0.103318	0.0552605
ENSG00000187801	ZFP69B	protein_coding	ZFP69 zinc finger protein B [Source:HGNC Symbol;Acc:HGNC:28053]	2.56498	2.49582	1.93581	2.09984	436.166	0.326815	0.17482	1.86944	0.0615617	0.998551	0.128961	0.0690219
ENSG00000115306	SPTBN1	protein_coding	spectrin beta, non-erythrocytic 1 [Source:HGNC Symbol;Acc:HGNC:11275]	21.8397	21.1265	22.3778	23.9128	30810.8	-0.107479	0.0574927	-1.86943	0.0615626	0.998551	-0.0921933	0.049316
ENSG00000169891	REPS2	protein_coding	RALBP1 associated Eps domain containing 2 [Source:HGNC Symbol;Acc:HGNC:9963]	0.407708	0.366023	0.333331	0.238217	284.968	0.437339	0.234035	1.86869	0.0616665	0.998551	0.116515	0.0624734
ENSG00000149923	PPP4C	protein_coding	protein phosphatase 4 catalytic subunit [Source:HGNC Symbol;Acc:HGNC:9319]	24.4846	22.1624	24.6075	27.2256	5029.36	-0.151744	0.0812042	-1.86867	0.0616683	0.998551	-0.11403	0.0610196
ENSG00000134250	NOTCH2	protein_coding	notch receptor 2 [Source:HGNC Symbol;Acc:HGNC:7882]	9.79773	9.05025	10.1021	10.3588	12299.2	-0.118293	0.0633328	-1.8678	0.0617895	0.998551	-0.0984806	0.0527245
ENSG00000074800	ENO1	protein_coding	enolase 1 [Source:HGNC Symbol;Acc:HGNC:3350]	256.645	249.609	260.817	284.775	102521	-0.107951	0.0578175	-1.86711	0.0618868	0.998551	-0.0924497	0.049515
ENSG00000005007	UPF1	protein_coding	UPF1 RNA helicase and ATPase [Source:HGNC Symbol;Acc:HGNC:9962]	19.2892	17.5239	19.3703	20.8619	12862.2	-0.127951	0.0685342	-1.86696	0.0619065	0.998551	-0.103555	0.055466
ENSG00000124225	PMEPA1	protein_coding	prostate transmembrane protein, androgen induced 1 [Source:HGNC Symbol;Acc:HGNC:14107]	0.46207	0.54815	0.421288	0.267628	181.995	0.551028	0.295439	1.86511	0.0621655	0.998551	0.102035	0.0549798
ENSG00000204574	ABCF1	protein_coding	ATP binding cassette subfamily F member 1 [Source:HGNC Symbol;Acc:HGNC:70]	39.4106	38.1521	40.678	43.2481	13567.3	-0.113678	0.0609521	-1.86504	0.0621761	0.998551	-0.0958217	0.0513774
ENSG00000196230	TUBB	protein_coding	tubulin beta class I [Source:HGNC Symbol;Acc:HGNC:20778]	397.531	408.19	416.324	449.995	127196	-0.104623	0.056108	-1.86467	0.0622277	0.998551	-0.0903551	0.0484564
ENSG00000164920	OSR2	protein_coding	odd-skipped related transciption factor 2 [Source:HGNC Symbol;Acc:HGNC:15830]	2.47231	2.20115	2.91236	2.81687	569.557	-0.292971	0.157273	-1.86282	0.0624876	0.998551	-0.130737	0.0701952
ENSG00000205534	SMG1P2	transcribed_unprocessed_pseudogene	SMG1 pseudogene 2 [Source:HGNC Symbol;Acc:HGNC:49859]	1.76321	1.73093	1.52658	1.27351	496.458	0.319451	0.171495	1.86274	0.0624991	0.998551	0.129	0.0692881
ENSG00000196313	POM121	protein_coding	POM121 transmembrane nucleoporin [Source:HGNC Symbol;Acc:HGNC:19702]	20.5231	18.1679	20.8052	21.4554	14916.6	-0.127126	0.0682708	-1.86208	0.062592	0.998551	-0.103038	0.0553338
ENSG00000238165		processed_pseudogene	chromosome 20 open reading frame 30 (C20orf30) pseudogene	0	0.0634324	0.211174	0.748915	4.53283	-3.99032	2.143	-1.86202	0.0625999	0.998551	-0.0170289	0.011562
ENSG00000287751	FAM106B	processed_pseudogene	family with sequence similarity 106 member B [Source:HGNC Symbol;Acc:HGNC:32450]	0.444042	0.533733	0.0987143	0.150036	11.6201	1.97442	1.06072	1.8614	0.0626879	0.998551	0.0326454	0.0191923
ENSG00000105856	HBP1	protein_coding	HMG-box transcription factor 1 [Source:HGNC Symbol;Acc:HGNC:23200]	4.04134	3.76548	3.3844	3.48927	1740.32	0.184065	0.098907	1.86099	0.0627453	0.998551	0.123477	0.0663497
ENSG00000122490	SLC66A2	protein_coding	solute carrier family 66 member 2 [Source:HGNC Symbol;Acc:HGNC:26188]	3.11404	2.57857	3.32343	3.36025	1206.75	-0.230456	0.123839	-1.86093	0.0627539	0.998551	-0.130263	0.0699926
ENSG00000184005	ST6GALNAC3	protein_coding	ST6 N-acetylgalactosaminide alpha-2,6-sialyltransferase 3 [Source:HGNC Symbol;Acc:HGNC:19343]	0.0956433	0.0480236	0.0260667	0.0316952	27.1006	1.31842	0.709355	1.85862	0.0630816	0.998551	0.0488314	0.0273932
ENSG00000262158	MTCO3P24	unprocessed_pseudogene	MT-CO3 pseudogene 24 [Source:HGNC Symbol;Acc:HGNC:52127]	0.0677387	0	0.384001	0.0972741	8.02259	-2.79345	1.50307	-1.8585	0.0630983	0.998551	-0.0224123	0.0142868
ENSG00000273148	LCDR	lncRNA	lysosome cell death regulator [Source:HGNC Symbol;Acc:HGNC:44308]	1.19785	1.20117	0.773357	0.879182	150.66	0.537855	0.289434	1.8583	0.0631266	0.998551	0.103072	0.0556935
ENSG00000138670	RASGEF1B	protein_coding	RasGEF domain family member 1B [Source:HGNC Symbol;Acc:HGNC:24881]	3.72331	3.67902	3.3458	3.30927	2674.88	0.153582	0.0826542	1.85812	0.0631515	0.998551	0.114384	0.0615595
ENSG00000256361		processed_pseudogene	glycine cleavage system protein H (aminomethyl carrier) (GCSH)	1.1622	1.84013	0.895781	0.409914	34.857	1.19813	0.645044	1.85744	0.0632489	0.998551	0.0533612	0.0297807
ENSG00000261236	BOP1	protein_coding	BOP1 ribosomal biogenesis factor [Source:HGNC Symbol;Acc:HGNC:15519]	21.1211	16.736	20.7991	22.0059	5789.46	-0.176734	0.0951712	-1.85701	0.0633092	0.998551	-0.121525	0.0654391
ENSG00000088992	TESC	protein_coding	tescalcin [Source:HGNC Symbol;Acc:HGNC:26065]	5.1844	4.87847	5.63237	6.40486	795.38	-0.25796	0.138971	-1.85622	0.0634221	0.998551	-0.131017	0.0705888
ENSG00000168421	RHOH	protein_coding	ras homolog family member H [Source:HGNC Symbol;Acc:HGNC:686]	14.0851	15.5138	16.0153	16.3519	7683.94	-0.129259	0.0696383	-1.85615	0.0634318	0.998551	-0.103967	0.0560123
ENSG00000090273	NUDC	protein_coding	nuclear distribution C, dynein complex regulator [Source:HGNC Symbol;Acc:HGNC:8045]	39.3707	37.5151	39.8074	44.5513	8581.22	-0.133684	0.072025	-1.85608	0.0634423	0.998551	-0.106081	0.0571525
ENSG00000080709	KCNN2	protein_coding	potassium calcium-activated channel subfamily N member 2 [Source:HGNC Symbol;Acc:HGNC:6291]	0.017345	0.0246128	0	0.0041513	5.26271	3.34047	1.8002	1.85561	0.0635092	0.998551	0.019024	0.0125364
ENSG00000274979		lncRNA	novel transcript	0.0648551	0.135921	0.0471352	0.0334325	27.911	1.31312	0.708457	1.8535	0.0638114	0.998551	0.0486415	0.027411
ENSG00000198952	SMG5	protein_coding	SMG5 nonsense mediated mRNA decay factor [Source:HGNC Symbol;Acc:HGNC:24644]	34.0611	32.119	35.2597	36.263	13648	-0.111876	0.0603824	-1.85279	0.0639129	0.998551	-0.0945793	0.0510464
ENSG00000065911	MTHFD2	protein_coding	methylenetetrahydrofolate dehydrogenase (NADP+ dependent) 2, methenyltetrahydrofolate cyclohydrolase [Source:HGNC Symbol;Acc:HGNC:7434]	27.3226	27.2883	25.1531	25.8037	22573.3	0.0999186	0.0539414	1.85236	0.0639748	0.998551	0.0871929	0.0470715
ENSG00000215244	LINC02649	lncRNA	long intergenic non-protein coding RNA 2649 [Source:HGNC Symbol;Acc:HGNC:54134]	0.155327	0.0966966	0.0639094	0.0527653	36.4186	1.11361	0.601217	1.85227	0.0639877	0.998551	0.0570806	0.031706
ENSG00000115596	WNT6	protein_coding	Wnt family member 6 [Source:HGNC Symbol;Acc:HGNC:12785]	0.793496	0.620929	0.502228	0.29501	71.0427	0.828073	0.44713	1.85197	0.0640296	0.998551	0.0742855	0.040692
ENSG00000245060	LINC00847	lncRNA	long intergenic non-protein coding RNA 847 [Source:HGNC Symbol;Acc:HGNC:45050]	1.83373	1.71374	1.55373	1.40775	740.474	0.260833	0.140854	1.85179	0.0640554	0.998551	0.130717	0.070598
ENSG00000114503	NCBP2	protein_coding	nuclear cap binding protein subunit 2 [Source:HGNC Symbol;Acc:HGNC:7659]	22.3583	22.8811	24.4586	24.4507	8991.75	-0.112602	0.0608286	-1.85113	0.0641509	0.998551	-0.0949742	0.0513056
ENSG00000038002	AGA	protein_coding	aspartylglucosaminidase [Source:HGNC Symbol;Acc:HGNC:318]	7.27979	7.30033	6.33527	6.3804	1328.7	0.197382	0.106637	1.85097	0.0641743	0.998551	0.125684	0.0679048
ENSG00000134986	NREP	protein_coding	neuronal regeneration related protein [Source:HGNC Symbol;Acc:HGNC:16834]	16.3445	17.5498	18.2075	18.4913	12278.4	-0.114845	0.0620494	-1.85086	0.064189	0.998551	-0.0962551	0.0520055
ENSG00000136807	CDK9	protein_coding	cyclin dependent kinase 9 [Source:HGNC Symbol;Acc:HGNC:1780]	20.5585	19.2459	21.4474	22.3269	4693.15	-0.136877	0.0739576	-1.85075	0.0642062	0.998551	-0.10741	0.0580337
ENSG00000257923	CUX1	protein_coding	cut like homeobox 1 [Source:HGNC Symbol;Acc:HGNC:2557]	17.4189	17.689	18.7036	18.8861	24132.9	-0.0985654	0.0532588	-1.85069	0.0642146	0.998551	-0.0862884	0.0466249
ENSG00000153048	CARHSP1	protein_coding	calcium regulated heat stable protein 1 [Source:HGNC Symbol;Acc:HGNC:17150]	8.87373	8.14617	9.2769	9.57731	3738.57	-0.147275	0.0795911	-1.85039	0.0642574	0.998551	-0.111765	0.0603974
ENSG00000025800	KPNA6	protein_coding	karyopherin subunit alpha 6 [Source:HGNC Symbol;Acc:HGNC:6399]	15.9885	15.7613	16.7789	17.617	9217	-0.11544	0.0623934	-1.8502	0.064285	0.998551	-0.096581	0.0521997
ENSG00000164405	UQCRQ	protein_coding	ubiquinol-cytochrome c reductase complex III subunit VII [Source:HGNC Symbol;Acc:HGNC:29594]	21.978	22.5841	23.9917	25.0932	3881.32	-0.139574	0.0754386	-1.85017	0.0642897	0.998551	-0.108578	0.0586844
ENSG00000162337	LRP5	protein_coding	LDL receptor related protein 5 [Source:HGNC Symbol;Acc:HGNC:6697]	2.53419	2.21295	2.70197	2.83421	1187.92	-0.220952	0.119434	-1.84999	0.0643156	0.998551	-0.128802	0.0696173
ENSG00000075624	ACTB	protein_coding	actin beta [Source:HGNC Symbol;Acc:HGNC:132]	874.934	819.207	879.606	945.461	289678	-0.107388	0.0580513	-1.84988	0.0643306	0.998551	-0.0918603	0.0496574
ENSG00000224086	PPM1F-AS1	lncRNA	PPM1F antisense RNA 1 [Source:HGNC Symbol;Acc:HGNC:40888]	0.0160834	0.0206395	0.00825855	0.00937231	38.4696	1.05716	0.571748	1.84899	0.064459	0.998551	0.0596928	0.0331305
ENSG00000204428	LY6G5C	protein_coding	lymphocyte antigen 6 family member G5C [Source:HGNC Symbol;Acc:HGNC:13932]	0.447963	0.444966	0.272083	0.283351	89.6109	0.685014	0.370722	1.84778	0.0646338	0.998551	0.0862536	0.0470747
ENSG00000187231	SESTD1	protein_coding	SEC14 and spectrin domain containing 1 [Source:HGNC Symbol;Acc:HGNC:18379]	2.35597	2.74175	2.71414	3.11921	2329.61	-0.195048	0.10559	-1.84723	0.0647136	0.998551	-0.125077	0.0677163
ENSG00000280537		protein_coding	novel protein, SLC23A3-NHEJ1 readthrough	0.0541108	0.0775921	0.14261	0.13905	35.9177	-1.10078	0.596052	-1.84678	0.0647784	0.998551	-0.0574325	0.0320769
ENSG00000203727	SAMD5	protein_coding	sterile alpha motif domain containing 5 [Source:HGNC Symbol;Acc:HGNC:21180]	0.0161573	0.00458547	0	0	2.54153	4.87976	2.64235	1.84675	0.0647831	0.998551	0.0105284	0.00846413
ENSG00000198467	TPM2	protein_coding	tropomyosin 2 [Source:HGNC Symbol;Acc:HGNC:12011]	43.7644	43.0365	45.5905	48.3782	10751.9	-0.114415	0.0619602	-1.84659	0.0648068	0.998551	-0.0959402	0.0519548
ENSG00000184076	UQCR10	protein_coding	ubiquinol-cytochrome c reductase, complex III subunit X [Source:HGNC Symbol;Acc:HGNC:30863]	55.2263	51.2989	56.9522	60.9197	4088.33	-0.145698	0.0789135	-1.8463	0.0648481	0.998551	-0.111022	0.0601292
ENSG00000119820	YIPF4	protein_coding	Yip1 domain family member 4 [Source:HGNC Symbol;Acc:HGNC:28145]	5.56486	5.66504	5.3477	4.84168	4898.63	0.140185	0.0759604	1.8455	0.0649654	0.998551	0.108718	0.0589107
ENSG00000177542	SLC25A22	protein_coding	solute carrier family 25 member 22 [Source:HGNC Symbol;Acc:HGNC:19954]	9.19655	7.78665	9.84897	9.32024	3104.18	-0.174064	0.0943427	-1.84502	0.0650352	0.998551	-0.120344	0.0652216
ENSG00000196503	ARL9	protein_coding	ADP ribosylation factor like GTPase 9 [Source:HGNC Symbol;Acc:HGNC:23592]	0.258513	0.273457	0.0832656	0.151867	32.3096	1.17818	0.638941	1.84396	0.0651896	0.998551	0.0536032	0.0300553
ENSG00000263241	MTCYBP33	unprocessed_pseudogene	MT-CYB pseudogene 33 [Source:HGNC Symbol;Acc:HGNC:52301]	0.304704	0.0399119	0.0442904	0.0112195	8.44889	2.63837	1.43085	1.84392	0.0651951	0.998551	0.0231059	0.0146895
ENSG00000163931	TKT	protein_coding	transketolase [Source:HGNC Symbol;Acc:HGNC:11834]	36.6222	32.967	36.5814	39.1056	25794.9	-0.121078	0.065666	-1.84385	0.0652045	0.998551	-0.0995478	0.0539886
ENSG00000135617	PRADC1	protein_coding	protease associated domain containing 1 [Source:HGNC Symbol;Acc:HGNC:16047]	6.546	7.52745	8.19877	8.57846	809.387	-0.25448	0.138073	-1.84309	0.0653164	0.998551	-0.130049	0.0705798
ENSG00000099194	SCD	protein_coding	stearoyl-CoA desaturase [Source:HGNC Symbol;Acc:HGNC:10571]	60.8088	59.4775	54.9862	57.1081	22775.6	0.101797	0.05524	1.84282	0.0653559	0.998551	0.0882844	0.0479074
ENSG00000119689	DLST	protein_coding	dihydrolipoamide S-succinyltransferase [Source:HGNC Symbol;Acc:HGNC:2911]	17.5262	16.9507	18.7268	18.7969	6119	-0.122041	0.0662656	-1.8417	0.0655188	0.998551	-0.100014	0.0543036
ENSG00000131165	CHMP1A	protein_coding	charged multivesicular body protein 1A [Source:HGNC Symbol;Acc:HGNC:8740]	7.03919	6.20017	7.03845	7.79487	3791.63	-0.163531	0.088817	-1.84121	0.0655907	0.998551	-0.117172	0.0636352
ENSG00000143127	ITGA10	protein_coding	integrin subunit alpha 10 [Source:HGNC Symbol;Acc:HGNC:6135]	0.28217	0.257703	0.168377	0.178736	103.458	0.637889	0.346652	1.84014	0.0657471	0.998551	0.0903223	0.0494187
ENSG00000167280	ENGASE	protein_coding	endo-beta-N-acetylglucosaminidase [Source:HGNC Symbol;Acc:HGNC:24622]	1.64694	1.36516	1.72518	1.91139	781.216	-0.270552	0.147038	-1.84001	0.0657668	0.998551	-0.12979	0.0705417
ENSG00000204581	ACOXL-AS1	lncRNA	ACOXL antisense RNA 1 [Source:HGNC Symbol;Acc:HGNC:41112]	0.0816484	0.0720907	0.0342854	0.0260553	23.3581	1.3497	0.733738	1.83948	0.0658444	0.998551	0.0468731	0.0266023
ENSG00000108557	RAI1	protein_coding	retinoic acid induced 1 [Source:HGNC Symbol;Acc:HGNC:9834]	6.37591	5.19234	6.29855	6.75954	4467.39	-0.174215	0.0947375	-1.83892	0.0659263	0.998551	-0.120136	0.0653262
ENSG00000144407	PTH2R	protein_coding	parathyroid hormone 2 receptor [Source:HGNC Symbol;Acc:HGNC:9609]	0.0209303	0.0475206	0	0.00858753	6.37584	2.99544	1.62915	1.83866	0.0659657	0.998551	0.0203808	0.0133308
ENSG00000145348	TBCK	protein_coding	TBC1 domain containing kinase [Source:HGNC Symbol;Acc:HGNC:28261]	3.46451	3.59698	3.2398	3.10366	2712.55	0.154495	0.0840372	1.83842	0.0660011	0.998551	0.11408	0.0620551
ENSG00000088247	KHSRP	protein_coding	KH-type splicing regulatory protein [Source:HGNC Symbol;Acc:HGNC:6316]	88.924	82.2094	89.1792	96.0703	34376.3	-0.114281	0.0621679	-1.83827	0.0660233	0.998551	-0.0957243	0.0520729
ENSG00000162928	PEX13	protein_coding	peroxisomal biogenesis factor 13 [Source:HGNC Symbol;Acc:HGNC:8855]	5.77445	6.16856	5.34778	5.34152	2499.43	0.159665	0.0868623	1.83813	0.0660425	0.998551	0.115824	0.0630143
ENSG00000153443	UBALD1	protein_coding	UBA like domain containing 1 [Source:HGNC Symbol;Acc:HGNC:29576]	5.76773	5.03209	5.78041	6.76799	1566.73	-0.215757	0.117421	-1.83746	0.0661416	0.998551	-0.127547	0.0694122
ENSG00000164077	MON1A	protein_coding	MON1 homolog A, secretory trafficking associated [Source:HGNC Symbol;Acc:HGNC:28207]	1.90036	1.79581	2.24968	2.08482	967.311	-0.22948	0.124892	-1.83743	0.0661469	0.998551	-0.128747	0.070067
ENSG00000138111	MFSD13A	protein_coding	major facilitator superfamily domain containing 13A [Source:HGNC Symbol;Acc:HGNC:26196]	3.00088	2.95042	3.51657	3.49132	853.855	-0.235653	0.128301	-1.83672	0.0662516	0.998551	-0.129069	0.0702728
ENSG00000132849	PATJ	protein_coding	PATJ crumbs cell polarity complex component [Source:HGNC Symbol;Acc:HGNC:28881]	0.244388	0.309247	0.19277	0.207133	210.486	0.467832	0.254771	1.83628	0.0663156	0.998551	0.109654	0.0598957
ENSG00000088038	CNOT3	protein_coding	CCR4-NOT transcription complex subunit 3 [Source:HGNC Symbol;Acc:HGNC:7879]	11.1442	10.4315	11.4389	12.232	5767.11	-0.133463	0.0726848	-1.83619	0.0663298	0.998551	-0.105506	0.0574573
ENSG00000232337		processed_pseudogene	DEAD (Asp-Glu-Ala-Asp) box polypeptide 18 (DDX18) pseudogene	0	0	0.0322309	0.0391903	2.59046	-4.73904	2.58409	-1.83393	0.0666648	0.998551	-0.0109481	0.0087048
ENSG00000070495	JMJD6	protein_coding	jumonji domain containing 6, arginine demethylase and lysine hydroxylase [Source:HGNC Symbol;Acc:HGNC:19355]	3.58306	3.32706	4.01207	3.85078	1647.76	-0.1859	0.101407	-1.83322	0.0667703	0.998551	-0.122645	0.0668957
ENSG00000100243	CYB5R3	protein_coding	cytochrome b5 reductase 3 [Source:HGNC Symbol;Acc:HGNC:2873]	4.15536	4.03962	4.37502	4.70362	3373.06	-0.147572	0.0805121	-1.83291	0.0668155	0.998551	-0.111363	0.0607551
ENSG00000264254		lncRNA	novel transcript	0	0	0.159389	0.134587	2.58736	-4.73745	2.58493	-1.83272	0.0668444	0.998551	-0.0109378	0.00870072
ENSG00000267597	RPIAP1	processed_pseudogene	ribose 5-phosphate isomerase A pseudogene 1 [Source:HGNC Symbol;Acc:HGNC:27250]	0	0	0.101176	0.0854317	2.58736	-4.73745	2.58493	-1.83272	0.0668444	0.998551	-0.0109378	0.00870072
ENSG00000242628		lncRNA	novel transcript	0.028886	0.0119242	0.00248107	0	4.07956	4.03562	2.20228	1.83247	0.0668808	0.998551	0.0162978	0.0111701
ENSG00000133424	LARGE1	protein_coding	LARGE xylosyl- and glucuronyltransferase 1 [Source:HGNC Symbol;Acc:HGNC:6511]	1.00914	0.935255	1.14626	1.11195	1105.8	-0.215352	0.117521	-1.83245	0.0668837	0.998551	-0.127221	0.0694218
ENSG00000135372	NAT10	protein_coding	N-acetyltransferase 10 [Source:HGNC Symbol;Acc:HGNC:29830]	34.9885	33.8347	36.3009	37.8911	13968.8	-0.108291	0.0591129	-1.83194	0.0669599	0.998551	-0.0921417	0.0502967
ENSG00000165511	ZNF22-AS1	lncRNA	ZNF22 antisense RNA 1 [Source:HGNC Symbol;Acc:HGNC:23509]	0.610947	0.879151	0.520319	0.477796	143.113	0.575875	0.314374	1.83182	0.0669785	0.998551	0.0962056	0.0528312
ENSG00000183281	PLGLB1	protein_coding	plasminogen like B1 [Source:HGNC Symbol;Acc:HGNC:9072]	0.276475	0.244751	0.186926	0.123842	81.1705	0.746456	0.407515	1.83173	0.0669924	0.998551	0.0793639	0.0438019
ENSG00000151470	C4orf33	protein_coding	chromosome 4 open reading frame 33 [Source:HGNC Symbol;Acc:HGNC:27025]	1.87459	2.10876	1.64092	1.74402	965.87	0.234191	0.127879	1.83135	0.0670478	0.998551	0.12863	0.0702528
ENSG00000136463	TACO1	protein_coding	translational activator of cytochrome c oxidase I [Source:HGNC Symbol;Acc:HGNC:24316]	0.99872	1.08251	1.51936	1.32344	215.953	-0.45067	0.246189	-1.83059	0.0671621	0.998551	-0.111362	0.0610029
ENSG00000226903	LINC00354	lncRNA	long intergenic non-protein coding RNA 354 [Source:HGNC Symbol;Acc:HGNC:42672]	0	0	0.0194437	0.034478	2.59356	-4.74063	2.59007	-1.83031	0.0672033	0.998551	-0.0108854	0.00867974
ENSG00000176476	SGF29	protein_coding	SAGA complex associated factor 29 [Source:HGNC Symbol;Acc:HGNC:25156]	9.15906	7.63706	9.36636	10.1711	1442.07	-0.217123	0.118658	-1.82982	0.0672771	0.998551	-0.127258	0.0695412
ENSG00000157873	TNFRSF14	protein_coding	TNF receptor superfamily member 14 [Source:HGNC Symbol;Acc:HGNC:11912]	0.607375	0.573372	0.453043	0.428451	239.461	0.422034	0.230645	1.8298	0.0672801	0.998551	0.114895	0.0628961
ENSG00000104824	HNRNPL	protein_coding	heterogeneous nuclear ribonucleoprotein L [Source:HGNC Symbol;Acc:HGNC:5045]	51.199	50.4358	53.3862	55.5359	25543	-0.099877	0.054591	-1.82955	0.0673174	0.998551	-0.0868886	0.0474916
ENSG00000229920	RPS4XP5	transcribed_processed_pseudogene	ribosomal protein S4X pseudogene 5 [Source:HGNC Symbol;Acc:HGNC:36670]	0.0334417	0.0759267	0.15798	0.216103	14.3098	-1.7853	0.975866	-1.82946	0.0673314	0.998551	-0.0350053	0.0207512
ENSG00000160813	PPP1R35	protein_coding	protein phosphatase 1 regulatory subunit 35 [Source:HGNC Symbol;Acc:HGNC:28320]	11.7991	9.76706	12.6239	12.916	984.987	-0.242799	0.132723	-1.82936	0.0673456	0.998551	-0.128907	0.0704617
ENSG00000169427	KCNK9	protein_coding	potassium two pore domain channel subfamily K member 9 [Source:HGNC Symbol;Acc:HGNC:6283]	0.277195	0.268138	0.165991	0.192488	114.575	0.605611	0.331103	1.82907	0.0673888	0.998551	0.0927736	0.0510256
ENSG00000286084		lncRNA	novel transcript	0.0434344	0.0311413	0.00863942	0.00875406	9.95566	2.10199	1.14929	1.82894	0.0674081	0.998551	0.0295951	0.017877
ENSG00000092820	EZR	protein_coding	ezrin [Source:HGNC Symbol;Acc:HGNC:12691]	229.72	239.223	239.636	268.188	59976.7	-0.114931	0.062901	-1.82718	0.0676727	0.998551	-0.0958992	0.0524849
ENSG00000106628	POLD2	protein_coding	DNA polymerase delta 2, accessory subunit [Source:HGNC Symbol;Acc:HGNC:9176]	19.943	17.458	20.0724	20.9026	11723.8	-0.131433	0.0719361	-1.82707	0.0676886	0.998551	-0.104349	0.0571113
ENSG00000271234		lncRNA	novel transcript	0	0	0.175169	0.101425	2.58426	-4.73585	2.59257	-1.8267	0.0677451	0.998551	-0.0108547	0.00866758
ENSG00000165526	RPUSD4	protein_coding	RNA pseudouridine synthase D4 [Source:HGNC Symbol;Acc:HGNC:25898]	11.9384	11.4713	12.8432	12.9142	3749.42	-0.137679	0.0753719	-1.82666	0.0677505	0.998551	-0.107148	0.0586554
ENSG00000200887	RNU6-598P	snRNA	RNA, U6 small nuclear 598, pseudogene [Source:HGNC Symbol;Acc:HGNC:47561]	0	0.143176	0.953298	1.08669	4.28351	-3.90376	2.13732	-1.82648	0.0677787	0.998551	-0.0169152	0.0115725
ENSG00000136573	BLK	protein_coding	BLK proto-oncogene, Src family tyrosine kinase [Source:HGNC Symbol;Acc:HGNC:1057]	37.0371	34.7001	38.598	38.8355	13892.7	-0.110101	0.0602915	-1.82615	0.0678274	0.998551	-0.0931227	0.0509933
ENSG00000182979	MTA1	protein_coding	metastasis associated 1 [Source:HGNC Symbol;Acc:HGNC:7410]	21.6381	19.7598	22.2113	22.7663	11243.4	-0.119449	0.0654421	-1.82526	0.0679621	0.998551	-0.0983275	0.0538694
ENSG00000170265	ZNF282	protein_coding	zinc finger protein 282 [Source:HGNC Symbol;Acc:HGNC:13076]	8.97532	8.25422	9.47468	9.79255	2564.97	-0.160808	0.0881393	-1.82448	0.0680798	0.998551	-0.11572	0.063422
ENSG00000213763	ACTBP2	processed_pseudogene	ACTB pseudogene 2 [Source:HGNC Symbol;Acc:HGNC:135]	1.47406	1.70014	0.913613	1.14024	109.709	0.627322	0.343896	1.82416	0.0681278	0.998551	0.0900106	0.0496928
ENSG00000125571	IL37	protein_coding	interleukin 37 [Source:HGNC Symbol;Acc:HGNC:15563]	0.312937	0.129181	0.0537574	0.040853	9.33746	2.22818	1.22169	1.82384	0.0681759	0.998551	0.027588	0.0169212
ENSG00000041353	RAB27B	protein_coding	RAB27B, member RAS oncogene family [Source:HGNC Symbol;Acc:HGNC:9767]	0.0111067	0.0336225	0.00349791	0.00354433	6.92092	2.66214	1.45983	1.8236	0.0682128	0.998551	0.0229374	0.0146029
ENSG00000110042	DTX4	protein_coding	deltex E3 ubiquitin ligase 4 [Source:HGNC Symbol;Acc:HGNC:29151]	6.4928	6.27466	6.78019	7.40227	3239.63	-0.151441	0.0830588	-1.8233	0.0682579	0.998551	-0.112509	0.0617039
ENSG00000067225	PKM	protein_coding	pyruvate kinase M1/2 [Source:HGNC Symbol;Acc:HGNC:9021]	151.019	146.164	153.861	164.943	98668.4	-0.101305	0.055562	-1.82327	0.0682624	0.998551	-0.087721	0.0481119
ENSG00000168899	VAMP5	protein_coding	vesicle associated membrane protein 5 [Source:HGNC Symbol;Acc:HGNC:12646]	1.15666	0.589921	1.48877	1.62087	71.6886	-0.826354	0.453349	-1.82278	0.068337	0.998551	-0.0723901	0.0403118
ENSG00000173559	NABP1	protein_coding	nucleic acid binding protein 1 [Source:HGNC Symbol;Acc:HGNC:26232]	4.0361	4.39979	4.00506	3.6275	5232.34	0.144092	0.0790604	1.82256	0.0683708	0.998551	0.109696	0.0601897
ENSG00000134291	TMEM106C	protein_coding	transmembrane protein 106C [Source:HGNC Symbol;Acc:HGNC:28775]	10.9449	11.0534	12.4364	11.9192	3010	-0.146934	0.0806397	-1.8221	0.0684401	0.998551	-0.110794	0.0608038
ENSG00000237491	LINC01409	lncRNA	long intergenic non-protein coding RNA 1409 [Source:HGNC Symbol;Acc:HGNC:50701]	1.31752	1.32948	1.17342	1.04884	765.489	0.252193	0.138416	1.82199	0.0684568	0.998551	0.128581	0.0705841
ENSG00000253239	IGLVI-70	IG_V_pseudogene	immunoglobulin lambda variable (I)-70 (pseudogene) [Source:HGNC Symbol;Acc:HGNC:5940]	1.01869	0.925137	1.70035	2.17803	42.4303	-0.995344	0.546296	-1.82199	0.0684571	0.998551	-0.0614788	0.0345595
ENSG00000289171		lncRNA	novel transcript, sense intronic to RBBP6	4.65638	6.44985	3.71325	3.35355	105.272	0.650113	0.356929	1.82141	0.0685447	0.998551	0.0874179	0.048386
ENSG00000255177	MUC5B-AS1	lncRNA	MUC5B antisense RNA 1 [Source:HGNC Symbol;Acc:HGNC:53936]	0	0	0.0864887	0.233697	2.59667	-4.74222	2.60457	-1.82073	0.0686477	0.998551	-0.0107336	0.00861884
ENSG00000170542	SERPINB9	protein_coding	serpin family B member 9 [Source:HGNC Symbol;Acc:HGNC:8955]	11.0789	10.2074	11.9745	11.6009	3473.08	-0.146989	0.080747	-1.82037	0.0687029	0.998551	-0.110767	0.0608452
ENSG00000127022	CANX	protein_coding	calnexin [Source:HGNC Symbol;Acc:HGNC:1473]	91.44	96.2759	86.0153	89.359	93386.3	0.0980967	0.0538958	1.82012	0.0687411	0.998551	0.0856214	0.0470418
ENSG00000262814	MRPL12	protein_coding	mitochondrial ribosomal protein L12 [Source:HGNC Symbol;Acc:HGNC:10378]	13.2692	11.1894	14.6077	14.2236	1004.75	-0.236226	0.129807	-1.81983	0.0687843	0.998551	-0.128029	0.0703472
ENSG00000259330	INAFM2	protein_coding	InaF motif containing 2 [Source:HGNC Symbol;Acc:HGNC:35165]	4.83909	4.6731	5.41195	5.56761	1157.94	-0.206705	0.113602	-1.81956	0.0688263	0.998551	-0.125478	0.0689572
ENSG00000247400	DNAJC3-DT	lncRNA	DNAJC3 divergent transcript [Source:HGNC Symbol;Acc:HGNC:39808]	7.0996	7.52589	6.60372	6.51904	2556.27	0.156111	0.085804	1.81939	0.0688512	0.998551	0.114005	0.0626633
ENSG00000198860	TSEN15	protein_coding	tRNA splicing endonuclease subunit 15 [Source:HGNC Symbol;Acc:HGNC:16791]	5.73249	6.29233	5.45415	5.4569	4370.31	0.13988	0.0769226	1.81845	0.0689947	0.998551	0.107862	0.0593175
ENSG00000253223		processed_pseudogene	PRP3 pre-mRNA processing factor 3 homolog (S. cerevisiae) (PRPF3) pseudogene	0.0645052	0.19039	0.0487561	0.0123508	12.1228	2.05431	1.12995	1.81805	0.0690567	0.998551	0.0294868	0.0180074
ENSG00000286122	LINC02964	lncRNA	long intergenic non-protein coding RNA 2964 [Source:HGNC Symbol;Acc:HGNC:53487]	0.152977	0.177607	0.0755518	0.0798828	34.593	1.08783	0.598374	1.81797	0.0690682	0.998551	0.0563229	0.0318414
ENSG00000171316	CHD7	protein_coding	chromodomain helicase DNA binding protein 7 [Source:HGNC Symbol;Acc:HGNC:20626]	5.91573	5.90371	6.35241	6.40851	8675.12	-0.110561	0.0608177	-1.81791	0.0690786	0.998551	-0.0932586	0.0512994
ENSG00000180573	H2AC6	protein_coding	H2A clustered histone 6 [Source:HGNC Symbol;Acc:HGNC:4733]	83.9591	71.6974	81.2532	91.5663	10238.2	-0.150648	0.0828781	-1.81771	0.0691086	0.998551	-0.112046	0.0616401
ENSG00000198746	GPATCH3	protein_coding	G-patch domain containing 3 [Source:HGNC Symbol;Acc:HGNC:25720]	6.49652	6.5037	7.00921	8.1331	1170.61	-0.219979	0.121033	-1.81752	0.0691381	0.998551	-0.126794	0.0697653
ENSG00000071051	NCK2	protein_coding	NCK adaptor protein 2 [Source:HGNC Symbol;Acc:HGNC:7665]	2.77767	2.71866	2.96083	3.75015	678.627	-0.287797	0.158349	-1.81749	0.0691426	0.998551	-0.127433	0.0701414
ENSG00000086598	TMED2	protein_coding	transmembrane p24 trafficking protein 2 [Source:HGNC Symbol;Acc:HGNC:16996]	72.8585	74.2065	68.2792	69.0662	20370.8	0.0986171	0.0542615	1.81744	0.0691497	0.998551	0.0859268	0.0472792
ENSG00000267462		lncRNA	novel transcript	0.0450951	0.0682564	0.184627	0.172686	15.4968	-1.66229	0.914758	-1.81719	0.0691883	0.998551	-0.0372756	0.0219871
ENSG00000205937	RNPS1	protein_coding	RNA binding protein with serine rich domain 1 [Source:HGNC Symbol;Acc:HGNC:10080]	35.3124	33.2397	36.0683	37.7619	22793.4	-0.106927	0.0588424	-1.81717	0.069191	0.998551	-0.0911046	0.050135
ENSG00000102096	PIM2	protein_coding	Pim-2 proto-oncogene, serine/threonine kinase [Source:HGNC Symbol;Acc:HGNC:8987]	27.3108	26.2664	23.4788	25.3883	5285.4	0.132917	0.0731526	1.81698	0.0692196	0.998551	0.10479	0.0576724
ENSG00000132938	MTUS2	protein_coding	microtubule associated scaffold protein 2 [Source:HGNC Symbol;Acc:HGNC:20595]	0.0407281	0.0177827	0.00888008	0.00599861	11.5937	1.97897	1.08916	1.81696	0.0692226	0.998551	0.0309567	0.0186768
ENSG00000185122	HSF1	protein_coding	heat shock transcription factor 1 [Source:HGNC Symbol;Acc:HGNC:5224]	13.0807	11.8086	13.3422	14.0857	5186.25	-0.139759	0.0769504	-1.81622	0.0693369	0.998551	-0.107756	0.0593276
ENSG00000095906	NUBP2	protein_coding	NUBP iron-sulfur cluster assembly factor 2, cytosolic [Source:HGNC Symbol;Acc:HGNC:8042]	6.88246	6.11732	7.05146	7.5807	2554.33	-0.170071	0.0936417	-1.81619	0.0693411	0.998551	-0.118122	0.0650337
ENSG00000102471	NDFIP2	protein_coding	Nedd4 family interacting protein 2 [Source:HGNC Symbol;Acc:HGNC:18537]	0.925275	1.09245	0.836859	0.843233	740.738	0.263209	0.144971	1.81561	0.0694308	0.998551	0.128085	0.0705739
ENSG00000069011	PITX1	protein_coding	paired like homeodomain 1 [Source:HGNC Symbol;Acc:HGNC:9004]	6.16746	4.88304	6.17241	6.74788	1541.76	-0.224433	0.123631	-1.81534	0.0694709	0.998551	-0.127041	0.0699778
ENSG00000099875	MKNK2	protein_coding	MAPK interacting serine/threonine kinase 2 [Source:HGNC Symbol;Acc:HGNC:7111]	35.5385	31.9587	35.9784	37.4538	13749.3	-0.121399	0.0668751	-1.81531	0.0694767	0.998551	-0.0991564	0.0546215
ENSG00000114744	COMMD2	protein_coding	COMM domain containing 2 [Source:HGNC Symbol;Acc:HGNC:24993]	14.6497	15.8074	13.7671	14.0456	5329.92	0.130782	0.0720472	1.81523	0.0694891	0.998551	0.103763	0.0571638
ENSG00000146955	RAB19	protein_coding	RAB19, member RAS oncogene family [Source:HGNC Symbol;Acc:HGNC:19982]	0.0685147	0.0555561	0	0.0187407	7.2213	2.73149	1.50489	1.81507	0.0695125	0.998551	0.0217918	0.0141336
ENSG00000140854	KATNB1	protein_coding	katanin regulatory subunit B1 [Source:HGNC Symbol;Acc:HGNC:6217]	5.3018	4.83266	5.55058	5.95115	1850.08	-0.182023	0.100291	-1.81494	0.0695331	0.998551	-0.120987	0.0666566
ENSG00000235018	RPL17P48	processed_pseudogene	ribosomal protein L17 pseudogene 48 [Source:HGNC Symbol;Acc:HGNC:36997]	1.10358	1.85071	0.853093	0.600287	43.4878	1.02015	0.562136	1.81478	0.0695583	0.998551	0.0594373	0.0335862
ENSG00000148308	GTF3C5	protein_coding	general transcription factor IIIC subunit 5 [Source:HGNC Symbol;Acc:HGNC:4668]	16.3214	14.2592	16.7129	17.2382	4331.45	-0.150357	0.0828656	-1.81447	0.0696051	0.998551	-0.11184	0.0616346
ENSG00000101216	GMEB2	protein_coding	glucocorticoid modulatory element binding protein 2 [Source:HGNC Symbol;Acc:HGNC:4371]	4.21429	3.57625	4.30454	4.71272	1497.2	-0.210056	0.115796	-1.81401	0.0696759	0.998551	-0.125593	0.0692294
ENSG00000172053	QARS1	protein_coding	glutaminyl-tRNA synthetase 1 [Source:HGNC Symbol;Acc:HGNC:9751]	46.9993	45.5991	48.4093	51.3431	16904.1	-0.107303	0.0591567	-1.81387	0.0696977	0.998551	-0.09128	0.0503229
ENSG00000132002	DNAJB1	protein_coding	DnaJ heat shock protein family (Hsp40) member B1 [Source:HGNC Symbol;Acc:HGNC:5270]	7.80213	6.68685	6.43786	6.57129	4207.32	0.155907	0.0859619	1.81368	0.0697269	0.998551	0.11375	0.0627162
ENSG00000072062	PRKACA	protein_coding	protein kinase cAMP-activated catalytic subunit alpha [Source:HGNC Symbol;Acc:HGNC:9380]	7.44891	7.13321	7.49357	8.7847	4226.98	-0.158562	0.0874595	-1.81297	0.0698363	0.998551	-0.114594	0.0632064
ENSG00000169972	PUSL1	protein_coding	pseudouridine synthase like 1 [Source:HGNC Symbol;Acc:HGNC:26914]	5.53293	4.98838	5.70151	6.63677	1127.71	-0.229137	0.12651	-1.81122	0.0701071	0.998551	-0.127098	0.0701722
ENSG00000148204	CRB2	protein_coding	crumbs cell polarity complex component 2 [Source:HGNC Symbol;Acc:HGNC:18688]	0.460968	0.378856	0.567564	0.567108	234.253	-0.432447	0.238779	-1.81107	0.0701293	0.998551	-0.11192	0.0619199
ENSG00000109654	TRIM2	protein_coding	tripartite motif containing 2 [Source:HGNC Symbol;Acc:HGNC:15974]	0.136491	0.119689	0.094209	0.0782452	129.78	0.571655	0.315765	1.81038	0.070237	0.998551	0.0949061	0.0526811
ENSG00000253341	PCBP2P2	processed_pseudogene	PCBP2 pseudogene 2 [Source:HGNC Symbol;Acc:HGNC:8650]	3.41326	3.70956	2.33741	2.91304	231.442	0.43964	0.242958	1.80953	0.0703684	0.998551	0.110783	0.0613645
ENSG00000225889		lncRNA	novel transcript, antisense to PELI1	1.04026	1.17441	1.01124	0.801369	696.486	0.288264	0.159352	1.80897	0.0704551	0.998551	0.126722	0.070086
ENSG00000260089	ADAM3B	processed_pseudogene	ADAM metallopeptidase domain 3B (pseudogene) [Source:HGNC Symbol;Acc:HGNC:210]	0.0630615	0.17897	0	0.0150929	4.03596	4.00614	2.2146	1.80897	0.0704559	0.998551	0.0159028	0.011058
ENSG00000224051	CPTP	protein_coding	ceramide-1-phosphate transfer protein [Source:HGNC Symbol;Acc:HGNC:28116]	12.7194	11.2678	12.7226	14.4892	2444.42	-0.181402	0.100282	-1.80892	0.0704637	0.998551	-0.120581	0.0666554
ENSG00000023892	DEF6	protein_coding	DEF6 guanine nucleotide exchange factor [Source:HGNC Symbol;Acc:HGNC:2760]	2.95391	2.6411	2.42041	2.36243	982.419	0.226929	0.1255	1.80821	0.070574	0.998551	0.126773	0.0701104
ENSG00000105738	SIPA1L3	protein_coding	signal induced proliferation associated 1 like 3 [Source:HGNC Symbol;Acc:HGNC:23801]	5.93705	4.96517	5.94056	6.2631	4469.62	-0.162154	0.0896787	-1.80817	0.0705808	0.998551	-0.115547	0.0638997
ENSG00000138604	GLCE	protein_coding	glucuronic acid epimerase [Source:HGNC Symbol;Acc:HGNC:17855]	4.23653	4.31957	4.92367	4.64862	2245.93	-0.162051	0.0896361	-1.80787	0.0706262	0.998551	-0.1155	0.0638852
ENSG00000278879		TEC	TEC	1.38787	1.73851	1.03352	1.20432	194.16	0.481081	0.266105	1.80786	0.0706279	0.998551	0.105395	0.0584949
ENSG00000162032	SPSB3	protein_coding	splA/ryanodine receptor domain and SOCS box containing 3 [Source:HGNC Symbol;Acc:HGNC:30629]	2.71354	2.22179	2.88677	3.1419	634.914	-0.287293	0.158981	-1.80708	0.0707493	0.998551	-0.126674	0.0701094
ENSG00000111077	TNS2	protein_coding	tensin 2 [Source:HGNC Symbol;Acc:HGNC:19737]	0.0266056	0.0453043	0.0062843	0.0143273	13.7689	1.80104	0.996725	1.80696	0.0707683	0.998551	0.033696	0.0201872
ENSG00000225190	PLEKHM1	protein_coding	pleckstrin homology and RUN domain containing M1 [Source:HGNC Symbol;Acc:HGNC:29017]	1.87517	1.73824	2.06356	1.99723	2114.62	-0.167981	0.0929665	-1.80689	0.0707789	0.998551	-0.117184	0.0648488
ENSG00000114956	DGUOK	protein_coding	deoxyguanosine kinase [Source:HGNC Symbol;Acc:HGNC:2858]	28.1696	28.7754	31.1726	31.6037	3255.06	-0.140755	0.0779179	-1.80645	0.0708478	0.998551	-0.107896	0.0597266
ENSG00000189067	LITAF	protein_coding	lipopolysaccharide induced TNF factor [Source:HGNC Symbol;Acc:HGNC:16841]	9.10352	8.66401	8.05441	8.03345	3199.86	0.143504	0.0794523	1.80617	0.0708918	0.998551	0.108994	0.060345
ENSG00000220157	HNRNPA1P12	processed_pseudogene	heterogeneous nuclear ribonucleoprotein A1 pseudogene 12 [Source:HGNC Symbol;Acc:HGNC:39130]	0.868162	1.2202	0.468713	0.672821	58.0011	0.869704	0.481812	1.80507	0.0710639	0.998551	0.0679076	0.0382754
ENSG00000107295	SH3GL2	protein_coding	SH3 domain containing GRB2 like 2, endophilin A1 [Source:HGNC Symbol;Acc:HGNC:10831]	0.0147526	0.0334946	0	0	2.42791	4.8064	2.66286	1.80498	0.0710779	0.998551	0.0102621	0.00835608
ENSG00000248587	GDNF-AS1	lncRNA	GDNF antisense RNA 1 [Source:HGNC Symbol;Acc:HGNC:43592]	0.00366772	0.00832726	0	0	2.42791	4.8064	2.66286	1.80498	0.0710779	0.998551	0.0102621	0.00835608
ENSG00000254042	SLIT3-AS2	lncRNA	SLIT3 antisense RNA 2 [Source:HGNC Symbol;Acc:HGNC:40551]	0.00752438	0.0170835	0	0	2.42791	4.8064	2.66286	1.80498	0.0710779	0.998551	0.0102621	0.00835608
ENSG00000270077		lncRNA	novel transcript, sense intronic to PGCP	0.0717125	0.162817	0	0	2.42791	4.8064	2.66286	1.80498	0.0710779	0.998551	0.0102621	0.00835608
ENSG00000063241	ISOC2	protein_coding	isochorismatase domain containing 2 [Source:HGNC Symbol;Acc:HGNC:26278]	9.46652	8.30456	9.74452	10.124	3100.35	-0.160379	0.0888775	-1.8045	0.0711535	0.998551	-0.114871	0.0636536
ENSG00000144747	TMF1	protein_coding	TATA element modulatory factor 1 [Source:HGNC Symbol;Acc:HGNC:11870]	8.82526	9.80758	8.26544	8.65878	5256.32	0.138447	0.0767381	1.80415	0.0712079	0.998551	0.106874	0.0592402
ENSG00000133895	MEN1	protein_coding	menin 1 [Source:HGNC Symbol;Acc:HGNC:7010]	16.0306	14.9068	16.1906	17.7995	6190.04	-0.13552	0.075125	-1.80393	0.0712424	0.998551	-0.105621	0.058549
ENSG00000213226		processed_pseudogene	prostaglandin reductase 1 (PTGR1) pseudogene	0.23451	0.219238	0.0260667	0.0792379	10.0288	2.10927	1.17031	1.80231	0.0714963	0.998551	0.0285114	0.0175384
ENSG00000235538		lncRNA	novel transcript	0.00565333	0.022462	0	0	2.46137	4.82461	2.67691	1.80231	0.0714971	0.998551	0.0101389	0.00830691
ENSG00000228007	RPL36AP7	processed_pseudogene	ribosomal protein L36a pseudogene 7 [Source:HGNC Symbol;Acc:HGNC:31328]	0.247531	0.187333	1.16935	0.473946	12.4655	-1.91425	1.06263	-1.80142	0.0716366	0.998551	-0.0316516	0.0192141
ENSG00000120899	PTK2B	protein_coding	protein tyrosine kinase 2 beta [Source:HGNC Symbol;Acc:HGNC:9612]	15.6725	15.2324	16.1542	17.3622	9461.85	-0.116942	0.0649204	-1.80132	0.0716526	0.998551	-0.0965346	0.0535903
ENSG00000057935	MTA3	protein_coding	metastasis associated 1 family member 3 [Source:HGNC Symbol;Acc:HGNC:23784]	11.0412	11.7128	11.9586	12.7524	9383.88	-0.119169	0.066176	-1.80078	0.071737	0.998551	-0.0977052	0.054257
ENSG00000267319	SELENOKP1	processed_pseudogene	selenoprotein K pseudogene 1 [Source:HGNC Symbol;Acc:HGNC:53724]	0.418197	0.738487	1.36096	1.64592	22.1735	-1.38516	0.769253	-1.80065	0.0717579	0.998551	-0.0438402	0.0256059
ENSG00000290989		lncRNA	novel transcript	2.72149	3.12452	2.68511	2.17659	857.777	0.26519	0.147283	1.80054	0.071775	0.998551	0.126956	0.0705357
ENSG00000233654	NEMP2-DT	lncRNA	NEMP2 divergent transcript [Source:HGNC Symbol;Acc:HGNC:55713]	1.12801	1.28052	0.686416	0.970073	157.845	0.539521	0.299677	1.80035	0.0718061	0.998551	0.0976377	0.0544906
ENSG00000154305	MIA3	protein_coding	MIA SH3 domain ER export factor 3 [Source:HGNC Symbol;Acc:HGNC:24008]	10.7013	11.0083	9.75212	10.271	7919.19	0.116592	0.0647735	1.8	0.0718614	0.998551	0.0963205	0.0535121
ENSG00000157181	ODR4	protein_coding	odr-4 GPCR localization factor homolog [Source:HGNC Symbol;Acc:HGNC:24299]	6.86043	6.64382	6.15311	5.85812	1941.97	0.169179	0.0939952	1.79987	0.0718809	0.998551	0.117228	0.0651314
ENSG00000105723	GSK3A	protein_coding	glycogen synthase kinase 3 alpha [Source:HGNC Symbol;Acc:HGNC:4616]	5.34114	4.90109	5.5787	5.91146	2348.06	-0.165386	0.0919039	-1.79956	0.0719306	0.998551	-0.116173	0.0645516
ENSG00000186448	ZNF197	protein_coding	zinc finger protein 197 [Source:HGNC Symbol;Acc:HGNC:12988]	2.5227	2.82054	2.29583	2.37387	1495.9	0.193799	0.107716	1.79917	0.0719923	0.998551	0.122489	0.0680888
ENSG00000164300	SERINC5	protein_coding	serine incorporator 5 [Source:HGNC Symbol;Acc:HGNC:18825]	15.7057	15.935	14.8967	14.4869	10877.5	0.106727	0.0593211	1.79914	0.0719968	0.998551	0.0907144	0.0504213
ENSG00000287284		lncRNA	novel transcript	0.178109	0.261659	0.0692913	0.0601807	13.4452	1.76174	0.979251	1.79907	0.0720083	0.998551	0.0343135	0.0205354
ENSG00000248323	LUCAT1	lncRNA	lung cancer associated transcript 1 [Source:HGNC Symbol;Acc:HGNC:48498]	0.00319916	0.00453964	0	0	2.39445	4.78807	2.66302	1.79798	0.0721796	0.998551	0.0102479	0.00835
ENSG00000273802	H2BC8	protein_coding	H2B clustered histone 8 [Source:HGNC Symbol;Acc:HGNC:4746]	268.65	296.089	289.619	332.274	10843	-0.139222	0.0774416	-1.79777	0.0722132	0.998551	-0.107025	0.0595325
ENSG00000198131	ZNF544	protein_coding	zinc finger protein 544 [Source:HGNC Symbol;Acc:HGNC:16759]	7.19771	7.4084	6.84902	6.40931	3757.26	0.139523	0.0776627	1.79653	0.0724108	0.998551	0.107115	0.0596244
ENSG00000111860	CEP85L	protein_coding	centrosomal protein 85 like [Source:HGNC Symbol;Acc:HGNC:21638]	4.90359	5.73243	4.73249	4.78319	3550.22	0.160057	0.0891096	1.79618	0.0724652	0.998551	0.114459	0.0637275
ENSG00000113811	SELENOK	protein_coding	selenoprotein K [Source:HGNC Symbol;Acc:HGNC:30394]	14.5318	14.6896	12.719	13.3814	2124.38	0.162923	0.0907361	1.79557	0.0725635	0.998551	0.115303	0.0642169
ENSG00000167595	PROSER3	protein_coding	proline and serine rich 3 [Source:HGNC Symbol;Acc:HGNC:25204]	3.27857	2.82334	3.49095	3.46372	1808.38	-0.187925	0.104678	-1.79527	0.0726104	0.998551	-0.121278	0.0675475
ENSG00000160075	SSU72	protein_coding	SSU72 homolog, RNA polymerase II CTD phosphatase [Source:HGNC Symbol;Acc:HGNC:25016]	17.5341	16.2654	17.9407	18.7798	9117.59	-0.11938	0.0665014	-1.79514	0.0726308	0.998551	-0.0977067	0.0544272
ENSG00000152463	OLAH	protein_coding	oleoyl-ACP hydrolase [Source:HGNC Symbol;Acc:HGNC:25625]	0.0794348	0.0966162	0	0.0325914	9.09971	2.43572	1.35695	1.795	0.0726545	0.998551	0.0238545	0.0153114
ENSG00000063854	HAGH	protein_coding	hydroxyacylglutathione hydrolase [Source:HGNC Symbol;Acc:HGNC:4805]	1.36534	1.16632	1.48713	1.59154	612.142	-0.281042	0.156573	-1.79496	0.0726607	0.998551	-0.126038	0.0702273
ENSG00000272849		lncRNA	novel transcript	0	0	0.196868	0.0443289	2.57805	-4.73263	2.63684	-1.79481	0.0726841	0.998551	-0.0103976	0.00848283
ENSG00000133030	MPRIP	protein_coding	myosin phosphatase Rho interacting protein [Source:HGNC Symbol;Acc:HGNC:30321]	9.8149	9.34814	10.2746	10.3421	13680.4	-0.105381	0.0587394	-1.79404	0.0728074	0.998551	-0.0898339	0.050073
ENSG00000259940		lncRNA	novel transcript, antisense to JMJD5	0.549824	0.775749	0.378478	0.3835	65.7687	0.796646	0.444172	1.79355	0.0728844	0.998551	0.0723751	0.0409119
ENSG00000131153	GINS2	protein_coding	GINS complex subunit 2 [Source:HGNC Symbol;Acc:HGNC:24575]	28.8185	30.7161	32.5142	32.1028	7467.88	-0.118393	0.066015	-1.79343	0.0729045	0.998551	-0.0971542	0.0541723
ENSG00000118503	TNFAIP3	protein_coding	TNF alpha induced protein 3 [Source:HGNC Symbol;Acc:HGNC:11896]	3.46745	2.96563	2.93042	2.63085	1444.07	0.210776	0.117538	1.79325	0.0729322	0.998551	0.124503	0.0694272
ENSG00000185022	MAFF	protein_coding	MAF bZIP transcription factor F [Source:HGNC Symbol;Acc:HGNC:6780]	0.198254	0.171474	0.111496	0.0994181	60.8798	0.810655	0.452173	1.7928	0.0730051	0.998551	0.0713526	0.0403323
ENSG00000137996	RTCA	protein_coding	RNA 3'-terminal phosphate cyclase [Source:HGNC Symbol;Acc:HGNC:17981]	16.9429	18.3549	15.9376	16.0862	3809.21	0.14011	0.0781564	1.79268	0.0730234	0.998551	0.107246	0.0598262
ENSG00000204842	ATXN2	protein_coding	ataxin 2 [Source:HGNC Symbol;Acc:HGNC:10555]	5.44769	5.49713	5.94889	5.89369	7042.95	-0.113772	0.0634867	-1.79206	0.0731238	0.998551	-0.0946384	0.0528092
ENSG00000171604	CXXC5	protein_coding	CXXC finger protein 5 [Source:HGNC Symbol;Acc:HGNC:26943]	22.4903	21.2449	23.3822	24.2136	6476.71	-0.12183	0.0680213	-1.79106	0.0732845	0.998551	-0.0988821	0.0552074
ENSG00000006530	AGK	protein_coding	acylglycerol kinase [Source:HGNC Symbol;Acc:HGNC:21869]	1.47694	1.52063	1.62351	1.83113	1289.72	-0.204863	0.114393	-1.79087	0.0733142	0.998551	-0.123672	0.0690588
ENSG00000187650	VMAC	protein_coding	vimentin type intermediate filament associated coiled-coil protein [Source:HGNC Symbol;Acc:HGNC:33803]	2.47713	2.08724	1.75392	1.80549	340.04	0.359922	0.200981	1.79082	0.0733216	0.998551	0.118862	0.066425
ENSG00000168256	NKIRAS2	protein_coding	NFKB inhibitor interacting Ras like 2 [Source:HGNC Symbol;Acc:HGNC:17898]	5.3927	5.03737	5.65467	6.03608	2292.07	-0.164218	0.0917033	-1.79076	0.0733322	0.998551	-0.115501	0.0644944
ENSG00000121318	TAS2R10	protein_coding	taste 2 receptor member 10 [Source:HGNC Symbol;Acc:HGNC:14918]	0.383348	0.448367	0.208534	0.133453	25.0027	1.2807	0.715182	1.79073	0.073336	0.998551	0.0467981	0.0271852
ENSG00000272273	IER3-AS1	lncRNA	IER3 antisense RNA 1 [Source:HGNC Symbol;Acc:HGNC:53629]	0.210205	0.170448	0.453951	0.517472	22.284	-1.34888	0.753424	-1.79033	0.0734007	0.998551	-0.0446492	0.0260938
ENSG00000116991	SIPA1L2	protein_coding	signal induced proliferation associated 1 like 2 [Source:HGNC Symbol;Acc:HGNC:23800]	0.308155	0.32521	0.392098	0.4566	236.842	-0.422584	0.236069	-1.79008	0.0734406	0.998551	-0.111188	0.0622555
ENSG00000101882	NKAP	protein_coding	NFKB activating protein [Source:HGNC Symbol;Acc:HGNC:29873]	3.24303	3.64332	3.04815	3.03707	1908.34	0.177844	0.0993714	1.78969	0.0735038	0.998551	0.118924	0.0664554
ENSG00000134243	SORT1	protein_coding	sortilin 1 [Source:HGNC Symbol;Acc:HGNC:11186]	3.1007	3.19711	3.5218	3.49907	2271.5	-0.156986	0.0877772	-1.78847	0.073701	0.998551	-0.113225	0.0633067
ENSG00000078668	VDAC3	protein_coding	voltage dependent anion channel 3 [Source:HGNC Symbol;Acc:HGNC:12674]	30.9903	31.1492	33.4572	33.666	7683.54	-0.111316	0.0622609	-1.7879	0.0737921	0.998551	-0.0931952	0.0521248
ENSG00000038358	EDC4	protein_coding	enhancer of mRNA decapping 4 [Source:HGNC Symbol;Acc:HGNC:17157]	11.9445	10.3006	12.0128	12.6285	5379.47	-0.147149	0.0823061	-1.78783	0.0738037	0.998551	-0.109832	0.0614306
ENSG00000099849	RASSF7	protein_coding	Ras association domain family member 7 [Source:HGNC Symbol;Acc:HGNC:1166]	1.52762	1.5488	1.90617	2.02728	329.306	-0.354621	0.198367	-1.7877	0.0738247	0.998551	-0.119174	0.0667343
ENSG00000078699	CBFA2T2	protein_coding	CBFA2/RUNX1 partner transcriptional co-repressor 2 [Source:HGNC Symbol;Acc:HGNC:1536]	3.65206	3.64829	3.97178	4.11833	2719.75	-0.148171	0.0828848	-1.78768	0.0738283	0.998551	-0.110197	0.0616406
ENSG00000260816		lncRNA	novel transcript, sense intronic to WWOX	0.442049	0.659732	0.373842	0.372884	147.977	0.558829	0.31267	1.78728	0.0738921	0.998551	0.0942178	0.0530158
ENSG00000272343		lncRNA	novel transcript	2.15265	1.76319	0.823838	1.30433	54.889	0.881345	0.493251	1.78681	0.0739684	0.998551	0.0659317	0.0375331
ENSG00000107902	LHPP	protein_coding	phospholysine phosphohistidine inorganic pyrophosphate phosphatase [Source:HGNC Symbol;Acc:HGNC:30042]	7.88075	6.72172	8.4652	8.05485	2369.88	-0.177304	0.0992332	-1.78674	0.0739791	0.998551	-0.118689	0.0664216
ENSG00000175567	UCP2	protein_coding	uncoupling protein 2 [Source:HGNC Symbol;Acc:HGNC:12518]	35.6525	32.2394	35.4613	39.1747	7372.08	-0.136365	0.0763945	-1.78501	0.0742596	0.998551	-0.105487	0.0590943
ENSG00000211652	IGLV7-43	IG_V_gene	immunoglobulin lambda variable 7-43 [Source:HGNC Symbol;Acc:HGNC:5929]	0.24078	0.39048	0.0649976	0	5.00905	3.27298	1.83384	1.78477	0.0742982	0.998551	0.0179284	0.0122278
ENSG00000152766	ANKRD22	protein_coding	ankyrin repeat domain 22 [Source:HGNC Symbol;Acc:HGNC:28321]	0.0795569	0.0602092	0.0281873	0.0126939	13.4857	1.77396	0.994123	1.78445	0.074351	0.998551	0.0334888	0.0202316
ENSG00000205531	NAP1L4	protein_coding	nucleosome assembly protein 1 like 4 [Source:HGNC Symbol;Acc:HGNC:7640]	35.7482	34.6175	38.2507	37.3271	14181.2	-0.103026	0.0577469	-1.78409	0.0744085	0.998551	-0.0882627	0.0494715
ENSG00000265019	NCOR1P2	unprocessed_pseudogene	NCOR1 pseudogene 2 [Source:HGNC Symbol;Acc:HGNC:42997]	0.22522	0.204537	0	0	2.36099	4.76955	2.67363	1.78392	0.0744366	0.998551	0.0101334	0.00830348
ENSG00000237786	GFOD1-AS1	lncRNA	GFOD1 antisense RNA 1 [Source:HGNC Symbol;Acc:HGNC:40956]	0.917431	0.452816	0.150747	0.190935	10.6206	2.0077	1.12554	1.78377	0.0744615	0.998551	0.0294598	0.0181347
ENSG00000013523	ANGEL1	protein_coding	angel homolog 1 [Source:HGNC Symbol;Acc:HGNC:19961]	6.79701	6.20001	6.96647	7.46888	3344.79	-0.150997	0.0846804	-1.78314	0.0745637	0.998551	-0.111056	0.0622775
ENSG00000100726	TELO2	protein_coding	telomere maintenance 2 [Source:HGNC Symbol;Acc:HGNC:29099]	10.7999	9.07896	10.9654	11.3472	3342.04	-0.165977	0.0930997	-1.78279	0.0746209	0.998551	-0.115687	0.0648868
ENSG00000172748	ZNF596	protein_coding	zinc finger protein 596 [Source:HGNC Symbol;Acc:HGNC:27268]	1.2013	1.27364	1.03087	0.991793	504.934	0.290708	0.16307	1.78272	0.0746323	0.998551	0.124511	0.0698741
ENSG00000262099	DHX33-DT	lncRNA	DHX33 divergent transcript [Source:HGNC Symbol;Acc:HGNC:52937]	0.0332737	0.30218	0	0	2.49483	4.84283	2.71776	1.78192	0.0747626	0.998551	0.0097718	0.00815766
ENSG00000126903	SLC10A3	protein_coding	solute carrier family 10 member 3 [Source:HGNC Symbol;Acc:HGNC:22979]	6.00558	5.14497	6.22539	6.88915	1018.85	-0.233051	0.130805	-1.78167	0.0748027	0.998551	-0.125418	0.0703906
ENSG00000140090	SLC24A4	protein_coding	solute carrier family 24 member 4 [Source:HGNC Symbol;Acc:HGNC:10978]	0.0609405	0.0661282	0.0296353	0.0403241	54.405	0.860799	0.48316	1.7816	0.0748138	0.998551	0.0669518	0.0381917
ENSG00000069998	HDHD5	protein_coding	haloacid dehalogenase like hydrolase domain containing 5 [Source:HGNC Symbol;Acc:HGNC:1843]	9.22389	8.59186	9.51584	10.2072	3462.42	-0.146381	0.0821631	-1.78159	0.0748155	0.998551	-0.109355	0.0613772
ENSG00000280417		TEC	TEC	0.439852	0.476278	0.255739	0.246176	51.8567	0.867543	0.486974	1.7815	0.0748308	0.998551	0.0665222	0.0379488
ENSG00000130487	KLHDC7B	protein_coding	kelch domain containing 7B [Source:HGNC Symbol;Acc:HGNC:25145]	0.372094	0.293336	0.185544	0.242429	104.713	0.638483	0.358402	1.78147	0.0748352	0.998551	0.0853275	0.0482375
ENSG00000176978	DPP7	protein_coding	dipeptidyl peptidase 7 [Source:HGNC Symbol;Acc:HGNC:14892]	9.86141	7.68649	10.1611	10.002	2340.24	-0.199518	0.112019	-1.78111	0.0748939	0.998551	-0.122454	0.068746
ENSG00000054148	PHPT1	protein_coding	phosphohistidine phosphatase 1 [Source:HGNC Symbol;Acc:HGNC:30033]	10.8687	10.1653	11.9299	12.1039	1357.55	-0.191884	0.107754	-1.78075	0.0749525	0.998551	-0.121264	0.0680915
ENSG00000178338	ZNF354B	protein_coding	zinc finger protein 354B [Source:HGNC Symbol;Acc:HGNC:17197]	2.11986	1.77975	1.60831	1.54834	493.403	0.306005	0.171851	1.78064	0.0749708	0.998551	0.12329	0.06926
ENSG00000279203		TEC	TEC	2.6234	2.95428	1.82426	1.84847	109.072	0.602012	0.338118	1.78048	0.0749977	0.998551	0.0889766	0.0502854
ENSG00000070081	NUCB2	protein_coding	nucleobindin 2 [Source:HGNC Symbol;Acc:HGNC:8044]	6.56789	7.17602	5.79495	6.57719	4403.34	0.151471	0.085082	1.78029	0.0750282	0.998551	0.111118	0.062418
ENSG00000137267	TUBB2A	protein_coding	tubulin beta 2A class IIa [Source:HGNC Symbol;Acc:HGNC:12412]	10.8422	11.0566	11.5264	13.0139	2522.62	-0.164347	0.0923336	-1.77993	0.0750874	0.998551	-0.115115	0.0646733
ENSG00000151746	BICD1	protein_coding	BICD cargo adaptor 1 [Source:HGNC Symbol;Acc:HGNC:1049]	4.62905	4.92432	4.35996	4.36166	4394.33	0.131165	0.0737025	1.77966	0.0751317	0.998551	0.103077	0.0579211
ENSG00000118046	STK11	protein_coding	serine/threonine kinase 11 [Source:HGNC Symbol;Acc:HGNC:11389]	5.31009	4.38668	5.29394	5.63326	3395.64	-0.171691	0.0965569	-1.77813	0.075382	0.998551	-0.116988	0.0657884
ENSG00000260563		lncRNA	novel transcript	2.2718	2.25188	1.49726	1.73992	173.301	0.482949	0.271616	1.77806	0.0753947	0.998551	0.1025	0.0578225
ENSG00000145016	RUBCN	protein_coding	rubicon autophagy regulator [Source:HGNC Symbol;Acc:HGNC:28991]	8.20564	8.06671	8.79066	8.80829	7050.21	-0.113004	0.063578	-1.77741	0.0755005	0.998551	-0.0939549	0.0528595
ENSG00000128524	ATP6V1F	protein_coding	ATPase H+ transporting V1 subunit F [Source:HGNC Symbol;Acc:HGNC:16832]	62.4954	55.1622	63.102	67.9824	3541.84	-0.155392	0.0874657	-1.77661	0.0756325	0.998551	-0.112303	0.0632081
ENSG00000248049	UBA6-DT	lncRNA	UBA6 divergent transcript [Source:HGNC Symbol;Acc:HGNC:49083]	1.16696	1.15271	1.08523	0.895411	1102.5	0.227912	0.128287	1.77658	0.0756374	0.998551	0.124836	0.0702747
ENSG00000234156		lncRNA	novel transcript	0.00440696	0	0.0208187	0.0210949	5.20203	-3.20378	1.80384	-1.77609	0.0757187	0.998551	-0.0185799	0.0125742
ENSG00000233266	HMGB1P31	processed_pseudogene	high mobility group box 1 pseudogene 31 [Source:HGNC Symbol;Acc:HGNC:39122]	1.24055	0.563315	0.322324	0.326601	19.571	1.47908	0.8328	1.77604	0.0757271	0.998551	0.0398939	0.0236902
ENSG00000142546	NOSIP	protein_coding	nitric oxide synthase interacting protein [Source:HGNC Symbol;Acc:HGNC:17946]	5.21789	4.27465	5.27367	5.66647	1709.37	-0.203795	0.114777	-1.77557	0.0758043	0.998551	-0.122715	0.0691075
ENSG00000184939	ZFP90	protein_coding	ZFP90 zinc finger protein [Source:HGNC Symbol;Acc:HGNC:23329]	5.7408	6.21698	5.49531	5.28087	2980.07	0.149727	0.0843426	1.77522	0.0758614	0.998551	0.110347	0.0621622
ENSG00000155465	SLC7A7	protein_coding	solute carrier family 7 member 7 [Source:HGNC Symbol;Acc:HGNC:11065]	1.41113	1.24345	1.12347	1.02738	482.025	0.30433	0.171459	1.77494	0.0759072	0.998551	0.122946	0.0692905
ENSG00000200075		snoRNA		2.71115	2.36748	1.08372	0.598964	16.0457	1.59369	0.898293	1.77413	0.0760419	0.998551	0.036979	0.0221539
ENSG00000129667	RHBDF2	protein_coding	rhomboid 5 homolog 2 [Source:HGNC Symbol;Acc:HGNC:20788]	9.09265	7.58599	9.28959	9.30683	4650.39	-0.156495	0.0882199	-1.77392	0.0760757	0.998551	-0.11256	0.0634489
ENSG00000149485	FADS1	protein_coding	fatty acid desaturase 1 [Source:HGNC Symbol;Acc:HGNC:3574]	2.24902	2.14008	1.98911	1.88287	1578.89	0.181107	0.102195	1.77216	0.0763676	0.998551	0.118847	0.0670634
ENSG00000139546	TARBP2	protein_coding	TARBP2 subunit of RISC loading complex [Source:HGNC Symbol;Acc:HGNC:11569]	5.28098	4.87761	5.61053	5.90816	1656.73	-0.180765	0.102028	-1.77172	0.0764416	0.998551	-0.11876	0.0670255
ENSG00000244541	LINC01213	lncRNA	long intergenic non-protein coding RNA 1213 [Source:HGNC Symbol;Acc:HGNC:49648]	0	0.0874548	0	0	2.80921	5.01405	2.83034	1.77154	0.0764713	0.998551	0.00892558	0.00780425
ENSG00000154518	ATP5MC3	protein_coding	ATP synthase membrane subunit c locus 3 [Source:HGNC Symbol;Acc:HGNC:843]	56.4197	58.0007	60.1532	62.5806	17207.7	-0.101233	0.0571476	-1.77144	0.0764877	0.998551	-0.086984	0.0491035
ENSG00000166046	TCP11L2	protein_coding	t-complex 11 like 2 [Source:HGNC Symbol;Acc:HGNC:28627]	1.63335	1.59515	1.36543	1.36439	736.619	0.242217	0.136748	1.77126	0.0765177	0.998551	0.124968	0.0705619
ENSG00000100401	RANGAP1	protein_coding	Ran GTPase activating protein 1 [Source:HGNC Symbol;Acc:HGNC:9854]	20.2248	18.8163	20.6277	21.7362	9333.85	-0.117647	0.066447	-1.77054	0.0766379	0.998551	-0.096317	0.0543988
ENSG00000174109	UQCC4	protein_coding	ubiquinol-cytochrome c reductase complex assembly factor 4 [Source:HGNC Symbol;Acc:HGNC:27558]	12.2151	10.86	12.5992	14.6586	945.241	-0.239524	0.135288	-1.77048	0.076648	0.998551	-0.124874	0.0705327
ENSG00000176171	BNIP3	protein_coding	BCL2 interacting protein 3 [Source:HGNC Symbol;Acc:HGNC:1084]	0.948258	1.00594	0.741454	0.748162	260.627	0.39123	0.221021	1.77011	0.0767092	0.998551	0.113251	0.0640745
ENSG00000225292	LINC02935	lncRNA	long intergenic non-protein coding RNA 2935 [Source:HGNC Symbol;Acc:HGNC:55939]	0.126123	0.0954507	0.595811	0.523222	7.89107	-2.33136	1.31723	-1.76989	0.0767453	0.998551	-0.0252044	0.0160422
ENSG00000256810		lncRNA	novel transcript	0.365682	0.274279	0.154241	0.156288	36.0197	1.04506	0.59058	1.76955	0.0768014	0.998551	0.0555651	0.0321868
ENSG00000286565		lncRNA	novel transcript	0.247201	0.384857	0.166827	0.121709	32.2548	1.12838	0.637928	1.76883	0.0769227	0.998551	0.051565	0.0300697
ENSG00000254521	SIGLEC12	protein_coding	sialic acid binding Ig like lectin 12 [Source:HGNC Symbol;Acc:HGNC:15482]	0.00565453	0	0.0427397	0.0433068	4.01315	-3.8511	2.17734	-1.76872	0.0769411	0.998551	-0.0160745	0.0112514
ENSG00000144224	UBXN4	protein_coding	UBX domain protein 4 [Source:HGNC Symbol;Acc:HGNC:14860]	31.7798	32.5154	29.5978	30.229	11592.3	0.103869	0.0587265	1.76869	0.0769453	0.998551	0.0885503	0.0500658
ENSG00000133111	RFXAP	protein_coding	regulatory factor X associated protein [Source:HGNC Symbol;Acc:HGNC:9988]	17.1848	20.1206	16.9194	16.3584	3044.12	0.16424	0.0928676	1.76854	0.0769713	0.998551	0.114636	0.0648248
ENSG00000279901		TEC	tec	1.08562	0.833683	0.641063	0.588433	97.6146	0.644146	0.36463	1.76658	0.0772992	0.998551	0.0835599	0.0476365
ENSG00000132359	RAP1GAP2	protein_coding	RAP1 GTPase activating protein 2 [Source:HGNC Symbol;Acc:HGNC:29176]	12.7878	12.5713	13.9566	13.4444	7975.87	-0.111678	0.063229	-1.76624	0.0773556	0.998551	-0.0930235	0.0526667
ENSG00000177105	RHOG	protein_coding	ras homolog family member G [Source:HGNC Symbol;Acc:HGNC:672]	15.0207	14.1783	16.697	16.0387	2034.59	-0.16462	0.0932618	-1.76514	0.077541	0.998551	-0.114618	0.0649299
ENSG00000261115	TMEM178B	protein_coding	transmembrane protein 178B [Source:HGNC Symbol;Acc:HGNC:44112]	0.324136	0.328936	0.375848	0.476044	303.327	-0.383407	0.217229	-1.76499	0.0775653	0.998551	-0.113754	0.0645548
ENSG00000243517	RPL13AP22	processed_pseudogene	ribosomal protein L13a pseudogene 22 [Source:HGNC Symbol;Acc:HGNC:35825]	9.4842	9.3277	6.42119	8.32652	380.026	0.351435	0.199179	1.76441	0.0776625	0.998551	0.117435	0.0666241
ENSG00000125814	NAPB	protein_coding	NSF attachment protein beta [Source:HGNC Symbol;Acc:HGNC:15751]	3.12476	3.20546	2.93318	2.51914	1152.38	0.215156	0.121945	1.76437	0.0776703	0.998551	0.123222	0.0698462
ENSG00000146205	ANO7	protein_coding	anoctamin 7 [Source:HGNC Symbol;Acc:HGNC:31677]	0.00210405	0.00477708	0.0318069	0.0141002	6.20852	-2.7545	1.5615	-1.76401	0.0777301	0.998551	-0.0210744	0.013972
ENSG00000136068	FLNB	protein_coding	filamin B [Source:HGNC Symbol;Acc:HGNC:3755]	5.57317	5.07065	5.70864	5.82049	12075.3	-0.115073	0.0652458	-1.76369	0.0777842	0.998551	-0.0948262	0.0537648
ENSG00000141959	PFKL	protein_coding	phosphofructokinase, liver type [Source:HGNC Symbol;Acc:HGNC:8876]	8.61694	7.39884	8.45116	9.3445	5639.56	-0.151624	0.0859711	-1.76367	0.0777881	0.998551	-0.110618	0.0627181
ENSG00000111344	RASAL1	protein_coding	RAS protein activator like 1 [Source:HGNC Symbol;Acc:HGNC:9873]	13.0314	11.8396	13.3531	13.988	4702.64	-0.136232	0.0772528	-1.76346	0.0778236	0.998551	-0.104848	0.0594535
ENSG00000231765	PPP1R11P2	processed_pseudogene	protein phosphatase 1 regulatory inhibitor subunit 11 pseudogene 2 [Source:HGNC Symbol;Acc:HGNC:16327]	0.242671	0.550965	0.065508	0.0663773	6.60654	2.58521	1.46614	1.76327	0.0778548	0.998551	0.0222001	0.0144961
ENSG00000273253	TRABD-AS1	lncRNA	TRABD antisense RNA 1 [Source:HGNC Symbol;Acc:HGNC:56049]	0.568876	0.58572	1.11246	0.911909	59.4626	-0.810508	0.459689	-1.76317	0.0778726	0.998551	-0.0692649	0.0398861
ENSG00000198492	YTHDF2	protein_coding	YTH N6-methyladenosine RNA binding protein F2 [Source:HGNC Symbol;Acc:HGNC:31675]	54.0903	53.2924	56.336	58.8889	15511.6	-0.101653	0.0576724	-1.76259	0.0779696	0.998551	-0.0871184	0.049426
ENSG00000108679	LGALS3BP	protein_coding	galectin 3 binding protein [Source:HGNC Symbol;Acc:HGNC:6564]	5.6501	4.79296	5.80994	6.23159	1437.77	-0.204538	0.116045	-1.76258	0.0779711	0.998551	-0.122084	0.0692583
ENSG00000174130	TLR6	protein_coding	toll like receptor 6 [Source:HGNC Symbol;Acc:HGNC:16711]	4.00322	4.3865	3.8736	3.56414	2026.23	0.173274	0.0983096	1.76253	0.0779794	0.998551	0.116692	0.0662116
ENSG00000117724	CENPF	protein_coding	centromere protein F [Source:HGNC Symbol;Acc:HGNC:1857]	41.6869	46.7013	47.264	48.1596	42835	-0.110561	0.0627336	-1.7624	0.0780025	0.998551	-0.0923338	0.0523913
ENSG00000256683	ZNF350	protein_coding	zinc finger protein 350 [Source:HGNC Symbol;Acc:HGNC:16656]	2.3092	2.44269	2.03575	1.98182	744.294	0.241785	0.137235	1.76183	0.0780982	0.998551	0.124306	0.0705695
ENSG00000177034	MTX3	protein_coding	metaxin 3 [Source:HGNC Symbol;Acc:HGNC:24812]	15.4003	15.9092	14.869	14.0912	8932.04	0.112428	0.0638233	1.76156	0.0781439	0.998551	0.0933537	0.0529954
ENSG00000051108	HERPUD1	protein_coding	homocysteine inducible ER protein with ubiquitin like domain 1 [Source:HGNC Symbol;Acc:HGNC:13744]	48.6184	47.8565	45.1022	45.1246	17660.2	0.0966269	0.0548591	1.76137	0.0781764	0.998551	0.0839537	0.047664
ENSG00000123728	RAP2C	protein_coding	RAP2C, member of RAS oncogene family [Source:HGNC Symbol;Acc:HGNC:21165]	12.6512	14.2486	12.1201	12.2132	3942.4	0.144238	0.0819745	1.75955	0.0784841	0.998551	0.107872	0.0613096
ENSG00000124097	HMGB1P1	protein_coding	high mobility group box 1 pseudogene 1 [Source:HGNC Symbol;Acc:HGNC:4993]	1.136	1.68147	0.818323	1.14163	188.365	0.521782	0.296591	1.75926	0.0785328	0.998551	0.0959983	0.0548379
ENSG00000196182	STK40	protein_coding	serine/threonine kinase 40 [Source:HGNC Symbol;Acc:HGNC:21373]	23.6689	22.0525	23.9729	25.645	10008.7	-0.117811	0.0669761	-1.759	0.0785776	0.998551	-0.0961724	0.0546735
ENSG00000268379		processed_pseudogene	pentatricopeptide repeat domain 3 pseudogene	0.0383482	0.145111	0.0241545	0.0122375	8.51221	2.3271	1.32303	1.75892	0.0785908	0.998551	0.024346	0.0156954
ENSG00000186193	SAPCD2	protein_coding	suppressor APC domain containing 2 [Source:HGNC Symbol;Acc:HGNC:28055]	17.1977	16.3815	18.0496	18.5683	5002.93	-0.12477	0.0709702	-1.75806	0.0787372	0.998551	-0.0996064	0.0566551
ENSG00000275467		lncRNA	novel transcript	0.93137	0.859056	0.439984	0.250775	21.0957	1.37386	0.781489	1.75801	0.0787464	0.998551	0.0421521	0.0250942
ENSG00000080298	RFX3	protein_coding	regulatory factor X3 [Source:HGNC Symbol;Acc:HGNC:9984]	1.90777	2.15091	1.83833	1.71969	1589.66	0.189285	0.107686	1.75775	0.0787901	0.998551	0.119661	0.0680839
ENSG00000242282		lncRNA	novel transcript	0.0086442	0.127569	0.00816713	0	4.13323	4.04529	2.30144	1.75772	0.0787945	0.998551	0.0142656	0.0104615
ENSG00000171314	PGAM1	protein_coding	phosphoglycerate mutase 1 [Source:HGNC Symbol;Acc:HGNC:8888]	35.8914	36.181	37.7873	40.4001	7131.83	-0.117497	0.0668904	-1.75656	0.0789922	0.998551	-0.0959604	0.054629
ENSG00000289463		lncRNA	novel transcript, sense intronic to ZNF638	2.26844	2.14489	1.87066	1.5922	344.542	0.350147	0.199381	1.75617	0.0790594	0.998551	0.116868	0.0666024
ENSG00000169689	CENPX	protein_coding	centromere protein X [Source:HGNC Symbol;Acc:HGNC:11422]	14.8172	12.8339	14.8739	16.8351	1698.22	-0.196785	0.112063	-1.75603	0.0790838	0.998551	-0.120737	0.0687514
ENSG00000105618	PRPF31	protein_coding	pre-mRNA processing factor 31 [Source:HGNC Symbol;Acc:HGNC:15446]	29.617	29.1277	30.8331	33.0967	6127.42	-0.12195	0.0694525	-1.75587	0.0791102	0.998551	-0.098192	0.055921
ENSG00000268222	EEF1A1P7	processed_pseudogene	eukaryotic translation elongation factor 1 alpha 1 pseudogene 7 [Source:HGNC Symbol;Acc:HGNC:3202]	0.987994	0.798047	0.520587	0.563874	74.773	0.721268	0.410845	1.75557	0.0791618	0.998551	0.0756544	0.0435208
ENSG00000273265	CNNM3-DT	lncRNA	CNNM3 divergent transcript [Source:HGNC Symbol;Acc:HGNC:53592]	2.29757	1.95616	1.11553	1.22198	51.114	0.864897	0.492779	1.75514	0.079235	0.998551	0.0649007	0.0375683
ENSG00000213332	SLC25A5P6	processed_pseudogene	solute carrier family 25 member 5 pseudogene 6 [Source:HGNC Symbol;Acc:HGNC:512]	0.448406	0.305421	0.169463	0.085856	16.7075	1.56321	0.891016	1.75441	0.0793604	0.998551	0.0368608	0.0222913
ENSG00000154930	ACSS1	protein_coding	acyl-CoA synthetase short chain family member 1 [Source:HGNC Symbol;Acc:HGNC:16091]	0.0518075	0.0276764	0.0115172	0.0160463	17.3848	1.5317	0.873345	1.75383	0.07946	0.998551	0.0376057	0.0226963
ENSG00000198093	ZNF649	protein_coding	zinc finger protein 649 [Source:HGNC Symbol;Acc:HGNC:25741]	3.46129	3.14895	2.97139	2.69926	999.177	0.221681	0.126431	1.75337	0.0795393	0.998551	0.12303	0.0701695
ENSG00000189091	SF3B3	protein_coding	splicing factor 3b subunit 3 [Source:HGNC Symbol;Acc:HGNC:10770]	49.3719	48.7801	51.7039	52.7494	47006.4	-0.089756	0.0511912	-1.75335	0.0795425	0.998551	-0.0793287	0.045244
ENSG00000103365	GGA2	protein_coding	golgi associated, gamma adaptin ear containing, ARF binding protein 2 [Source:HGNC Symbol;Acc:HGNC:16064]	70.1757	71.2442	75.2258	75.2197	44891	-0.0892688	0.0509214	-1.75307	0.0795899	0.998551	-0.0789945	0.0450606
ENSG00000172354	GNB2	protein_coding	G protein subunit beta 2 [Source:HGNC Symbol;Acc:HGNC:4398]	31.9512	29.5588	32.1353	35.2273	6482.76	-0.130879	0.0746829	-1.75246	0.0796941	0.998551	-0.102269	0.0583557
ENSG00000187240	DYNC2H1	protein_coding	dynein cytoplasmic 2 heavy chain 1 [Source:HGNC Symbol;Acc:HGNC:2962]	0.0185253	0.0100143	0.00166694	0.00506717	9.89495	2.08799	1.19153	1.75235	0.0797129	0.998551	0.0272065	0.0171999
ENSG00000115392	FANCL	protein_coding	FA complementation group L [Source:HGNC Symbol;Acc:HGNC:20748]	1.87222	2.25164	1.90595	1.7987	5555.51	0.154235	0.0880159	1.75235	0.0797134	0.998551	0.111068	0.0633858
ENSG00000108953	YWHAE	protein_coding	tyrosine 3-monooxygenase/tryptophan 5-monooxygenase activation protein epsilon [Source:HGNC Symbol;Acc:HGNC:12851]	193.401	193.393	200.508	212.45	55115.1	-0.0944276	0.053932	-1.75086	0.0799692	0.998551	-0.082405	0.0470652
ENSG00000198382	UVRAG	protein_coding	UV radiation resistance associated [Source:HGNC Symbol;Acc:HGNC:12640]	11.3987	12.0579	12.5444	12.899	6712.49	-0.117481	0.0671458	-1.74963	0.0801814	0.998551	-0.0958115	0.0547607
ENSG00000013583	HEBP1	protein_coding	heme binding protein 1 [Source:HGNC Symbol;Acc:HGNC:17176]	0.97738	0.859557	0.605892	0.739677	203.861	0.450085	0.257284	1.74937	0.0802272	0.998551	0.103986	0.0595808
ENSG00000158411	MITD1	protein_coding	microtubule interacting and trafficking domain containing 1 [Source:HGNC Symbol;Acc:HGNC:25207]	5.26948	5.62228	5.04841	4.53819	1647.37	0.183751	0.105074	1.74878	0.0803295	0.998551	0.118251	0.0676243
ENSG00000197302	KRBOX5	protein_coding	KRAB box domain containing 5 [Source:HGNC Symbol;Acc:HGNC:26987]	2.72205	2.94159	2.65547	2.35421	1998.84	0.176595	0.101008	1.74832	0.0804083	0.998551	0.116806	0.066815
ENSG00000010278	CD9	protein_coding	CD9 molecule [Source:HGNC Symbol;Acc:HGNC:1709]	1.52672	1.84404	1.97479	2.02927	803.286	-0.249619	0.142799	-1.74804	0.0804569	0.998551	-0.123357	0.0705941
ENSG00000234423	LINC01250	lncRNA	long intergenic non-protein coding RNA 1250 [Source:HGNC Symbol;Acc:HGNC:49844]	0.252246	0.161851	0.124343	0.0419977	26.1937	1.31701	0.753428	1.74802	0.0804598	0.998551	0.0432996	0.0258773
ENSG00000117360	PRPF3	protein_coding	pre-mRNA processing factor 3 [Source:HGNC Symbol;Acc:HGNC:17348]	18.6767	19.9038	18.2799	17.226	7486.86	0.119622	0.0684829	1.74674	0.0806826	0.998551	0.0968393	0.055441
ENSG00000111911	HINT3	protein_coding	histidine triad nucleotide binding protein 3 [Source:HGNC Symbol;Acc:HGNC:18468]	15.3976	16.4667	14.0323	14.9086	3777.96	0.138587	0.0793415	1.74672	0.0806863	0.998551	0.105326	0.0603012
ENSG00000116237	ICMT	protein_coding	isoprenylcysteine carboxyl methyltransferase [Source:HGNC Symbol;Acc:HGNC:5350]	21.0214	20.5019	22.198	22.601	7920.07	-0.109459	0.0626661	-1.7467	0.08069	0.998551	-0.0914462	0.0523529
ENSG00000237711	MTCO3P11	unprocessed_pseudogene	MT-CO3 pseudogene 11 [Source:HGNC Symbol;Acc:HGNC:52041]	0.667279	0.388462	0.242481	0.163799	21.1455	1.38025	0.790315	1.74646	0.0807315	0.998551	0.0414115	0.0248271
ENSG00000165644	COMTD1	protein_coding	catechol-O-methyltransferase domain containing 1 [Source:HGNC Symbol;Acc:HGNC:26309]	7.1906	6.31122	7.29869	8.55836	1046.75	-0.231131	0.132391	-1.74582	0.0808421	0.998551	-0.122994	0.0704507
ENSG00000155561	NUP205	protein_coding	nucleoporin 205 [Source:HGNC Symbol;Acc:HGNC:18658]	46.789	49.7302	51.2778	52.0398	28458.5	-0.0982674	0.0562887	-1.74578	0.0808499	0.998551	-0.0847915	0.0485695
ENSG00000120742	SERP1	protein_coding	stress associated endoplasmic reticulum protein 1 [Source:HGNC Symbol;Acc:HGNC:10759]	38.4536	39.0509	35.8041	36.6236	16090.1	0.0977143	0.0559904	1.7452	0.0809507	0.998551	0.0844367	0.0483826
ENSG00000141965	FEM1A	protein_coding	fem-1 homolog A [Source:HGNC Symbol;Acc:HGNC:16934]	9.48937	8.89875	9.98471	9.95906	6833.34	-0.116948	0.0670461	-1.74429	0.0811089	0.998551	-0.0954315	0.0547093
ENSG00000198026	ZNF335	protein_coding	zinc finger protein 335 [Source:HGNC Symbol;Acc:HGNC:15807]	7.1682	5.80019	7.35134	7.22036	3882.83	-0.167551	0.0960677	-1.74409	0.0811434	0.998551	-0.114536	0.0656669
ENSG00000249264	EEF1A1P9	processed_pseudogene	eukaryotic translation elongation factor 1 alpha 1 pseudogene 9 [Source:HGNC Symbol;Acc:HGNC:3204]	8.89564	9.92449	7.0024	8.78206	894.293	0.253357	0.14532	1.74344	0.0812564	0.998551	0.122991	0.0705691
ENSG00000171453	POLR1C	protein_coding	RNA polymerase I and III subunit C [Source:HGNC Symbol;Acc:HGNC:20194]	3.47852	3.52556	3.86839	4.0533	1535.39	-0.177674	0.101911	-1.74342	0.0812595	0.998551	-0.116814	0.0670011
ENSG00000197771	MCMBP	protein_coding	minichromosome maintenance complex binding protein [Source:HGNC Symbol;Acc:HGNC:25782]	29.2564	30.8645	31.4575	33.3259	13990	-0.107853	0.0618728	-1.74314	0.0813096	0.998551	-0.0904782	0.0519053
ENSG00000123684	LPGAT1	protein_coding	lysophosphatidylglycerol acyltransferase 1 [Source:HGNC Symbol;Acc:HGNC:28985]	14.3759	15.4268	13.8088	13.7699	9425.06	0.111713	0.0641077	1.74258	0.0814068	0.998551	0.0926186	0.053151
ENSG00000187720	THSD4	protein_coding	thrombospondin type 1 domain containing 4 [Source:HGNC Symbol;Acc:HGNC:25835]	0.00330433	0.00562665	0.0249757	0.00790847	12.5262	-1.88837	1.08385	-1.74227	0.0814608	0.998551	-0.0298863	0.018796
ENSG00000131351	HAUS8	protein_coding	HAUS augmin like complex subunit 8 [Source:HGNC Symbol;Acc:HGNC:30532]	5.24403	5.58899	5.87272	6.19811	2368.06	-0.156415	0.0897772	-1.74226	0.0814634	0.998551	-0.111379	0.0639282
ENSG00000277879		lncRNA	novel transcript, antisense to SLC18A2	0.912422	0.919627	1.36158	1.29801	130.347	-0.537853	0.308977	-1.74075	0.081727	0.998551	-0.0926534	0.0534959
ENSG00000139190	VAMP1	protein_coding	vesicle associated membrane protein 1 [Source:HGNC Symbol;Acc:HGNC:12642]	15.4339	16.4265	17.5169	17.3616	4078.03	-0.130858	0.075186	-1.74046	0.0817787	0.998551	-0.101948	0.0585751
ENSG00000278383		lncRNA	novel transcript, antisense to ZNF337	0.483111	0.225825	1.07399	0.761772	22.1588	-1.36413	0.78394	-1.74009	0.0818424	0.998551	-0.0417241	0.0251187
ENSG00000187609	EXD3	protein_coding	exonuclease 3'-5' domain containing 3 [Source:HGNC Symbol;Acc:HGNC:26023]	1.08391	0.946663	1.25698	1.18496	633.08	-0.265185	0.152407	-1.73997	0.0818634	0.998551	-0.122477	0.0703957
ENSG00000090565	RAB11FIP3	protein_coding	RAB11 family interacting protein 3 [Source:HGNC Symbol;Acc:HGNC:17224]	5.20069	4.50263	5.47489	5.42049	2419.96	-0.166485	0.0957133	-1.73942	0.0819616	0.998551	-0.114075	0.0655764
ENSG00000170315	UBB	protein_coding	ubiquitin B [Source:HGNC Symbol;Acc:HGNC:12463]	205.853	196.251	209.623	221.773	24406.1	-0.10138	0.0582957	-1.73906	0.0820246	0.998551	-0.0866152	0.0498056
ENSG00000108821	COL1A1	protein_coding	collagen type I alpha 1 chain [Source:HGNC Symbol;Acc:HGNC:2197]	0.0132326	0.0200291	0.0388961	0.0478577	20.1995	-1.3882	0.798283	-1.73898	0.0820386	0.998551	-0.0409288	0.0247483
ENSG00000117114	ADGRL2	protein_coding	adhesion G protein-coupled receptor L2 [Source:HGNC Symbol;Acc:HGNC:18582]	0.0202659	0.0130575	0.00672746	0.00629236	20.9377	1.3583	0.781181	1.73877	0.0820748	0.998551	0.0417566	0.0250967
ENSG00000175463	TBC1D10C	protein_coding	TBC1 domain family member 10C [Source:HGNC Symbol;Acc:HGNC:24702]	5.8834	4.98229	6.10562	6.17908	2177.25	-0.176294	0.101406	-1.7385	0.0821223	0.998551	-0.116311	0.0668967
ENSG00000247708	STX18-AS1	lncRNA	STX18 antisense RNA 1 (head to head) [Source:HGNC Symbol;Acc:HGNC:48877]	1.92668	1.95908	1.93026	1.46274	2895.32	0.195516	0.112476	1.7383	0.0821585	0.998551	0.119606	0.0688111
ENSG00000105197	TIMM50	protein_coding	translocase of inner mitochondrial membrane 50 [Source:HGNC Symbol;Acc:HGNC:23656]	13.6683	12.1447	13.8499	14.3686	7261.4	-0.128224	0.0737682	-1.73821	0.082174	0.998551	-0.100732	0.0579495
ENSG00000207205	RNVU1-15	snRNA	RNA, variant U1 small nuclear 15 [Source:HGNC Symbol;Acc:HGNC:48320]	18.7809	18.7691	23.9624	24.8951	266.416	-0.37974	0.218602	-1.73713	0.0823641	0.998551	-0.111693	0.0643937
ENSG00000141510	TP53	protein_coding	tumor protein p53 [Source:HGNC Symbol;Acc:HGNC:11998]	27.2782	25.9523	28.4486	28.6796	14097.2	-0.101842	0.0586428	-1.73664	0.0824499	0.998551	-0.0868591	0.0500149
ENSG00000266648	SETP3	processed_pseudogene	SET pseudogene 3 [Source:HGNC Symbol;Acc:HGNC:31115]	1.14023	1.2944	0.646378	0.74852	58.1781	0.802845	0.462399	1.73626	0.0825178	0.998551	0.0678065	0.0395922
ENSG00000272810		lncRNA	novel transcript	0.10246	0.0581566	0.338817	0.392358	8.61545	-2.17699	1.25422	-1.73573	0.0826112	0.998551	-0.025968	0.0166525
ENSG00000124201	ZNFX1	protein_coding	zinc finger NFX1-type containing 1 [Source:HGNC Symbol;Acc:HGNC:29271]	9.81167	9.42409	10.4691	10.3311	6987.5	-0.112672	0.064947	-1.73483	0.0827707	0.998551	-0.0929968	0.0536044
ENSG00000090612	ZNF268	protein_coding	zinc finger protein 268 [Source:HGNC Symbol;Acc:HGNC:13061]	2.80341	2.8913	2.66378	2.48147	2855.27	0.146202	0.084288	1.73455	0.0828198	0.998551	0.107788	0.0621432
ENSG00000214975	PPIAP29	processed_pseudogene	peptidylprolyl isomerase A pseudogene 29 [Source:HGNC Symbol;Acc:HGNC:43021]	4.83008	6.05557	3.61069	4.16674	174.024	0.48372	0.278916	1.73428	0.0828681	0.998551	0.0983859	0.0569342
ENSG00000263941	RN7SL32P	misc_RNA	RNA, 7SL, cytoplasmic 32, pseudogene [Source:HGNC Symbol;Acc:HGNC:46048]	0.518406	0.534999	0.13358	0.0451177	6.4696	2.55741	1.47494	1.73391	0.0829342	0.998551	0.021739	0.0143891
ENSG00000188735	TMEM120B	protein_coding	transmembrane protein 120B [Source:HGNC Symbol;Acc:HGNC:32008]	2.84796	2.6672	2.91291	3.3417	1858.22	-0.181117	0.104491	-1.73333	0.0830371	0.998551	-0.117026	0.0675125
ENSG00000250049		lncRNA	novel transcript	0.0124765	0.0040467	0	0	2.29407	4.73164	2.73016	1.7331	0.0830773	0.998551	0.00959367	0.00808174
ENSG00000262246	CORO7	protein_coding	coronin 7 [Source:HGNC Symbol;Acc:HGNC:26161]	1.86904	1.496	1.89964	2.03731	1199.78	-0.225256	0.130003	-1.73269	0.0831504	0.998551	-0.121914	0.0703566
ENSG00000170946	DNAJC24	protein_coding	DnaJ heat shock protein family (Hsp40) member C24 [Source:HGNC Symbol;Acc:HGNC:26979]	3.47823	3.68914	3.26585	3.15843	2178.63	0.157581	0.0909464	1.73268	0.0831524	0.998551	0.111369	0.0642786
ENSG00000227671	ZNF731P	transcribed_unprocessed_pseudogene	zinc finger protein 731, pseudogene [Source:HGNC Symbol;Acc:HGNC:32471]	23.2497	23.7868	21.9153	20.3887	2445.74	0.152832	0.0882107	1.73258	0.0831707	0.998551	0.109925	0.0634475
ENSG00000160410	SHKBP1	protein_coding	SH3KBP1 binding protein 1 [Source:HGNC Symbol;Acc:HGNC:19214]	10.9337	8.95359	10.591	11.9368	3118.02	-0.179201	0.103434	-1.73251	0.0831825	0.998551	-0.116622	0.0673103
ENSG00000124160	NCOA5	protein_coding	nuclear receptor coactivator 5 [Source:HGNC Symbol;Acc:HGNC:15909]	26.7405	25.9262	27.8727	29.1941	6610.87	-0.115637	0.0667469	-1.73247	0.08319	0.998551	-0.0945161	0.0545546
ENSG00000152556	PFKM	protein_coding	phosphofructokinase, muscle [Source:HGNC Symbol;Acc:HGNC:8877]	20.2409	19.5066	20.8522	21.96	11178.7	-0.107061	0.0618081	-1.73216	0.0832458	0.998551	-0.0898453	0.0518684
ENSG00000166037	CEP57	protein_coding	centrosomal protein 57 [Source:HGNC Symbol;Acc:HGNC:30794]	11.1094	11.6779	10.4188	10.5731	5809.13	0.118229	0.0682567	1.73212	0.0832524	0.998551	0.0958319	0.0553274
ENSG00000132432	SEC61G	protein_coding	SEC61 translocon subunit gamma [Source:HGNC Symbol;Acc:HGNC:18277]	22.1578	24.2886	20.5273	21.3985	3041.8	0.147346	0.0850848	1.73176	0.0833164	0.998551	0.108089	0.0624191
ENSG00000241837	ATP5PO	protein_coding	ATP synthase peripheral stalk subunit OSCP [Source:HGNC Symbol;Acc:HGNC:850]	12.587	13.3072	14.1856	14.3018	3221.34	-0.13797	0.0797131	-1.73084	0.0834807	0.998551	-0.104622	0.0604451
ENSG00000161999	JMJD8	protein_coding	jumonji domain containing 8 [Source:HGNC Symbol;Acc:HGNC:14148]	11.837	10.417	13.0881	11.9641	2323.1	-0.170308	0.0984489	-1.72992	0.0836452	0.998551	-0.114601	0.0662415
ENSG00000231530		lncRNA	novel transcript	0.182409	0.331316	0.0344684	0	3.71848	3.88705	2.24821	1.72895	0.0838177	0.998551	0.0149272	0.0107675
ENSG00000100412	ACO2	protein_coding	aconitase 2 [Source:HGNC Symbol;Acc:HGNC:118]	17.5111	15.9689	17.5277	18.7198	15390.5	-0.114427	0.0661884	-1.72881	0.0838437	0.998551	-0.0938128	0.0542638
ENSG00000108312	UBTF	protein_coding	upstream binding transcription factor [Source:HGNC Symbol;Acc:HGNC:12511]	45.0809	44.8072	46.8131	49.2749	24583.7	-0.0962121	0.0556578	-1.72864	0.0838741	0.998551	-0.0832729	0.0481724
ENSG00000130299	GTPBP3	protein_coding	GTP binding protein 3, mitochondrial [Source:HGNC Symbol;Acc:HGNC:14880]	10.0667	8.51941	10.155	10.6201	3330.42	-0.159999	0.0925585	-1.72862	0.0838763	0.998551	-0.111914	0.0647371
ENSG00000267060	PTGES3L	protein_coding	prostaglandin E synthase 3 like [Source:HGNC Symbol;Acc:HGNC:43943]	0.0973744	0.0736935	0.0306668	0.0177564	11.7138	1.82157	1.0544	1.72759	0.0840617	0.998551	0.0306271	0.0191714
ENSG00000100350	FOXRED2	protein_coding	FAD dependent oxidoreductase domain containing 2 [Source:HGNC Symbol;Acc:HGNC:26264]	7.4283	6.49352	7.92131	7.49554	4071.72	-0.146697	0.0849145	-1.72758	0.0840631	0.998551	-0.107736	0.0623588
ENSG00000160179	ABCG1	protein_coding	ATP binding cassette subfamily G member 1 [Source:HGNC Symbol;Acc:HGNC:73]	1.39547	1.02172	0.938249	0.996267	497.744	0.323008	0.186993	1.72738	0.0840991	0.998551	0.117246	0.0679056
ENSG00000186364	NUDT17	protein_coding	nudix hydrolase 17 [Source:HGNC Symbol;Acc:HGNC:26618]	4.92314	4.86297	4.43245	3.57312	550.888	0.289662	0.16774	1.72686	0.0841934	0.998551	0.120081	0.0695655
ENSG00000227032	RPS2P36	processed_pseudogene	ribosomal protein S2 pseudogene 36 [Source:HGNC Symbol;Acc:HGNC:36784]	1.498	1.7729	2.95109	1.95282	126.941	-0.585864	0.339322	-1.72657	0.0842442	0.998551	-0.0860634	0.0502035
ENSG00000153291	SLC25A27	protein_coding	solute carrier family 25 member 27 [Source:HGNC Symbol;Acc:HGNC:21065]	3.14444	3.44145	2.79569	2.78261	746.694	0.238962	0.138458	1.72588	0.0843691	0.998551	0.121791	0.0705846
ENSG00000256582	LINC02390	lncRNA	long intergenic non-protein coding RNA 2390 [Source:HGNC Symbol;Acc:HGNC:53317]	3.92558	3.91944	5.25059	5.38818	193.421	-0.43945	0.254724	-1.7252	0.0844915	0.998551	-0.103138	0.0599406
ENSG00000168734	PKIG	protein_coding	cAMP-dependent protein kinase inhibitor gamma [Source:HGNC Symbol;Acc:HGNC:9019]	17.8667	17.661	19.1892	19.7626	3432.05	-0.132674	0.0769341	-1.72451	0.084616	0.998551	-0.102302	0.0593202
ENSG00000124181	PLCG1	protein_coding	phospholipase C gamma 1 [Source:HGNC Symbol;Acc:HGNC:9065]	18.8157	18.3696	19.7251	20.0933	13882.7	-0.098647	0.0572108	-1.72427	0.0846585	0.998551	-0.0847356	0.0491424
ENSG00000174177	CTU2	protein_coding	cytosolic thiouridylase subunit 2 [Source:HGNC Symbol;Acc:HGNC:28005]	5.11368	4.25564	5.22578	5.6119	1329.89	-0.209007	0.12122	-1.7242	0.0846714	0.998551	-0.120329	0.0697822
ENSG00000188522	FAM83G	protein_coding	family with sequence similarity 83 member G [Source:HGNC Symbol;Acc:HGNC:32554]	3.01099	2.74335	3.06303	3.4711	1790.63	-0.182801	0.106069	-1.72341	0.0848138	0.998551	-0.116858	0.0678021
ENSG00000245954	LINC02273	lncRNA	long intergenic non-protein coding RNA 2273 [Source:HGNC Symbol;Acc:HGNC:53188]	0.00957896	0	0.0724024	0.0183408	5.18342	-3.2005	1.85748	-1.72303	0.0848829	0.998551	-0.0172215	0.0121114
ENSG00000167114	SLC27A4	protein_coding	solute carrier family 27 member 4 [Source:HGNC Symbol;Acc:HGNC:10998]	6.2667	5.54036	6.37033	7.14589	1527.96	-0.194316	0.112786	-1.72288	0.0849107	0.998551	-0.118629	0.0688504
ENSG00000272092		lncRNA	novel transcript	0.301524	0.260142	0.683718	0.473407	35.2655	-1.04134	0.604428	-1.72284	0.0849166	0.998551	-0.0530527	0.0316335
ENSG00000275640	MIR6793	miRNA	microRNA 6793 [Source:HGNC Symbol;Acc:HGNC:50251]	0	0	0.993019	1.0062	2.35355	-4.60074	2.67048	-1.72281	0.0849225	0.998551	-0.00996303	0.00830663
ENSG00000237637	FRY-AS1	lncRNA	FRY antisense RNA 1 [Source:HGNC Symbol;Acc:HGNC:39725]	0.142525	0.175278	0.0224431	0.0454818	8.03674	2.22616	1.29262	1.72221	0.0850313	0.998551	0.0247273	0.0160486
ENSG00000158773	USF1	protein_coding	upstream transcription factor 1 [Source:HGNC Symbol;Acc:HGNC:12593]	23.9291	22.9685	25.0294	26.2191	4284.2	-0.127796	0.0742102	-1.72209	0.0850538	0.998551	-0.100136	0.0581462
ENSG00000179222	MAGED1	protein_coding	MAGE family member D1 [Source:HGNC Symbol;Acc:HGNC:6813]	30.9148	28.2643	31.5849	32.2781	13825.1	-0.109723	0.0637173	-1.72204	0.0850631	0.998551	-0.0911602	0.0529367
ENSG00000197102	DYNC1H1	protein_coding	dynein cytoplasmic 1 heavy chain 1 [Source:HGNC Symbol;Acc:HGNC:2961]	23.7176	23.512	25.671	24.5822	70812.8	-0.0895222	0.0519935	-1.7218	0.0851061	0.998551	-0.0788328	0.0457851
ENSG00000065054	NHERF2	protein_coding	NHERF family PDZ scaffold protein 2 [Source:HGNC Symbol;Acc:HGNC:11076]	0	0	0.0142344	0.0216349	2.35666	-4.60249	2.67345	-1.72156	0.0851501	0.998551	-0.00993708	0.00829574
ENSG00000148377	IDI2	protein_coding	isopentenyl-diphosphate delta isomerase 2 [Source:HGNC Symbol;Acc:HGNC:23487]	0	0	0.0369087	0.0560976	2.35666	-4.60249	2.67345	-1.72156	0.0851501	0.998551	-0.00993708	0.00829574
ENSG00000166793	YPEL4	protein_coding	yippee like 4 [Source:HGNC Symbol;Acc:HGNC:18328]	0	0	0.0112216	0.0170557	2.35666	-4.60249	2.67345	-1.72156	0.0851501	0.998551	-0.00993708	0.00829574
ENSG00000214297	ALDOAP2	processed_pseudogene	ALDOA pseudogene 2 [Source:HGNC Symbol;Acc:HGNC:416]	0	0	0.0465132	0.0706955	2.35666	-4.60249	2.67345	-1.72156	0.0851501	0.998551	-0.00993708	0.00829574
ENSG00000234457		processed_pseudogene	ribosomal protein L39 (RPL39) pseudogene	0	0	0.327112	0.497179	2.35666	-4.60249	2.67345	-1.72156	0.0851501	0.998551	-0.00993708	0.00829574
ENSG00000234929		lncRNA	novel transcript	0	0	0.00825877	0.0125525	2.35666	-4.60249	2.67345	-1.72156	0.0851501	0.998551	-0.00993708	0.00829574
ENSG00000251557		transcribed_processed_pseudogene	novel pseudogene	0	0	0.0196267	0.0298307	2.35666	-4.60249	2.67345	-1.72156	0.0851501	0.998551	-0.00993708	0.00829574
ENSG00000277758	SYT15B	protein_coding	synaptotagmin 15B [Source:HGNC Symbol;Acc:HGNC:51487]	0	0	0.00428751	0.00651661	2.35666	-4.60249	2.67345	-1.72156	0.0851501	0.998551	-0.00993708	0.00829574
ENSG00000286280		lncRNA	novel transcript	0	0	0.0293365	0.0445887	2.35666	-4.60249	2.67345	-1.72156	0.0851501	0.998551	-0.00993708	0.00829574
ENSG00000292223	ADIPINT	lncRNA	adipocyte associated pyruvate carboxylase interacting lncRNA [Source:HGNC Symbol;Acc:HGNC:56273]	0	0	0.00823838	0.0125215	2.35666	-4.60249	2.67345	-1.72156	0.0851501	0.998551	-0.00993708	0.00829574
ENSG00000130724	CHMP2A	protein_coding	charged multivesicular body protein 2A [Source:HGNC Symbol;Acc:HGNC:30216]	6.42937	6.6116	7.44422	7.15093	1886.99	-0.162632	0.0944737	-1.72145	0.0851686	0.998551	-0.112336	0.065255
ENSG00000279891	FLJ42393	TEC	uncharacterized LOC401105 [Source:NCBI gene (formerly Entrezgene);Acc:401105]	0.303362	0.192058	0.132286	0.0949458	30.6534	1.12679	0.654583	1.72139	0.0851807	0.998551	0.0490802	0.0293753
ENSG00000279791		TEC	TEC	0.0847886	0.132348	0.0100136	0.0507325	12.9763	1.83736	1.0675	1.72117	0.08522	0.998551	0.0298422	0.0188837
ENSG00000248449	PCDHGB8P	transcribed_unitary_pseudogene	protocadherin gamma subfamily B, 8 pseudogene [Source:HGNC Symbol;Acc:HGNC:8715]	0.65915	0.680248	0.505185	0.401568	120.586	0.562393	0.326786	1.72098	0.085254	0.998551	0.088129	0.051473
ENSG00000130159	ECSIT	protein_coding	ECSIT signaling integrator [Source:HGNC Symbol;Acc:HGNC:29548]	5.51893	4.95145	5.78289	5.87373	2602.4	-0.154286	0.0897239	-1.71956	0.0855121	0.998551	-0.10991	0.0639124
ENSG00000127311	HELB	protein_coding	DNA helicase B [Source:HGNC Symbol;Acc:HGNC:17196]	1.65141	1.83224	1.40533	1.47355	547.261	0.274437	0.159605	1.71947	0.0855282	0.998551	0.120435	0.0700726
ENSG00000149480	MTA2	protein_coding	metastasis associated 1 family member 2 [Source:HGNC Symbol;Acc:HGNC:7411]	51.3151	49.927	52.3885	56.4904	16730.4	-0.104858	0.060983	-1.71947	0.0855287	0.998551	-0.0883734	0.0513954
ENSG00000230102	LINC02028	lncRNA	long intergenic non-protein coding RNA 2028 [Source:HGNC Symbol;Acc:HGNC:27718]	0.0322001	0.0351479	0.0163816	0.00829949	18.3886	1.44692	0.841705	1.71904	0.0856079	0.998551	0.0382984	0.0234488
ENSG00000177614	PGBD5	protein_coding	piggyBac transposable element derived 5 [Source:HGNC Symbol;Acc:HGNC:19405]	0	0	0.00666894	0.00450495	2.35045	-4.59898	2.67544	-1.71896	0.0856208	0.998551	-0.00991613	0.00828705
ENSG00000242352	FAM91A3P	transcribed_processed_pseudogene	family with sequence similarity 91 member A3, pseudogene [Source:HGNC Symbol;Acc:HGNC:32273]	0	0	0.0295095	0.0199341	2.35045	-4.59898	2.67544	-1.71896	0.0856208	0.998551	-0.00991613	0.00828705
ENSG00000258935		lncRNA	novel transcript, antisense & intronic to TTC7B	0	0	0.134297	0.0907196	2.35045	-4.59898	2.67544	-1.71896	0.0856208	0.998551	-0.00991613	0.00828705
ENSG00000259215	LINC02896	lncRNA	long intergenic non-protein coding RNA 2896 [Source:HGNC Symbol;Acc:HGNC:55427]	0	0	0.192001	0.129699	2.35045	-4.59898	2.67544	-1.71896	0.0856208	0.998551	-0.00991613	0.00828705
ENSG00000268081		lncRNA	novel transcript, antisense to ZNF429	0	0	0.0991707	0.0669911	2.35045	-4.59898	2.67544	-1.71896	0.0856208	0.998551	-0.00991613	0.00828705
ENSG00000110987	BCL7A	protein_coding	BAF chromatin remodeling complex subunit BCL7A [Source:HGNC Symbol;Acc:HGNC:1004]	33.4189	31.6791	33.8159	36.2884	16586.1	-0.106792	0.0621275	-1.71892	0.0856297	0.998551	-0.0894702	0.0520499
ENSG00000260671		lncRNA	novel transcript, sense intronic to KLHDC4	7.7185	6.71614	5.21952	5.06372	156.118	0.490172	0.285221	1.71857	0.0856933	0.998551	0.0962553	0.0561819
ENSG00000008516	MMP25	protein_coding	matrix metallopeptidase 25 [Source:HGNC Symbol;Acc:HGNC:14246]	0.114428	0.126731	0.0632853	0.0507657	31.4953	1.07942	0.628195	1.71829	0.0857446	0.998551	0.0509582	0.0304768
ENSG00000049449	RCN1	protein_coding	reticulocalbin 1 [Source:HGNC Symbol;Acc:HGNC:9934]	1.16675	1.28417	0.998837	0.955391	368.117	0.326029	0.189771	1.71802	0.0857935	0.998551	0.116089	0.0676269
ENSG00000013810	TACC3	protein_coding	transforming acidic coiled-coil containing protein 3 [Source:HGNC Symbol;Acc:HGNC:11524]	25.2928	23.9122	25.9371	26.8631	16821.4	-0.101635	0.0591633	-1.71788	0.0858189	0.998551	-0.0864564	0.0503269
ENSG00000165271	NOL6	protein_coding	nucleolar protein 6 [Source:HGNC Symbol;Acc:HGNC:19910]	17.1446	15.4122	17.3778	18.0928	7619.48	-0.123371	0.0718238	-1.7177	0.0858521	0.998551	-0.0980121	0.0570586
ENSG00000184990	SIVA1	protein_coding	SIVA1 apoptosis inducing factor [Source:HGNC Symbol;Acc:HGNC:17712]	7.47417	6.61231	7.77604	7.93016	2632.71	-0.156426	0.0910834	-1.71739	0.0859083	0.998551	-0.110464	0.064316
ENSG00000142892	PIGK	protein_coding	phosphatidylinositol glycan anchor biosynthesis class K [Source:HGNC Symbol;Acc:HGNC:8965]	5.67759	6.25986	5.17364	5.5044	2330.22	0.160421	0.0934134	1.71733	0.0859197	0.998551	0.111575	0.0649745
ENSG00000150593	PDCD4	protein_coding	programmed cell death 4 [Source:HGNC Symbol;Acc:HGNC:8763]	73.9209	79.1382	69.2579	73.2244	25111.2	0.10324	0.0601242	1.71711	0.0859593	0.998551	0.087393	0.0508958
ENSG00000288739		lncRNA	novel transcript, antisense to USP51	0.0169023	0.0575628	0.167679	0.12136	10.6439	-1.97363	1.1496	-1.7168	0.0860161	0.998551	-0.0278106	0.0178703
ENSG00000175220	ARHGAP1	protein_coding	Rho GTPase activating protein 1 [Source:HGNC Symbol;Acc:HGNC:673]	7.35238	6.61845	7.6759	7.75504	3374.49	-0.142934	0.0832563	-1.71679	0.086017	0.998551	-0.106062	0.0617753
ENSG00000262294	RPH3AL-AS2	lncRNA	RPH3AL antisense RNA 2 [Source:HGNC Symbol;Acc:HGNC:56089]	0.31868	0.522554	0.133819	0.152544	15.7608	1.55204	0.904146	1.71658	0.0860563	0.998551	0.0355808	0.0219894
ENSG00000111737	RAB35	protein_coding	RAB35, member RAS oncogene family [Source:HGNC Symbol;Acc:HGNC:9774]	18.7504	17.6189	19.0857	20.6105	5711.12	-0.12605	0.0734322	-1.71654	0.0860628	0.998551	-0.0992155	0.0577979
ENSG00000286274		lncRNA	novel transcript	0.0237998	0.0231581	0.00321233	0	3.65156	3.86188	2.25105	1.71559	0.0862377	0.998551	0.0148141	0.0107384
ENSG00000275481		lncRNA	novel transcript	0.882591	1.01112	0.757378	0.635647	200.895	0.441951	0.257853	1.71397	0.0865346	0.998551	0.101736	0.0595089
ENSG00000181220	ZNF746	protein_coding	zinc finger protein 746 [Source:HGNC Symbol;Acc:HGNC:21948]	3.99982	3.73198	4.263	4.30749	2559.81	-0.148189	0.0864831	-1.7135	0.0866199	0.998551	-0.107764	0.062887
ENSG00000076604	TRAF4	protein_coding	TNF receptor associated factor 4 [Source:HGNC Symbol;Acc:HGNC:12034]	13.7591	12.4791	14.375	14.3548	4690.99	-0.130508	0.076166	-1.71347	0.0866256	0.998551	-0.101094	0.0589969
ENSG00000274414		lncRNA	novel transcript	0.130444	0.0515066	0.0107169	0.0325775	9.82803	2.07707	1.21234	1.71328	0.0866619	0.998551	0.0261008	0.0168847
ENSG00000128923	MINDY2	protein_coding	MINDY lysine 48 deubiquitinase 2 [Source:HGNC Symbol;Acc:HGNC:26954]	5.39858	5.99017	5.18401	5.16295	3839.85	0.138002	0.080564	1.71295	0.0867225	0.998551	0.104104	0.0607774
ENSG00000156218	ADAMTSL3	protein_coding	ADAMTS like 3 [Source:HGNC Symbol;Acc:HGNC:14633]	0.0176536	0.0184989	0	0.00650024	7.77258	2.47858	1.4474	1.71243	0.086817	0.998551	0.0214113	0.0144356
ENSG00000287584		lncRNA	novel transcript	0.761087	0.983623	0.519952	0.482013	58.0489	0.798418	0.466394	1.7119	0.0869154	0.998551	0.0663621	0.0393066
ENSG00000170919	TPT1-AS1	lncRNA	TPT1 antisense RNA 1 [Source:HGNC Symbol;Acc:HGNC:43686]	1.33178	1.04938	1.04943	0.987276	1196.86	0.226453	0.132295	1.71173	0.0869467	0.998551	0.12059	0.0704486
ENSG00000120451	SNX19	protein_coding	sorting nexin 19 [Source:HGNC Symbol;Acc:HGNC:21532]	3.94885	3.68801	3.5097	3.49548	4735.58	0.124817	0.0729535	1.71091	0.0870972	0.998551	0.0985183	0.0575818
ENSG00000106263	EIF3B	protein_coding	eukaryotic translation initiation factor 3 subunit B [Source:HGNC Symbol;Acc:HGNC:3280]	50.6749	49.912	52.1555	55.2439	34935.8	-0.0945237	0.0552487	-1.71088	0.0871038	0.998551	-0.081973	0.0479127
ENSG00000014216	CAPN1	protein_coding	calpain 1 [Source:HGNC Symbol;Acc:HGNC:1476]	13.0136	11.4904	12.8571	14.0361	7208.94	-0.133911	0.0782803	-1.71066	0.0871441	0.998551	-0.102429	0.0598754
ENSG00000184178	SCFD2	protein_coding	sec1 family domain containing 2 [Source:HGNC Symbol;Acc:HGNC:30676]	11.5118	11.91	12.7254	13.0664	2912.44	-0.139231	0.0814036	-1.71038	0.0871955	0.998551	-0.104496	0.0610939
ENSG00000171223	JUNB	protein_coding	JunB proto-oncogene, AP-1 transcription factor subunit [Source:HGNC Symbol;Acc:HGNC:6205]	10.8404	8.93794	11.5001	11.2509	1454.33	-0.201004	0.117529	-1.71024	0.087221	0.998551	-0.118744	0.069424
ENSG00000138074	SLC5A6	protein_coding	solute carrier family 5 member 6 [Source:HGNC Symbol;Acc:HGNC:11041]	7.68791	7.42527	8.33837	8.24029	3309.24	-0.133346	0.0779744	-1.71012	0.0872428	0.998551	-0.102184	0.0597499
ENSG00000255156	RNY1P9	misc_RNA	RNY1 pseudogene 9 [Source:HGNC Symbol;Acc:HGNC:41481]	0.485979	0	1.83663	1.16313	7.09978	-2.59059	1.51498	-1.70998	0.0872687	0.998551	-0.0207898	0.0140765
ENSG00000033030	ZCCHC8	protein_coding	zinc finger CCHC-type containing 8 [Source:HGNC Symbol;Acc:HGNC:25265]	6.53372	6.72079	6.13969	6.02353	4265.65	0.123829	0.0724302	1.70963	0.0873337	0.998551	0.0980314	0.0573415
ENSG00000160326	SLC2A6	protein_coding	solute carrier family 2 member 6 [Source:HGNC Symbol;Acc:HGNC:11011]	9.82999	7.85096	10.4923	9.6405	2495	-0.186572	0.109143	-1.70942	0.0873723	0.998551	-0.116795	0.0683189
ENSG00000226435	ANKRD18DP	transcribed_unprocessed_pseudogene	ankyrin repeat domain 18D, pseudogene [Source:HGNC Symbol;Acc:HGNC:28016]	0.0804633	0.0152238	0.00633521	0	3.76518	3.91478	2.29058	1.70908	0.0874364	0.998551	0.0142033	0.0104918
ENSG00000214653	HNRNPA3P3	processed_pseudogene	heterogeneous nuclear ribonucleoprotein A3 pseudogene 3 [Source:HGNC Symbol;Acc:HGNC:39772]	0.186356	0.396662	0.121049	0.0780532	16.6172	1.54556	0.904341	1.70905	0.087442	0.998551	0.035333	0.0219556
ENSG00000156509	FBXO43	protein_coding	F-box protein 43 [Source:HGNC Symbol;Acc:HGNC:28521]	1.3989	1.2969	1.13603	1.00761	359.555	0.331069	0.193774	1.70853	0.087538	0.998551	0.114755	0.0672098
ENSG00000162073	PAQR4	protein_coding	progestin and adipoQ receptor family member 4 [Source:HGNC Symbol;Acc:HGNC:26386]	14.3457	13.1172	14.2089	16.4875	3197.33	-0.160201	0.0937922	-1.70804	0.087628	0.998551	-0.111155	0.065075
ENSG00000251279	SMIM15-AS1	lncRNA	SMIM15 antisense RNA 1 [Source:HGNC Symbol;Acc:HGNC:41293]	0.440335	0.387961	0.186283	0.264257	48.152	0.879633	0.515128	1.7076	0.0877102	0.998551	0.0607299	0.0361767
ENSG00000162222	TTC9C	protein_coding	tetratricopeptide repeat domain 9C [Source:HGNC Symbol;Acc:HGNC:28432]	6.11058	5.46003	6.60214	6.66111	1232.99	-0.196232	0.114929	-1.70742	0.0877443	0.998551	-0.118037	0.0691252
ENSG00000119684	MLH3	protein_coding	mutL homolog 3 [Source:HGNC Symbol;Acc:HGNC:7128]	4.04513	4.37442	3.85032	3.73152	2499.1	0.150797	0.0883477	1.70686	0.0878489	0.998551	0.108364	0.0634907
ENSG00000177225	GATD1	protein_coding	glutamine amidotransferase class 1 domain containing 1 [Source:HGNC Symbol;Acc:HGNC:26616]	10.9284	9.4921	11.3994	11.1387	4423.09	-0.141871	0.0831287	-1.70664	0.0878882	0.998551	-0.105357	0.0617299
ENSG00000142634	EFHD2	protein_coding	EF-hand domain family member D2 [Source:HGNC Symbol;Acc:HGNC:28670]	38.7515	36.3438	39.2692	42.3319	7419.76	-0.119667	0.070125	-1.70648	0.0879191	0.998551	-0.0959906	0.0562495
ENSG00000171862	PTEN	protein_coding	phosphatase and tensin homolog [Source:HGNC Symbol;Acc:HGNC:9588]	14.9351	16.6604	14.9107	14.3225	18884.6	0.11198	0.0656317	1.70619	0.0879725	0.998551	0.0920833	0.0539707
ENSG00000228423		lncRNA	novel transcript	2.58856	3.27926	1.98491	1.40069	61.0381	0.791614	0.464013	1.70602	0.0880048	0.998551	0.0664105	0.0394651
ENSG00000271584	LINC02550	lncRNA	long intergenic non-protein coding RNA 2550 [Source:HGNC Symbol;Acc:HGNC:53585]	0.0689222	0.0782411	0.21396	0.226226	14.7619	-1.58245	0.927848	-1.7055	0.0881011	0.998551	-0.0346467	0.0216333
ENSG00000162302	RPS6KA4	protein_coding	ribosomal protein S6 kinase A4 [Source:HGNC Symbol;Acc:HGNC:10433]	3.61076	2.61812	3.65797	3.79976	973.65	-0.258199	0.151517	-1.70409	0.088364	0.998551	-0.120005	0.0704246
ENSG00000178078	STAP2	protein_coding	signal transducing adaptor family member 2 [Source:HGNC Symbol;Acc:HGNC:30430]	0.167571	0.168488	0.330216	0.279596	48.8887	-0.85981	0.5048	-1.70327	0.0885177	0.998551	-0.0617612	0.0369071
ENSG00000197122	SRC	protein_coding	SRC proto-oncogene, non-receptor tyrosine kinase [Source:HGNC Symbol;Acc:HGNC:11283]	0.0129851	0.0084233	0.0280421	0.0443972	12.5194	-1.75215	1.02876	-1.70317	0.088536	0.998551	-0.0311511	0.019716
ENSG00000150636	CCDC102B	protein_coding	coiled-coil domain containing 102B [Source:HGNC Symbol;Acc:HGNC:26295]	0.307975	0.380693	0.273734	0.187823	124.77	0.575729	0.338053	1.70308	0.0885539	0.998551	0.0851046	0.0502754
ENSG00000163219	ARHGAP25	protein_coding	Rho GTPase activating protein 25 [Source:HGNC Symbol;Acc:HGNC:28951]	4.33611	3.95054	3.66267	3.67655	1598.94	0.175683	0.103169	1.70287	0.0885923	0.998551	0.114537	0.0672597
ENSG00000073969	NSF	protein_coding	N-ethylmaleimide sensitive factor, vesicle fusing ATPase [Source:HGNC Symbol;Acc:HGNC:8016]	10.0225	10.4863	10.8723	11.2765	7542.29	-0.111132	0.0652614	-1.70287	0.0885929	0.998551	-0.0915684	0.0537729
ENSG00000197050	ZNF420	protein_coding	zinc finger protein 420 [Source:HGNC Symbol;Acc:HGNC:20649]	3.16375	3.36658	2.95231	2.65254	924.509	0.220035	0.12923	1.70266	0.0886326	0.998551	0.119716	0.0703221
ENSG00000289865		lncRNA	novel transcript	0.38977	0.379261	0.192898	0.168804	30.1514	1.08827	0.6393	1.70228	0.0887025	0.998551	0.0496895	0.0300059
ENSG00000158604	TMED4	protein_coding	transmembrane p24 trafficking protein 4 [Source:HGNC Symbol;Acc:HGNC:22301]	17.1782	16.6409	18.2917	18.4234	4967.64	-0.118393	0.0695616	-1.70198	0.0887582	0.998551	-0.0952703	0.0559744
ENSG00000270276	H4C15	protein_coding	H4 clustered histone 15 [Source:HGNC Symbol;Acc:HGNC:29607]	3.65978	4.15462	2.87817	3.46993	497.004	0.299181	0.175806	1.70177	0.088798	0.998551	0.117236	0.0689379
ENSG00000278619	MRM1	protein_coding	mitochondrial rRNA methyltransferase 1 [Source:HGNC Symbol;Acc:HGNC:26202]	7.56841	6.28643	7.96035	8.21075	1031.82	-0.221884	0.130416	-1.70135	0.0888773	0.998551	-0.119741	0.0703745
ENSG00000158887	MPZ	protein_coding	myelin protein zero [Source:HGNC Symbol;Acc:HGNC:7225]	1.39205	1.00689	0.843835	0.860929	164.869	0.494849	0.290861	1.70132	0.088882	0.998551	0.0941459	0.0555107
ENSG00000136720	HS6ST1	protein_coding	heparan sulfate 6-O-sulfotransferase 1 [Source:HGNC Symbol;Acc:HGNC:5201]	7.26044	6.32591	7.5364	7.62111	2671.62	-0.157238	0.0924672	-1.70047	0.0890424	0.998551	-0.110048	0.0647111
ENSG00000260907		lncRNA	novel transcript	0.110358	0.161073	0	0.0301859	4.73433	3.17141	1.86541	1.70012	0.0891087	0.998551	0.0167443	0.0119179
ENSG00000260451	GEMIN8P2	processed_pseudogene	gem nuclear organelle associated protein 8 pseudogene 2 [Source:HGNC Symbol;Acc:HGNC:37977]	0	0.0214764	0.0357487	0.253561	4.06522	-3.81919	2.24697	-1.69971	0.0891861	0.998551	-0.0143374	0.0107026
ENSG00000177084	POLE	protein_coding	DNA polymerase epsilon, catalytic subunit [Source:HGNC Symbol;Acc:HGNC:9177]	14.1105	12.7378	14.793	14.25	12913	-0.113179	0.0665921	-1.69958	0.0892093	0.998551	-0.0925858	0.0544746
ENSG00000077063	CTTNBP2	protein_coding	cortactin binding protein 2 [Source:HGNC Symbol;Acc:HGNC:15679]	0	0	0.00359077	0.0145537	2.36286	-4.606	2.71033	-1.69942	0.0892395	0.998551	-0.00960988	0.00815757
ENSG00000125531	FNDC11	protein_coding	fibronectin type III domain containing 11 [Source:HGNC Symbol;Acc:HGNC:28764]	0	0	0.00692804	0.0280799	2.36286	-4.606	2.71033	-1.69942	0.0892395	0.998551	-0.00960988	0.00815757
ENSG00000138161	CUZD1	protein_coding	CUB and zona pellucida like domains 1 [Source:HGNC Symbol;Acc:HGNC:17937]	0	0	0.00882061	0.0357506	2.36286	-4.606	2.71033	-1.69942	0.0892395	0.998551	-0.00960988	0.00815757
ENSG00000231124	UBE2V1P11	processed_pseudogene	UBE2V1 pseudogene 11 [Source:HGNC Symbol;Acc:HGNC:44896]	0	0	0.0878038	0.355875	2.36286	-4.606	2.71033	-1.69942	0.0892395	0.998551	-0.00960988	0.00815757
ENSG00000268144	NIFKP6	processed_pseudogene	nucleolar protein interacting with the FHA domain of MKI67 pseudogene 6 [Source:HGNC Symbol;Acc:HGNC:44954]	0	0	0.0296143	0.120029	2.36286	-4.606	2.71033	-1.69942	0.0892395	0.998551	-0.00960988	0.00815757
ENSG00000110324	IL10RA	protein_coding	interleukin 10 receptor subunit alpha [Source:HGNC Symbol;Acc:HGNC:5964]	1.45311	1.28357	1.53301	1.65241	977.26	-0.218196	0.128413	-1.69917	0.0892866	0.998551	-0.119423	0.0702794
ENSG00000161914	ZNF653	protein_coding	zinc finger protein 653 [Source:HGNC Symbol;Acc:HGNC:25196]	1.20203	1.20567	1.69187	1.37934	329.358	-0.351296	0.206756	-1.69908	0.0893036	0.998551	-0.111647	0.0657861
ENSG00000224321	RPL12P14	processed_pseudogene	ribosomal protein L12 pseudogene 14 [Source:HGNC Symbol;Acc:HGNC:36495]	1.29727	0.797695	0.357487	0.569219	27.6673	1.17998	0.694511	1.69901	0.0893181	0.998551	0.0457626	0.0278537
ENSG00000214892	USP8P1	processed_pseudogene	USP8 pseudogene 1 [Source:HGNC Symbol;Acc:HGNC:13987]	0.0499262	0.0472305	0.0157236	0	6.71396	2.6241	1.5445	1.699	0.0893195	0.998551	0.0199585	0.0136905
ENSG00000280353		TEC	TEC	0.681017	0.726525	0.465132	0.384898	68.0878	0.726981	0.428074	1.69826	0.0894588	0.998551	0.0707846	0.0421265
ENSG00000237888	RPL29P31	processed_pseudogene	ribosomal protein L29 pseudogene 31 [Source:HGNC Symbol;Acc:HGNC:35944]	0.226375	0.256983	0.0534702	0	4.69467	3.17118	1.86769	1.69791	0.089524	0.998551	0.016741	0.0119103
ENSG00000008838	MED24	protein_coding	mediator complex subunit 24 [Source:HGNC Symbol;Acc:HGNC:22963]	14.078	13.496	14.7801	14.9616	7456.45	-0.109035	0.0642203	-1.69783	0.0895393	0.998551	-0.0903461	0.0532115
ENSG00000245869		lncRNA	novel transcript, antisense to CXCR5	0.0804551	0.0730667	0.015203	0.00770235	5.4265	2.74383	1.61615	1.69776	0.0895529	0.998551	0.0195124	0.0133559
ENSG00000235954	TTC28-AS1	lncRNA	TTC28 antisense RNA 1 [Source:HGNC Symbol;Acc:HGNC:29336]	0.970008	0.984753	1.11635	1.11967	1122.58	-0.194047	0.114307	-1.6976	0.0895842	0.998551	-0.117216	0.0690477
ENSG00000247228		lncRNA	novel transcript, antisense to PDPR & CLEC18C	0.00386429	0	0.0292081	0.0258962	3.77624	-3.75783	2.21489	-1.69662	0.0897689	0.998551	-0.0150218	0.0109289
ENSG00000062485	CS	protein_coding	citrate synthase [Source:HGNC Symbol;Acc:HGNC:2422]	59.4742	58.6238	62.0715	63.624	29160.4	-0.0899291	0.0530059	-1.69659	0.0897747	0.998551	-0.078821	0.0464584
ENSG00000184216	IRAK1	protein_coding	interleukin 1 receptor associated kinase 1 [Source:HGNC Symbol;Acc:HGNC:6112]	32.9644	30.5641	33.387	35.269	10532.3	-0.111799	0.0659276	-1.69579	0.0899263	0.998551	-0.0917886	0.0541265
ENSG00000106351	AGFG2	protein_coding	ArfGAP with FG repeats 2 [Source:HGNC Symbol;Acc:HGNC:5177]	1.61946	1.61376	1.87213	1.93163	721.516	-0.234405	0.138251	-1.69551	0.0899791	0.998551	-0.119662	0.0705818
ENSG00000172216	CEBPB	protein_coding	CCAAT enhancer binding protein beta [Source:HGNC Symbol;Acc:HGNC:1834]	8.36053	6.43358	6.46353	6.00467	936.847	0.247938	0.146242	1.69539	0.0900006	0.998551	0.119613	0.0705549
ENSG00000135451	TROAP	protein_coding	trophinin associated protein [Source:HGNC Symbol;Acc:HGNC:12327]	8.06498	7.72205	8.87298	8.60595	2457.88	-0.146644	0.0865013	-1.69528	0.0900215	0.998551	-0.106627	0.0628929
ENSG00000096060	FKBP5	protein_coding	FKBP prolyl isomerase 5 [Source:HGNC Symbol;Acc:HGNC:3721]	14.565	16.0816	16.3064	16.8043	12662.1	-0.111751	0.0659203	-1.69525	0.0900282	0.998551	-0.0917511	0.0541228
ENSG00000182134	TDRKH	protein_coding	tudor and KH domain containing [Source:HGNC Symbol;Acc:HGNC:11713]	2.38487	2.83428	2.23605	2.21841	920.452	0.227589	0.134288	1.69479	0.090116	0.998551	0.119465	0.0705093
ENSG00000250506	CDK3	protein_coding	cyclin dependent kinase 3 [Source:HGNC Symbol;Acc:HGNC:1772]	0.150001	0.235151	0.0877327	0.0547058	18.2781	1.43198	0.845079	1.69449	0.0901718	0.998551	0.037605	0.0233495
ENSG00000144579	CTDSP1	protein_coding	CTD small phosphatase 1 [Source:HGNC Symbol;Acc:HGNC:21614]	12.2079	10.2166	12.2432	12.6861	4200.47	-0.152205	0.0898482	-1.69402	0.0902608	0.998551	-0.108341	0.063951
ENSG00000178445	GLDC	protein_coding	glycine decarboxylase [Source:HGNC Symbol;Acc:HGNC:4313]	0.0119279	0.0135406	0	0.00285478	4.70087	3.16117	1.86619	1.69392	0.0902812	0.998551	0.0166916	0.011908
ENSG00000101400	SNTA1	protein_coding	syntrophin alpha 1 [Source:HGNC Symbol;Acc:HGNC:11167]	5.11508	5.89508	6.28148	6.50819	983.302	-0.217061	0.128149	-1.69382	0.0902994	0.998551	-0.118996	0.0702655
ENSG00000228149	RPL3P1	processed_pseudogene	ribosomal protein L3 pseudogene 1 [Source:HGNC Symbol;Acc:HGNC:10352]	0.0874842	0.148969	0.020664	0.0209382	6.29216	2.50408	1.47868	1.69345	0.0903689	0.998551	0.0212304	0.0143203
ENSG00000214022	REPIN1	protein_coding	replication initiator 1 [Source:HGNC Symbol;Acc:HGNC:17922]	22.4523	17.6107	21.7137	23.0654	7370.47	-0.160159	0.0945803	-1.69336	0.0903864	0.998551	-0.110555	0.0652857
ENSG00000099800	TIMM13	protein_coding	translocase of inner mitochondrial membrane 13 [Source:HGNC Symbol;Acc:HGNC:11816]	29.4464	26.4712	29.7687	31.9999	3659.34	-0.143122	0.0845811	-1.69212	0.0906224	0.998551	-0.105329	0.0622434
ENSG00000133872	SARAF	protein_coding	store-operated calcium entry associated regulatory factor [Source:HGNC Symbol;Acc:HGNC:28789]	50.0617	50.9003	46.1681	47.9391	10931.7	0.101403	0.0599272	1.6921	0.0906262	0.998551	0.0859245	0.05078
ENSG00000075415	SLC25A3	protein_coding	solute carrier family 25 member 3 [Source:HGNC Symbol;Acc:HGNC:10989]	50.6896	51.8212	52.6951	57.057	35285.2	-0.0984861	0.0582142	-1.69179	0.0906861	0.998551	-0.0841771	0.0497562
ENSG00000162399	BSND	protein_coding	barttin CLCNK type accessory subunit beta [Source:HGNC Symbol;Acc:HGNC:16512]	0	0	0.0102547	0.0025977	2.34425	-4.59545	2.71633	-1.69179	0.0906862	0.998551	-0.00955034	0.00813244
ENSG00000102034	ELF4	protein_coding	E74 like ETS transcription factor 4 [Source:HGNC Symbol;Acc:HGNC:3319]	5.90456	6.15463	6.59647	6.73726	2484.96	-0.145175	0.0858172	-1.69167	0.0907083	0.998551	-0.10601	0.0626649
ENSG00000236889		lncRNA	novel transcript	0	0.0554741	0.646378	0.093565	4.02799	-3.80599	2.25066	-1.69105	0.090827	0.998551	-0.0142382	0.0106726
ENSG00000173894	CBX2	protein_coding	chromobox 2 [Source:HGNC Symbol;Acc:HGNC:1552]	6.70903	6.45239	7.20143	7.27463	2928.75	-0.137138	0.0811074	-1.69082	0.0908708	0.998551	-0.103115	0.0609822
ENSG00000055118	KCNH2	protein_coding	potassium voltage-gated channel subfamily H member 2 [Source:HGNC Symbol;Acc:HGNC:6251]	1.1466	0.884445	1.18228	1.29472	607.11	-0.284687	0.168422	-1.69032	0.0909667	0.998551	-0.117492	0.069522
ENSG00000198521	ZNF43	protein_coding	zinc finger protein 43 [Source:HGNC Symbol;Acc:HGNC:13109]	2.91832	3.05512	2.67318	2.66752	1824.76	0.16127	0.0954147	1.6902	0.09099	0.998551	0.110708	0.065503
ENSG00000145214	DGKQ	protein_coding	diacylglycerol kinase theta [Source:HGNC Symbol;Acc:HGNC:2856]	2.64699	1.83129	2.79468	2.62314	921.465	-0.273135	0.161634	-1.68984	0.0910593	0.998551	-0.118208	0.0699616
ENSG00000019582	CD74	protein_coding	CD74 molecule [Source:HGNC Symbol;Acc:HGNC:1697]	251.288	233.328	248.424	272.996	85084.8	-0.10558	0.0624953	-1.68941	0.0911412	0.998551	-0.0882846	0.0522577
ENSG00000243609	RPS2P44	processed_pseudogene	ribosomal protein S2 pseudogene 44 [Source:HGNC Symbol;Acc:HGNC:35811]	0.328725	0.479792	0.946537	0.659379	38.1689	-0.994232	0.588536	-1.68933	0.091156	0.998551	-0.0532532	0.0323538
ENSG00000179476	C14orf28	protein_coding	chromosome 14 open reading frame 28 [Source:HGNC Symbol;Acc:HGNC:19834]	0.961509	1.04894	0.750593	0.796459	258.195	0.377435	0.223459	1.68906	0.0912087	0.998551	0.107562	0.0637751
ENSG00000121057	AKAP1	protein_coding	A-kinase anchoring protein 1 [Source:HGNC Symbol;Acc:HGNC:367]	20.3207	20.1713	21.3454	22.2293	8388.61	-0.105822	0.0626565	-1.68893	0.0912336	0.998551	-0.0884122	0.0523475
ENSG00000185482	STAC3	protein_coding	SH3 and cysteine rich domain 3 [Source:HGNC Symbol;Acc:HGNC:28423]	5.79496	5.68698	4.79299	5.06274	833.73	0.220496	0.130569	1.68873	0.0912712	0.998551	0.118845	0.0703824
ENSG00000265135	MIR5687	miRNA	microRNA 5687 [Source:HGNC Symbol;Acc:HGNC:43457]	0.343972	0.39048	1.78743	2.14045	6.7084	-2.42134	1.43401	-1.68851	0.0913142	0.998551	-0.0221038	0.0148649
ENSG00000060982	BCAT1	protein_coding	branched chain amino acid transaminase 1 [Source:HGNC Symbol;Acc:HGNC:976]	62.4615	69.9784	61.9201	61.2301	54518.5	0.104867	0.0621341	1.68776	0.0914573	0.998551	0.0878541	0.052054
ENSG00000287382		lncRNA	novel transcript	0.775375	0.964043	0.488388	0.506651	54.9804	0.804387	0.476604	1.68775	0.0914598	0.998551	0.0642465	0.0386078
ENSG00000178921	PFAS	protein_coding	phosphoribosylformylglycinamidine synthase [Source:HGNC Symbol;Acc:HGNC:8863]	33.6506	31.361	34.3883	35.403	16300.3	-0.102222	0.060568	-1.68772	0.0914647	0.998551	-0.0863359	0.0511547
ENSG00000122557	HERPUD2	protein_coding	HERPUD family member 2 [Source:HGNC Symbol;Acc:HGNC:21915]	5.44361	5.24765	4.41642	4.96006	1342.85	0.189586	0.112337	1.68765	0.0914784	0.998551	0.116093	0.068792
ENSG00000237649	KIFC1	protein_coding	kinesin family member C1 [Source:HGNC Symbol;Acc:HGNC:6389]	22.1458	21.7266	23.4632	24.0925	5176.62	-0.116212	0.0688763	-1.68726	0.0915529	0.998551	-0.0938748	0.055636
ENSG00000197858	GPAA1	protein_coding	glycosylphosphatidylinositol anchor attachment 1 [Source:HGNC Symbol;Acc:HGNC:4446]	2.66294	2.00943	2.78734	2.80938	814.004	-0.258838	0.153423	-1.68709	0.0915866	0.998551	-0.118696	0.0703579
ENSG00000113645	WWC1	protein_coding	WW and C2 domain containing 1 [Source:HGNC Symbol;Acc:HGNC:29435]	3.92611	3.92761	4.17109	4.46914	3107.39	-0.137665	0.0816215	-1.68662	0.0916762	0.998551	-0.103183	0.0611758
ENSG00000203666	EFCAB2	protein_coding	EF-hand calcium binding domain 2 [Source:HGNC Symbol;Acc:HGNC:28166]	1.21562	1.31203	1.13548	1.00508	752.636	0.239263	0.141889	1.68626	0.0917449	0.998551	0.119018	0.0705974
ENSG00000189164	ZNF527	protein_coding	zinc finger protein 527 [Source:HGNC Symbol;Acc:HGNC:29385]	2.38068	2.15131	2.07238	1.83001	1014.36	0.216281	0.128289	1.68589	0.0918169	0.998551	0.118473	0.0702748
ENSG00000274922		lncRNA	novel transcript	0.312757	0.141045	0.113341	0.110743	39.1544	1.02212	0.606499	1.68527	0.0919357	0.998551	0.0516143	0.0313896
ENSG00000225787	LSM3P3	processed_pseudogene	LSM3 homolog, U6 small nuclear RNA and mRNA degradation associated pseudogene 3 [Source:HGNC Symbol;Acc:HGNC:44348]	0.86555	1.8669	0.40889	0.662905	21.7528	1.34671	0.799239	1.68499	0.0919898	0.998551	0.0394393	0.0245277
ENSG00000168610	STAT3	protein_coding	signal transducer and activator of transcription 3 [Source:HGNC Symbol;Acc:HGNC:11364]	4.81485	4.51219	5.09836	5.08797	4086.81	-0.126852	0.0753064	-1.68448	0.092089	0.998551	-0.098761	0.0586274
ENSG00000279151		lncRNA	novel transcript	0.260944	0.148113	0.369814	0.999256	13.49	-1.73493	1.03022	-1.68405	0.0921723	0.998551	-0.0306207	0.0196198
ENSG00000163956	LRPAP1	protein_coding	LDL receptor related protein associated protein 1 [Source:HGNC Symbol;Acc:HGNC:6701]	3.84309	3.39449	3.84595	4.18775	3371.87	-0.150043	0.089179	-1.68249	0.0924738	0.998551	-0.10726	0.063747
ENSG00000234215	CT66	lncRNA	cancer/testis associated transcript 66 [Source:HGNC Symbol;Acc:HGNC:54198]	0.717528	0.672197	0.493636	0.380142	80.4058	0.669652	0.398105	1.6821	0.0925498	0.998551	0.0743619	0.0445833
ENSG00000224631	RPS27AP16	transcribed_processed_pseudogene	RPS27A pseudogene 16 [Source:HGNC Symbol;Acc:HGNC:36855]	23.6313	29.0842	19.0996	24.9977	1023.94	0.256848	0.152723	1.68179	0.0926089	0.998551	0.118312	0.0703818
ENSG00000230063		lncRNA	novel transcript, sense intronic to PPP2R5A	0.87607	1.27206	0.519731	0.585141	39.5114	0.957019	0.56906	1.68175	0.0926167	0.998551	0.0546496	0.0332093
ENSG00000088367	EPB41L1	protein_coding	erythrocyte membrane protein band 4.1 like 1 [Source:HGNC Symbol;Acc:HGNC:3378]	0.0218982	0.0186442	0.0439654	0.0497898	24.2822	-1.20744	0.718052	-1.68155	0.0926567	0.998551	-0.0440457	0.0271726
ENSG00000116273	PHF13	protein_coding	PHD finger protein 13 [Source:HGNC Symbol;Acc:HGNC:22983]	3.50762	3.63833	4.09259	4.1085	1041.59	-0.198953	0.118325	-1.68141	0.0926832	0.998551	-0.116866	0.0695066
ENSG00000125841	NRSN2	protein_coding	neurensin 2 [Source:HGNC Symbol;Acc:HGNC:16229]	0.704362	0.840604	0.563106	0.527352	144.44	0.501384	0.298237	1.68116	0.0927312	0.998551	0.0915179	0.0546528
ENSG00000160072	ATAD3B	protein_coding	ATPase family AAA domain containing 3B [Source:HGNC Symbol;Acc:HGNC:24007]	8.57188	7.33679	8.64089	8.9139	4806.13	-0.141565	0.0842255	-1.68079	0.092804	0.998551	-0.104416	0.0621198
ENSG00000263584	MIR4480	miRNA	microRNA 4480 [Source:HGNC Symbol;Acc:HGNC:41716]	4.47648	2.32913	0.704904	1.24995	11.6228	1.80386	1.07339	1.68053	0.0928548	0.998551	0.0292437	0.0188149
ENSG00000279198		TEC	TEC	0.00853281	0	0.00806188	0.0735197	5.22685	-3.21465	1.9134	-1.68008	0.0929422	0.998551	-0.0160228	0.0116727
ENSG00000285737	LINC02680	lncRNA	long intergenic non-protein coding RNA 2680 [Source:HGNC Symbol;Acc:HGNC:54174]	0.0986097	0.0995045	0.0207039	0.0524465	18.38	1.43838	0.856216	1.67992	0.0929721	0.998551	0.0367756	0.023055
ENSG00000196967	ZNF585A	protein_coding	zinc finger protein 585A [Source:HGNC Symbol;Acc:HGNC:26305]	1.17559	1.33454	1.09791	1.06063	938.532	0.216922	0.129182	1.6792	0.0931133	0.998551	0.118056	0.0703198
ENSG00000125656	CLPP	protein_coding	caseinolytic mitochondrial matrix peptidase proteolytic subunit [Source:HGNC Symbol;Acc:HGNC:2084]	9.935	8.36187	9.66308	11.0193	2571.9	-0.176117	0.104895	-1.67898	0.093155	0.998551	-0.113488	0.0675893
ENSG00000101191	DIDO1	protein_coding	death inducer-obliterator 1 [Source:HGNC Symbol;Acc:HGNC:2680]	16.3894	15.1365	16.8111	17.0438	16228.2	-0.10269	0.0611649	-1.67891	0.0931692	0.998551	-0.0864655	0.0515003
ENSG00000178764	ZHX2	protein_coding	zinc fingers and homeoboxes 2 [Source:HGNC Symbol;Acc:HGNC:18513]	30.3341	30.4113	31.9952	33.1344	10474.1	-0.100535	0.0599172	-1.6779	0.0933657	0.998551	-0.0851939	0.0507735
ENSG00000148219	ASTN2	protein_coding	astrotactin 2 [Source:HGNC Symbol;Acc:HGNC:17021]	0.37044	0.348271	0.270615	0.281518	247.045	0.380865	0.227014	1.67772	0.0934026	0.998551	0.106127	0.0633392
ENSG00000174243	DDX23	protein_coding	DEAD-box helicase 23 [Source:HGNC Symbol;Acc:HGNC:17347]	18.7512	18.745	19.5857	20.6792	10717.8	-0.102765	0.0612567	-1.67761	0.093423	0.998551	-0.0864865	0.051553
ENSG00000100365	NCF4	protein_coding	neutrophil cytosolic factor 4 [Source:HGNC Symbol;Acc:HGNC:7662]	14.9108	12.1664	15.2838	15.2941	2412.22	-0.174583	0.104068	-1.67759	0.0934277	0.998551	-0.113134	0.0674329
ENSG00000196372	ASB13	protein_coding	ankyrin repeat and SOCS box containing 13 [Source:HGNC Symbol;Acc:HGNC:19765]	26.8651	27.0983	28.349	30.0297	6304.08	-0.113472	0.067641	-1.67756	0.0934326	0.998551	-0.0922912	0.0550144
ENSG00000097007	ABL1	protein_coding	ABL proto-oncogene 1, non-receptor tyrosine kinase [Source:HGNC Symbol;Acc:HGNC:76]	16.3533	15.2055	16.811	17.2625	8573.96	-0.110398	0.0658208	-1.67724	0.0934946	0.998551	-0.0906907	0.0540701
ENSG00000260693		lncRNA	novel transcript	0.283372	0.428915	0.107093	0.108514	12.1546	1.72172	1.02662	1.67708	0.0935278	0.998551	0.0306055	0.0195991
ENSG00000143641	GALNT2	protein_coding	polypeptide N-acetylgalactosaminyltransferase 2 [Source:HGNC Symbol;Acc:HGNC:4124]	10.0919	9.73706	10.2845	11.307	5969.06	-0.122711	0.0731785	-1.67687	0.0935676	0.998551	-0.0967291	0.0576831
ENSG00000171033	PKIA	protein_coding	cAMP-dependent protein kinase inhibitor alpha [Source:HGNC Symbol;Acc:HGNC:9017]	6.60332	7.23404	6.16097	6.21115	1966.38	0.161002	0.0960136	1.67687	0.0935685	0.998551	0.110087	0.0656549
ENSG00000074855	ANO8	protein_coding	anoctamin 8 [Source:HGNC Symbol;Acc:HGNC:29329]	1.31768	1.27657	1.55244	1.56544	534.228	-0.264991	0.158043	-1.6767	0.0936009	0.998551	-0.117607	0.0701573
ENSG00000166595	CIAO2B	protein_coding	cytosolic iron-sulfur assembly component 2B [Source:HGNC Symbol;Acc:HGNC:24261]	22.3256	21.7702	24.2686	24.9614	1848.55	-0.158726	0.0946737	-1.67656	0.0936289	0.998551	-0.109498	0.0653076
ENSG00000261305		lncRNA	novel transcript, overlapping LRRC61	0.453685	0.328552	0.16259	0.232144	37.2346	0.989043	0.590094	1.67608	0.0937232	0.998551	0.0527239	0.0321728
ENSG00000147099	HDAC8	protein_coding	histone deacetylase 8 [Source:HGNC Symbol;Acc:HGNC:13315]	0.733082	0.830231	0.734716	0.613741	1245.34	0.212626	0.126874	1.67588	0.0937614	0.998551	0.117619	0.0701961
ENSG00000277791	PSMB3	protein_coding	proteasome 20S subunit beta 3 [Source:HGNC Symbol;Acc:HGNC:9540]	85.1379	83.6881	86.7487	96.6485	7687.5	-0.119364	0.0712368	-1.6756	0.0938173	0.998551	-0.0951454	0.0567823
ENSG00000241746	RPL13AP18	processed_pseudogene	ribosomal protein L13a pseudogene 18 [Source:HGNC Symbol;Acc:HGNC:36593]	0.801323	0.861792	0.478167	0.282632	28.4447	1.1273	0.672788	1.67557	0.0938228	0.998551	0.0465696	0.0286553
ENSG00000179454	KLHL28	protein_coding	kelch like family member 28 [Source:HGNC Symbol;Acc:HGNC:19741]	4.19881	4.25989	3.82291	3.83751	2431.04	0.142938	0.0853154	1.67541	0.0938541	0.998551	0.104707	0.062498
ENSG00000235513	L3MBTL2-AS1	lncRNA	L3MBTL2 antisense RNA 1 [Source:HGNC Symbol;Acc:HGNC:40847]	0.0875082	0.0927175	0.0165357	0.053058	21.1937	1.37363	0.819894	1.67537	0.0938618	0.998551	0.0382361	0.0239551
ENSG00000178719	GRINA	protein_coding	glutamate ionotropic receptor NMDA type subunit associated protein 1 [Source:HGNC Symbol;Acc:HGNC:4589]	17.5525	14.7481	17.6227	18.4281	3230.13	-0.157816	0.0941985	-1.67535	0.0938649	0.998551	-0.109213	0.0651837
ENSG00000119041	GTF3C3	protein_coding	general transcription factor IIIC subunit 3 [Source:HGNC Symbol;Acc:HGNC:4666]	8.75333	9.03239	8.21732	8.16723	4680.33	0.118251	0.0705846	1.67531	0.093873	0.998551	0.0946072	0.0564723
ENSG00000139508	SLC46A3	protein_coding	solute carrier family 46 member 3 [Source:HGNC Symbol;Acc:HGNC:27501]	4.26467	3.9853	3.6151	3.58585	1090.21	0.19662	0.11738	1.67508	0.0939191	0.998551	0.116266	0.0694102
ENSG00000257335	MGAM	protein_coding	maltase-glucoamylase [Source:HGNC Symbol;Acc:HGNC:7043]	0.0750272	0.0279251	0.032538	0.00941994	29.1553	1.29788	0.774903	1.6749	0.0939545	0.998551	0.0402906	0.0251535
ENSG00000136295	TTYH3	protein_coding	tweety family member 3 [Source:HGNC Symbol;Acc:HGNC:22222]	11.4055	9.65297	10.8946	12.591	5093.25	-0.156958	0.0937272	-1.67463	0.0940071	0.998551	-0.108952	0.0650583
ENSG00000168298	H1-4	protein_coding	H1.4 linker histone, cluster member [Source:HGNC Symbol;Acc:HGNC:4718]	565.945	497.557	544.456	614.314	32681.1	-0.123691	0.0739011	-1.67373	0.0941828	0.998551	-0.0970932	0.0580097
ENSG00000169641	LUZP1	protein_coding	leucine zipper protein 1 [Source:HGNC Symbol;Acc:HGNC:14985]	0.0809587	0.124617	0.051858	0.0656826	58.2714	0.804137	0.480788	1.67254	0.0944181	0.998551	0.0631312	0.0383149
ENSG00000224856	RPL35AP36	processed_pseudogene	ribosomal protein L35a pseudogene 36 [Source:HGNC Symbol;Acc:HGNC:36103]	1.11043	0.840381	1.78743	2.12613	35.286	-1.00124	0.598885	-1.67183	0.0945574	0.998551	-0.0519973	0.0318737
ENSG00000286872		lncRNA	novel transcript, antisense to TM6SF1	0.144527	0.164068	0.0758612	0.0461207	19.9055	1.33771	0.800171	1.67178	0.0945683	0.998551	0.0392516	0.024526
ENSG00000136908	DPM2	protein_coding	dolichyl-phosphate mannosyltransferase subunit 2, regulatory [Source:HGNC Symbol;Acc:HGNC:3006]	7.10028	6.40259	7.45324	7.92695	1350.92	-0.187129	0.111949	-1.67156	0.0946109	0.998551	-0.114904	0.068735
ENSG00000234771	SLC25A25-AS1	lncRNA	SLC25A25 antisense RNA 1 [Source:HGNC Symbol;Acc:HGNC:27844]	3.85207	3.62958	4.37755	4.01112	1895.3	-0.164787	0.0985835	-1.67155	0.094613	0.998551	-0.110785	0.0662723
ENSG00000150722	PPP1R1C	protein_coding	protein phosphatase 1 regulatory inhibitor subunit 1C [Source:HGNC Symbol;Acc:HGNC:14940]	0.0270153	0.0184008	0	0.00517261	4.63395	3.14042	1.87931	1.67105	0.0947116	0.998551	0.0163297	0.0117979
ENSG00000225934	FAM133FP	processed_pseudogene	family with sequence similarity 133 member F, pseudogene [Source:HGNC Symbol;Acc:HGNC:54730]	0.197361	0.134428	0	0.0377886	4.63395	3.14042	1.87931	1.67105	0.0947116	0.998551	0.0163297	0.0117979
ENSG00000106367	AP1S1	protein_coding	adaptor related protein complex 1 subunit sigma 1 [Source:HGNC Symbol;Acc:HGNC:559]	25.7531	23.9261	26.2687	28.52	3316.66	-0.140876	0.0843054	-1.67102	0.0947178	0.998551	-0.103854	0.0621472
ENSG00000162645	GBP2	protein_coding	guanylate binding protein 2 [Source:HGNC Symbol;Acc:HGNC:4183]	0.0495028	0.0208133	0.0121257	0.00877618	12.3118	1.75415	1.04977	1.67098	0.0947266	0.998551	0.029749	0.019177
ENSG00000184208	C22orf46P	transcribed_unitary_pseudogene	chromosome 22 open reading frame 46, pseudogene [Source:HGNC Symbol;Acc:HGNC:26294]	1.96173	1.90884	1.68856	1.60741	721.407	0.231991	0.138846	1.67085	0.0947513	0.998551	0.117929	0.0705882
ENSG00000082684	SEMA5B	protein_coding	semaphorin 5B [Source:HGNC Symbol;Acc:HGNC:10737]	0.00310976	0.0105907	0	0	2.18045	4.65012	2.7833	1.67072	0.0947767	0.998551	0.0090882	0.00786698
ENSG00000116117	PARD3B	protein_coding	par-3 family cell polarity regulator beta [Source:HGNC Symbol;Acc:HGNC:14446]	0.00251719	0.0085726	0	0	2.18045	4.65012	2.7833	1.67072	0.0947767	0.998551	0.0090882	0.00786698
ENSG00000133138	TBC1D8B	protein_coding	TBC1 domain family member 8B [Source:HGNC Symbol;Acc:HGNC:24715]	0.00278359	0.00947986	0	0	2.18045	4.65012	2.7833	1.67072	0.0947767	0.998551	0.0090882	0.00786698
ENSG00000143889	HNRNPLL	protein_coding	heterogeneous nuclear ribonucleoprotein L like [Source:HGNC Symbol;Acc:HGNC:25127]	0.00446491	0.0152058	0	0	2.18045	4.65012	2.7833	1.67072	0.0947767	0.998551	0.0090882	0.00786698
ENSG00000147655	RSPO2	protein_coding	R-spondin 2 [Source:HGNC Symbol;Acc:HGNC:28583]	0.00608171	0.020712	0	0	2.18045	4.65012	2.7833	1.67072	0.0947767	0.998551	0.0090882	0.00786698
ENSG00000171208	NETO2	protein_coding	neuropilin and tolloid like 2 [Source:HGNC Symbol;Acc:HGNC:14644]	0.00356519	0.0121417	0	0	2.18045	4.65012	2.7833	1.67072	0.0947767	0.998551	0.0090882	0.00786698
ENSG00000174804	FZD4	protein_coding	frizzled class receptor 4 [Source:HGNC Symbol;Acc:HGNC:4042]	0.00358546	0.0122108	0	0	2.18045	4.65012	2.7833	1.67072	0.0947767	0.998551	0.0090882	0.00786698
ENSG00000215871		processed_pseudogene	novel pseudogene	0.0325379	0.110812	0	0	2.18045	4.65012	2.7833	1.67072	0.0947767	0.998551	0.0090882	0.00786698
ENSG00000233055		processed_pseudogene	NADH dehydrogenase (ubiquinone) 1 alpha subcomplex, 4, 9kDa (NDUFA4) pseudogene	0.108995	0.371197	0	0	2.18045	4.65012	2.7833	1.67072	0.0947767	0.998551	0.0090882	0.00786698
ENSG00000235742		processed_pseudogene	novel pseudogene	0.148797	0.506746	0	0	2.18045	4.65012	2.7833	1.67072	0.0947767	0.998551	0.0090882	0.00786698
ENSG00000288072		lncRNA	novel transcript	0.0286333	0.0975145	0	0	2.18045	4.65012	2.7833	1.67072	0.0947767	0.998551	0.0090882	0.00786698
ENSG00000139193	CD27	protein_coding	CD27 molecule [Source:HGNC Symbol;Acc:HGNC:11922]	37.4748	36.3442	38.776	42.1196	3821.97	-0.131902	0.0789578	-1.67054	0.0948135	0.998551	-0.100481	0.060147
ENSG00000100242	SUN2	protein_coding	Sad1 and UNC84 domain containing 2 [Source:HGNC Symbol;Acc:HGNC:14210]	3.96463	3.40476	3.91956	4.37373	2445.03	-0.169726	0.101603	-1.67048	0.094824	0.998551	-0.111827	0.0669386
ENSG00000100075	SLC25A1	protein_coding	solute carrier family 25 member 1 [Source:HGNC Symbol;Acc:HGNC:10979]	19.0992	16.9061	19.1593	20.9483	2843.12	-0.15511	0.092875	-1.67009	0.0949009	0.998551	-0.10827	0.0648247
ENSG00000151929	BAG3	protein_coding	BAG cochaperone 3 [Source:HGNC Symbol;Acc:HGNC:939]	0.977373	1.02164	0.804574	0.653126	176.792	0.455123	0.272539	1.66994	0.0949314	0.998551	0.0960965	0.0577034
ENSG00000277544		unprocessed_pseudogene	novel zinc finger protein pseudogene	0.513076	0.550965	0.157219	0.318611	27.4797	1.16135	0.695482	1.66985	0.0949496	0.998551	0.0449137	0.0278081
ENSG00000105202	FBL	protein_coding	fibrillarin [Source:HGNC Symbol;Acc:HGNC:3599]	92.0996	91.3119	93.6881	104.093	15229.2	-0.108792	0.0651524	-1.66981	0.0949566	0.998551	-0.0896944	0.053715
ENSG00000175048	ZDHHC14	protein_coding	zinc finger DHHC-type palmitoyltransferase 14 [Source:HGNC Symbol;Acc:HGNC:20341]	0.844634	0.714401	0.872201	0.987413	711.135	-0.25318	0.151641	-1.6696	0.0949984	0.998551	-0.117567	0.0704212
ENSG00000196865	NHLRC2	protein_coding	NHL repeat containing 2 [Source:HGNC Symbol;Acc:HGNC:24731]	10.0806	10.6197	9.72713	9.49358	8372.11	0.106838	0.0639905	1.66959	0.0950014	0.998551	0.0886322	0.053087
ENSG00000171861	MRM3	protein_coding	mitochondrial rRNA methyltransferase 3 [Source:HGNC Symbol;Acc:HGNC:18485]	17.6594	17.8357	18.6073	20.6937	2774.37	-0.146948	0.0880623	-1.66869	0.0951791	0.998551	-0.105794	0.0633982
ENSG00000207651	MIR28	miRNA	microRNA 28 [Source:HGNC Symbol;Acc:HGNC:31615]	0.461962	0.874039	0	0	2.14699	4.62962	2.77449	1.66864	0.0951892	0.998551	0.00914642	0.00789136
ENSG00000240041	IGHJ4	IG_J_gene	immunoglobulin heavy joining 4 [Source:HGNC Symbol;Acc:HGNC:5538]	278.965	272.563	303.281	332.11	1020.24	-0.203995	0.122254	-1.66862	0.095192	0.998551	-0.116585	0.0698691
ENSG00000177917	ARL6IP6	protein_coding	ADP ribosylation factor like GTPase 6 interacting protein 6 [Source:HGNC Symbol;Acc:HGNC:24048]	2.43869	2.53856	2.37803	2.13754	3422.49	0.14024	0.0840546	1.66845	0.0952273	0.998551	0.103543	0.0620612
ENSG00000181007	ZFP82	protein_coding	ZFP82 zinc finger protein [Source:HGNC Symbol;Acc:HGNC:28682]	2.0366	2.02644	1.86037	1.71857	1315.76	0.183003	0.109717	1.66795	0.095325	0.998551	0.114101	0.0684102
ENSG00000116688	MFN2	protein_coding	mitofusin 2 [Source:HGNC Symbol;Acc:HGNC:16877]	12.0628	10.9806	12.2137	12.7301	9176.87	-0.114095	0.0684047	-1.66794	0.0953272	0.998551	-0.0924077	0.055401
ENSG00000248092	NNT-AS1	lncRNA	NNT antisense RNA 1 [Source:HGNC Symbol;Acc:HGNC:49005]	3.74524	3.87725	3.49735	3.33146	1886.78	0.158405	0.0950087	1.66727	0.095461	0.998551	0.109032	0.0653984
ENSG00000105829	BET1	protein_coding	Bet1 golgi vesicular membrane trafficking protein [Source:HGNC Symbol;Acc:HGNC:14562]	7.04066	8.14743	6.68072	6.95311	2824.29	0.155199	0.0930932	1.66713	0.0954882	0.998551	0.108167	0.064887
ENSG00000168286	THAP11	protein_coding	THAP domain containing 11 [Source:HGNC Symbol;Acc:HGNC:23194]	15.523	14.4565	16.7939	16.5099	2218.43	-0.151308	0.090777	-1.66681	0.0955517	0.998551	-0.10706	0.0642261
ENSG00000117394	SLC2A1	protein_coding	solute carrier family 2 member 1 [Source:HGNC Symbol;Acc:HGNC:11005]	12.6102	12.2854	12.9093	14.1234	6417.9	-0.118702	0.071239	-1.66625	0.0956627	0.998551	-0.0946169	0.0567832
ENSG00000140406	TLNRD1	protein_coding	talin rod domain containing 1 [Source:HGNC Symbol;Acc:HGNC:13519]	4.40342	3.88658	4.67466	4.69761	1605.99	-0.176291	0.105844	-1.66558	0.0957981	0.998551	-0.112873	0.0677616
ENSG00000145911	N4BP3	protein_coding	NEDD4 binding protein 3 [Source:HGNC Symbol;Acc:HGNC:29852]	14.0417	12.926	14.3016	14.9955	6292.53	-0.119242	0.0716184	-1.66496	0.0959207	0.998551	-0.0948425	0.0569621
ENSG00000269352	PTOV1-AS2	lncRNA	PTOV1 antisense RNA 2 [Source:HGNC Symbol;Acc:HGNC:51284]	4.10362	3.85022	3.38791	2.73886	269.167	0.376777	0.226298	1.66496	0.0959211	0.998551	0.105466	0.0634258
ENSG00000124831	LRRFIP1	protein_coding	LRR binding FLII interacting protein 1 [Source:HGNC Symbol;Acc:HGNC:6702]	19.2326	20.5888	20.5569	22.2955	20644.1	-0.105908	0.063615	-1.66484	0.0959457	0.998551	-0.0880372	0.0528805
ENSG00000154832	CXXC1	protein_coding	CXXC finger protein 1 [Source:HGNC Symbol;Acc:HGNC:24343]	12.6004	10.7622	12.8107	13.0991	3548.46	-0.148714	0.089341	-1.66457	0.0959991	0.998551	-0.106201	0.0637968
ENSG00000146648	EGFR	protein_coding	epidermal growth factor receptor [Source:HGNC Symbol;Acc:HGNC:3236]	0.0639674	0.0773317	0.0486636	0.0365843	67.4836	0.727532	0.437373	1.66341	0.0962299	0.998551	0.0681015	0.0413993
ENSG00000152454	ZNF256	protein_coding	zinc finger protein 256 [Source:HGNC Symbol;Acc:HGNC:13049]	3.81026	3.92355	3.12943	3.35478	586.362	0.254105	0.152782	1.66318	0.0962756	0.998551	0.117022	0.0703798
ENSG00000166479	TMX3	protein_coding	thioredoxin related transmembrane protein 3 [Source:HGNC Symbol;Acc:HGNC:24718]	10.6431	11.965	10.6168	10.0733	6025.26	0.127561	0.0767121	1.66285	0.0963421	0.998551	0.0984863	0.0592293
ENSG00000200840	RNU6-82P	snRNA	RNA, U6 small nuclear 82, pseudogene [Source:HGNC Symbol;Acc:HGNC:42572]	4.57933	5.19849	2.45563	2.13276	28.7244	1.09056	0.655951	1.66257	0.0963989	0.998551	0.0473844	0.0293147
ENSG00000182985	CADM1	protein_coding	cell adhesion molecule 1 [Source:HGNC Symbol;Acc:HGNC:5951]	0.103771	0.121912	0.069543	0.0716209	75.2339	0.675865	0.406666	1.66196	0.0965199	0.998551	0.0722248	0.0438549
ENSG00000158373	H2BC5	protein_coding	H2B clustered histone 5 [Source:HGNC Symbol;Acc:HGNC:4747]	432.033	418.668	429.115	490.38	28480.6	-0.112157	0.0674886	-1.66186	0.0965402	0.998551	-0.0912984	0.0549373
ENSG00000254461		lncRNA	novel transcript	0	0.251023	0	0	2.52829	4.86195	2.92623	1.66151	0.0966112	0.998551	0.00815496	0.00746125
ENSG00000167815	PRDX2	protein_coding	peroxiredoxin 2 [Source:HGNC Symbol;Acc:HGNC:9353]	74.3075	69.7571	74.5309	81.1172	11391.5	-0.111429	0.0670648	-1.66151	0.0966116	0.998551	-0.090918	0.0547194
ENSG00000073169	SELENOO	protein_coding	selenoprotein O [Source:HGNC Symbol;Acc:HGNC:30395]	7.55034	5.5787	7.64356	7.77762	1243.59	-0.230796	0.138912	-1.66146	0.096621	0.998551	-0.117285	0.0705885
ENSG00000141101	NOB1	protein_coding	NIN1 (RPN12) binding protein 1 homolog [Source:HGNC Symbol;Acc:HGNC:29540]	47.9607	45.7015	49.4288	51.6114	7644.01	-0.109228	0.0657448	-1.66139	0.0966355	0.998551	-0.0897663	0.0540298
ENSG00000133069	TMCC2	protein_coding	transmembrane and coiled-coil domain family 2 [Source:HGNC Symbol;Acc:HGNC:24239]	1.32156	1.31175	1.4184	1.74427	630.556	-0.264102	0.158993	-1.66109	0.0966949	0.998551	-0.116419	0.0701082
ENSG00000070669	ASNS	protein_coding	asparagine synthetase (glutamine-hydrolyzing) [Source:HGNC Symbol;Acc:HGNC:753]	1.28751	1.1054	1.02223	0.901137	394.888	0.316015	0.190253	1.66102	0.0967096	0.998551	0.112191	0.0675765
ENSG00000148719	DNAJB12	protein_coding	DnaJ heat shock protein family (Hsp40) member B12 [Source:HGNC Symbol;Acc:HGNC:14891]	6.02448	5.40806	6.465	6.23657	2511.05	-0.151335	0.0911228	-1.66078	0.0967581	0.998551	-0.106842	0.0643275
ENSG00000248527	MTATP6P1	unprocessed_pseudogene	MT-ATP6 pseudogene 1 [Source:HGNC Symbol;Acc:HGNC:44575]	58.475	62.3635	49.4602	58.6244	2913.14	0.160756	0.0968223	1.66032	0.0968502	0.998551	0.109335	0.0658556
ENSG00000005075	POLR2J	protein_coding	RNA polymerase II subunit J [Source:HGNC Symbol;Acc:HGNC:9197]	32.761	26.473	33.5301	33.5556	2211.75	-0.178701	0.107673	-1.65966	0.0969832	0.998551	-0.113	0.0680798
ENSG00000254709	IGLL5	protein_coding	immunoglobulin lambda like polypeptide 5 [Source:HGNC Symbol;Acc:HGNC:38476]	34.6155	33.2668	35.3309	39.4166	3568.74	-0.138782	0.0836279	-1.65952	0.0970104	0.998551	-0.102741	0.0619083
ENSG00000114650	SCAP	protein_coding	SREBF chaperone [Source:HGNC Symbol;Acc:HGNC:30634]	9.42041	8.39178	9.65663	9.87348	4387.71	-0.132397	0.0797971	-1.65917	0.0970821	0.998551	-0.100349	0.0604787
ENSG00000197747	S100A10	protein_coding	S100 calcium binding protein A10 [Source:HGNC Symbol;Acc:HGNC:10487]	70.7946	73.1768	75.1835	81.1421	5678.79	-0.118866	0.0716538	-1.6589	0.0971368	0.998551	-0.0945222	0.0569786
ENSG00000198793	MTOR	protein_coding	mechanistic target of rapamycin kinase [Source:HGNC Symbol;Acc:HGNC:3942]	18.1735	17.5527	18.7723	19.356	18455.7	-0.0938128	0.0565524	-1.65886	0.097143	0.998551	-0.0808441	0.0487342
ENSG00000105254	TBCB	protein_coding	tubulin folding cofactor B [Source:HGNC Symbol;Acc:HGNC:1989]	15.6261	13.4379	16.0026	16.1173	3856.36	-0.143689	0.0866238	-1.65877	0.097163	0.998551	-0.1044	0.0629344
ENSG00000149150	SLC43A1	protein_coding	solute carrier family 43 member 1 [Source:HGNC Symbol;Acc:HGNC:9225]	13.2993	11.4776	10.9649	11.3585	3103.34	0.150999	0.0910348	1.65869	0.0971776	0.998551	0.106664	0.0643044
ENSG00000136273	HUS1	protein_coding	HUS1 checkpoint clamp component [Source:HGNC Symbol;Acc:HGNC:5309]	6.2097	6.17582	6.81328	6.93717	2034.13	-0.15078	0.0909143	-1.65849	0.0972192	0.998551	-0.106589	0.064266
ENSG00000106333	PCOLCE	protein_coding	procollagen C-endopeptidase enhancer [Source:HGNC Symbol;Acc:HGNC:8738]	0.47494	0.485241	0.639438	0.708547	144.317	-0.489556	0.295247	-1.65812	0.0972927	0.998551	-0.0909136	0.0550525
ENSG00000139364	TMEM132B	protein_coding	transmembrane protein 132B [Source:HGNC Symbol;Acc:HGNC:29397]	0.985451	1.05075	1.13711	1.17103	1311.3	-0.181263	0.109328	-1.65798	0.097322	0.998551	-0.113314	0.0683462
ENSG00000233396	LINC01719	lncRNA	long intergenic non-protein coding RNA 1719 [Source:HGNC Symbol;Acc:HGNC:52506]	0.312576	0.494822	0.27365	0.263554	116.031	0.585105	0.353052	1.65728	0.0974631	0.998551	0.0802245	0.0487456
ENSG00000115112	TFCP2L1	protein_coding	transcription factor CP2 like 1 [Source:HGNC Symbol;Acc:HGNC:17925]	0.00565514	0.00641976	0	0	2.11353	4.60891	2.78129	1.65712	0.0974962	0.998551	0.00907944	0.00786238
ENSG00000137693	YAP1	protein_coding	Yes1 associated transcriptional regulator [Source:HGNC Symbol;Acc:HGNC:16262]	0.00839354	0.00952843	0	0	2.11353	4.60891	2.78129	1.65712	0.0974962	0.998551	0.00907944	0.00786238
ENSG00000138678	GPAT3	protein_coding	glycerol-3-phosphate acyltransferase 3 [Source:HGNC Symbol;Acc:HGNC:28157]	0.0146209	0.0165978	0	0	2.11353	4.60891	2.78129	1.65712	0.0974962	0.998551	0.00907944	0.00786238
ENSG00000154548	SRSF12	protein_coding	serine and arginine rich splicing factor 12 [Source:HGNC Symbol;Acc:HGNC:21220]	0.0116729	0.0132512	0	0	2.11353	4.60891	2.78129	1.65712	0.0974962	0.998551	0.00907944	0.00786238
ENSG00000201498	Y_RNA	misc_RNA	Y RNA [Source:RFAM;Acc:RF00019]	0.524472	0.595385	0	0	2.11353	4.60891	2.78129	1.65712	0.0974962	0.998551	0.00907944	0.00786238
ENSG00000213232	PPP1R2P10	processed_pseudogene	protein phosphatase 1 regulatory inhibitor subunit 2 pseudogene 10 [Source:HGNC Symbol;Acc:HGNC:42008]	0.089028	0.101065	0	0	2.11353	4.60891	2.78129	1.65712	0.0974962	0.998551	0.00907944	0.00786238
ENSG00000224958	PGM5-AS1	lncRNA	PGM5 antisense RNA 1 [Source:HGNC Symbol;Acc:HGNC:44181]	0.0224933	0.0255346	0	0	2.11353	4.60891	2.78129	1.65712	0.0974962	0.998551	0.00907944	0.00786238
ENSG00000234424		unprocessed_pseudogene	kinesin family member 27 (KIF27) pseudogene	0.0342415	0.0388713	0	0	2.11353	4.60891	2.78129	1.65712	0.0974962	0.998551	0.00907944	0.00786238
ENSG00000249077	SPICP5	processed_pseudogene	Spi-C transcription factor pseudogene 5 [Source:HGNC Symbol;Acc:HGNC:56813]	0.085993	0.09762	0	0	2.11353	4.60891	2.78129	1.65712	0.0974962	0.998551	0.00907944	0.00786238
ENSG00000253645		lncRNA	novel transcript	0.0814949	0.0925137	0	0	2.11353	4.60891	2.78129	1.65712	0.0974962	0.998551	0.00907944	0.00786238
ENSG00000260174	SYNGR2P1	processed_pseudogene	synaptogyrin 2 pseudogene 1 [Source:HGNC Symbol;Acc:HGNC:11500]	0.0787097	0.089352	0	0	2.11353	4.60891	2.78129	1.65712	0.0974962	0.998551	0.00907944	0.00786238
ENSG00000267736	HMGB2P1	transcribed_processed_pseudogene	high mobility group box 2 pseudogene 1 [Source:HGNC Symbol;Acc:HGNC:39174]	0.0835515	0.0948484	0	0	2.11353	4.60891	2.78129	1.65712	0.0974962	0.998551	0.00907944	0.00786238
ENSG00000270948	MTDHP1	processed_pseudogene	metadherin pseudogene 1 [Source:HGNC Symbol;Acc:HGNC:52357]	0.0675659	0.0767014	0	0	2.11353	4.60891	2.78129	1.65712	0.0974962	0.998551	0.00907944	0.00786238
ENSG00000274629		lncRNA	novel transcript, antisense to CUL3	0.0521375	0.0591869	0	0	2.11353	4.60891	2.78129	1.65712	0.0974962	0.998551	0.00907944	0.00786238
ENSG00000287217		lncRNA	novel transcript	0.037121	0.0421401	0	0	2.11353	4.60891	2.78129	1.65712	0.0974962	0.998551	0.00907944	0.00786238
ENSG00000169299	PGM2	protein_coding	phosphoglucomutase 2 [Source:HGNC Symbol;Acc:HGNC:8906]	25.6683	26.4323	27.1985	29.0592	7445.26	-0.110825	0.0668879	-1.65687	0.097545	0.998551	-0.0905119	0.0546278
ENSG00000242747	RPL21P14	processed_pseudogene	ribosomal protein L21 pseudogene 14 [Source:HGNC Symbol;Acc:HGNC:31029]	0.333855	0.378995	0.105143	0.0532692	7.74962	2.16813	1.30899	1.65633	0.097655	0.998551	0.0235444	0.0158076
ENSG00000087157	PGS1	protein_coding	phosphatidylglycerophosphate synthase 1 [Source:HGNC Symbol;Acc:HGNC:30029]	4.17343	3.67961	4.67284	4.24357	1584.97	-0.182566	0.110273	-1.65558	0.0978063	0.998551	-0.113404	0.0684921
ENSG00000175662	TOM1L2	protein_coding	target of myb1 like 2 membrane trafficking protein [Source:HGNC Symbol;Acc:HGNC:11984]	1.69768	1.44733	1.88086	1.77199	998.815	-0.214985	0.12991	-1.65488	0.0979494	0.998551	-0.116434	0.0703522
ENSG00000159069	FBXW5	protein_coding	F-box and WD repeat domain containing 5 [Source:HGNC Symbol;Acc:HGNC:13613]	8.93314	7.50761	9.07825	9.44119	2151.9	-0.170953	0.103336	-1.65434	0.0980591	0.998551	-0.111331	0.0672904
ENSG00000063978	RNF4	protein_coding	ring finger protein 4 [Source:HGNC Symbol;Acc:HGNC:10067]	10.2499	10.0722	10.8172	11.1629	5403.66	-0.113063	0.0683456	-1.65428	0.0980703	0.998551	-0.0916009	0.0553708
ENSG00000130402	ACTN4	protein_coding	actinin alpha 4 [Source:HGNC Symbol;Acc:HGNC:166]	29.6209	26.3264	28.9156	31.9777	13372.8	-0.122033	0.0737744	-1.65414	0.0980983	0.998551	-0.0958635	0.0579527
ENSG00000214193	SH3D21	protein_coding	SH3 domain containing 21 [Source:HGNC Symbol;Acc:HGNC:26236]	5.45526	5.26042	6.15767	5.61964	3422.18	-0.136158	0.0823266	-1.65387	0.0981539	0.998551	-0.101614	0.0614376
ENSG00000198720	ANKRD13B	protein_coding	ankyrin repeat domain 13B [Source:HGNC Symbol;Acc:HGNC:26363]	3.9326	3.58472	4.05835	4.53314	1296.47	-0.192073	0.116138	-1.65383	0.0981617	0.998551	-0.114566	0.0692691
ENSG00000279495		TEC	novel transcript	0.947814	0.661209	1.21568	1.02398	179.866	-0.474397	0.286853	-1.6538	0.0981687	0.998551	-0.0923564	0.0560208
ENSG00000187792	ZNF70	protein_coding	zinc finger protein 70 [Source:HGNC Symbol;Acc:HGNC:13140]	5.41738	5.09059	6.13703	5.50601	2872.61	-0.147741	0.0893502	-1.65351	0.0982279	0.998551	-0.105498	0.0637991
ENSG00000155034	FBXL18	protein_coding	F-box and leucine rich repeat protein 18 [Source:HGNC Symbol;Acc:HGNC:21874]	4.72389	4.20962	4.97377	4.86948	3422.02	-0.13942	0.0843444	-1.65299	0.0983333	0.998551	-0.102758	0.0621609
ENSG00000068903	SIRT2	protein_coding	sirtuin 2 [Source:HGNC Symbol;Acc:HGNC:10886]	3.99891	3.82256	4.29635	4.41669	1917.46	-0.155443	0.0941078	-1.65176	0.0985838	0.998551	-0.107632	0.0651583
ENSG00000249635		lncRNA	novel transcript	0.0676042	0.0341089	0.163231	0.0862942	23.1424	-1.28757	0.77957	-1.65164	0.0986083	0.998551	-0.0398636	0.0251805
ENSG00000064932	SBNO2	protein_coding	strawberry notch homolog 2 [Source:HGNC Symbol;Acc:HGNC:29158]	3.88272	3.03399	3.80283	4.13907	1835.29	-0.198381	0.120115	-1.65159	0.0986172	0.998551	-0.115097	0.0696835
ENSG00000129646	QRICH2	protein_coding	glutamine rich 2 [Source:HGNC Symbol;Acc:HGNC:25326]	1.06031	1.06993	0.826578	0.916914	439.382	0.28905	0.175078	1.65098	0.0987429	0.998551	0.113861	0.068999
ENSG00000148362	PAXX	protein_coding	PAXX non-homologous end joining factor [Source:HGNC Symbol;Acc:HGNC:27849]	8.75412	7.41196	9.87744	9.05044	893.825	-0.226533	0.137254	-1.65046	0.098849	0.998551	-0.116478	0.0705692
ENSG00000288757		lncRNA	novel transcript	1.4945	1.79082	2.35336	3.41791	53.9858	-0.814438	0.493478	-1.6504	0.0988602	0.998551	-0.061007	0.0375831
ENSG00000289293		lncRNA	novel transcript	15.9031	14.18	18.331	17.7161	565.964	-0.260068	0.157614	-1.65003	0.0989371	0.998551	-0.115782	0.0701779
ENSG00000284946		protein_coding	novel protein	0.750333	0.723491	0.959233	0.846032	437.988	-0.292436	0.177259	-1.64977	0.0989908	0.998551	-0.11349	0.068823
ENSG00000147130	ZMYM3	protein_coding	zinc finger MYM-type containing 3 [Source:HGNC Symbol;Acc:HGNC:13054]	13.197	13.0532	13.8508	14.4196	7045.95	-0.106913	0.0648194	-1.64939	0.0990674	0.998551	-0.088303	0.0535359
ENSG00000106462	EZH2	protein_coding	enhancer of zeste 2 polycomb repressive complex 2 subunit [Source:HGNC Symbol;Acc:HGNC:3527]	10.6973	11.206	11.7107	11.8026	9143.59	-0.102459	0.0621251	-1.64923	0.0991003	0.998551	-0.0858399	0.0520483
ENSG00000128683	GAD1	protein_coding	glutamate decarboxylase 1 [Source:HGNC Symbol;Acc:HGNC:4092]	0.0160676	0	0	0	2.47462	4.84293	2.937	1.64894	0.0991609	0.998551	0.00808062	0.00742744
ENSG00000148680	HTR7	protein_coding	5-hydroxytryptamine receptor 7 [Source:HGNC Symbol;Acc:HGNC:5302]	0.038142	0	0	0	2.47462	4.84293	2.937	1.64894	0.0991609	0.998551	0.00808062	0.00742744
ENSG00000251192	ZNF674	protein_coding	zinc finger protein 674 [Source:HGNC Symbol;Acc:HGNC:17625]	0.648807	0.717149	0.554522	0.512843	282.141	0.355102	0.215423	1.6484	0.0992715	0.998551	0.106596	0.0647464
ENSG00000181722	ZBTB20	protein_coding	zinc finger and BTB domain containing 20 [Source:HGNC Symbol;Acc:HGNC:13503]	0.99466	0.995656	0.895537	0.911722	2509.39	0.1392	0.0844631	1.64805	0.099342	0.998551	0.102514	0.0622044
ENSG00000125877	ITPA	protein_coding	inosine triphosphatase [Source:HGNC Symbol;Acc:HGNC:6176]	21.1464	19.4847	22.1055	22.575	3095.86	-0.136652	0.0829528	-1.64735	0.0994858	0.998551	-0.101591	0.0616658
ENSG00000251141	MRPS30-DT	lncRNA	MRPS30 divergent transcript [Source:HGNC Symbol;Acc:HGNC:53420]	0.786376	1.12379	0.787766	0.670077	298.882	0.387851	0.235468	1.64715	0.0995279	0.998551	0.10238	0.0622885
ENSG00000007038	PRSS21	protein_coding	serine protease 21 [Source:HGNC Symbol;Acc:HGNC:9485]	19.1339	18.8855	20.9022	20.767	2929.03	-0.132177	0.080249	-1.64709	0.0995399	0.998551	-0.0999058	0.0606537
ENSG00000231369	RPL15P22	processed_pseudogene	ribosomal protein L15 pseudogene 22 [Source:HGNC Symbol;Acc:HGNC:36933]	1.87875	2.39287	1.21224	1.44767	74.8654	0.681995	0.414205	1.64652	0.0996576	0.998551	0.0704856	0.0432247
ENSG00000213741	RPS29	protein_coding	ribosomal protein S29 [Source:HGNC Symbol;Acc:HGNC:10419]	25.4132	23.4302	25.6014	26.843	18624.1	-0.102499	0.0622822	-1.64572	0.0998209	0.998551	-0.0858046	0.0521374
ENSG00000231028	AHI1-DT	lncRNA	AHI1 divergent transcript [Source:HGNC Symbol;Acc:HGNC:32526]	0.0787544	0.11521	0.0644357	0.0621817	97.7109	0.612918	0.372443	1.64567	0.0998319	0.998551	0.0765594	0.0468782
ENSG00000167740	CYB5D2	protein_coding	cytochrome b5 domain containing 2 [Source:HGNC Symbol;Acc:HGNC:28471]	4.40621	4.01674	4.93715	4.93294	745.873	-0.228049	0.138613	-1.64522	0.0999252	0.998551	-0.11613	0.0705856
ENSG00000124762	CDKN1A	protein_coding	cyclin dependent kinase inhibitor 1A [Source:HGNC Symbol;Acc:HGNC:1784]	1.06085	0.878124	0.726667	0.710919	189.034	0.432901	0.263175	1.64492	0.0999862	0.998551	0.0966049	0.0588491
ENSG00000151322	NPAS3	protein_coding	neuronal PAS domain protein 3 [Source:HGNC Symbol;Acc:HGNC:19311]	0.00474019	0.0107622	0.00111965	0	3.47102	3.77993	2.29936	1.6439	0.100196	0.998551	0.0137135	0.0103794
ENSG00000200253	RNU6-529P	snRNA	RNA, U6 small nuclear 529, pseudogene [Source:HGNC Symbol;Acc:HGNC:47492]	0.382007	2.4574	0.240616	0.243809	6.45946	2.54448	1.54813	1.64358	0.100262	0.998551	0.0193401	0.0136172
ENSG00000225972	MTND1P23	unprocessed_pseudogene	MT-ND1 pseudogene 23 [Source:HGNC Symbol;Acc:HGNC:42092]	304.373	359.025	290.669	313.918	8814.18	0.133666	0.081356	1.64298	0.100387	0.998551	0.100347	0.0610784
ENSG00000130158	DOCK6	protein_coding	dedicator of cytokinesis 6 [Source:HGNC Symbol;Acc:HGNC:19189]	4.8788	4.09391	5.03871	4.88915	4407.01	-0.145415	0.0885299	-1.64255	0.100476	0.998551	-0.104384	0.0635463
ENSG00000122435	TRMT13	protein_coding	tRNA methyltransferase 13 homolog [Source:HGNC Symbol;Acc:HGNC:25502]	11.4545	12.2465	10.998	10.653	3501.72	0.130213	0.0792814	1.64242	0.100504	0.998551	0.0989975	0.0602775
ENSG00000290877	ROCK1P1	lncRNA	Rho associated coiled-coil containing protein kinase 1 pseudogene 1 [Source:NCBI gene (formerly Entrezgene);Acc:727758]	0.396592	0.36667	0.243365	0.238766	75.3775	0.663277	0.40395	1.64198	0.100594	0.998551	0.0717855	0.044082
ENSG00000111897	SERINC1	protein_coding	serine incorporator 1 [Source:HGNC Symbol;Acc:HGNC:13464]	28.7403	29.2876	25.7728	27.8512	6519.89	0.113835	0.0693307	1.64192	0.100607	0.998551	0.0917203	0.0558623
ENSG00000084070	SMAP2	protein_coding	small ArfGAP2 [Source:HGNC Symbol;Acc:HGNC:25082]	27.9642	26.8858	28.5577	30.683	7677.1	-0.110963	0.0676079	-1.64127	0.100741	0.998551	-0.0902678	0.0549977
ENSG00000188938	FAM120AOS	protein_coding	family with sequence similarity 120 member A opposite strand [Source:HGNC Symbol;Acc:HGNC:23389]	5.68542	5.9384	5.34697	5.34793	4230.61	0.119975	0.0731039	1.64116	0.100764	0.998551	0.0946117	0.0576504
ENSG00000092108	SCFD1	protein_coding	sec1 family domain containing 1 [Source:HGNC Symbol;Acc:HGNC:20726]	3.43047	3.73505	3.35696	3.26894	7517.18	0.112716	0.0686857	1.64104	0.100789	0.998551	0.0911456	0.0555424
ENSG00000102606	ARHGEF7	protein_coding	Rho guanine nucleotide exchange factor 7 [Source:HGNC Symbol;Acc:HGNC:15607]	8.09002	7.95364	8.52388	8.72317	7320.65	-0.10428	0.0635457	-1.64102	0.100793	0.998551	-0.0867161	0.0528419
ENSG00000100997	ABHD12	protein_coding	abhydrolase domain containing 12, lysophospholipase [Source:HGNC Symbol;Acc:HGNC:15868]	3.16659	3.10135	3.45555	3.69954	1123.45	-0.190793	0.11627	-1.64094	0.100809	0.998551	-0.113693	0.0692838
ENSG00000171302	CANT1	protein_coding	calcium activated nucleotidase 1 [Source:HGNC Symbol;Acc:HGNC:19721]	8.41533	7.72752	8.59035	9.26628	2809.41	-0.145128	0.088453	-1.64074	0.100852	0.998551	-0.104228	0.0635214
ENSG00000289394		lncRNA	novel transcript, sense intronic to MIER1	0.510069	0.686264	1.16017	1.03088	44.3719	-0.876199	0.534321	-1.63984	0.101039	0.998551	-0.0565268	0.0351541
ENSG00000140955	ADAD2	protein_coding	adenosine deaminase domain containing 2 [Source:HGNC Symbol;Acc:HGNC:30714]	0.0450987	0.0365689	0.0121742	0.00616787	7.6827	2.15466	1.31438	1.6393	0.101151	0.998551	0.0232209	0.0157326
ENSG00000128203	ASPHD2	protein_coding	aspartate beta-hydroxylase domain containing 2 [Source:HGNC Symbol;Acc:HGNC:30437]	2.98653	2.55168	2.32419	2.33622	642.238	0.249939	0.152469	1.63928	0.101155	0.998551	0.115381	0.070391
ENSG00000242737		processed_pseudogene	ribosomal protein S20 (RPS20) pseudogene	1.62309	1.38191	0.836459	0.600354	29.7974	1.06514	0.649795	1.63919	0.101174	0.998551	0.0471656	0.0295482
ENSG00000184967	NOC4L	protein_coding	nucleolar complex associated 4 homolog [Source:HGNC Symbol;Acc:HGNC:28461]	10.5091	8.63309	10.6538	11.2157	1548.04	-0.191155	0.116671	-1.63841	0.101337	0.998551	-0.113602	0.0693302
ENSG00000188732	FAM221A	protein_coding	family with sequence similarity 221 member A [Source:HGNC Symbol;Acc:HGNC:27977]	0.00887833	0.00604726	0	0	2.08007	4.58792	2.80071	1.63813	0.101395	0.998551	0.00891466	0.00779128
ENSG00000215909	BRWD1P1	processed_pseudogene	bromodomain and WD repeat domain containing 1 pseudogene 1 [Source:HGNC Symbol;Acc:HGNC:51528]	0.178476	0.121565	0	0	2.08007	4.58792	2.80071	1.63813	0.101395	0.998551	0.00891466	0.00779128
ENSG00000146950	SHROOM2	protein_coding	shroom family member 2 [Source:HGNC Symbol;Acc:HGNC:630]	0.257832	0.160982	0.296891	0.30083	156.103	-0.509555	0.311083	-1.638	0.101421	0.998551	-0.0868398	0.0532275
ENSG00000124159	MATN4	protein_coding	matrilin 4 [Source:HGNC Symbol;Acc:HGNC:6910]	0.080553	0.0121926	0	0.0102823	4.74758	3.18332	1.94367	1.63779	0.101465	0.998551	0.015166	0.011337
ENSG00000156222	SLC28A1	protein_coding	solute carrier family 28 member 1 [Source:HGNC Symbol;Acc:HGNC:11001]	0	0	0	0.040458	2.60597	-4.74716	2.89855	-1.63777	0.101469	0.998551	-0.00824657	0.00755281
ENSG00000144218	AFF3	protein_coding	ALF transcription elongation factor 3 [Source:HGNC Symbol;Acc:HGNC:6473]	18.4225	18.5561	19.3095	20.0438	22395.3	-0.0898025	0.0548344	-1.6377	0.101484	0.998551	-0.0780334	0.0476479
ENSG00000270906	MTND4P35	processed_pseudogene	MT-ND4 pseudogene 35 [Source:HGNC Symbol;Acc:HGNC:51949]	0.192624	0.328003	0.0909966	0.110645	18.5578	1.36564	0.83415	1.63717	0.101596	0.998551	0.0368748	0.0235988
ENSG00000247077	PGAM5	protein_coding	PGAM family member 5, mitochondrial serine/threonine protein phosphatase [Source:HGNC Symbol;Acc:HGNC:28763]	29.6089	28.1269	30.3778	31.7433	8851.24	-0.10546	0.0644174	-1.63714	0.101602	0.998551	-0.0872918	0.0533188
ENSG00000290689		lncRNA	novel transcript	0.124135	0.0576486	0.178591	0.164755	46.0611	-0.910499	0.556154	-1.63713	0.101603	0.998551	-0.0544744	0.0339338
ENSG00000173638	SLC19A1	protein_coding	solute carrier family 19 member 1 [Source:HGNC Symbol;Acc:HGNC:10937]	2.95151	2.69626	3.10045	3.14949	2497.82	-0.145674	0.0889897	-1.63697	0.101636	0.998551	-0.104263	0.0636881
ENSG00000148297	MED22	protein_coding	mediator complex subunit 22 [Source:HGNC Symbol;Acc:HGNC:11477]	4.70229	4.08512	4.99444	4.79786	2511.9	-0.155576	0.0950447	-1.63688	0.101656	0.998551	-0.107069	0.0654053
ENSG00000128274	A4GALT	protein_coding	alpha 1,4-galactosyltransferase (P blood group) [Source:HGNC Symbol;Acc:HGNC:18149]	0.0473243	0.0179077	0.00745208	0	4.56083	3.12952	1.91209	1.6367	0.101693	0.998551	0.0156478	0.0115558
ENSG00000214694	ARHGEF33	protein_coding	Rho guanine nucleotide exchange factor 33 [Source:HGNC Symbol;Acc:HGNC:37252]	0.0281564	0.0106545	0.00443375	0	4.56083	3.12952	1.91209	1.6367	0.101693	0.998551	0.0156478	0.0115558
ENSG00000242276	RPL5P3	processed_pseudogene	ribosomal protein L5 pseudogene 3 [Source:HGNC Symbol;Acc:HGNC:31034]	0.923578	1.18374	0.534823	0.68453	55.2631	0.787938	0.481497	1.63643	0.101749	0.998551	0.0617599	0.0382678
ENSG00000099308	MAST3	protein_coding	microtubule associated serine/threonine kinase 3 [Source:HGNC Symbol;Acc:HGNC:19036]	7.17591	5.87112	7.48237	7.07271	3738.91	-0.157204	0.096066	-1.63641	0.101753	0.998551	-0.107464	0.0656665
ENSG00000279883		TEC	TEC	0.212971	0.0439575	0.0182925	0	3.51772	3.80991	2.32825	1.63638	0.10176	0.998551	0.0133124	0.0102111
ENSG00000073578	SDHA	protein_coding	succinate dehydrogenase complex flavoprotein subunit A [Source:HGNC Symbol;Acc:HGNC:10680]	2.58072	2.57899	2.81208	2.94408	1775.22	-0.157789	0.0964452	-1.63604	0.10183	0.998551	-0.107589	0.0657593
ENSG00000182400	TRAPPC6B	protein_coding	trafficking protein particle complex subunit 6B [Source:HGNC Symbol;Acc:HGNC:23066]	9.3311	10.019	8.72779	8.90513	3132.65	0.133754	0.081756	1.63601	0.101838	0.998551	0.100166	0.0612284
ENSG00000119574	ZBTB45	protein_coding	zinc finger and BTB domain containing 45 [Source:HGNC Symbol;Acc:HGNC:23715]	1.8415	1.34531	2.07285	1.93587	404.181	-0.328957	0.201079	-1.63596	0.101848	0.998551	-0.108604	0.0664249
ENSG00000277383	BICRA-AS2	lncRNA	BICRA antisense RNA 2 [Source:HGNC Symbol;Acc:HGNC:56742]	0.294651	0.353073	0.541312	0.814906	30.2941	-1.06793	0.652992	-1.63544	0.101958	0.998551	-0.0468639	0.0295241
ENSG00000173614	NMNAT1	protein_coding	nicotinamide nucleotide adenylyltransferase 1 [Source:HGNC Symbol;Acc:HGNC:17877]	1.55123	1.34029	1.2512	1.11105	452.582	0.292508	0.178878	1.63524	0.101999	0.998551	0.112257	0.068671
ENSG00000176055	MBLAC2	protein_coding	metallo-beta-lactamase domain containing 2 [Source:HGNC Symbol;Acc:HGNC:33711]	4.96989	5.65246	4.76176	4.74673	2134.02	0.159207	0.0973657	1.63515	0.102018	0.998551	0.10789	0.0659877
ENSG00000185359	HGS	protein_coding	hepatocyte growth factor-regulated tyrosine kinase substrate [Source:HGNC Symbol;Acc:HGNC:4897]	6.73437	6.08046	6.92089	7.02792	5425.74	-0.121971	0.0746132	-1.63471	0.102109	0.998551	-0.0953483	0.0583249
ENSG00000246465		lncRNA	novel transcript LOC100506705	0.992818	1.08464	0.842205	0.664308	166.156	0.462829	0.283164	1.63449	0.102156	0.998551	0.091935	0.05642
ENSG00000234841		processed_pseudogene	TAF4b RNA polymerase II, TATA box binding protein (TBP)-associated factor, 105kDa (TAF4B) pseudogene	0.539488	0.589322	0.269283	0.34107	42.2807	0.886753	0.542558	1.63439	0.102177	0.998551	0.0555452	0.0345972
ENSG00000142920	AZIN2	protein_coding	antizyme inhibitor 2 [Source:HGNC Symbol;Acc:HGNC:29957]	0.0500257	0.0615221	0.0315099	0.0212853	29.2663	1.07749	0.659264	1.63439	0.102177	0.998551	0.0463542	0.0291658
ENSG00000147324	MFHAS1	protein_coding	multifunctional ROCO family signaling regulator 1 [Source:HGNC Symbol;Acc:HGNC:16982]	11.5982	11.8267	12.5722	12.6522	6243.54	-0.106851	0.0653994	-1.63382	0.102296	0.998551	-0.0879763	0.0538463
ENSG00000147872	PLIN2	protein_coding	perilipin 2 [Source:HGNC Symbol;Acc:HGNC:248]	0.0158566	0.0180006	0.00249691	0	3.4041	3.75278	2.29708	1.63371	0.102319	0.998551	0.013694	0.0103847
ENSG00000129084	PSMA1	protein_coding	proteasome 20S subunit alpha 1 [Source:HGNC Symbol;Acc:HGNC:9530]	10.0516	10.6614	9.74708	8.87049	2241.58	0.153544	0.0940008	1.63343	0.102378	0.998551	0.106386	0.065133
ENSG00000160214	RRP1	protein_coding	ribosomal RNA processing 1 [Source:HGNC Symbol;Acc:HGNC:18785]	12.9189	12.6039	13.7394	13.9664	4228.26	-0.118278	0.0724147	-1.63334	0.102397	0.998551	-0.0936468	0.0573327
ENSG00000278909		TEC	novel transcript	0.153484	0.107222	0.0706475	0.0414439	23.4414	1.21925	0.746611	1.63305	0.102459	0.998551	0.041089	0.026081
ENSG00000082126	MPP4	protein_coding	MAGUK p55 scaffold protein 4 [Source:HGNC Symbol;Acc:HGNC:13680]	0.0322736	0.0122124	0	0.0051495	4.56704	3.11918	1.91055	1.63261	0.102551	0.998551	0.015601	0.0115538
ENSG00000101000	PROCR	protein_coding	protein C receptor [Source:HGNC Symbol;Acc:HGNC:9452]	0.0936447	0.0354354	0	0.0149417	4.56704	3.11918	1.91055	1.63261	0.102551	0.998551	0.015601	0.0115538
ENSG00000223951	H2ACP2	processed_pseudogene	H2AC histone family pseudogene 2 [Source:HGNC Symbol;Acc:HGNC:54439]	0.61595	0.233077	0	0.0982796	4.56704	3.11918	1.91055	1.63261	0.102551	0.998551	0.015601	0.0115538
ENSG00000227355		lncRNA	novel transcript, antisense STOM	0.388001	0.433241	0.204327	0.261843	50.0867	0.816475	0.50015	1.63246	0.102583	0.998551	0.0596345	0.0370736
ENSG00000178093	TSSK6	protein_coding	testis specific serine kinase 6 [Source:HGNC Symbol;Acc:HGNC:30410]	0.511008	0.70792	0.400974	0.298502	54.8116	0.798969	0.489519	1.63215	0.102648	0.998551	0.0607108	0.0377399
ENSG00000143294	PRCC	protein_coding	proline rich mitotic checkpoint control factor [Source:HGNC Symbol;Acc:HGNC:9343]	29.7583	28.9776	30.3565	32.9486	9283.92	-0.107994	0.0661703	-1.63206	0.102666	0.998551	-0.0885472	0.0542541
ENSG00000108465	CDK5RAP3	protein_coding	CDK5 regulatory subunit associated protein 3 [Source:HGNC Symbol;Acc:HGNC:18673]	3.76128	3.41884	3.24485	3.13144	1539.42	0.171797	0.105292	1.63162	0.102759	0.998551	0.110406	0.0676646
ENSG00000181830	SLC35C1	protein_coding	solute carrier family 35 member C1 [Source:HGNC Symbol;Acc:HGNC:20197]	4.33684	3.58476	4.36872	4.77022	1235.35	-0.20516	0.125741	-1.63161	0.102763	0.998551	-0.114425	0.0701246
ENSG00000100298	APOBEC3H	protein_coding	apolipoprotein B mRNA editing enzyme catalytic subunit 3H [Source:HGNC Symbol;Acc:HGNC:24100]	0.0211717	0.120172	0.0100016	0	3.53793	3.80701	2.33376	1.63128	0.102832	0.998551	0.0131931	0.0101714
ENSG00000250303	LINC02762	lncRNA	long intergenic non-protein coding RNA 2762 [Source:HGNC Symbol;Acc:HGNC:27443]	0.159591	0.214916	0.133044	0.113839	98.2798	0.599126	0.367348	1.63095	0.102901	0.998551	0.0766982	0.0473588
ENSG00000248932	COPB2-DT	lncRNA	COPB2 divergent transcript [Source:HGNC Symbol;Acc:HGNC:55579]	0.390327	0.370498	0.322576	0.289939	361.331	0.313097	0.191974	1.63093	0.102905	0.998551	0.109858	0.0673983
ENSG00000187608	ISG15	protein_coding	ISG15 ubiquitin like modifier [Source:HGNC Symbol;Acc:HGNC:4053]	6.06394	6.2076	6.50857	8.7445	445.928	-0.313787	0.192425	-1.6307	0.102953	0.998551	-0.109749	0.0673619
ENSG00000254004	ZNF260	protein_coding	zinc finger protein 260 [Source:HGNC Symbol;Acc:HGNC:13499]	4.61161	4.91941	4.26276	4.29202	1882.76	0.155544	0.0954059	1.63034	0.10303	0.998551	0.106782	0.0655008
ENSG00000089820	ARHGAP4	protein_coding	Rho GTPase activating protein 4 [Source:HGNC Symbol;Acc:HGNC:674]	8.79064	7.58409	8.88175	9.21318	3594.14	-0.143549	0.0880806	-1.62974	0.103156	0.998551	-0.10334	0.0634046
ENSG00000161980	POLR3K	protein_coding	RNA polymerase III subunit K [Source:HGNC Symbol;Acc:HGNC:14121]	22.5108	21.412	24.3145	23.7553	3212.82	-0.129911	0.0797161	-1.62967	0.103172	0.998551	-0.0985124	0.0604465
ENSG00000090539	CHRD	protein_coding	chordin [Source:HGNC Symbol;Acc:HGNC:1949]	0.0339102	0.0294374	0.0527696	0.0897528	25.5399	-1.16791	0.716763	-1.62943	0.103223	0.998551	-0.0427373	0.027169
ENSG00000141682	PMAIP1	protein_coding	phorbol-12-myristate-13-acetate-induced protein 1 [Source:HGNC Symbol;Acc:HGNC:9108]	29.7148	31.9513	26.9301	29.5145	4824.62	0.127437	0.0782528	1.62853	0.103413	0.998551	0.0974893	0.0598653
ENSG00000142208	AKT1	protein_coding	AKT serine/threonine kinase 1 [Source:HGNC Symbol;Acc:HGNC:391]	7.51419	7.13867	7.66255	8.20747	6248.3	-0.11493	0.0705925	-1.62808	0.103507	0.998551	-0.091948	0.0564749
ENSG00000226964	RHEBP2	processed_pseudogene	RHEB pseudogene 2 [Source:HGNC Symbol;Acc:HGNC:44991]	0.57386	0.876953	0.333654	0.295821	23.3238	1.20196	0.738326	1.62796	0.103534	0.998551	0.0413929	0.02635
ENSG00000183011	NAA38	protein_coding	N-alpha-acetyltransferase 38, NatC auxiliary subunit [Source:HGNC Symbol;Acc:HGNC:28212]	22.6088	19.482	21.8403	25.2497	3176.28	-0.16137	0.0991449	-1.62762	0.103607	0.998551	-0.108083	0.0664025
ENSG00000239306	RBM14	protein_coding	RNA binding motif protein 14 [Source:HGNC Symbol;Acc:HGNC:14219]	16.7968	15.6715	17.6906	17.2856	8166.69	-0.107145	0.0658458	-1.62721	0.103692	0.998551	-0.088007	0.0540833
ENSG00000188130	MAPK12	protein_coding	mitogen-activated protein kinase 12 [Source:HGNC Symbol;Acc:HGNC:6874]	4.91616	4.2607	5.18615	4.9637	3364.07	-0.14484	0.089012	-1.6272	0.103695	0.998551	-0.103652	0.0636956
ENSG00000155974	GRIP1	protein_coding	glutamate receptor interacting protein 1 [Source:HGNC Symbol;Acc:HGNC:18708]	0.0352649	0.0484611	0.00701446	0.0213226	14.941	1.56254	0.960679	1.6265	0.103844	0.998551	0.0316933	0.0207327
ENSG00000169618	PROKR1	protein_coding	prokineticin receptor 1 [Source:HGNC Symbol;Acc:HGNC:4524]	0.00617817	0	0.0350232	0.017744	4.72201	-3.0514	1.87649	-1.62612	0.103924	0.998551	-0.016217	0.0118983
ENSG00000235838	HSP90AB7P	processed_pseudogene	heat shock protein 90 alpha family class B member 7, pseudogene [Source:HGNC Symbol;Acc:HGNC:44701]	0.0107929	0	0.0611836	0.0309977	4.72201	-3.0514	1.87649	-1.62612	0.103924	0.998551	-0.016217	0.0118983
ENSG00000175886	RPL7AP66	processed_pseudogene	ribosomal protein L7a pseudogene 66 [Source:HGNC Symbol;Acc:HGNC:35682]	2.69488	3.34077	1.9057	2.40582	154.874	0.484128	0.297727	1.62608	0.103933	0.998551	0.0886098	0.0547054
ENSG00000169230	PRELID1	protein_coding	PRELI domain containing 1 [Source:HGNC Symbol;Acc:HGNC:30255]	80.0405	76.2786	80.043	88.8567	11182	-0.111561	0.0686246	-1.62567	0.104021	0.998551	-0.0902437	0.0555112
ENSG00000124116	WFDC3	protein_coding	WAP four-disulfide core domain 3 [Source:HGNC Symbol;Acc:HGNC:15957]	0.0330385	0.0562583	0.010405	0	4.48066	3.09455	1.90532	1.62417	0.10434	0.998551	0.0156444	0.0115904
ENSG00000225663	MCRIP1	protein_coding	MAPK regulated corepressor interacting protein 1 [Source:HGNC Symbol;Acc:HGNC:28007]	3.79588	2.81222	3.95576	3.84833	1003.45	-0.238524	0.146863	-1.62412	0.10435	0.998551	-0.114575	0.0705445
ENSG00000217835	RBMXP5	processed_pseudogene	RBMX pseudogene 5 [Source:HGNC Symbol;Acc:HGNC:54979]	0.233355	0.29802	0.440953	0.698131	28.343	-1.10255	0.678872	-1.62409	0.104356	0.998551	-0.0448428	0.0285158
ENSG00000136490	LIMD2	protein_coding	LIM domain containing 2 [Source:HGNC Symbol;Acc:HGNC:28142]	19.1633	16.796	19.1302	20.1072	6675.87	-0.125506	0.0772965	-1.62369	0.104442	0.998551	-0.0965677	0.0594722
ENSG00000237264	FTH1P11	processed_pseudogene	ferritin heavy chain 1 pseudogene 11 [Source:HGNC Symbol;Acc:HGNC:3981]	0.528755	0.27284	0.0908315	0.138055	10.61	1.81233	1.11635	1.62344	0.104495	0.998551	0.0272102	0.0181294
ENSG00000213190	MLLT11	protein_coding	MLLT11 transcription factor 7 cofactor [Source:HGNC Symbol;Acc:HGNC:16997]	9.91485	10.9588	9.34749	9.31835	1834.56	0.160748	0.0990226	1.62335	0.104515	0.998551	0.107743	0.0663764
ENSG00000105401	CDC37	protein_coding	cell division cycle 37, HSP90 cochaperone [Source:HGNC Symbol;Acc:HGNC:1735]	51.3566	48.97	51.4589	56.7679	11855	-0.109246	0.0672974	-1.62333	0.104519	0.998551	-0.0890229	0.0548391
ENSG00000275221	H2AC15	protein_coding	H2A clustered histone 15 [Source:HGNC Symbol;Acc:HGNC:4726]	47.5517	42.4938	48.7869	52.4248	1772.65	-0.167993	0.103534	-1.62259	0.104678	0.998551	-0.109256	0.0673288
ENSG00000127364	TAS2R4	protein_coding	taste 2 receptor member 4 [Source:HGNC Symbol;Acc:HGNC:14911]	0.409058	0.404448	0.276771	0.298129	130.188	0.500988	0.30883	1.62221	0.104758	0.998551	0.086368	0.0534413
ENSG00000187066	TMEM262	protein_coding	transmembrane protein 262 [Source:HGNC Symbol;Acc:HGNC:49389]	0.00631066	0.00716392	0.0387554	0.0302074	6.46528	-2.35807	1.45378	-1.62203	0.104797	0.998551	-0.0209576	0.0146046
ENSG00000204086	RPA4	protein_coding	replication protein A4 [Source:HGNC Symbol;Acc:HGNC:30305]	0.398985	0.298742	0.120308	0.211301	30.0059	1.07545	0.663124	1.6218	0.104846	0.998551	0.0457452	0.0290019
ENSG00000118640	VAMP8	protein_coding	vesicle associated membrane protein 8 [Source:HGNC Symbol;Acc:HGNC:12647]	80.9815	78.7956	83.7258	89.2422	5564.92	-0.114321	0.0704971	-1.62164	0.10488	0.998551	-0.0915096	0.0564289
ENSG00000241973	PI4KA	protein_coding	phosphatidylinositol 4-kinase alpha [Source:HGNC Symbol;Acc:HGNC:8983]	15.1596	13.6404	15.5701	15.4589	12752.9	-0.107348	0.0661973	-1.62164	0.10488	0.998551	-0.0880056	0.0542684
ENSG00000281091		lncRNA	novel transcript	0.559903	0.386891	0.285201	0.312291	78.4911	0.66653	0.411045	1.62155	0.1049	0.998551	0.0699189	0.0434784
ENSG00000284753	EEF1AKMT4	protein_coding	EEF1A lysine methyltransferase 4 [Source:HGNC Symbol;Acc:HGNC:53611]	5.17492	4.82613	5.96728	6.29352	405.593	-0.293293	0.180902	-1.62128	0.104958	0.998551	-0.111006	0.0684991
ENSG00000172531	PPP1CA	protein_coding	protein phosphatase 1 catalytic subunit alpha [Source:HGNC Symbol;Acc:HGNC:9281]	32.8813	29.2808	32.409	35.1238	9871.01	-0.119315	0.0735966	-1.6212	0.104975	0.998551	-0.093825	0.0578726
ENSG00000196576	PLXNB2	protein_coding	plexin B2 [Source:HGNC Symbol;Acc:HGNC:9104]	15.7946	12.724	15.7128	15.7678	8151.99	-0.142197	0.0877318	-1.62082	0.105057	0.998551	-0.102592	0.0632946
ENSG00000116668	SWT1	protein_coding	SWT1 RNA endoribonuclease homolog [Source:HGNC Symbol;Acc:HGNC:16785]	1.14264	1.60387	1.03037	1.1313	373.1	0.343697	0.212074	1.62065	0.105093	0.998551	0.105412	0.0651421
ENSG00000278637	H4C1	protein_coding	H4 clustered histone 1 [Source:HGNC Symbol;Acc:HGNC:4781]	138.754	117.313	136.574	147.091	4054.42	-0.147116	0.0907799	-1.62058	0.105107	0.998551	-0.104093	0.0642283
ENSG00000263862	LINC01543	lncRNA	long intergenic non-protein coding RNA 1543 [Source:HGNC Symbol;Acc:HGNC:51310]	0.215457	0.113559	0.0363511	0.0736668	14.119	1.58465	0.977891	1.62047	0.105131	0.998551	0.0310831	0.0204076
ENSG00000163013	FBXO41	protein_coding	F-box protein 41 [Source:HGNC Symbol;Acc:HGNC:29409]	12.7827	11.929	13.616	13.0431	7735.15	-0.109238	0.0674153	-1.62037	0.105153	0.998551	-0.0889593	0.0548993
ENSG00000226777	FAM30A	lncRNA	family with sequence similarity 30 member A [Source:HGNC Symbol;Acc:HGNC:19955]	14.2961	13.7184	14.9293	15.0315	11170.4	-0.0967929	0.0597732	-1.61934	0.105375	0.998551	-0.0820831	0.0506887
ENSG00000213062		lncRNA	novel transcript	0.298522	0.3229	0.273177	0.210297	291.26	0.361456	0.223371	1.61819	0.105621	0.998551	0.103073	0.0637828
ENSG00000256742	KDM2B-DT	lncRNA	KDM2B divergent transcript [Source:HGNC Symbol;Acc:HGNC:53287]	1.87446	1.93445	1.127	1.18857	62.2576	0.717848	0.443651	1.61804	0.105653	0.998551	0.0655268	0.0409254
ENSG00000157350	ST3GAL2	protein_coding	ST3 beta-galactoside alpha-2,3-sialyltransferase 2 [Source:HGNC Symbol;Acc:HGNC:10863]	6.29055	5.72028	6.72402	6.38652	4574.56	-0.12605	0.0779062	-1.61797	0.105668	0.998551	-0.0966341	0.0597227
ENSG00000251867		lncRNA	novel transcript, antisense to ZBTB10	2.17019	1.89717	1.48169	1.62267	224.07	0.39079	0.241595	1.61754	0.105762	0.998551	0.0993791	0.0615286
ENSG00000048828	FAM120A	protein_coding	family with sequence similarity 120 member A [Source:HGNC Symbol;Acc:HGNC:13247]	39.4601	39.5858	41.4748	42.5028	22073.6	-0.0873168	0.0540106	-1.61666	0.105952	0.998551	-0.0761712	0.0471162
ENSG00000185607	ACTBP7	processed_pseudogene	ACTB pseudogene 7 [Source:HGNC Symbol;Acc:HGNC:140]	0.0235639	0.0534999	0.267161	0.0676765	8.65135	-2.132	1.31889	-1.61651	0.105985	0.998551	-0.0226942	0.0157218
ENSG00000184110	EIF3C	protein_coding	eukaryotic translation initiation factor 3 subunit C [Source:HGNC Symbol;Acc:HGNC:3279]	3.17447	3.80342	3.12575	3.03175	1699.76	0.179619	0.111185	1.6155	0.106203	0.998551	0.110854	0.0686295
ENSG00000138107	ACTR1A	protein_coding	actin related protein 1A [Source:HGNC Symbol;Acc:HGNC:167]	15.3965	14.8139	16.1649	16.4583	5465.57	-0.110692	0.0685342	-1.61514	0.106281	0.998551	-0.0895868	0.0554655
ENSG00000261970		processed_pseudogene	solute carrier family 19, member 3 (SLC19A3) pseudogene	1.26295	1.59756	0.75004	0.621812	29.0251	1.05847	0.655781	1.61405	0.106516	0.998551	0.0460395	0.0293009
ENSG00000102901	CENPT	protein_coding	centromere protein T [Source:HGNC Symbol;Acc:HGNC:25787]	5.29249	4.53395	5.52652	5.46321	2201.62	-0.160677	0.0995822	-1.61351	0.106633	0.998551	-0.107309	0.0665005
ENSG00000101193	GID8	protein_coding	GID complex subunit 8 homolog [Source:HGNC Symbol;Acc:HGNC:15857]	23.191	22.5339	24.1852	24.8759	8136.91	-0.101504	0.0629207	-1.6132	0.106701	0.998551	-0.0846869	0.0524953
ENSG00000066455	GOLGA5	protein_coding	golgin A5 [Source:HGNC Symbol;Acc:HGNC:4428]	12.7264	12.388	11.5243	11.4162	2878	0.130747	0.081049	1.61318	0.106706	0.998551	0.0983433	0.0609625
ENSG00000125898	FAM110A	protein_coding	family with sequence similarity 110 member A [Source:HGNC Symbol;Acc:HGNC:16188]	3.78021	3.2475	3.94851	4.30365	777.199	-0.230646	0.142998	-1.61294	0.106759	0.998551	-0.113863	0.0705929
ENSG00000167700	MFSD3	protein_coding	major facilitator superfamily domain containing 3 [Source:HGNC Symbol;Acc:HGNC:25157]	9.03881	6.91194	9.29329	9.28476	1178.81	-0.218655	0.135596	-1.61254	0.106844	0.998551	-0.113757	0.0705397
ENSG00000166432	ZMAT1	protein_coding	zinc finger matrin-type 1 [Source:HGNC Symbol;Acc:HGNC:29377]	1.45577	1.44052	1.31881	1.15577	754.12	0.227	0.140778	1.61246	0.106861	0.998551	0.113822	0.0705979
ENSG00000182957	SPATA13	protein_coding	spermatogenesis associated 13 [Source:HGNC Symbol;Acc:HGNC:23222]	6.24457	6.39346	6.91157	6.75211	4887.3	-0.112685	0.0698865	-1.61241	0.106874	0.998551	-0.0905108	0.0561332
ENSG00000128245	YWHAH	protein_coding	tyrosine 3-monooxygenase/tryptophan 5-monooxygenase activation protein eta [Source:HGNC Symbol;Acc:HGNC:12853]	52.1191	53.7233	56.2623	56.9665	9791.98	-0.0974082	0.0604193	-1.6122	0.106918	0.998551	-0.0823321	0.0510678
ENSG00000167716	WDR81	protein_coding	WD repeat domain 81 [Source:HGNC Symbol;Acc:HGNC:26600]	9.04043	7.88114	8.92523	9.63633	5361.42	-0.133044	0.0825397	-1.61187	0.10699	0.998551	-0.0991607	0.0615165
ENSG00000165804	ZNF219	protein_coding	zinc finger protein 219 [Source:HGNC Symbol;Acc:HGNC:13011]	0.65986	0.604678	0.499505	0.496619	281.469	0.344823	0.213939	1.61178	0.107009	0.998551	0.104549	0.064923
ENSG00000068120	COASY	protein_coding	Coenzyme A synthase [Source:HGNC Symbol;Acc:HGNC:29932]	16.7244	15.2758	16.6517	18.3379	5047.24	-0.12852	0.0797414	-1.61172	0.107024	0.998551	-0.097443	0.0604572
ENSG00000271755		lncRNA	novel transcript	0.0627414	0.0610497	0	0.0257423	8.25695	2.26873	1.40818	1.61111	0.107155	0.998551	0.0207979	0.0146521
ENSG00000168398	BDKRB2	protein_coding	bradykinin receptor B2 [Source:HGNC Symbol;Acc:HGNC:1030]	0.141232	0.0658881	0.0511815	0.0555649	40.146	0.960394	0.596189	1.61089	0.107204	0.998551	0.0502111	0.0318474
ENSG00000130182	ZSCAN10	protein_coding	zinc finger and SCAN domain containing 10 [Source:HGNC Symbol;Acc:HGNC:12997]	0.0240999	0.00911949	0	0	2.04661	4.56654	2.83537	1.61057	0.107274	0.998551	0.00864117	0.00767208
ENSG00000141437	SLC25A52	protein_coding	solute carrier family 25 member 52 [Source:HGNC Symbol;Acc:HGNC:23324]	0.0612625	0.0231819	0	0	2.04661	4.56654	2.83537	1.61057	0.107274	0.998551	0.00864117	0.00767208
ENSG00000141744	PNMT	protein_coding	phenylethanolamine N-methyltransferase [Source:HGNC Symbol;Acc:HGNC:9160]	0.0683799	0.0258752	0	0	2.04661	4.56654	2.83537	1.61057	0.107274	0.998551	0.00864117	0.00767208
ENSG00000143867	OSR1	protein_coding	odd-skipped related transcription factor 1 [Source:HGNC Symbol;Acc:HGNC:8111]	0.0150516	0.00569558	0	0	2.04661	4.56654	2.83537	1.61057	0.107274	0.998551	0.00864117	0.00767208
ENSG00000155495	MAGEC1	protein_coding	MAGE family member C1 [Source:HGNC Symbol;Acc:HGNC:6812]	0.0186695	0.0070646	0	0	2.04661	4.56654	2.83537	1.61057	0.107274	0.998551	0.00864117	0.00767208
ENSG00000178055	PRSS42P	transcribed_unitary_pseudogene	serine protease 42, pseudogene [Source:HGNC Symbol;Acc:HGNC:30716]	0.0427881	0.0161911	0	0	2.04661	4.56654	2.83537	1.61057	0.107274	0.998551	0.00864117	0.00767208
ENSG00000182255	KCNA4	protein_coding	potassium voltage-gated channel subfamily A member 4 [Source:HGNC Symbol;Acc:HGNC:6222]	0.0188601	0.00713671	0	0	2.04661	4.56654	2.83537	1.61057	0.107274	0.998551	0.00864117	0.00767208
ENSG00000184986	TMEM121	protein_coding	transmembrane protein 121 [Source:HGNC Symbol;Acc:HGNC:20511]	0.0422197	0.0159761	0	0	2.04661	4.56654	2.83537	1.61057	0.107274	0.998551	0.00864117	0.00767208
ENSG00000185942	NKAIN3	protein_coding	sodium/potassium transporting ATPase interacting 3 [Source:HGNC Symbol;Acc:HGNC:26829]	0.00276605	0.00104668	0	0	2.04661	4.56654	2.83537	1.61057	0.107274	0.998551	0.00864117	0.00767208
ENSG00000213853	EMP2	protein_coding	epithelial membrane protein 2 [Source:HGNC Symbol;Acc:HGNC:3334]	0.00918371	0.00347515	0	0	2.04661	4.56654	2.83537	1.61057	0.107274	0.998551	0.00864117	0.00767208
ENSG00000234149		lncRNA	novel transcript	0.42041	0.159084	0	0	2.04661	4.56654	2.83537	1.61057	0.107274	0.998551	0.00864117	0.00767208
ENSG00000234711	TUBB8P11	unprocessed_pseudogene	tubulin beta 8 class VIII pseudogene 11 [Source:HGNC Symbol;Acc:HGNC:32337]	0.0751016	0.0284187	0	0	2.04661	4.56654	2.83537	1.61057	0.107274	0.998551	0.00864117	0.00767208
ENSG00000235044	PPIAP3	processed_pseudogene	peptidylprolyl isomerase A pseudogene 3 [Source:HGNC Symbol;Acc:HGNC:16545]	0.157342	0.0595385	0	0	2.04661	4.56654	2.83537	1.61057	0.107274	0.998551	0.00864117	0.00767208
ENSG00000245148	ARAP1-AS2	lncRNA	ARAP1 antisense RNA 2 [Source:HGNC Symbol;Acc:HGNC:39994]	0.0435622	0.0164841	0	0	2.04661	4.56654	2.83537	1.61057	0.107274	0.998551	0.00864117	0.00767208
ENSG00000253627		lncRNA	novel transcript	0.18652	0.0705797	0	0	2.04661	4.56654	2.83537	1.61057	0.107274	0.998551	0.00864117	0.00767208
ENSG00000257675	BTBD10P1	processed_pseudogene	BTB domain containing 10 pseudogene 1 [Source:HGNC Symbol;Acc:HGNC:51540]	0.0587703	0.0222389	0	0	2.04661	4.56654	2.83537	1.61057	0.107274	0.998551	0.00864117	0.00767208
ENSG00000266932		transcribed_processed_pseudogene	NADH dehydrogenase (ubiquinone) complex I, assembly factor 1, pseudogene	0.0804226	0.0304321	0	0	2.04661	4.56654	2.83537	1.61057	0.107274	0.998551	0.00864117	0.00767208
ENSG00000272908		lncRNA	novel transcript	0.0403747	0.0152779	0	0	2.04661	4.56654	2.83537	1.61057	0.107274	0.998551	0.00864117	0.00767208
ENSG00000277250	Metazoa_SRP	misc_RNA	Metazoan signal recognition particle RNA [Source:RFAM;Acc:RF00017]	0.233013	0.0881729	0	0	2.04661	4.56654	2.83537	1.61057	0.107274	0.998551	0.00864117	0.00767208
ENSG00000287554		lncRNA	novel transcript	0.023536	0.00890609	0	0	2.04661	4.56654	2.83537	1.61057	0.107274	0.998551	0.00864117	0.00767208
ENSG00000290600		lncRNA	novel transcript	0.513043	0.51689	0.3999	0.331533	135.933	0.493539	0.306444	1.61054	0.10728	0.998551	0.0861859	0.0537088
ENSG00000075702	WDR62	protein_coding	WD repeat domain 62 [Source:HGNC Symbol;Acc:HGNC:24502]	4.64591	4.09031	4.85345	4.72587	4181.27	-0.132451	0.0822767	-1.60983	0.107435	0.998551	-0.0988806	0.0614197
ENSG00000166272	WBP1L	protein_coding	WW domain binding protein 1 like [Source:HGNC Symbol;Acc:HGNC:23510]	3.51149	3.14181	3.65793	3.75664	2059.12	-0.155675	0.0967098	-1.60971	0.107461	0.998551	-0.105969	0.0658253
ENSG00000142185	TRPM2	protein_coding	transient receptor potential cation channel subfamily M member 2 [Source:HGNC Symbol;Acc:HGNC:12339]	0.412279	0.359291	0.541008	0.478417	212.851	-0.40079	0.248983	-1.60971	0.107462	0.998551	-0.097431	0.0606417
ENSG00000088325	TPX2	protein_coding	TPX2 microtubule nucleation factor [Source:HGNC Symbol;Acc:HGNC:1249]	73.4256	78.099	79.2094	82.6131	21108.4	-0.0949414	0.0590228	-1.60856	0.107714	0.998551	-0.0808187	0.0502431
ENSG00000169621	APLF	protein_coding	aprataxin and PNKP like factor [Source:HGNC Symbol;Acc:HGNC:28724]	2.36268	2.36349	2.06895	2.10352	1184.6	0.17978	0.11177	1.60849	0.107728	0.998551	0.110519	0.068713
ENSG00000134779	TPGS2	protein_coding	tubulin polyglutamylase complex subunit 2 [Source:HGNC Symbol;Acc:HGNC:24561]	9.02157	8.84314	9.34881	9.87351	7324.54	-0.105589	0.0656523	-1.6083	0.107769	0.998551	-0.0868188	0.0539809
ENSG00000288012		lncRNA	novel transcript, antisense to CUL5	0.351216	0.281438	0.585587	0.8307	24.5421	-1.15984	0.72132	-1.60794	0.107849	0.998551	-0.0419767	0.027016
ENSG00000131480	AOC2	protein_coding	amine oxidase copper containing 2 [Source:HGNC Symbol;Acc:HGNC:549]	2.11728	1.2804	2.25749	2.1359	389.736	-0.368091	0.229	-1.60738	0.10797	0.998551	-0.101315	0.0631043
ENSG00000147852	VLDLR	protein_coding	very low density lipoprotein receptor [Source:HGNC Symbol;Acc:HGNC:12698]	0.0336949	0.0473581	0.0272874	0.0138247	37.6825	0.976755	0.607722	1.60724	0.108002	0.998551	0.0491627	0.0313175
ENSG00000113389	NPR3	protein_coding	natriuretic peptide receptor 3 [Source:HGNC Symbol;Acc:HGNC:7945]	0.0106166	0.0105456	0	0.00254095	4.41995	3.06243	1.90554	1.60712	0.108027	0.998551	0.0154887	0.0115679
ENSG00000133884	DPF2	protein_coding	double PHD fingers 2 [Source:HGNC Symbol;Acc:HGNC:9964]	6.26634	5.56838	6.29634	6.67901	4244.34	-0.132301	0.0823288	-1.60698	0.108059	0.998551	-0.0987357	0.0614388
ENSG00000106009	BRAT1	protein_coding	BRCA1 associated ATM activator 1 [Source:HGNC Symbol;Acc:HGNC:21701]	7.20194	5.91156	7.24509	7.35073	3455.18	-0.153844	0.0957359	-1.60697	0.108062	0.998551	-0.105397	0.0655831
ENSG00000246596	SIMC1P1	transcribed_unprocessed_pseudogene	SIMC1 pseudogene 1 [Source:HGNC Symbol;Acc:HGNC:56818]	1.54806	1.49085	1.96865	1.96668	235.233	-0.372596	0.231866	-1.60694	0.108067	0.998551	-0.100708	0.0627683
ENSG00000132591	ERAL1	protein_coding	Era like 12S mitochondrial rRNA chaperone 1 [Source:HGNC Symbol;Acc:HGNC:3424]	24.7004	23.1542	25.0576	27.2126	4190.96	-0.127043	0.0790868	-1.60638	0.108191	0.998551	-0.0967051	0.0601986
ENSG00000129128	SPCS3	protein_coding	signal peptidase complex subunit 3 [Source:HGNC Symbol;Acc:HGNC:26212]	86.3805	97.1001	85.2959	85.7593	45242	0.101103	0.0629574	1.60589	0.108297	0.998551	0.0843353	0.0525164
ENSG00000255397	NASPP1	processed_pseudogene	nuclear autoantigenic sperm protein pseudogene 1 [Source:HGNC Symbol;Acc:HGNC:29910]	0.354448	0.527247	0.219408	0.292526	56.4326	0.782172	0.487179	1.60551	0.108381	0.998551	0.059963	0.0378833
ENSG00000104529	EEF1D	protein_coding	eukaryotic translation elongation factor 1 delta [Source:HGNC Symbol;Acc:HGNC:3211]	23.1349	21.6761	23.7635	24.114	16263.6	-0.0953765	0.0594181	-1.60518	0.108455	0.998551	-0.0810279	0.0504786
ENSG00000248971	KRT8P46	processed_pseudogene	keratin 8 pseudogene 46 [Source:HGNC Symbol;Acc:HGNC:39880]	1.44873	1.44431	1.93033	1.94705	180.41	-0.42246	0.263253	-1.60477	0.108545	0.998551	-0.0942474	0.0588804
ENSG00000229806	RPS15P5	processed_pseudogene	ribosomal protein S15 pseudogene 5 [Source:HGNC Symbol;Acc:HGNC:35536]	0.153274	0.208798	0.810965	0.352168	12.3122	-1.68832	1.05239	-1.60427	0.108655	0.998551	-0.0286465	0.0192191
ENSG00000175756	AURKAIP1	protein_coding	aurora kinase A interacting protein 1 [Source:HGNC Symbol;Acc:HGNC:24114]	32.3737	28.0313	31.5564	35.6289	3292.58	-0.152938	0.0953324	-1.60426	0.108658	0.998551	-0.105052	0.0654801
ENSG00000123395	ATG101	protein_coding	autophagy related 101 [Source:HGNC Symbol;Acc:HGNC:25679]	5.85673	5.50051	6.39113	6.37673	1440.34	-0.168491	0.105037	-1.60411	0.108689	0.998551	-0.108469	0.0676141
ENSG00000184916	JAG2	protein_coding	jagged canonical Notch ligand 2 [Source:HGNC Symbol;Acc:HGNC:6189]	0.507272	0.347867	0.581	0.555012	237.978	-0.40701	0.253759	-1.60393	0.10873	0.998551	-0.0961285	0.0600401
ENSG00000167483	NIBAN3	protein_coding	niban apoptosis regulator 3 [Source:HGNC Symbol;Acc:HGNC:24130]	24.7718	21.5121	24.7074	25.4606	12463.1	-0.116028	0.0723633	-1.60342	0.108843	0.998551	-0.0918934	0.0573099
ENSG00000288062		lncRNA	novel transcript	0.217692	0.0875237	0.077129	0.0521016	23.7052	1.24401	0.776106	1.60288	0.108961	0.998551	0.0387861	0.0251452
ENSG00000152785	BMP3	protein_coding	bone morphogenetic protein 3 [Source:HGNC Symbol;Acc:HGNC:1070]	11.4654	12.9762	12.5079	14.3901	5839.57	-0.138432	0.0863737	-1.60271	0.108998	0.998551	-0.100732	0.0628523
ENSG00000137752	CASP1	protein_coding	caspase 1 [Source:HGNC Symbol;Acc:HGNC:1499]	0.243817	0.345031	0.157781	0.20464	70.4807	0.698305	0.435742	1.60256	0.109031	0.998551	0.0658094	0.0415096
ENSG00000172164	SNTB1	protein_coding	syntrophin beta 1 [Source:HGNC Symbol;Acc:HGNC:11168]	16.1082	15.9274	14.2174	15.4921	7838.86	0.10881	0.0679252	1.6019	0.109177	0.998551	0.0883603	0.0551599
ENSG00000158406	H4C8	protein_coding	H4 clustered histone 8 [Source:HGNC Symbol;Acc:HGNC:4788]	35.5226	34.3066	36.4428	39.0892	5875.29	-0.113113	0.0706166	-1.60179	0.109203	0.998551	-0.0904812	0.0564864
ENSG00000170500	LONRF2	protein_coding	LON peptidase N-terminal domain and ring finger 2 [Source:HGNC Symbol;Acc:HGNC:24788]	0	0.00198895	0.00662144	0.00838663	4.80134	-2.95896	1.84763	-1.60149	0.109269	0.998551	-0.0160516	0.0119922
ENSG00000106268	NUDT1	protein_coding	nudix hydrolase 1 [Source:HGNC Symbol;Acc:HGNC:8048]	6.24427	5.72841	6.39677	7.44662	1007.75	-0.208838	0.130436	-1.60108	0.109359	0.998551	-0.112677	0.0703754
ENSG00000247092	SNHG10	lncRNA	small nucleolar RNA host gene 10 [Source:HGNC Symbol;Acc:HGNC:27510]	3.69009	3.76597	4.38623	3.97807	1607.31	-0.166006	0.103688	-1.60101	0.109374	0.998551	-0.107844	0.0673585
ENSG00000244113		processed_pseudogene	ribosomal protein L9 (RPL9) pseudogene	0	0	0.0638369	0.129368	2.12285	-4.45165	2.78183	-1.60026	0.109541	0.998551	-0.00890577	0.00785589
[truncated: 32,526 more rows]

## Sheet: CA46-siDDX3X vs siSCRBL
ensembl_gene_id	external_gene_name	gene_biotype	description	ca46_siddx3x_1	ca46_siddx3x_2	ca46_scrbl_1	ca46_scrbl_2	baseMean	log2FoldChange	lfcSE	stat	pvalue	padj	log2FCshrink	lfcSEshrink
[truncated: 37,368 more rows]
