# Supplementary material for: Inhibiting the RNA helicase DDX3X in Burkitt lymphoma induces oxydative stress and impedes tumor progression in xenografts
Source: Front Cell Dev Biol. 2025 Jul 23;13:1642006. doi: 10.3389/fcell.2025.1642006 (PMC12325266; doi:10.3389/fcell.2025.1642006)
Supplement: Supplementary file 6 [file Table5.xlsx]

## Sheet: All hits
Gene Name	CRANKS Score	p_value	FDR
KEAP1	-4.01753	1e-06	0.003172
TCF4	-4.01221	1e-06	0.003172
BIRC6	-3.98633	1e-06	0.003172
CHP1	-3.72679	1e-06	0.003172
OPA3	-3.45885	1e-06	0.003172
UBA6	-3.1089	1e-06	0.003172
SLC7A5	-2.97971	2e-06	0.00543771
ACSL3	-2.93618	9e-06	0.019032
CSK	-2.83803	5e-06	0.011895
SOX4	-2.82015	4.4e-05	0.0558272
PRRC2A	-2.64737	1.7e-05	0.0323544
ACACA	-2.58682	2.6e-05	0.0449847
ARRDC3	-2.57325	2.8e-05	0.044408
MCM9	-2.52511	3.6e-05	0.052704
CLK3	-2.49414	4e-05	0.0543771
ATP1A1	-2.47143	4.5e-05	0.0535275
RB1CC1	-2.46381	0.000118	0.112289
CNOT2	-2.43107	6.2e-05	0.0694108
C7orf73	-2.3734	0.00216	0.57096
VPS13A	-2.36227	9.5e-05	0.100447
TXNDC17	-2.3453	0.000105	0.105177
DGAT1	-2.31655	0.00027	0.19032
NPIPA2	-2.28016	0.001427	0.468253
AGPAT6	-2.27567	0.000157	0.142287
LY96	-2.2589	0.001616	0.488186
ZNF217	-2.23979	0.0002	0.173018
ZNF320	-2.23581	0.000201	0.166323
BACH2	-2.22895	0.000214	0.169702
TRAF2	-2.22451	0.00044	0.288761
LRPAP1	-2.20553	0.000237	0.180423
FASTKD5	-2.19329	0.000252	0.184464
RHOA	-2.13392	0.000351	0.23858
LMAN1L	-2.09948	0.000446	0.282942
CHAC1	-2.07332	0.0005	0.306968
HMBS	-2.06243	0.000533	0.317002
TYMSOS	-2.05811	0.026352	1
RCOR1	-2.0579	0.000564	0.315707
KRTAP16-1	-2.05738	0.000564	0.315707
VDAC1	-2.04434	0.000597	0.315614
DEGS1	-2.04028	0.000597	0.315614
ARHGEF1	-2.03905	0.000628	0.32303
EIF3F	-2.02302	0.000666	0.333561
ADK	-2.01739	0.000705	0.34404
NPIPA3	-2.01378	0.004402	0.748026
NKAPL	-2.0083	0.000747	0.346754
DBF4	-2.00754	0.000747	0.346754
CDK2	-1.98352	0.000833	0.36869
CNOT8	-1.98105	0.000833	0.36869
MMP1	-1.97235	0.000882	0.381505
WIPI2	-1.96738	0.000929	0.392905
STC1	-1.96371	0.00093	0.376591
SUCLA2	-1.96306	0.00093	0.376591
LOXHD1	-1.95611	0.00098	0.373027
MCTS1	-1.95547	0.00098	0.373027
BIRC2	-1.95259	0.00098	0.373027
EPRS	-1.94718	0.001038	0.387357
DNAJC3	-1.93948	0.001092	0.399672
SLC5A12	-1.93379	0.001093	0.39249
EED	-1.92256	0.001145	0.396212
BCL11A	-1.92187	0.001145	0.396212
IL17RE	-1.91988	0.001209	0.410887
CHD8	-1.88506	0.001416	0.472795
CSNK2A3	-1.87396	0.001499	0.467688
HSP90AB1	-1.87192	0.001499	0.467688
CTBP1	-1.8707	0.001499	0.467688
ATF4	-1.86319	0.001583	0.48593
MID1IP1	-1.8422	0.001758	0.522785
CCM2	-1.82907	0.001971	0.568365
SNX11	-1.82895	0.001971	0.568365
PGK2	-1.82596	0.001972	0.551928
RD3	-1.82464	0.001972	0.551928
ADAM12	-1.81411	0.002076	0.556485
SRSF3	-1.81372	0.002076	0.556485
NFKBIA	-1.81371	0.002076	0.556485
TPP2	-1.81153	0.003477	0.696571
CSDE1	-1.8092	0.002193	0.571742
LOC650293	-1.80561	0.003649	0.708651
CIAPIN1	-1.7959	0.002311	0.578723
EDF1	-1.79503	0.002311	0.578723
SHC4	-1.79193	0.002311	0.578723
AP2A1	-1.78892	0.002439	0.602845
TLK2	-1.77539	0.002576	0.628544
ERVV-2	-1.76588	0.002707	0.636045
MLLT10	-1.76574	0.002707	0.636045
TMED10	-1.763	0.002707	0.636045
CCDC101	-1.75883	0.002848	0.661014
GATSL1	-1.75609	0.004602	0.755045
KRI1	-1.75584	0.002849	0.645502
SELRC1	-1.75038	0.002849	0.645502
ADCK3	-1.74373	0.002996	0.670822
MYBPC3	-1.73855	0.003154	0.697988
MC2R	-1.72865	0.003323	0.710599
ODF1	-1.72851	0.003323	0.710599
PRKD2	-1.728	0.003323	0.710599
BAIAP2	-1.72688	0.003324	0.673004
DNM1L	-1.72675	0.003324	0.673004
OR5R1	-1.72501	0.003324	0.673004
GAGE2A	-1.72497	0.035431	1
EIF2AK4	-1.72419	0.003324	0.673004
ECM2	-1.72053	0.003324	0.673004
C19orf70	-1.71678	0.00349	0.68476
TPT1	-1.71564	0.00349	0.68476
KCNQ2	-1.70696	0.00367	0.691559
CDC37L1	-1.70335	0.00367	0.691559
PHTF1	-1.7021	0.00367	0.691559
FAM43B	-1.6968	0.00385	0.718365
C8A	-1.6907	0.003851	0.711575
DENR	-1.68715	0.004046	0.733366
ZDHHC5	-1.68549	0.006366	0.871638
GTPBP2	-1.68498	0.004046	0.733366
TMEM99	-1.68224	0.004047	0.726627
DCAF15	-1.67949	0.004248	0.734981
APOBEC2	-1.67556	0.004248	0.734981
COL21A1	-1.67538	0.004248	0.734981
SLC35G3	-1.67444	0.004248	0.734981
ISCU	-1.67405	0.006667	0.893566
RNASEK	-1.67091	0.004249	0.728531
STAC	-1.66976	0.004476	0.747256
ZRANB1	-1.66781	0.004476	0.747256
ZBTB7B	-1.66764	0.006956	0.894504
MINOS1	-1.66421	0.006956	0.894504
ANAPC11	-1.66143	0.004477	0.740924
PKD1L3	-1.65389	0.0047	0.758054
MED27	-1.65303	0.0047	0.758054
FNIP2	-1.64615	0.004938	0.789748
AMDHD2	-1.64379	0.004939	0.76422
ACER1	-1.64369	0.004939	0.76422
ZNF232	-1.64249	0.004939	0.76422
SLC35F4	-1.6424	0.004939	0.76422
GPR39	-1.6365	0.005188	0.796274
GAS1	-1.62441	0.005455	0.817477
MRPS33	-1.62434	0.005455	0.817477
TRIP12	-1.62251	0.005455	0.817477
ITGB8	-1.62199	0.005456	0.80495
RIT1	-1.62171	0.005456	0.80495
TBCD	-1.61876	0.005727	0.838433
UGT8	-1.61085	0.005728	0.825873
CDK5	-1.61002	0.005728	0.825873
SRSF8	-1.60883	0.020738	1
FLNB	-1.60694	0.00601	0.860017
PFKFB2	-1.60047	0.006011	0.853741
IMMT	-1.59623	0.006311	0.870369
PTPLAD2	-1.59327	0.006311	0.870369
UNK	-1.59238	0.006311	0.870369
PRKAR1A	-1.59238	0.006311	0.870369
PTH	-1.58335	0.006618	0.893289
PPP1R8	-1.581	0.006618	0.893289
C6orf120	-1.5769	0.006924	0.902586
LAPTM5	-1.57658	0.006924	0.902586
FBN1	-1.57409	0.006924	0.902586
CDCA7L	-1.57163	0.006924	0.902586
FAM84B	-1.56913	0.007265	0.915679
LAMC2	-1.56874	0.007265	0.915679
RRM1	-1.56751	0.010859	1
AARSD1	-1.56699	0.007265	0.915679
CTSG	-1.56346	0.007266	0.903833
FOXK1	-1.56093	0.007266	0.903833
SBF1	-1.5578	0.007622	0.94196
ITPKB	-1.55269	0.011358	1
NCOA1	-1.55172	0.007623	0.936006
LTBR	-1.5493	0.008002	0.976244
TFE3	-1.54421	0.008003	0.957944
TMEM159	-1.54396	0.008003	0.957944
DGAT2	-1.54255	0.008003	0.957944
IRX1	-1.53019	0.008387	0.997634
RXRB	-1.52504	0.008789	1
RCE1	-1.52419	0.008789	1
KHDRBS3	-1.52392	0.008789	1
LTA4H	-1.52369	0.008789	1
OR51D1	-1.52303	0.008789	1
FRS3	-1.51858	0.009227	1
RNF145	-1.51771	0.009227	1
PARL	-1.51649	0.013466	1
TMEM184A	-1.51552	0.009227	1
HCAR1	-1.5149	0.009227	1
TICAM2	-1.51425	0.009227	1
SLC16A10	-1.51346	0.009228	1
ABCC1	-1.51271	0.009228	1
TCEA1	-1.51162	0.009228	1
OR2T10	-1.51059	0.009228	1
APBB1IP	-1.50493	0.009688	1
UBE2N	-1.50267	0.009688	1
ZFAND3	-1.50088	0.009688	1
GADL1	-1.5004	0.009688	1
SLC26A9	-1.49686	0.010147	1
OR2A1	-1.49614	0.010147	1
STMN4	-1.49565	0.010148	1
CTNS	-1.49474	0.010148	1
SHE	-1.49024	0.010148	1
TBP	-1.48988	0.010628	1
MED10	-1.48966	0.010628	1
NPHP4	-1.48452	0.015306	1
C3orf33	-1.48334	0.010629	1
ATRX	-1.48294	0.010629	1
OR2A42	-1.47784	0.011131	1
FIBP	-1.47727	0.011131	1
CELF5	-1.47582	0.011131	1
LRWD1	-1.47541	0.011131	1
TSC22D2	-1.4715	0.011132	1
OR2T27	-1.47121	0.011132	1
HMGB2	-1.46975	0.011644	1
VCAN	-1.46934	0.011644	1
CSPP1	-1.46933	0.011644	1
ZSCAN20	-1.46802	0.011644	1
GLI3	-1.46715	0.011644	1
MOAP1	-1.46518	0.011645	1
HLA-DRA	-1.46394	0.011645	1
BPIFA1	-1.46265	0.011645	1
SUCLG1	-1.45854	0.012192	1
BAG6	-1.45591	0.012193	1
WWP1	-1.45577	0.012193	1
DDX39B	-1.45556	0.012193	1
CENPN	-1.45422	0.012193	1
WDR36	-1.45047	0.012193	1
C1orf111	-1.44921	0.012756	1
MYH4	-1.44827	0.012756	1
PCNXL3	-1.44808	0.012756	1
ZNF416	-1.44655	0.012756	1
PTCD2	-1.44109	0.012757	1
SCN8A	-1.44106	0.012757	1
FGF3	-1.43485	0.01336	1
SLC30A8	-1.43369	0.01336	1
PRTG	-1.43274	0.01336	1
FBXO44	-1.43176	0.01336	1
C17orf49	-1.43151	0.01336	1
UBTF	-1.43045	0.01336	1
COX10	-1.43009	0.01336	1
VOPP1	-1.42728	0.013997	1
FAM136A	-1.42641	0.013997	1
COMTD1	-1.42628	0.013997	1
CNTNAP5	-1.42581	0.013997	1
ENO1	-1.4251	0.013997	1
NOP14	-1.42473	0.013997	1
GTF2F2	-1.42249	0.013997	1
EZH2	-1.42193	0.013997	1
HARS2	-1.42001	0.013997	1
TUBGCP5	-1.41981	0.020462	1
ATP1B3	-1.41424	0.014635	1
ZNF598	-1.41422	0.014635	1
SENP5	-1.41311	0.014635	1
SLC6A6	-1.41238	0.014635	1
OR4A5	-1.40897	0.015338	1
TIAL1	-1.40811	0.015338	1
KBTBD7	-1.408	0.015338	1
C3orf70	-1.40617	0.021284	1
F12	-1.40461	0.015338	1
KDM4D	-1.40202	0.021285	1
C2orf47	-1.40109	0.015338	1
RELL1	-1.3992	0.016017	1
EIF4G3	-1.39715	0.016017	1
GTPBP1	-1.39658	0.016017	1
ZIC1	-1.3954	0.022154	1
IL20	-1.39237	0.016017	1
ZNF783	-1.39232	0.016017	1
RPE	-1.39131	0.016018	1
SLC2A7	-1.38912	0.016748	1
RCCD1	-1.38843	0.016748	1
TXN	-1.38607	0.016748	1
MESDC1	-1.38416	0.016748	1
ASGR2	-1.38378	0.016748	1
C9orf163	-1.38378	0.016748	1
PKD2L1	-1.38281	0.016748	1
PKD2L2	-1.38249	0.016748	1
DCUN1D1	-1.38164	0.016748	1
HUS1B	-1.38065	0.016748	1
RAB13	-1.37968	0.017522	1
MZT1	-1.37957	0.017522	1
PLA2G2A	-1.37875	0.017522	1
C11orf1	-1.37719	0.017522	1
FBXO7	-1.37599	0.017523	1
GIMAP4	-1.37461	0.017523	1
MT1H	-1.3741	0.045403	1
SLC38A4	-1.37364	0.017523	1
NR1H2	-1.37185	0.017523	1
PLIN3	-1.37003	0.017523	1
MAP3K7CL	-1.3665	0.018346	1
ATG9A	-1.36509	0.018346	1
ZDHHC8	-1.35883	0.026025	1
SPAM1	-1.35865	0.019158	1
XPOT	-1.35859	0.019158	1
DSTYK	-1.35744	0.019159	1
POU1F1	-1.35722	0.019159	1
ADAM20	-1.3571	0.019159	1
RIC8A	-1.35623	0.019159	1
MIDN	-1.35305	0.019159	1
RPS13	-1.35034	0.019159	1
DZANK1	-1.34998	0.020006	1
PDSS1	-1.34895	0.020006	1
PCBP2	-1.34861	0.020006	1
NUDT11	-1.34814	0.020006	1
ULK2	-1.34363	0.020007	1
TRIM17	-1.34352	0.020007	1
SOAT1	-1.34152	0.020007	1
TXNRD1	-1.34015	0.020007	1
CHMP6	-1.33949	0.020881	1
RNF150	-1.33925	0.020881	1
CD33	-1.33891	0.020881	1
UBE2D2	-1.33837	0.020881	1
CAPN5	-1.33745	0.020882	1
RHOC	-1.33587	0.020882	1
DHX30	-1.33524	0.020882	1
ARHGAP32	-1.33483	0.020882	1
AUP1	-1.33429	0.028173	1
MEOX1	-1.33301	0.020882	1
C1orf198	-1.33246	0.020882	1
CPPED1	-1.33236	0.020882	1
C12orf44	-1.33229	0.020882	1
ZNF131	-1.33209	0.020882	1
CETP	-1.33042	0.020882	1
HMGN2	-1.33001	0.020882	1
CERS3	-1.32947	0.021809	1
NXNL2	-1.32909	0.021809	1
GTF3C1	-1.32851	0.021809	1
FLRT3	-1.32753	0.021809	1
ALDH3A2	-1.32747	0.021809	1
MRGPRX4	-1.32664	0.029323	1
TUFM	-1.32621	0.021809	1
MINA	-1.3258	0.029323	1
CTCF	-1.32418	0.029323	1
GLE1	-1.32261	0.02181	1
CAV2	-1.32239	0.02181	1
RGS14	-1.32139	0.02181	1
MRPL16	-1.31951	0.022792	1
ZBTB10	-1.31916	0.022792	1
OTUD5	-1.31872	0.022792	1
TNFRSF6B	-1.31858	0.022792	1
CXorf64	-1.31834	0.022792	1
NPY2R	-1.31763	0.022793	1
HMGB4	-1.31602	0.022793	1
PC	-1.31331	0.022793	1
FHDC1	-1.31199	0.022793	1
ADAMTS14	-1.31147	0.022793	1
SLC4A2	-1.31019	0.022793	1
PDE3A	-1.30925	0.023786	1
SRD5A1	-1.30821	0.023786	1
IL1RAPL2	-1.30803	0.023786	1
KLHL24	-1.30601	0.031743	1
ANKRD32	-1.30567	0.023787	1
HSPA9	-1.30518	0.023787	1
SPATA31D1	-1.30454	0.023787	1
FRMD8	-1.30408	0.023787	1
SEMA6C	-1.30348	0.023787	1
NQO1	-1.30264	0.023787	1
RFFL	-1.30053	0.023787	1
SOWAHC	-1.30017	0.023787	1
KIF26B	-1.29778	0.02482	1
TRAF3	-1.29778	0.02482	1
PTPRM	-1.29462	0.02482	1
RPL36A	-1.29403	0.02482	1
ZNF652	-1.29308	0.02482	1
SUZ12	-1.29296	0.02482	1
RBMX2	-1.29142	0.02482	1
PUSL1	-1.29059	0.02482	1
PRPH	-1.28893	0.025912	1
CDC37	-1.28876	0.025912	1
PFN3	-1.28754	0.025912	1
KIAA0586	-1.28665	0.025912	1
CHPF2	-1.28644	0.025912	1
RBM6	-1.2863	0.025912	1
ADSL	-1.28607	0.025912	1
VIP	-1.28309	0.025913	1
FAM64A	-1.28266	0.025913	1
ZFP41	-1.28141	0.025913	1
ABCC8	-1.28011	0.025913	1
STIP1	-1.27901	0.035674	1
TMEM132D	-1.2786	0.027022	1
PXDN	-1.27829	0.027022	1
CHRAC1	-1.27801	0.027022	1
ZNF19	-1.27757	0.027023	1
FOPNL	-1.27753	0.027023	1
TOM1L2	-1.27739	0.035675	1
CCR3	-1.27731	0.027023	1
ZRSR2	-1.27721	0.027023	1
QRICH1	-1.27633	0.027023	1
LEF1	-1.2761	0.027023	1
RUSC1-AS1	-1.2742	0.035675	1
PLA2G2E	-1.27403	0.027023	1
NXT1	-1.27291	0.027023	1
TIPIN	-1.27137	0.027023	1
SYCE2	-1.2709	0.027023	1
FFAR1	-1.27076	0.027023	1
MTRNR2L10	-1.27054	0.04712	1
ECT2L	-1.27049	0.027023	1
ALG9	-1.27034	0.027023	1
PI15	-1.26918	0.02814	1
C5orf22	-1.26891	0.02814	1
ZNF274	-1.26826	0.02814	1
IFT52	-1.26788	0.02814	1
GTPBP4	-1.26653	0.02814	1
THAP4	-1.2664	0.02814	1
PFKP	-1.26568	0.02814	1
NFKBIZ	-1.26537	0.02814	1
KRTAP10-4	-1.26357	0.037076	1
SRSF7	-1.26344	0.028141	1
SLC34A3	-1.26318	0.028141	1
GPR113	-1.26242	0.028141	1
CHMP1A	-1.26232	0.028141	1
ELOVL1	-1.26214	0.028141	1
MARK2	-1.26069	0.028141	1
ATG7	-1.26003	0.028141	1
WFS1	-1.25997	0.038524	1
HILPDA	-1.25962	0.029324	1
SLC5A1	-1.25855	0.029324	1
CCDC86	-1.25824	0.029324	1
MIER1	-1.25801	0.029324	1
ARHGAP15	-1.25767	0.029324	1
PROK2	-1.25708	0.029324	1
OR10J5	-1.25284	0.029324	1
HAX1	-1.25262	0.029324	1
SP1	-1.25246	0.029324	1
VWA5A	-1.25236	0.029324	1
GPNMB	-1.25199	0.029324	1
TSHZ3	-1.25177	0.029324	1
C14orf1	-1.25149	0.029324	1
RRP36	-1.25104	0.029324	1
SLC12A7	-1.25099	0.029324	1
PARP6	-1.25067	0.029324	1
LMOD2	-1.2491	0.040047	1
MLLT4	-1.24758	0.030593	1
MUC15	-1.24673	0.030593	1
EPC2	-1.24663	0.040047	1
NME1-NME2	-1.24538	0.030593	1
MAP3K4	-1.24532	0.030593	1
MRPS24	-1.24431	0.030593	1
AJAP1	-1.24409	0.040047	1
DHRS12	-1.24402	0.030593	1
ODC1	-1.24396	0.030593	1
ZNF165	-1.24381	0.030593	1
HOXA9	-1.24349	0.030593	1
XKR6	-1.24303	0.030593	1
B3GNT8	-1.24224	0.030593	1
SPATA6	-1.24212	0.030593	1
RBMS1	-1.23885	0.031874	1
DOCK3	-1.2387	0.031874	1
SLC39A10	-1.23795	0.031874	1
RIF1	-1.23557	0.031875	1
ATP6V1H	-1.23324	0.031875	1
TRIM29	-1.23303	0.031875	1
ESYT1	-1.23287	0.031875	1
THUMPD3	-1.23235	0.031875	1
PXDNL	-1.23067	0.031875	1
STRAP	-1.2301	0.031875	1
USP4	-1.23004	0.031875	1
CISD1	-1.22941	0.033205	1
UBE2D3	-1.22837	0.033205	1
GAL3ST4	-1.22745	0.033205	1
TBRG4	-1.2274	0.033205	1
RFTN2	-1.22704	0.033205	1
TOX4	-1.22627	0.033205	1
KAAG1	-1.22595	0.033205	1
PLEKHA2	-1.22468	0.043173	1
HIGD1A	-1.22435	0.033205	1
SLC12A9	-1.22433	0.033205	1
TRAF3IP1	-1.22424	0.033205	1
TMEM140	-1.22329	0.033205	1
GTPBP10	-1.22269	0.033205	1
RSRC2	-1.22224	0.033205	1
CDK18	-1.2221	0.033205	1
ZNF507	-1.222	0.033205	1
MIF4GD	-1.22165	0.033205	1
ZNF727	-1.22152	0.033205	1
FAM92A1	-1.22127	0.033205	1
MBD4	-1.22123	0.043174	1
GET4	-1.22101	0.033205	1
PIP4K2A	-1.21939	0.057972	1
LRRC30	-1.21933	0.034612	1
LAYN	-1.219	0.034612	1
OR10G7	-1.21759	0.034612	1
PPARGC1B	-1.21692	0.034612	1
CAMLG	-1.21689	0.034612	1
PCGF6	-1.21571	0.034612	1
NLRC4	-1.21547	0.034612	1
CCNG2	-1.21449	0.034612	1
TNFAIP3	-1.21309	0.034613	1
HTR3E	-1.21289	0.034613	1
ADAD2	-1.21282	0.034613	1
ULBP3	-1.21253	0.034613	1
MEIG1	-1.21243	0.098659	1
MIPOL1	-1.212	0.034613	1
TRIM54	-1.21182	0.034613	1
MAPRE3	-1.21077	0.034613	1
SLC36A2	-1.21061	0.034613	1
ALKBH5	-1.21029	0.034613	1
THOP1	-1.20901	0.036059	1
SEMA6D	-1.20894	0.036059	1
MRI1	-1.20885	0.036059	1
GRAMD2	-1.20869	0.036059	1
KRIT1	-1.20828	0.036059	1
SMG8	-1.20597	0.036059	1
MPHOSPH8	-1.20505	0.036059	1
GCA	-1.20498	0.036059	1
HAT1	-1.20367	0.036059	1
XKRX	-1.20303	0.036059	1
LCE6A	-1.20136	0.036059	1
YES1	-1.20121	0.036059	1
ZNF184	-1.20103	0.036059	1
LRPPRC	-1.20006	0.036059	1
ZYX	-1.19946	0.03756	1
ATAD3C	-1.19915	0.03756	1
RGS22	-1.19864	0.03756	1
SAMHD1	-1.19806	0.03756	1
NR2C2	-1.19763	0.037561	1
IRAK1	-1.19688	0.037561	1
MBLAC1	-1.19611	0.037561	1
RRAGC	-1.19569	0.037561	1
FKBP1A	-1.19519	0.037561	1
PPP2R1A	-1.19486	0.037561	1
OR8I2	-1.19456	0.037561	1
DLL1	-1.19418	0.037561	1
GPATCH11	-1.19403	0.037561	1
MRFAP1L1	-1.19368	0.037561	1
STOML1	-1.19299	0.037561	1
KCNC1	-1.19246	0.048316	1
CCIN	-1.19154	0.037561	1
NOTCH4	-1.19149	0.048317	1
UBAP2L	-1.19134	0.037561	1
GMEB2	-1.19124	0.048317	1
ABCC6	-1.19108	0.037561	1
SPI1	-1.1908	0.048317	1
RPL18A	-1.18995	0.039092	1
BTN2A1	-1.18995	0.039092	1
KCNG4	-1.18975	0.039092	1
LIN28B	-1.18904	0.039092	1
DDX24	-1.18904	0.039092	1
YARS	-1.1883	0.039092	1
MED6	-1.18805	0.039092	1
DCUN1D2	-1.18752	0.039093	1
GPN2	-1.18674	0.039093	1
OR11A1	-1.18594	0.039093	1
CD2AP	-1.18482	0.039093	1
C2orf27B	-1.18436	0.039093	1
COA5	-1.18271	0.050154	1
HNRNPA2B1	-1.18236	0.039093	1
SLC38A3	-1.18071	0.039093	1
CHGB	-1.18026	0.039093	1
INSC	-1.18017	0.039093	1
HCN4	-1.18007	0.039093	1
SOX6	-1.17932	0.040704	1
RC3H1	-1.1784	0.040704	1
GDPD3	-1.17798	0.040704	1
STARD10	-1.17717	0.040704	1
FAM13B	-1.17689	0.040704	1
HTR2A	-1.17679	0.052052	1
TSHR	-1.17661	0.040704	1
PKDCC	-1.17632	0.040704	1
HIST1H2AK	-1.17603	0.040704	1
ATP5H	-1.17549	0.040705	1
PRR22	-1.17519	0.040705	1
SRGAP2C	-1.1748	0.1098	1
PNMAL2	-1.17398	0.040705	1
C17orf59	-1.17312	0.040705	1
MCC	-1.17281	0.040705	1
RCL1	-1.172	0.040705	1
BPIFA2	-1.17179	0.040705	1
SH3YL1	-1.17158	0.040705	1
MTRNR2L8	-1.17119	0.066299	1
MGA	-1.17005	0.040705	1
AGPAT4	-1.16974	0.042387	1
RPS6KB2	-1.16851	0.054	1
LNP1	-1.16785	0.054	1
C14orf2	-1.16729	0.042387	1
ESAM	-1.1671	0.042387	1
PDE7A	-1.16662	0.042387	1
MARC1	-1.16595	0.042387	1
VARS2	-1.16592	0.042387	1
LLGL1	-1.16539	0.042387	1
HSPA12A	-1.16467	0.042387	1
ITLN1	-1.16465	0.042387	1
DSC3	-1.1639	0.042388	1
C1orf54	-1.16305	0.042388	1
FOXK2	-1.16244	0.042388	1
B4GALNT2	-1.16173	0.042388	1
OR6C75	-1.16077	0.042388	1
FN1	-1.16042	0.042388	1
C13orf45	-1.16017	0.042388	1
LILRB2	-1.15992	0.044093	1
POLR2K	-1.15905	0.11573	1
PSMD4	-1.15895	0.044093	1
OSBPL11	-1.15838	0.044093	1
OR8B4	-1.15666	0.044094	1
BNIP3	-1.15663	0.055986	1
MRPL11	-1.15553	0.044094	1
RPL26L1	-1.15509	0.044094	1
CLCN5	-1.15464	0.044094	1
LZTS1	-1.15455	0.044094	1
C11orf83	-1.15413	0.044094	1
MOSPD3	-1.15386	0.044094	1
SRGAP2B	-1.15383	0.055986	1
CEMP1	-1.15226	0.044094	1
RPL36A-HNRNPH2	-1.15166	0.193506	1
C20orf26	-1.15159	0.044094	1
ACTRT3	-1.15157	0.044094	1
FSTL3	-1.15111	0.044094	1
XKR7	-1.151	0.044094	1
KIAA1804	-1.15092	0.044094	1
CD38	-1.15054	0.044094	1
TRMT1L	-1.14949	0.0459	1
NBPF7	-1.14859	0.0459	1
CDKL3	-1.14843	0.0459	1
TMEM101	-1.14824	0.0459	1
ZCCHC13	-1.14824	0.058058	1
NEBL	-1.14738	0.0459	1
RNF111	-1.14716	0.0459	1
TCEB3B	-1.14631	0.058058	1
RPRD1B	-1.14607	0.0459	1
NUTM2A	-1.14491	0.0459	1
IFRD1	-1.14488	0.0459	1
TRAPPC3	-1.14462	0.0459	1
STAT6	-1.14443	0.0459	1
NRDE2	-1.14395	0.0459	1
GP1BA	-1.1437	0.0459	1
NUP50	-1.14362	0.0459	1
PLEKHA3	-1.1434	0.0459	1
CXorf21	-1.14328	0.058059	1
EIF4G2	-1.14297	0.0459	1
HNRNPK	-1.14227	0.0459	1
DDX43	-1.14174	0.045901	1
RELB	-1.14136	0.045901	1
WDR81	-1.14118	0.045901	1
GPR180	-1.14102	0.045901	1
CCDC171	-1.14085	0.045901	1
CHCHD3	-1.1408	0.045901	1
KIF23	-1.13993	0.047761	1
C1orf63	-1.13977	0.047761	1
AMICA1	-1.13939	0.047761	1
DR1	-1.13865	0.047761	1
TMEM109	-1.13827	0.047761	1
CDHR2	-1.13781	0.060165	1
C1orf94	-1.13776	0.047761	1
SLC25A20	-1.13667	0.047761	1
KIZ	-1.13641	0.060165	1
KARS	-1.13563	0.047761	1
MATR3	-1.13523	0.047761	1
ZSCAN32	-1.13491	0.047761	1
OR4K17	-1.13378	0.047761	1
TXNDC8	-1.13356	0.047761	1
C19orf59	-1.13355	0.047761	1
APBA2	-1.13153	0.047762	1
TMCO5A	-1.131	0.060166	1
LRP1B	-1.13082	0.047762	1
PTEN	-1.13063	0.047762	1
PSMB11	-1.12941	0.049659	1
C1orf105	-1.12935	0.049659	1
CDCP1	-1.12899	0.049659	1
C6orf222	-1.1272	0.04966	1
RNASE1	-1.1269	0.04966	1
C18orf32	-1.12557	0.159746	1
GNAT2	-1.12556	0.04966	1
PITPNM3	-1.12446	0.04966	1
MRPS36	-1.12306	0.078187	1
EDN2	-1.12305	0.04966	1
GABRR2	-1.12265	0.04966	1
NMRK2	-1.12254	0.04966	1
TIMM8A	-1.12211	0.062384	1
OR2M3	-1.1221	0.04966	1
SARS	-1.12203	0.062384	1
SARS2	-1.12167	0.04966	1
SLMAP	-1.12063	0.04966	1
NFATC2IP	-1.11985	0.051634	1
IL16	-1.11952	0.051634	1
HDLBP	-1.11935	0.051634	1
DLX6	-1.11897	0.051634	1
CYP11A1	-1.11842	0.051634	1
FAM198B	-1.11761	0.051634	1
CBY1	-1.11736	0.051634	1
ACSL1	-1.11718	0.051634	1
CYCS	-1.11662	0.051634	1
CHST5	-1.11647	0.051634	1
RHBDL2	-1.11619	0.051634	1
PCLO	-1.11562	0.051634	1
F11R	-1.11543	0.051634	1
CNKSR1	-1.11513	0.051634	1
MN1	-1.11475	0.051634	1
ALG1L	-1.1144	0.051634	1
DUS2	-1.11418	0.051634	1
LCN10	-1.11402	0.051634	1
SERPINB5	-1.11359	0.051635	1
GGCX	-1.11316	0.051635	1
MARCH7	-1.11273	0.051635	1
ROCK2	-1.11217	0.051635	1
MVB12B	-1.11183	0.051635	1
DAPK3	-1.11097	0.051635	1
LAMTOR4	-1.10982	0.053672	1
CUL3	-1.10962	0.053672	1
UBXN2A	-1.10925	0.053672	1
RAB11FIP3	-1.10907	0.053672	1
PPHLN1	-1.10844	0.053672	1
DNPEP	-1.10812	0.053672	1
TTN	-1.10754	0.053672	1
COMMD3-BMI1	-1.10716	0.053672	1
PIGO	-1.10688	0.066973	1
OR5I1	-1.10612	0.053672	1
SEC22B	-1.10441	0.053673	1
GGA1	-1.10406	0.053673	1
KDM4C	-1.10309	0.053673	1
NHSL2	-1.10168	0.053673	1
CCDC41	-1.10151	0.053673	1
PHF23	-1.10133	0.053673	1
METTL4	-1.10094	0.053673	1
CELA3B	-1.10076	0.053673	1
FAM19A2	-1.10014	0.053673	1
CALD1	-1.09995	0.086112	1
ADAMTS8	-1.09868	0.055785	1
CCND3	-1.09827	0.069394	1
FAM193A	-1.09808	0.055785	1
TCP10L2	-1.09646	0.055785	1
ATP10A	-1.09637	0.055785	1
RASSF10	-1.09508	0.055785	1
STOX1	-1.09501	0.055785	1
ANKRD17	-1.09457	0.055785	1
UBE2J1	-1.09394	0.055786	1
IST1	-1.09371	0.055786	1
PRODH2	-1.09269	0.055786	1
IKZF1	-1.09166	0.055786	1
INSR	-1.09163	0.055786	1
PDDC1	-1.09157	0.055786	1
NPEPPS	-1.09088	0.055786	1
LCN8	-1.09054	0.055786	1
TRIM7	-1.08962	0.057994	1
BEND7	-1.08956	0.057994	1
KLHL34	-1.08874	0.07188	1
ANKRD36	-1.08842	0.057994	1
TMEM256	-1.08776	0.057995	1
CANX	-1.08765	0.07188	1
PRAMEF21	-1.08714	0.057995	1
RASAL2	-1.08693	0.057995	1
RABL2A	-1.08678	0.057995	1
EXPH5	-1.08619	0.057995	1
UBD	-1.08607	0.057995	1
ZNF615	-1.086	0.057995	1
BBS1	-1.08521	0.057995	1
SPATA4	-1.08452	0.057995	1
POC1A	-1.08408	0.057995	1
KRTAP10-10	-1.08354	0.057995	1
DUSP19	-1.08254	0.057995	1
FUT4	-1.08231	0.057995	1
CACYBP	-1.08225	0.057995	1
ZNF77	-1.08216	0.057995	1
DTX4	-1.08162	0.057995	1
UTP23	-1.0809	0.057995	1
DNTTIP1	-1.0809	0.057995	1
NIT2	-1.08023	0.057995	1
MYO1F	-1.08021	0.057995	1
CALU	-1.07952	0.060279	1
GIMAP6	-1.07873	0.060279	1
CUX1	-1.07869	0.060279	1
L1TD1	-1.07864	0.060279	1
OR1N1	-1.07808	0.060279	1
TCHP	-1.07767	0.091736	1
C12orf56	-1.0774	0.06028	1
MCTP1	-1.07728	0.06028	1
NELFE	-1.07583	0.06028	1
ANK1	-1.07509	0.06028	1
ATP13A2	-1.07481	0.06028	1
RGSL1	-1.07458	0.06028	1
RAVER1	-1.07409	0.074472	1
EBLN1	-1.07405	0.06028	1
LAIR1	-1.07404	0.074472	1
MAN2C1	-1.07252	0.06028	1
ZNF490	-1.07225	0.06028	1
TAF6L	-1.07195	0.06028	1
B2M	-1.0718	0.06028	1
OR52J3	-1.07133	0.06028	1
ALAS1	-1.07084	0.074473	1
FAM174A	-1.06987	0.062624	1
SPATS2L	-1.06977	0.062624	1
LPL	-1.06969	0.062624	1
CREB3L4	-1.06938	0.077121	1
OR1D5	-1.06869	0.062624	1
CHMP3	-1.06863	0.062624	1
C11orf44	-1.06859	0.077121	1
GREM1	-1.06843	0.062624	1
PLD4	-1.06805	0.062624	1
HIST1H4E	-1.06597	0.062624	1
ANKRD55	-1.06594	0.077122	1
TMEM198	-1.06583	0.062624	1
TMEM185B	-1.06543	0.062624	1
GRIK2	-1.06516	0.062624	1
ARIH1	-1.06498	0.062624	1
SLC45A1	-1.06493	0.062624	1
STAM2	-1.06418	0.062624	1
TCF12	-1.06397	0.077122	1
BET1L	-1.06387	0.062625	1
LCE5A	-1.06382	0.062625	1
NEK10	-1.06327	0.062625	1
HGS	-1.06317	0.062625	1
OR10C1	-1.06317	0.062625	1
LINGO1	-1.06297	0.062625	1
TRPV3	-1.06292	0.062625	1
RND2	-1.06281	0.062625	1
ZNF737	-1.06272	0.062625	1
KLHL35	-1.06189	0.062625	1
GLT1D1	-1.06137	0.062625	1
FGF7	-1.06049	0.077122	1
NUP210L	-1.06023	0.062625	1
NLRP9	-1.05995	0.065044	1
ABCD4	-1.05956	0.065044	1
OR7D2	-1.05956	0.065044	1
WDHD1	-1.05893	0.065044	1
NUDT9	-1.05866	0.065044	1
PDCL2	-1.0584	0.065044	1
ZNF44	-1.0573	0.065044	1
C6orf106	-1.05676	0.065044	1
PDLIM2	-1.05655	0.065044	1
CBX4	-1.05613	0.065044	1
CERK	-1.05589	0.065044	1
BOLA1	-1.0556	0.065044	1
MYRF	-1.05529	0.065044	1
MAFK	-1.05449	0.065044	1
DUSP11	-1.05392	0.065044	1
RBAK-RBAKDN	-1.05391	0.079831	1
MED7	-1.0534	0.065044	1
CACNA1E	-1.05238	0.065044	1
PPP2R2A	-1.05222	0.065044	1
AGMAT	-1.05206	0.065044	1
EXD3	-1.05	0.065045	1
CHIT1	-1.04979	0.067525	1
SNW1	-1.04976	0.067525	1
NLRX1	-1.04866	0.067525	1
KIAA0391	-1.04715	0.067525	1
STT3B	-1.04693	0.067525	1
UBR1	-1.0466	0.067525	1
REN	-1.04618	0.067525	1
C11orf95	-1.04588	0.067525	1
EVC	-1.04546	0.067525	1
DEXI	-1.04537	0.067525	1
DDX53	-1.04497	0.067525	1
CNOT3	-1.04494	0.067525	1
KIFC1	-1.04486	0.067525	1
GMDS	-1.04452	0.067525	1
ERCC2	-1.04447	0.082659	1
PRPF38B	-1.0436	0.067525	1
BMPR1B	-1.04314	0.067525	1
ALOX5AP	-1.04287	0.067525	1
C15orf48	-1.04243	0.067525	1
CCDC9	-1.04234	0.067525	1
BANF1	-1.04203	0.067525	1
GPR152	-1.04162	0.067526	1
PLXDC1	-1.04145	0.067526	1
THAP1	-1.04101	0.067526	1
PHGDH	-1.04084	0.067526	1
CFL1	-1.04079	0.08266	1
GGT6	-1.03934	0.085513	1
NBEAL1	-1.03917	0.085513	1
C1orf131	-1.03916	0.070078	1
COQ4	-1.03909	0.070078	1
HINT1	-1.03844	0.070078	1
PSTPIP2	-1.03758	0.070079	1
MTSS1	-1.03721	0.070079	1
GUCA1C	-1.03715	0.070079	1
BCL2A1	-1.03713	0.070079	1
GGTLC1	-1.03659	0.070079	1
PRKAG1	-1.03638	0.070079	1
CCBL1	-1.03585	0.070079	1
GIMAP7	-1.03569	0.070079	1
C11orf68	-1.03561	0.070079	1
XKR3	-1.0353	0.070079	1
STAG2	-1.0338	0.070079	1
HCCS	-1.03263	0.070079	1
CCDC122	-1.03199	0.085514	1
KIAA1671	-1.03192	0.070079	1
LARGE	-1.03118	0.070079	1
GRK7	-1.03117	0.070079	1
ASH1L	-1.03045	0.070079	1
GRIN1	-1.0303	0.085514	1
GNA13	-1.03025	0.070079	1
WIZ	-1.03006	0.070079	1
PTP4A2	-1.02997	0.072738	1
DNAJC5B	-1.02987	0.072738	1
MPND	-1.02956	0.072738	1
CLDN5	-1.0291	0.088472	1
CEP57	-1.0291	0.072738	1
OR7C1	-1.02905	0.072738	1
C15orf32	-1.0288	0.072738	1
COL14A1	-1.02807	0.072738	1
EIF5A	-1.02778	0.072739	1
FXR1	-1.02735	0.072739	1
SLC41A1	-1.02715	0.088473	1
EEPD1	-1.02682	0.072739	1
SIL1	-1.02535	0.072739	1
SLC26A10	-1.0249	0.072739	1
C19orf38	-1.02477	0.072739	1
MED31	-1.02473	0.072739	1
ZNF772	-1.02468	0.072739	1
SAFB	-1.02429	0.072739	1
FAM86C1	-1.02418	0.072739	1
GPR12	-1.02399	0.072739	1
GMPR	-1.02376	0.072739	1
TM9SF1	-1.02374	0.072739	1
COL7A1	-1.02372	0.072739	1
PDE4B	-1.02345	0.072739	1
ZNF639	-1.02307	0.072739	1
ZNF8	-1.02276	0.072739	1
TBX5	-1.02246	0.072739	1
MAN2B2	-1.02217	0.072739	1
RAB11A	-1.02164	0.072739	1
MPPE1	-1.02163	0.072739	1
AGAP7	-1.02161	0.072739	1
MPV17	-1.02128	0.072739	1
COL23A1	-1.02111	0.072739	1
KDM3B	-1.02	0.075489	1
PPP5C	-1.01954	0.075489	1
METTL23	-1.01894	0.075489	1
NCR3	-1.01881	0.075489	1
ITGAD	-1.0184	0.075489	1
CABIN1	-1.01838	0.091451	1
TMEM200C	-1.01837	0.075489	1
OR2V1	-1.01806	0.075489	1
PKN2	-1.0178	0.07549	1
ZSCAN4	-1.01774	0.07549	1
NIM1	-1.01767	0.07549	1
HMGCS1	-1.01763	0.07549	1
ELTD1	-1.01754	0.07549	1
C14orf180	-1.01684	0.07549	1
PPP1R14D	-1.01677	0.07549	1
GOLIM4	-1.0165	0.07549	1
LPCAT1	-1.01621	0.07549	1
DNAJC7	-1.0162	0.07549	1
ST7	-1.01594	0.07549	1
TAC1	-1.01587	0.07549	1
ZNF706	-1.01566	0.07549	1
VSTM2B	-1.01464	0.07549	1
BDKRB2	-1.01453	0.07549	1
GNAT1	-1.01431	0.07549	1
ZNF296	-1.01425	0.07549	1
PLCH2	-1.01417	0.07549	1
CCDC23	-1.01408	0.091451	1
C5orf66	-1.01396	0.07549	1
ARV1	-1.01378	0.07549	1
CACHD1	-1.01138	0.07549	1
CTTNBP2	-1.01127	0.07549	1
DHX8	-1.01041	0.07549	1
PNRC2	-1.01026	0.07549	1
NKAP	-1.00995	0.078305	1
GPR45	-1.00968	0.078305	1
RSAD1	-1.00922	0.078305	1
PARP16	-1.0091	0.078305	1
SLAMF1	-1.00837	0.078305	1
ATP6V1A	-1.00828	0.078305	1
NCK1	-1.00825	0.078305	1
RNF7	-1.00825	0.078305	1
ZNF10	-1.00773	0.078305	1
ZNF85	-1.0076	0.078305	1
ABCB4	-1.00706	0.078305	1
KIAA1984	-1.00693	0.078305	1
PIK3CG	-1.00636	0.078305	1
HPS1	-1.00629	0.078305	1
XKR4	-1.00614	0.078305	1
CD300E	-1.00614	0.078305	1
GCN1L1	-1.00603	0.078305	1
MRPL20	-1.0057	0.094596	1
OR1N2	-1.00569	0.078305	1
TMEM74	-1.00556	0.078305	1
VDAC3	-1.00524	0.078305	1
TAF4B	-1.00504	0.078305	1
C22orf15	-1.00446	0.078305	1
CNST	-1.00394	0.078305	1
DLG3	-1.00356	0.078305	1
KIAA1958	-1.00212	0.078305	1
RNF215	-1.0021	0.078305	1
EPAS1	-1.00166	0.094597	1
CAMK2G	-1.00127	0.078305	1
FAM180A	-1.00095	0.078305	1
CCDC64	-1.00073	0.078305	1
DTD1	-1.00024	0.078305	1
OR6N1	-1.00005	0.078305	1
NXNL1	-0.999928	0.081205	1
FAM50B	-0.999388	0.081205	1
TMEM117	-0.998913	0.081205	1
MTERFD2	-0.998255	0.081205	1
NAB2	-0.997898	0.081206	1
OSBPL5	-0.99771	0.081206	1
NUPL2	-0.997489	0.081206	1
FAM175B	-0.997428	0.081206	1
CAPS2	-0.997156	0.081206	1
SCFD1	-0.996949	0.081206	1
FIS1	-0.996792	0.081206	1
ANAPC13	-0.996765	0.081206	1
ACOT12	-0.996414	0.081206	1
MYH11	-0.996347	0.081206	1
CHAF1A	-0.99633	0.081206	1
ANKRD16	-0.996104	0.081206	1
RLF	-0.995928	0.081206	1
OR1C1	-0.99569	0.097794	1
COL27A1	-0.995529	0.081206	1
GYS2	-0.995342	0.081206	1
PCDH19	-0.994358	0.081206	1
MAP9	-0.99421	0.081206	1
TXNDC2	-0.994014	0.081206	1
C14orf39	-0.993419	0.081206	1
NEK5	-0.992856	0.081206	1
CDKN1B	-0.992527	0.081206	1
TMEM133	-0.992335	0.081206	1
SSU72	-0.992053	0.081206	1
PIGH	-0.991665	0.081206	1
TMEM150A	-0.991647	0.081206	1
PABPC1L2B	-0.991542	0.081206	1
DNAJC17	-0.99138	0.081206	1
GAA	-0.991009	0.081206	1
MISP	-0.990324	0.081206	1
UBC	-0.990312	0.081206	1
MED13	-0.989694	0.084209	1
SPINK9	-0.989302	0.084209	1
RBMY1F	-0.989277	0.084209	1
ITGA6	-0.989172	0.084209	1
EEF1B2	-0.989047	0.084209	1
SPINK6	-0.988661	0.084209	1
SNX5	-0.98849	0.084209	1
LIN9	-0.988303	0.101145	1
OR51T1	-0.988143	0.084209	1
KHSRP	-0.988099	0.084209	1
OR51E1	-0.988003	0.084209	1
ANKRD13A	-0.987666	0.084209	1
ING1	-0.986647	0.084209	1
DDX60L	-0.986022	0.084209	1
ZNF419	-0.985505	0.084209	1
AKAP13	-0.985249	0.084209	1
MEAF6	-0.984709	0.101146	1
PABPC1L2A	-0.984686	0.084209	1
MAGOH	-0.984268	0.084209	1
EVX1	-0.984164	0.084209	1
CCNC	-0.983975	0.08421	1
IL20RA	-0.983109	0.121284	1
CHFR	-0.982934	0.08421	1
TTC7A	-0.982856	0.08421	1
UCHL1	-0.982822	0.08421	1
VENTX	-0.982581	0.08421	1
DNAH2	-0.982577	0.08421	1
MPHOSPH9	-0.982544	0.08421	1
ZNF20	-0.982476	0.08421	1
OPN1SW	-0.982419	0.08421	1
EFNB1	-0.982326	0.08421	1
ZBED4	-0.982117	0.101146	1
LAPTM4B	-0.981386	0.08421	1
CKS1B	-0.979998	0.087285	1
EIF6	-0.979512	0.087285	1
DYRK4	-0.979501	0.087285	1
SOX12	-0.978856	0.104529	1
TMEM120B	-0.978755	0.087285	1
PIK3IP1	-0.978379	0.087285	1
MARCO	-0.977948	0.104529	1
SIK3	-0.977819	0.087285	1
IKZF4	-0.977476	0.087285	1
UBXN8	-0.977254	0.181508	1
NIPBL	-0.977205	0.087285	1
CSNK1E	-0.976577	0.104529	1
TMC3	-0.976476	0.087285	1
MYL6B	-0.976377	0.087285	1
C18orf8	-0.976232	0.087285	1
C17orf51	-0.976187	0.087285	1
OR52D1	-0.976179	0.104529	1
VPS4A	-0.975924	0.087285	1
SOGA1	-0.975676	0.087285	1
ANO1	-0.975111	0.087285	1
KIF20B	-0.974973	0.087285	1
BGLAP	-0.974762	0.087285	1
TAPBP	-0.974755	0.087285	1
GLIS3	-0.974428	0.087285	1
INPP5D	-0.973906	0.087285	1
FBXO36	-0.973727	0.087285	1
SVOPL	-0.973653	0.087285	1
NFKBIB	-0.97251	0.087285	1
MINK1	-0.972008	0.087285	1
CPNE9	-0.971862	0.087286	1
CCDC96	-0.97185	0.10453	1
PUS10	-0.971726	0.087286	1
KIAA1211L	-0.97145	0.087286	1
ERICH2	-0.970979	0.087286	1
CPN2	-0.970813	0.087286	1
ISY1	-0.969856	0.090499	1
GSN	-0.969431	0.10798	1
ABCE1	-0.969382	0.090499	1
OR2A12	-0.969208	0.090499	1
ZNF518B	-0.969156	0.090499	1
CDC14A	-0.968905	0.090499	1
IFNW1	-0.968703	0.090499	1
EIF2S3	-0.968687	0.090499	1
CALML6	-0.967428	0.090499	1
GATSL2	-0.967192	0.090499	1
NAGS	-0.96717	0.090499	1
DNAJA4	-0.967025	0.090499	1
SLC19A2	-0.96684	0.090499	1
TUBB	-0.965557	0.090499	1
VTI1A	-0.965412	0.090499	1
MYH9	-0.965367	0.10798	1
STK39	-0.965041	0.090499	1
PHRF1	-0.964968	0.090499	1
FAM26D	-0.964532	0.090499	1
RBP4	-0.964512	0.090499	1
ITGAV	-0.964366	0.090499	1
VMP1	-0.963895	0.090499	1
H2AFJ	-0.96353	0.090499	1
FYB	-0.96272	0.090499	1
SEP15	-0.961963	0.090499	1
OR5W2	-0.961504	0.090499	1
TSR3	-0.961368	0.090499	1
SNTN	-0.961268	0.090499	1
TRAM1L1	-0.961008	0.090499	1
KCNK13	-0.960505	0.090499	1
ZHX1	-0.96025	0.090499	1
ECHDC3	-0.960077	0.090499	1
LRRC3B	-0.959884	0.093754	1
PUS1	-0.959799	0.111572	1
XPA	-0.959601	0.093754	1
TRIM15	-0.959553	0.093754	1
KIAA1430	-0.959495	0.093754	1
PTRH2	-0.958772	0.093754	1
WBP1L	-0.958407	0.093754	1
AP5B1	-0.958406	0.093754	1
ZNF704	-0.958311	0.093754	1
TRIM33	-0.95759	0.093754	1
ARHGAP25	-0.957084	0.093754	1
ZNF512	-0.956618	0.093754	1
TRMT112	-0.956457	0.093754	1
SYNRG	-0.956338	0.093754	1
ZEB1	-0.956011	0.093754	1
GRIPAP1	-0.955884	0.093755	1
HIST1H1D	-0.955182	0.093755	1
OR1G1	-0.955149	0.093755	1
LPHN1	-0.954973	0.093755	1
C15orf38	-0.954808	0.093755	1
ATP7A	-0.954726	0.093755	1
RGS7	-0.954077	0.093755	1
CENPJ	-0.953092	0.093755	1
CALML5	-0.952659	0.093755	1
MED25	-0.952199	0.111573	1
TRIP11	-0.95153	0.093755	1
KCNA3	-0.951392	0.093755	1
LPIN2	-0.950932	0.093755	1
SYTL2	-0.950832	0.093755	1
KLHL4	-0.950516	0.093755	1
SYNGR1	-0.949749	0.097148	1
PRSS16	-0.949679	0.097148	1
ACBD3	-0.949599	0.097148	1
PROKR2	-0.949519	0.115212	1
NOTCH2NL	-0.948367	0.097148	1
PCDHB6	-0.948219	0.097148	1
ZDHHC21	-0.947436	0.097148	1
SFTA2	-0.947383	0.097148	1
PSTPIP1	-0.946986	0.097148	1
SPIN2A	-0.946788	0.097148	1
TRIM39	-0.946378	0.097148	1
DESI2	-0.946033	0.097148	1
EYA1	-0.946006	0.097148	1
NDUFB3	-0.945884	0.097148	1
NECAB1	-0.9458	0.097148	1
TMEM161B	-0.94573	0.097148	1
ATP6V1F	-0.945674	0.115212	1
PIGL	-0.945279	0.097148	1
MEP1B	-0.944752	0.097148	1
RNF144A	-0.944174	0.097148	1
TBC1D7	-0.944026	0.097148	1
NTNG2	-0.943646	0.097148	1
BARX2	-0.943088	0.097148	1
BNIPL	-0.94297	0.097148	1
C5orf46	-0.942761	0.097148	1
STK32A	-0.942674	0.097148	1
PAGE4	-0.942404	0.097148	1
FKTN	-0.94238	0.097148	1
NKX6-2	-0.94237	0.097148	1
PHLDA2	-0.942306	0.097148	1
CCDC47	-0.942073	0.097148	1
IRF9	-0.941717	0.097148	1
CCDC18	-0.941014	0.283639	1
NECAP1	-0.940117	0.097148	1
ARHGAP36	-0.939619	0.100589	1
SLC12A2	-0.939492	0.118955	1
LY75	-0.939287	0.100589	1
CBL	-0.938958	0.100589	1
ZNF879	-0.938271	0.100589	1
ZC3H13	-0.937821	0.100589	1
UBE2V1	-0.937808	0.100589	1
PLA2G2C	-0.937748	0.118955	1
SOX15	-0.937183	0.100589	1
LY75-CD302	-0.935705	0.100589	1
KRT10	-0.935499	0.118955	1
CAPN8	-0.935409	0.100589	1
FAM162A	-0.934496	0.118955	1
PTGER2	-0.934471	0.100589	1
SNRPE	-0.933417	0.14064	1
C12orf39	-0.933303	0.100589	1
CD2BP2	-0.933231	0.100589	1
CST7	-0.931979	0.10059	1
CYB5R3	-0.931268	0.10059	1
MRPS11	-0.931224	0.10059	1
CLDN9	-0.930757	0.10059	1
DDC	-0.930724	0.10059	1
PPME1	-0.930696	0.118956	1
TP53TG5	-0.930086	0.10059	1
PHC3	-0.929738	0.104191	1
RSC1A1	-0.929612	0.104191	1
DRG1	-0.929437	0.104191	1
TMEM216	-0.929371	0.104191	1
VAC14	-0.929131	0.104191	1
AMER1	-0.928987	0.104191	1
MARK1	-0.928721	0.104191	1
HSPB7	-0.928716	0.104191	1
IRX6	-0.928716	0.122845	1
EFS	-0.928445	0.104191	1
PDE6G	-0.928188	0.104191	1
ATXN7	-0.927803	0.104191	1
C9orf40	-0.927588	0.104191	1
TRMT10A	-0.927038	0.104191	1
ZNF23	-0.926883	0.104191	1
RTN4RL1	-0.926233	0.104191	1
ZNF777	-0.925899	0.104191	1
CTSD	-0.92562	0.104191	1
MAP10	-0.925349	0.104191	1
GPD1	-0.925313	0.104191	1
CNNM2	-0.925065	0.122846	1
SPRY4	-0.924981	0.104191	1
ZBTB2	-0.924976	0.104191	1
DOPEY1	-0.924947	0.104191	1
MID1	-0.924758	0.104191	1
ANGPTL3	-0.923854	0.104192	1
SLC25A15	-0.923782	0.104192	1
QSER1	-0.923402	0.104192	1
PSMA8	-0.923377	0.104192	1
B3GALT5	-0.922928	0.104192	1
THEGL	-0.922848	0.104192	1
MAN2A2	-0.922819	0.104192	1
BNIP3L	-0.922545	0.104192	1
ACKR3	-0.922477	0.104192	1
MORF4L1	-0.92225	0.104192	1
MUC2	-0.922022	0.122846	1
FPGT-TNNI3K	-0.921829	0.104192	1
PLCXD3	-0.921691	0.104192	1
KCNE1L	-0.921345	0.104192	1
ZNF140	-0.921222	0.104192	1
XXYLT1	-0.921111	0.104192	1
OR4P4	-0.921056	0.104192	1
MAPKAPK2	-0.920855	0.104192	1
FAM71E1	-0.920579	0.104192	1
ZC3H7B	-0.92039	0.104192	1
DSN1	-0.92034	0.104192	1
METTL16	-0.919906	0.126811	1
MEX3B	-0.919752	0.107854	1
OR2A25	-0.919461	0.107854	1
TMEM72	-0.919001	0.107854	1
TNFRSF8	-0.918931	0.107854	1
CAPRIN2	-0.918533	0.107854	1
CHKA	-0.918446	0.107854	1
TSPYL6	-0.918427	0.107854	1
NXF5	-0.918036	0.107854	1
HMGXB4	-0.918003	0.107854	1
LZTS3	-0.91736	0.107854	1
PADI6	-0.917294	0.126811	1
MRPL41	-0.917265	0.107854	1
AKAP3	-0.917244	0.107854	1
DYX1C1	-0.917224	0.107854	1
TRPA1	-0.917126	0.107854	1
LMX1A	-0.917109	0.107854	1
GTPBP6	-0.916843	0.107854	1
CSTB	-0.916632	0.107854	1
LRFN1	-0.916626	0.107854	1
CALCOCO2	-0.916512	0.107854	1
DNAJB14	-0.916356	0.107854	1
SEMA7A	-0.915676	0.107854	1
SRRD	-0.915527	0.107854	1
STXBP5	-0.915503	0.107854	1
RCHY1	-0.915199	0.107854	1
OR2A5	-0.915154	0.107854	1
RADIL	-0.915037	0.107854	1
OR2A7	-0.91477	0.126811	1
TMEM52B	-0.914632	0.107854	1
ABCB9	-0.914617	0.126811	1
CARD6	-0.914364	0.107854	1
PSMD13	-0.913345	0.107854	1
MFAP2	-0.911969	0.107854	1
COL1A1	-0.911866	0.107854	1
ACSM3	-0.911682	0.107854	1
SIPA1L1	-0.911024	0.107854	1
TAZ	-0.910902	0.126812	1
GHITM	-0.91082	0.107854	1
SLC46A3	-0.91073	0.107854	1
PDGFA	-0.910729	0.107854	1
DNAJB11	-0.910043	0.107854	1
TNFAIP8L2	-0.909961	0.111642	1
ARHGAP23	-0.909846	0.111642	1
SLC25A24	-0.909795	0.111642	1
COMMD6	-0.909172	0.111642	1
TTC27	-0.908685	0.111642	1
ABCD2	-0.908517	0.111642	1
DHCR7	-0.908241	0.111642	1
FBXO33	-0.908207	0.111642	1
POGZ	-0.906283	0.111642	1
HEPHL1	-0.906113	0.1309	1
RGS9BP	-0.906097	0.111642	1
TAS2R8	-0.905987	0.111642	1
SLC47A1	-0.905971	0.111642	1
FAM217A	-0.905625	0.111642	1
PILRB	-0.905093	0.111642	1
ZDHHC12	-0.905006	0.111642	1
UBALD2	-0.904504	0.111642	1
TBC1D10B	-0.904168	0.111642	1
RNF103	-0.904086	0.111642	1
ARHGEF18	-0.903888	0.111642	1
C7orf63	-0.903862	0.111642	1
MEOX2	-0.902984	0.111642	1
OTUD7A	-0.902706	0.111642	1
AK1	-0.902237	0.111642	1
HSPA14	-0.902194	0.111642	1
SMYD1	-0.902154	0.111642	1
SNN	-0.901933	0.111643	1
DYRK1A	-0.901897	0.111643	1
LMAN2	-0.90177	0.111643	1
LSM6	-0.901671	0.111643	1
STX12	-0.901567	0.111643	1
DPP6	-0.901423	0.111643	1
TTC21A	-0.901383	0.111643	1
HELZ2	-0.901131	0.111643	1
FKBP10	-0.901111	0.111643	1
COL2A1	-0.900922	0.111643	1
TAS2R46	-0.900816	0.111643	1
TBC1D15	-0.900712	0.111643	1
VWA2	-0.900638	0.111643	1
CCR5	-0.900596	0.111643	1
SEC16A	-0.900594	0.15349	1
TCEAL7	-0.900451	0.111643	1
TFPI2	-0.900115	0.111643	1
SAMD4A	-0.900041	0.111643	1
WASF1	-0.900012	0.111643	1
BRINP2	-0.899906	0.115548	1
ATF6	-0.899855	0.115548	1
MRGPRG	-0.899724	0.115548	1
SLFN5	-0.899543	0.115548	1
PMFBP1	-0.899344	0.115548	1
LOC643802	-0.899045	0.135061	1
SYT7	-0.899036	0.115548	1
LY6G6F	-0.898878	0.115548	1
DSG4	-0.898828	0.115548	1
COL6A1	-0.898722	0.115548	1
OR2T2	-0.898671	0.115548	1
RPL9	-0.898587	0.115548	1
RIC3	-0.898299	0.115548	1
HSF2BP	-0.897634	0.115548	1
CRTC3	-0.896807	0.115548	1
RAPGEF3	-0.896783	0.115548	1
DCHS1	-0.896461	0.115548	1
DMRTB1	-0.896168	0.115548	1
PRR25	-0.894317	0.115548	1
ADSS	-0.894003	0.135061	1
TRIM16L	-0.893695	0.135062	1
SURF4	-0.893356	0.115548	1
OR5H1	-0.893232	0.115548	1
PTCHD4	-0.892993	0.115548	1
SLC35E2	-0.89271	0.115548	1
KDM5B	-0.892247	0.115548	1
MYO1G	-0.891944	0.115549	1
LRRTM4	-0.891716	0.115549	1
HEBP2	-0.891595	0.115549	1
MAP3K1	-0.891476	0.115549	1
RSPO3	-0.890972	0.115549	1
C17orf53	-0.890194	0.115549	1
BAG2	-0.890164	0.115549	1
PARK2	-0.88939	0.11959	1
C5orf52	-0.889201	0.11959	1
ARG2	-0.889064	0.11959	1
PPP1R11	-0.888961	0.11959	1
NPHS1	-0.88895	0.11959	1
IGF2BP2	-0.888665	0.11959	1
LRRC6	-0.888624	0.11959	1
CRYZL1	-0.888374	0.11959	1
TMPRSS11E	-0.887718	0.11959	1
REEP6	-0.88766	0.11959	1
MICALL2	-0.88737	0.11959	1
KIAA1755	-0.887109	0.11959	1
CTSF	-0.886997	0.11959	1
MROH2B	-0.885878	0.11959	1
NMT1	-0.885797	0.11959	1
FIGNL1	-0.885616	0.11959	1
PNPO	-0.885611	0.11959	1
TDRD3	-0.885324	0.11959	1
OR2T35	-0.885187	0.11959	1
MYL2	-0.885181	0.11959	1
ERVV-1	-0.88499	0.13937	1
TOR1B	-0.884926	0.11959	1
NYAP1	-0.884545	0.11959	1
OR7G3	-0.884345	0.13937	1
TRAPPC4	-0.884143	0.11959	1
GNG8	-0.884121	0.11959	1
SH2D3C	-0.883669	0.11959	1
ARFGEF1	-0.883615	0.11959	1
CXADR	-0.883535	0.11959	1
EDNRB	-0.883295	0.11959	1
WNT2B	-0.883281	0.11959	1
RBM28	-0.882704	0.11959	1
PAK7	-0.882357	0.11959	1
AFF1	-0.882269	0.13937	1
ABCG4	-0.882016	0.11959	1
WDR82	-0.881988	0.11959	1
CD27	-0.881971	0.11959	1
UNC79	-0.881175	0.11959	1
CDR1	-0.880889	0.11959	1
GPC5	-0.880631	0.11959	1
TRIM35	-0.880611	0.11959	1
TFAP2C	-0.880446	0.11959	1
ACIN1	-0.879823	0.143665	1
CREB3L1	-0.879702	0.123759	1
SCAMP3	-0.879618	0.123759	1
TSC22D1	-0.879488	0.123759	1
BAG1	-0.879334	0.123759	1
JRK	-0.878299	0.123759	1
ALG3	-0.877827	0.123759	1
GNL1	-0.877595	0.123759	1
KLRC3	-0.877542	0.123759	1
KIF27	-0.877493	0.123759	1
CCDC173	-0.877187	0.123759	1
TTC9	-0.876779	0.123759	1
SSTR2	-0.876493	0.123759	1
YRDC	-0.876408	0.143665	1
ACADVL	-0.87614	0.123759	1
INTS3	-0.875946	0.143665	1
OR2AG1	-0.875534	0.123759	1
ZFP82	-0.874832	0.123759	1
RNF103-CHMP3	-0.874605	0.123759	1
KRT36	-0.874603	0.123759	1
LAMB4	-0.874445	0.123759	1
IRF4	-0.87403	0.123759	1
TADA2A	-0.873451	0.123759	1
TMEM11	-0.873252	0.123759	1
CD14	-0.873031	0.123759	1
HOXC9	-0.87281	0.143665	1
WBP2	-0.872521	0.123759	1
HIST4H4	-0.870113	0.123759	1
C2CD3	-0.869939	0.127963	1
SSH2	-0.869829	0.127963	1
CCDC71L	-0.869806	0.148161	1
ZNF211	-0.869517	0.127963	1
ASPHD2	-0.869334	0.127963	1
PCDHB14	-0.869334	0.127963	1
PNKD	-0.869331	0.127963	1
IL17F	-0.868639	0.127963	1
ZBTB44	-0.86855	0.127963	1
POLG	-0.868527	0.127963	1
NAT10	-0.867896	0.127963	1
PURG	-0.867732	0.127963	1
UPK3A	-0.86753	0.148161	1
SNRNP35	-0.867021	0.127963	1
USP5	-0.866946	0.127963	1
MAGEE2	-0.866909	0.127963	1
FAM83H	-0.866852	0.127963	1
ZC3H18	-0.866784	0.127963	1
CHIC2	-0.866459	0.148161	1
SEC14L1	-0.86614	0.127963	1
PRIM2	-0.866009	0.127963	1
PPFIBP1	-0.865849	0.127963	1
PTPLAD1	-0.865812	0.127963	1
TOB1	-0.864666	0.127963	1
CPA6	-0.86462	0.127963	1
BAHD1	-0.864384	0.127963	1
PTGIR	-0.864352	0.127963	1
BDH2	-0.863849	0.127963	1
SLC2A5	-0.863737	0.127963	1
NBPF4	-0.863683	0.127963	1
MAP3K7	-0.863668	0.127963	1
NFKBIE	-0.863652	0.127963	1
SCNM1	-0.86356	0.148161	1
KRAS	-0.86347	0.148161	1
MRPS17	-0.863456	0.127963	1
MED13L	-0.862955	0.127963	1
ADAM19	-0.862725	0.127963	1
KIF4B	-0.862651	0.127963	1
HCK	-0.862649	0.127963	1
PTTG1IP	-0.86205	0.127963	1
TMX3	-0.861935	0.127963	1
SLC25A13	-0.861713	0.127963	1
TCF21	-0.861615	0.127963	1
NSUN5	-0.861558	0.127963	1
BRPF1	-0.861471	0.127963	1
SHISA6	-0.861301	0.127963	1
PPP1R3F	-0.861032	0.127963	1
OR56A4	-0.860672	0.127963	1
SLC19A3	-0.860617	0.127963	1
FAM19A3	-0.860613	0.127963	1
TEX12	-0.860326	0.171982	1
FAM206A	-0.860298	0.127963	1
MCM8	-0.859966	0.132319	1
CBLN1	-0.859518	0.132319	1
ADTRP	-0.859086	0.132319	1
MTX1	-0.859052	0.132319	1
HADHA	-0.858041	0.132319	1
ZNF628	-0.857922	0.132319	1
SPOCK2	-0.857674	0.132319	1
UTP18	-0.857578	0.132319	1
CEP85L	-0.85757	0.15281	1
FCGRT	-0.857554	0.15281	1
IGFBP1	-0.857218	0.132319	1
LRCH4	-0.857049	0.132319	1
FYTTD1	-0.857023	0.132319	1
ESR1	-0.856888	0.132319	1
ZFP3	-0.85687	0.132319	1
CHD2	-0.856782	0.132319	1
RANBP2	-0.856223	0.132319	1
NFKBIL1	-0.85595	0.132319	1
ANO7	-0.855424	0.132319	1
TXNL4B	-0.855268	0.132319	1
OGDH	-0.855118	0.132319	1
SPATA25	-0.854969	0.132319	1
ZBTB45	-0.854838	0.132319	1
SEMA3C	-0.854797	0.132319	1
FUS	-0.854549	0.132319	1
ALG5	-0.854515	0.132319	1
MED4	-0.854016	0.132319	1
CABLES1	-0.852612	0.13232	1
NCAM2	-0.852579	0.13232	1
GATC	-0.852501	0.13232	1
PDIA3	-0.852302	0.13232	1
TRIM31	-0.8523	0.13232	1
FAM207A	-0.852206	0.13232	1
PTPN6	-0.851862	0.13232	1
PER1	-0.851575	0.176825	1
ZNF695	-0.851508	0.13232	1
PSG9	-0.851464	0.13232	1
PNPLA3	-0.851364	0.13232	1
GNS	-0.850727	0.13232	1
CSNK1G1	-0.85037	0.13232	1
CCL11	-0.850124	0.13232	1
TFDP1	-0.849913	0.157529	1
CYP4F8	-0.849667	0.136798	1
TRIP4	-0.849466	0.136798	1
LPO	-0.849427	0.157529	1
GJD3	-0.849415	0.136798	1
TMPRSS15	-0.849414	0.136798	1
NPIPB6	-0.849396	0.157529	1
HIRA	-0.848868	0.157529	1
HLCS	-0.848799	0.136798	1
UBP1	-0.848318	0.136798	1
STK10	-0.84756	0.136798	1
B9D1	-0.847419	0.136798	1
TMEM245	-0.84726	0.136798	1
FCGR2A	-0.847259	0.136798	1
COLCA1	-0.847204	0.136798	1
TAS2R31	-0.847037	0.136798	1
FREM3	-0.847029	0.136798	1
SPHK1	-0.846977	0.136798	1
MPDU1	-0.846928	0.136798	1
COX7C	-0.846626	0.136798	1
ARHGAP24	-0.846339	0.136798	1
POLR3A	-0.845438	0.136798	1
FXN	-0.845046	0.136798	1
ZFP62	-0.844851	0.136798	1
RPF1	-0.844662	0.136798	1
MBTD1	-0.84449	0.136798	1
GRXCR1	-0.84448	0.136798	1
ABTB1	-0.844207	0.136798	1
RNF38	-0.843456	0.136798	1
SLC1A1	-0.843306	0.136798	1
INSL4	-0.843274	0.136798	1
TSKS	-0.843023	0.15753	1
ISM2	-0.842672	0.136798	1
OR13H1	-0.842617	0.136798	1
SETDB1	-0.842544	0.136798	1
ASB3	-0.84246	0.136798	1
CDKN3	-0.84239	0.136798	1
C7orf55-LUC7L2	-0.841966	0.136799	1
TMA16	-0.841957	0.136799	1
MAS1	-0.841664	0.136799	1
EML2	-0.841582	0.136799	1
AKR1D1	-0.841279	0.136799	1
CHKB	-0.841192	0.136799	1
CD1A	-0.840904	0.136799	1
M1AP	-0.840801	0.136799	1
LRRC3	-0.839957	0.141336	1
MYLK2	-0.839792	0.141336	1
HMGCS2	-0.839722	0.141336	1
MT2A	-0.839589	0.141336	1
NOMO1	-0.839093	0.141336	1
ADAM10	-0.839055	0.141336	1
STX18	-0.838286	0.141336	1
FANCB	-0.838282	0.141336	1
BTBD19	-0.838018	0.141336	1
PLIN1	-0.837949	0.162448	1
FUBP3	-0.837842	0.141337	1
PCDHB5	-0.836758	0.141337	1
ETV3	-0.836685	0.141337	1
SSX2IP	-0.836617	0.141337	1
EDN1	-0.836231	0.162448	1
XRCC5	-0.836192	0.141337	1
MRPS14	-0.836071	0.141337	1
RAP1GAP2	-0.835928	0.141337	1
RBMS2	-0.835495	0.141337	1
OR4D5	-0.835333	0.141337	1
MOXD1	-0.835242	0.141337	1
DNAJA1	-0.834899	0.141337	1
PNMAL1	-0.834758	0.141337	1
TCP1	-0.834718	0.141337	1
TMEM63B	-0.834678	0.162448	1
FBXO22	-0.83443	0.141337	1
NKX3-2	-0.834259	0.141337	1
CACNG2	-0.834253	0.141337	1
ZNF302	-0.834046	0.162448	1
NACA2	-0.833935	0.141337	1
OR51E2	-0.833536	0.141337	1
SYNPO2L	-0.833175	0.141337	1
GJA3	-0.833122	0.141337	1
CARKD	-0.83301	0.141337	1
SATB1	-0.832615	0.141337	1
FADS3	-0.832569	0.141337	1
MRPL37	-0.832457	0.141337	1
RNASE8	-0.832194	0.141337	1
ZSCAN10	-0.831869	0.141337	1
NR1D1	-0.831667	0.141337	1
GTF2A2	-0.831586	0.141337	1
SELK	-0.831446	0.141337	1
GBP6	-0.831403	0.141337	1
C20orf197	-0.831109	0.141337	1
GYG1	-0.830962	0.141337	1
RNF139	-0.830599	0.141337	1
BCORL1	-0.830145	0.141337	1
COMMD3	-0.830145	0.141337	1
KCNQ3	-0.829807	0.146033	1
PAGR1	-0.829544	0.146033	1
BACE1	-0.829518	0.146033	1
PAXIP1	-0.829452	0.146033	1
SIRT1	-0.828984	0.146033	1
PALD1	-0.828597	0.146033	1
PNO1	-0.828592	0.146033	1
CD74	-0.828557	0.146033	1
MTL5	-0.828412	0.146033	1
TESC	-0.8284	0.146033	1
C11orf53	-0.827863	0.146033	1
RCAN3	-0.827659	0.146033	1
MTG2	-0.827469	0.146033	1
POU3F1	-0.826917	0.146033	1
KDM1A	-0.826811	0.167401	1
SNX10	-0.826118	0.146033	1
KDELR1	-0.825859	0.146033	1
OR5AR1	-0.825507	0.146033	1
GPBP1L1	-0.825471	0.146033	1
TF	-0.825339	0.146033	1
ARSJ	-0.8253	0.146033	1
SLC26A11	-0.825135	0.146033	1
THOC5	-0.82493	0.146033	1
CNTN2	-0.824502	0.146033	1
TTC30B	-0.824422	0.146033	1
RNASE13	-0.82442	0.146033	1
PON3	-0.823638	0.146033	1
CCND1	-0.823635	0.146033	1
PRR7	-0.823595	0.146033	1
TSNAXIP1	-0.821916	0.146034	1
DKKL1	-0.821564	0.146034	1
TEX13A	-0.821405	0.146034	1
CCDC68	-0.821233	0.146034	1
FAM171A1	-0.821086	0.146034	1
PSMA2	-0.820982	0.146034	1
PCDH10	-0.820877	0.167401	1
KCNA4	-0.820838	0.146034	1
SAA2	-0.8207	0.146034	1
CRABP2	-0.820459	0.146034	1
TTLL5	-0.820204	0.146034	1
MIER2	-0.820107	0.146034	1
FASTKD3	-0.819869	0.1509	1
KLRG1	-0.819618	0.1509	1
CCDC43	-0.819597	0.1509	1
WBSCR16	-0.819222	0.1509	1
TSTA3	-0.818829	0.1509	1
LY9	-0.818501	0.1509	1
TSPO2	-0.817197	0.1509	1
CORO7	-0.817	0.1509	1
TRAF5	-0.816179	0.1509	1
TYK2	-0.816129	0.1509	1
GPR142	-0.816046	0.1509	1
XKR9	-0.815739	0.150901	1
FAM171A2	-0.815446	0.150901	1
EML6	-0.814887	0.150901	1
SATB2	-0.814846	0.150901	1
HMX1	-0.814738	0.150901	1
AGAP8	-0.81471	0.172509	1
CHAD	-0.814594	0.150901	1
MOK	-0.814521	0.150901	1
ITIH3	-0.814482	0.150901	1
KCNA1	-0.814452	0.150901	1
ZSWIM6	-0.814401	0.150901	1
PLEKHO1	-0.814336	0.150901	1
BOP1	-0.814284	0.172509	1
MYBPHL	-0.814282	0.150901	1
SOGA3	-0.81377	0.172509	1
RNF20	-0.813549	0.150901	1
THAP9	-0.813231	0.150901	1
CADPS	-0.813222	0.150901	1
EPHA3	-0.812177	0.150901	1
XPO5	-0.811948	0.150901	1
PTPRE	-0.811917	0.150901	1
TMBIM1	-0.811911	0.150901	1
ARL15	-0.811388	0.150901	1
OR5M3	-0.8113	0.150901	1
C16orf93	-0.81125	0.150901	1
MLXIP	-0.810591	0.226669	1
ZNF575	-0.810421	0.172509	1
KIAA1199	-0.810011	0.150901	1
IGFN1	-0.809855	0.17771	1
RASL11A	-0.809616	0.155842	1
ZNF692	-0.809324	0.155842	1
AHSG	-0.809134	0.155842	1
WDR53	-0.808933	0.17771	1
PSKH1	-0.808675	0.155842	1
GPANK1	-0.808634	0.155842	1
POMGNT2	-0.808562	0.155842	1
CD247	-0.808269	0.17771	1
DAPL1	-0.80817	0.155842	1
SEC23IP	-0.80804	0.155842	1
HRK	-0.807479	0.232317	1
DRAM2	-0.80718	0.155842	1
CCDC103	-0.80715	0.155842	1
ABCA5	-0.806999	0.155842	1
RP1L1	-0.806974	0.155842	1
FCRL2	-0.806891	0.155842	1
FSD1	-0.806588	0.155842	1
SNX6	-0.806445	0.155842	1
TNFRSF14	-0.806189	0.155842	1
EXOC3L4	-0.806078	0.17771	1
HMX2	-0.805908	0.155843	1
GGA2	-0.805439	0.155843	1
CCL8	-0.805334	0.155843	1
XPO4	-0.805269	0.155843	1
EDEM1	-0.805235	0.155843	1
FIP1L1	-0.805177	0.17771	1
TMSB10	-0.805045	0.155843	1
MANF	-0.805041	0.155843	1
USP17L13	-0.804973	0.155843	1
GPR85	-0.804623	0.155843	1
CXorf67	-0.804291	0.155843	1
TENC1	-0.80382	0.17771	1
FBXO47	-0.803814	0.155843	1
MIER3	-0.803762	0.155843	1
MTERF	-0.803705	0.155843	1
MCM6	-0.803684	0.155843	1
C17orf50	-0.803577	0.17771	1
ZP1	-0.803023	0.155843	1
TPM4	-0.802701	0.155843	1
EPN1	-0.80218	0.155843	1
CBX3	-0.802155	0.155843	1
TAMM41	-0.801806	0.155843	1
YEATS2	-0.801148	0.155843	1
C9orf117	-0.80112	0.155843	1
CBLL1	-0.800936	0.177711	1
A4GNT	-0.800617	0.155843	1
SFXN1	-0.800547	0.155843	1
KRBA1	-0.800439	0.155843	1
COX20	-0.800245	0.155843	1
GRK5	-0.800212	0.155843	1
OR13A1	-0.80008	0.155843	1
FAM47A	-0.799899	0.160915	1
SNX15	-0.799583	0.160915	1
PTK7	-0.799216	0.160915	1
NFKB1	-0.79909	0.160915	1
DAB1	-0.799083	0.160915	1
SLC9A3R1	-0.798113	0.160915	1
ZNHIT1	-0.797606	0.160916	1
SLC10A4	-0.79753	0.160916	1
CPA1	-0.797485	0.160916	1
DNAH9	-0.79734	0.160916	1
DENND2A	-0.797036	0.18301	1
ZNF681	-0.796901	0.18301	1
OR2T34	-0.796878	0.160916	1
ZNF594	-0.796426	0.160916	1
TNNI3K	-0.796123	0.160916	1
ALDOA	-0.796115	0.160916	1
MRPS28	-0.796083	0.160916	1
TMEM74B	-0.796075	0.160916	1
DNAJB1	-0.795581	0.160916	1
POMT1	-0.795444	0.160916	1
ELK1	-0.795392	0.160916	1
BCL6	-0.795322	0.160916	1
NDST1	-0.795083	0.160916	1
LYPLA2	-0.795054	0.160916	1
BZW2	-0.7946	0.160916	1
ZDHHC17	-0.794089	0.160916	1
YLPM1	-0.794057	0.160916	1
SELE	-0.793962	0.160916	1
CARD8	-0.793875	0.160916	1
OR3A2	-0.79379	0.160916	1
CCDC79	-0.793656	0.160916	1
TMEM92	-0.793433	0.160916	1
UBXN4	-0.793402	0.160916	1
PNMA1	-0.792845	0.160916	1
RAD51	-0.792776	0.18301	1
CDK11B	-0.792512	0.18301	1
SPRY2	-0.792496	0.18301	1
POLR3GL	-0.792454	0.160916	1
FAM127C	-0.792157	0.160916	1
PRKACG	-0.792139	0.160916	1
IQCE	-0.792084	0.18301	1
PGF	-0.791716	0.160916	1
POTEC	-0.791308	0.160916	1
CSF1	-0.791172	0.160916	1
CUL2	-0.790915	0.160916	1
SNTG2	-0.790802	0.160916	1
CLCN3	-0.790425	0.160916	1
HSDL2	-0.79028	0.160916	1
FLYWCH1	-0.790152	0.160916	1
TAS2R3	-0.790092	0.160916	1
TSPAN10	-0.790042	0.160916	1
PCDHGA11	-0.789767	0.166075	1
TMEM50A	-0.789642	0.166075	1
KLK11	-0.789331	0.166075	1
CH25H	-0.789243	0.166075	1
FAM102B	-0.789152	0.166075	1
SQLE	-0.789105	0.166075	1
SPINT1	-0.788453	0.166075	1
NEIL1	-0.788249	0.166075	1
SAR1A	-0.78815	0.166075	1
DLGAP2	-0.788094	0.166075	1
ROMO1	-0.788013	0.166075	1
ATG4B	-0.788	0.166075	1
EMP2	-0.787343	0.166075	1
FAM129B	-0.786297	0.166075	1
PRSS38	-0.786297	0.166075	1
NPVF	-0.786088	0.166075	1
CTSZ	-0.785869	0.166076	1
CAMK2B	-0.785408	0.166076	1
PTPN12	-0.785405	0.166076	1
BFSP2	-0.785279	0.166076	1
SLITRK5	-0.785079	0.166076	1
CABP5	-0.784916	0.166076	1
OR4X1	-0.784834	0.166076	1
MTNR1A	-0.784132	0.166076	1
TRERF1	-0.783854	0.166076	1
TMEM132C	-0.783829	0.166076	1
HIST1H3J	-0.783654	0.166076	1
SLN	-0.783419	0.320959	1
RECK	-0.782752	0.166076	1
ERCC8	-0.782719	0.166076	1
TICAM1	-0.782668	0.188432	1
CRISPLD2	-0.782453	0.166076	1
P2RX7	-0.782022	0.166076	1
UBR4	-0.781963	0.166076	1
GFRA2	-0.781825	0.166076	1
MACC1	-0.781525	0.166076	1
ZKSCAN8	-0.781162	0.166076	1
IGJ	-0.780929	0.166076	1
OR6C68	-0.780863	0.166076	1
TMEM211	-0.780811	0.166076	1
SAMD14	-0.780677	0.166076	1
PRAMEF25	-0.78052	0.370769	1
ZNF780B	-0.780057	0.166076	1
CCDC180	-0.779415	0.193974	1
FAM221B	-0.779135	0.17138	1
PRAMEF26	-0.778862	0.376735	1
TMEM260	-0.778633	0.17138	1
RCAN1	-0.778582	0.17138	1
ZNF853	-0.778573	0.17138	1
DPP3	-0.778481	0.17138	1
KCNK9	-0.778446	0.17138	1
CBX6	-0.778354	0.17138	1
RPS23	-0.778163	0.17138	1
RTCB	-0.777938	0.17138	1
IRS1	-0.777752	0.17138	1
H3F3B	-0.777751	0.193974	1
TNNC1	-0.777595	0.17138	1
CLIP1	-0.777345	0.17138	1
SLC35E1	-0.777277	0.17138	1
DYSF	-0.777177	0.17138	1
PPP5D1	-0.777161	0.17138	1
OR8B3	-0.776867	0.17138	1
PARM1	-0.776772	0.17138	1
TRIM11	-0.776275	0.17138	1
MARC2	-0.775741	0.171381	1
UQCR10	-0.775693	0.171381	1
TCP11L2	-0.775496	0.171381	1
SUV420H1	-0.775404	0.171381	1
CXXC11	-0.775017	0.171381	1
TLE2	-0.775011	0.171381	1
RPS27A	-0.774988	0.171381	1
CTRB1	-0.774859	0.171381	1
HMGN4	-0.774802	0.171381	1
ZNF836	-0.774556	0.171381	1
FBF1	-0.774378	0.171381	1
MAST2	-0.774045	0.171381	1
GOLGA8H	-0.773652	0.285043	1
SLC10A3	-0.773573	0.171381	1
AOAH	-0.773554	0.171381	1
GBA	-0.773518	0.171381	1
ARL6IP1	-0.773415	0.171381	1
ABCA1	-0.772603	0.171381	1
TMEM128	-0.7723	0.171381	1
IFNL4	-0.772049	0.171381	1
RFX2	-0.771501	0.171381	1
NTM	-0.771248	0.171381	1
TRIAP1	-0.770556	0.171381	1
LENG8	-0.770343	0.171381	1
PFDN5	-0.770332	0.171381	1
KCNK1	-0.770207	0.171381	1
NPHP1	-0.770025	0.171381	1
NLN	-0.76964	0.176847	1
MRPL22	-0.76961	0.176847	1
SRPK3	-0.769408	0.199563	1
POMC	-0.768993	0.176847	1
CNIH2	-0.768755	0.176847	1
TXNDC11	-0.768464	0.176847	1
TXK	-0.768271	0.176847	1
COX8C	-0.768257	0.176847	1
PLA2G4E	-0.767851	0.176848	1
FANCI	-0.767818	0.176848	1
SCN4B	-0.767717	0.176848	1
DNAJB9	-0.767688	0.176848	1
MLN	-0.767462	0.176848	1
POC1B	-0.76739	0.176848	1
INTS9	-0.767266	0.176848	1
TRAPPC8	-0.76681	0.176848	1
FKBP5	-0.766751	0.176848	1
MCFD2	-0.766741	0.176848	1
FGF16	-0.766719	0.176848	1
PAPD4	-0.766717	0.176848	1
DEFB118	-0.766586	0.176848	1
UBE2D1	-0.766473	0.176848	1
CAPN7	-0.766417	0.176848	1
OR10A2	-0.766228	0.176848	1
PIK3R2	-0.766221	0.176848	1
KRT12	-0.76616	0.176848	1
NCAPG2	-0.765715	0.199564	1
NHLRC1	-0.765596	0.176848	1
ABL1	-0.765553	0.176848	1
KLRC4	-0.76518	0.176848	1
ZACN	-0.764972	0.176848	1
TSTD1	-0.763178	0.176848	1
SPIN3	-0.762896	0.176848	1
MRPL48	-0.762563	0.176848	1
ZNF90	-0.762446	0.176848	1
DENND4B	-0.761748	0.176848	1
SYTL3	-0.761292	0.176848	1
ZNF630	-0.761111	0.176848	1
DIRAS1	-0.761083	0.176848	1
NLE1	-0.760745	0.176848	1
LGR6	-0.760703	0.176848	1
GPR83	-0.760577	0.176848	1
HOXA11	-0.760224	0.176848	1
RBMX	-0.760037	0.176848	1
MRPL17	-0.76001	0.225498	1
SPATA31E1	-0.759026	0.182451	1
BTF3	-0.758933	0.182451	1
MYLIP	-0.758811	0.182451	1
HOXC8	-0.758451	0.182451	1
NABP1	-0.758349	0.182451	1
STARD13	-0.758315	0.182451	1
KCNJ5	-0.758281	0.182451	1
POM121C	-0.758011	0.182451	1
ACTN2	-0.757821	0.182451	1
FAM19A4	-0.757803	0.182451	1
DDX39A	-0.75779	0.182451	1
R3HCC1L	-0.757706	0.182451	1
CHTF18	-0.757632	0.182451	1
CLK2	-0.757588	0.182451	1
TLK1	-0.757252	0.182451	1
INSM2	-0.757199	0.182451	1
IL8	-0.757189	0.182451	1
MRPS23	-0.756772	0.182451	1
HTR3C	-0.756581	0.182451	1
SLC9A5	-0.756203	0.182451	1
PPP1R9A	-0.756053	0.205364	1
HAPLN3	-0.756019	0.182451	1
DKK3	-0.756001	0.182451	1
SPATA2L	-0.755902	0.205364	1
OR10P1	-0.755813	0.182452	1
DSP	-0.755782	0.182452	1
LRRC2	-0.755618	0.182452	1
C7orf25	-0.755587	0.182452	1
LPA	-0.755311	0.182452	1
SLC16A6	-0.755028	0.182452	1
SFRP2	-0.754972	0.182452	1
GPI	-0.754866	0.182452	1
CD300LF	-0.75485	0.182452	1
DPM3	-0.754786	0.182452	1
FIGF	-0.754216	0.182452	1
MYOD1	-0.754101	0.182452	1
ESRRG	-0.754059	0.205364	1
PPP1R16A	-0.753189	0.182452	1
TMEM237	-0.752761	0.182452	1
LIN54	-0.752683	0.182452	1
NAGK	-0.752666	0.182452	1
ZNF391	-0.752603	0.182452	1
GRIP1	-0.75195	0.182452	1
UIMC1	-0.751903	0.182452	1
PCDP1	-0.751862	0.205365	1
ATP2A3	-0.751557	0.182452	1
SCO2	-0.751437	0.182452	1
ATXN7L3	-0.751339	0.182452	1
POTEE	-0.751171	0.182452	1
SRBD1	-0.751109	0.182452	1
PRKAR2B	-0.7509	0.182452	1
KIAA1257	-0.750616	0.205365	1
CDHR1	-0.750408	0.182452	1
MSX2	-0.750158	0.182452	1
C19orf68	-0.749744	0.18817	1
COX7B	-0.748983	0.18817	1
VAMP1	-0.74871	0.18817	1
LRRIQ3	-0.748669	0.18817	1
WNT9A	-0.74842	0.18817	1
PCTP	-0.747856	0.18817	1
SLC18A3	-0.747517	0.18817	1
UNC13D	-0.747462	0.18817	1
ZNRF4	-0.747462	0.18817	1
VILL	-0.746942	0.18817	1
TRIM66	-0.746923	0.18817	1
RCAN2	-0.746751	0.18817	1
SRI	-0.746701	0.18817	1
CNTN3	-0.746534	0.18817	1
BOLA2	-0.746383	0.18817	1
[truncated: 17,085 more rows]

## Sheet: Synthetic Lethal
Gene Name	CRANKS Score	p_value	FDR
KEAP1	-4.01753	1e-06	0.003172
TCF4	-4.01221	1e-06	0.003172
BIRC6	-3.98633	1e-06	0.003172
CHP1	-3.72679	1e-06	0.003172
OPA3	-3.45885	1e-06	0.003172
UBA6	-3.1089	1e-06	0.003172
SLC7A5	-2.97971	2e-06	0.00543771
ACSL3	-2.93618	9e-06	0.019032
CSK	-2.83803	5e-06	0.011895
SOX4	-2.82015	4.4e-05	0.0558272
PRRC2A	-2.64737	1.7e-05	0.0323544
ACACA	-2.58682	2.6e-05	0.0449847
ARRDC3	-2.57325	2.8e-05	0.044408
MCM9	-2.52511	3.6e-05	0.052704
CLK3	-2.49414	4e-05	0.0543771
ATP1A1	-2.47143	4.5e-05	0.0535275
RB1CC1	-2.46381	0.000118	0.112289
CNOT2	-2.43107	6.2e-05	0.0694108
C7orf73	-2.3734	0.00216	0.57096
VPS13A	-2.36227	9.5e-05	0.100447
TXNDC17	-2.3453	0.000105	0.105177
DGAT1	-2.31655	0.00027	0.19032
NPIPA2	-2.28016	0.001427	0.468253
AGPAT6	-2.27567	0.000157	0.142287
LY96	-2.2589	0.001616	0.488186
ZNF217	-2.23979	0.0002	0.173018
ZNF320	-2.23581	0.000201	0.166323
BACH2	-2.22895	0.000214	0.169702
TRAF2	-2.22451	0.00044	0.288761
LRPAP1	-2.20553	0.000237	0.180423
FASTKD5	-2.19329	0.000252	0.184464
RHOA	-2.13392	0.000351	0.23858
LMAN1L	-2.09948	0.000446	0.282942
CHAC1	-2.07332	0.0005	0.306968
HMBS	-2.06243	0.000533	0.317002
TYMSOS	-2.05811	0.026352	1
RCOR1	-2.0579	0.000564	0.315707
KRTAP16-1	-2.05738	0.000564	0.315707
VDAC1	-2.04434	0.000597	0.315614
DEGS1	-2.04028	0.000597	0.315614
ARHGEF1	-2.03905	0.000628	0.32303
EIF3F	-2.02302	0.000666	0.333561
ADK	-2.01739	0.000705	0.34404
NPIPA3	-2.01378	0.004402	0.748026
NKAPL	-2.0083	0.000747	0.346754
DBF4	-2.00754	0.000747	0.346754
CDK2	-1.98352	0.000833	0.36869
CNOT8	-1.98105	0.000833	0.36869
MMP1	-1.97235	0.000882	0.381505
WIPI2	-1.96738	0.000929	0.392905
STC1	-1.96371	0.00093	0.376591
SUCLA2	-1.96306	0.00093	0.376591
LOXHD1	-1.95611	0.00098	0.373027
MCTS1	-1.95547	0.00098	0.373027
BIRC2	-1.95259	0.00098	0.373027
EPRS	-1.94718	0.001038	0.387357
DNAJC3	-1.93948	0.001092	0.399672
SLC5A12	-1.93379	0.001093	0.39249
EED	-1.92256	0.001145	0.396212
BCL11A	-1.92187	0.001145	0.396212
IL17RE	-1.91988	0.001209	0.410887
CHD8	-1.88506	0.001416	0.472795
CSNK2A3	-1.87396	0.001499	0.467688
HSP90AB1	-1.87192	0.001499	0.467688
CTBP1	-1.8707	0.001499	0.467688
ATF4	-1.86319	0.001583	0.48593
MID1IP1	-1.8422	0.001758	0.522785
CCM2	-1.82907	0.001971	0.568365
SNX11	-1.82895	0.001971	0.568365
PGK2	-1.82596	0.001972	0.551928
RD3	-1.82464	0.001972	0.551928
ADAM12	-1.81411	0.002076	0.556485
SRSF3	-1.81372	0.002076	0.556485
NFKBIA	-1.81371	0.002076	0.556485
TPP2	-1.81153	0.003477	0.696571
CSDE1	-1.8092	0.002193	0.571742
LOC650293	-1.80561	0.003649	0.708651
CIAPIN1	-1.7959	0.002311	0.578723
EDF1	-1.79503	0.002311	0.578723
SHC4	-1.79193	0.002311	0.578723
AP2A1	-1.78892	0.002439	0.602845
TLK2	-1.77539	0.002576	0.628544
ERVV-2	-1.76588	0.002707	0.636045
MLLT10	-1.76574	0.002707	0.636045
TMED10	-1.763	0.002707	0.636045
CCDC101	-1.75883	0.002848	0.661014
GATSL1	-1.75609	0.004602	0.755045
KRI1	-1.75584	0.002849	0.645502
SELRC1	-1.75038	0.002849	0.645502
ADCK3	-1.74373	0.002996	0.670822
MYBPC3	-1.73855	0.003154	0.697988
MC2R	-1.72865	0.003323	0.710599
ODF1	-1.72851	0.003323	0.710599
PRKD2	-1.728	0.003323	0.710599
BAIAP2	-1.72688	0.003324	0.673004
DNM1L	-1.72675	0.003324	0.673004
OR5R1	-1.72501	0.003324	0.673004
GAGE2A	-1.72497	0.035431	1
EIF2AK4	-1.72419	0.003324	0.673004
ECM2	-1.72053	0.003324	0.673004
C19orf70	-1.71678	0.00349	0.68476
TPT1	-1.71564	0.00349	0.68476
KCNQ2	-1.70696	0.00367	0.691559
CDC37L1	-1.70335	0.00367	0.691559
PHTF1	-1.7021	0.00367	0.691559
FAM43B	-1.6968	0.00385	0.718365
C8A	-1.6907	0.003851	0.711575
DENR	-1.68715	0.004046	0.733366
ZDHHC5	-1.68549	0.006366	0.871638
GTPBP2	-1.68498	0.004046	0.733366
TMEM99	-1.68224	0.004047	0.726627
DCAF15	-1.67949	0.004248	0.734981
APOBEC2	-1.67556	0.004248	0.734981
COL21A1	-1.67538	0.004248	0.734981
SLC35G3	-1.67444	0.004248	0.734981
ISCU	-1.67405	0.006667	0.893566
RNASEK	-1.67091	0.004249	0.728531
STAC	-1.66976	0.004476	0.747256
ZRANB1	-1.66781	0.004476	0.747256
ZBTB7B	-1.66764	0.006956	0.894504
MINOS1	-1.66421	0.006956	0.894504
ANAPC11	-1.66143	0.004477	0.740924
PKD1L3	-1.65389	0.0047	0.758054
MED27	-1.65303	0.0047	0.758054
FNIP2	-1.64615	0.004938	0.789748
AMDHD2	-1.64379	0.004939	0.76422
ACER1	-1.64369	0.004939	0.76422
ZNF232	-1.64249	0.004939	0.76422
SLC35F4	-1.6424	0.004939	0.76422
GPR39	-1.6365	0.005188	0.796274
GAS1	-1.62441	0.005455	0.817477
MRPS33	-1.62434	0.005455	0.817477
TRIP12	-1.62251	0.005455	0.817477
ITGB8	-1.62199	0.005456	0.80495
RIT1	-1.62171	0.005456	0.80495
TBCD	-1.61876	0.005727	0.838433
UGT8	-1.61085	0.005728	0.825873
CDK5	-1.61002	0.005728	0.825873
SRSF8	-1.60883	0.020738	1
FLNB	-1.60694	0.00601	0.860017
PFKFB2	-1.60047	0.006011	0.853741
IMMT	-1.59623	0.006311	0.870369
PTPLAD2	-1.59327	0.006311	0.870369
UNK	-1.59238	0.006311	0.870369
PRKAR1A	-1.59238	0.006311	0.870369
PTH	-1.58335	0.006618	0.893289
PPP1R8	-1.581	0.006618	0.893289
C6orf120	-1.5769	0.006924	0.902586
LAPTM5	-1.57658	0.006924	0.902586
FBN1	-1.57409	0.006924	0.902586
CDCA7L	-1.57163	0.006924	0.902586
FAM84B	-1.56913	0.007265	0.915679
LAMC2	-1.56874	0.007265	0.915679
RRM1	-1.56751	0.010859	1
AARSD1	-1.56699	0.007265	0.915679
CTSG	-1.56346	0.007266	0.903833
FOXK1	-1.56093	0.007266	0.903833
SBF1	-1.5578	0.007622	0.94196
ITPKB	-1.55269	0.011358	1
NCOA1	-1.55172	0.007623	0.936006
LTBR	-1.5493	0.008002	0.976244
TFE3	-1.54421	0.008003	0.957944
TMEM159	-1.54396	0.008003	0.957944
DGAT2	-1.54255	0.008003	0.957944
IRX1	-1.53019	0.008387	0.997634
RXRB	-1.52504	0.008789	1
RCE1	-1.52419	0.008789	1
KHDRBS3	-1.52392	0.008789	1
LTA4H	-1.52369	0.008789	1
OR51D1	-1.52303	0.008789	1
FRS3	-1.51858	0.009227	1
RNF145	-1.51771	0.009227	1
PARL	-1.51649	0.013466	1
TMEM184A	-1.51552	0.009227	1
HCAR1	-1.5149	0.009227	1
TICAM2	-1.51425	0.009227	1
SLC16A10	-1.51346	0.009228	1
ABCC1	-1.51271	0.009228	1
TCEA1	-1.51162	0.009228	1
OR2T10	-1.51059	0.009228	1
APBB1IP	-1.50493	0.009688	1
UBE2N	-1.50267	0.009688	1
ZFAND3	-1.50088	0.009688	1
GADL1	-1.5004	0.009688	1
SLC26A9	-1.49686	0.010147	1
OR2A1	-1.49614	0.010147	1
STMN4	-1.49565	0.010148	1
CTNS	-1.49474	0.010148	1
SHE	-1.49024	0.010148	1
TBP	-1.48988	0.010628	1
MED10	-1.48966	0.010628	1
NPHP4	-1.48452	0.015306	1
C3orf33	-1.48334	0.010629	1
ATRX	-1.48294	0.010629	1
OR2A42	-1.47784	0.011131	1
FIBP	-1.47727	0.011131	1
CELF5	-1.47582	0.011131	1
LRWD1	-1.47541	0.011131	1
TSC22D2	-1.4715	0.011132	1
OR2T27	-1.47121	0.011132	1
HMGB2	-1.46975	0.011644	1
VCAN	-1.46934	0.011644	1
CSPP1	-1.46933	0.011644	1
ZSCAN20	-1.46802	0.011644	1
GLI3	-1.46715	0.011644	1
MOAP1	-1.46518	0.011645	1
HLA-DRA	-1.46394	0.011645	1
BPIFA1	-1.46265	0.011645	1
SUCLG1	-1.45854	0.012192	1
BAG6	-1.45591	0.012193	1
WWP1	-1.45577	0.012193	1
DDX39B	-1.45556	0.012193	1
CENPN	-1.45422	0.012193	1
WDR36	-1.45047	0.012193	1
C1orf111	-1.44921	0.012756	1
MYH4	-1.44827	0.012756	1
PCNXL3	-1.44808	0.012756	1
ZNF416	-1.44655	0.012756	1
PTCD2	-1.44109	0.012757	1
SCN8A	-1.44106	0.012757	1
FGF3	-1.43485	0.01336	1
SLC30A8	-1.43369	0.01336	1
PRTG	-1.43274	0.01336	1
FBXO44	-1.43176	0.01336	1
C17orf49	-1.43151	0.01336	1
UBTF	-1.43045	0.01336	1
COX10	-1.43009	0.01336	1
VOPP1	-1.42728	0.013997	1
FAM136A	-1.42641	0.013997	1
COMTD1	-1.42628	0.013997	1
CNTNAP5	-1.42581	0.013997	1
ENO1	-1.4251	0.013997	1
NOP14	-1.42473	0.013997	1
GTF2F2	-1.42249	0.013997	1
EZH2	-1.42193	0.013997	1
HARS2	-1.42001	0.013997	1
TUBGCP5	-1.41981	0.020462	1
ATP1B3	-1.41424	0.014635	1
ZNF598	-1.41422	0.014635	1
SENP5	-1.41311	0.014635	1
SLC6A6	-1.41238	0.014635	1
OR4A5	-1.40897	0.015338	1
TIAL1	-1.40811	0.015338	1
KBTBD7	-1.408	0.015338	1
C3orf70	-1.40617	0.021284	1
F12	-1.40461	0.015338	1
KDM4D	-1.40202	0.021285	1
C2orf47	-1.40109	0.015338	1
RELL1	-1.3992	0.016017	1
EIF4G3	-1.39715	0.016017	1
GTPBP1	-1.39658	0.016017	1
ZIC1	-1.3954	0.022154	1
IL20	-1.39237	0.016017	1
ZNF783	-1.39232	0.016017	1
RPE	-1.39131	0.016018	1
SLC2A7	-1.38912	0.016748	1
RCCD1	-1.38843	0.016748	1
TXN	-1.38607	0.016748	1
MESDC1	-1.38416	0.016748	1
ASGR2	-1.38378	0.016748	1
C9orf163	-1.38378	0.016748	1
PKD2L1	-1.38281	0.016748	1
PKD2L2	-1.38249	0.016748	1
DCUN1D1	-1.38164	0.016748	1
HUS1B	-1.38065	0.016748	1
RAB13	-1.37968	0.017522	1
MZT1	-1.37957	0.017522	1
PLA2G2A	-1.37875	0.017522	1
C11orf1	-1.37719	0.017522	1
FBXO7	-1.37599	0.017523	1
GIMAP4	-1.37461	0.017523	1
MT1H	-1.3741	0.045403	1
SLC38A4	-1.37364	0.017523	1
NR1H2	-1.37185	0.017523	1
PLIN3	-1.37003	0.017523	1
MAP3K7CL	-1.3665	0.018346	1
ATG9A	-1.36509	0.018346	1
ZDHHC8	-1.35883	0.026025	1
SPAM1	-1.35865	0.019158	1
XPOT	-1.35859	0.019158	1
DSTYK	-1.35744	0.019159	1
POU1F1	-1.35722	0.019159	1
ADAM20	-1.3571	0.019159	1
RIC8A	-1.35623	0.019159	1
MIDN	-1.35305	0.019159	1
RPS13	-1.35034	0.019159	1
DZANK1	-1.34998	0.020006	1
PDSS1	-1.34895	0.020006	1
PCBP2	-1.34861	0.020006	1
NUDT11	-1.34814	0.020006	1
ULK2	-1.34363	0.020007	1
TRIM17	-1.34352	0.020007	1
SOAT1	-1.34152	0.020007	1
TXNRD1	-1.34015	0.020007	1
CHMP6	-1.33949	0.020881	1
RNF150	-1.33925	0.020881	1
CD33	-1.33891	0.020881	1
UBE2D2	-1.33837	0.020881	1
CAPN5	-1.33745	0.020882	1
RHOC	-1.33587	0.020882	1
DHX30	-1.33524	0.020882	1
ARHGAP32	-1.33483	0.020882	1
AUP1	-1.33429	0.028173	1
MEOX1	-1.33301	0.020882	1
C1orf198	-1.33246	0.020882	1
CPPED1	-1.33236	0.020882	1
C12orf44	-1.33229	0.020882	1
ZNF131	-1.33209	0.020882	1
CETP	-1.33042	0.020882	1
HMGN2	-1.33001	0.020882	1
CERS3	-1.32947	0.021809	1
NXNL2	-1.32909	0.021809	1
GTF3C1	-1.32851	0.021809	1
FLRT3	-1.32753	0.021809	1
ALDH3A2	-1.32747	0.021809	1
MRGPRX4	-1.32664	0.029323	1
TUFM	-1.32621	0.021809	1
MINA	-1.3258	0.029323	1
CTCF	-1.32418	0.029323	1
GLE1	-1.32261	0.02181	1
CAV2	-1.32239	0.02181	1
RGS14	-1.32139	0.02181	1
MRPL16	-1.31951	0.022792	1
ZBTB10	-1.31916	0.022792	1
OTUD5	-1.31872	0.022792	1
TNFRSF6B	-1.31858	0.022792	1
CXorf64	-1.31834	0.022792	1
NPY2R	-1.31763	0.022793	1
HMGB4	-1.31602	0.022793	1
PC	-1.31331	0.022793	1
FHDC1	-1.31199	0.022793	1
ADAMTS14	-1.31147	0.022793	1
SLC4A2	-1.31019	0.022793	1
PDE3A	-1.30925	0.023786	1
SRD5A1	-1.30821	0.023786	1
IL1RAPL2	-1.30803	0.023786	1
KLHL24	-1.30601	0.031743	1
ANKRD32	-1.30567	0.023787	1
HSPA9	-1.30518	0.023787	1
SPATA31D1	-1.30454	0.023787	1
FRMD8	-1.30408	0.023787	1
SEMA6C	-1.30348	0.023787	1
NQO1	-1.30264	0.023787	1
RFFL	-1.30053	0.023787	1
SOWAHC	-1.30017	0.023787	1
KIF26B	-1.29778	0.02482	1
TRAF3	-1.29778	0.02482	1
PTPRM	-1.29462	0.02482	1
RPL36A	-1.29403	0.02482	1
ZNF652	-1.29308	0.02482	1
SUZ12	-1.29296	0.02482	1
RBMX2	-1.29142	0.02482	1
PUSL1	-1.29059	0.02482	1
PRPH	-1.28893	0.025912	1
CDC37	-1.28876	0.025912	1
PFN3	-1.28754	0.025912	1
KIAA0586	-1.28665	0.025912	1
CHPF2	-1.28644	0.025912	1
RBM6	-1.2863	0.025912	1
ADSL	-1.28607	0.025912	1
VIP	-1.28309	0.025913	1
FAM64A	-1.28266	0.025913	1
ZFP41	-1.28141	0.025913	1
ABCC8	-1.28011	0.025913	1
STIP1	-1.27901	0.035674	1
TMEM132D	-1.2786	0.027022	1
PXDN	-1.27829	0.027022	1
CHRAC1	-1.27801	0.027022	1
ZNF19	-1.27757	0.027023	1
FOPNL	-1.27753	0.027023	1
TOM1L2	-1.27739	0.035675	1
CCR3	-1.27731	0.027023	1
ZRSR2	-1.27721	0.027023	1
QRICH1	-1.27633	0.027023	1
LEF1	-1.2761	0.027023	1
RUSC1-AS1	-1.2742	0.035675	1
PLA2G2E	-1.27403	0.027023	1
NXT1	-1.27291	0.027023	1
TIPIN	-1.27137	0.027023	1
SYCE2	-1.2709	0.027023	1
FFAR1	-1.27076	0.027023	1
MTRNR2L10	-1.27054	0.04712	1
ECT2L	-1.27049	0.027023	1
ALG9	-1.27034	0.027023	1
PI15	-1.26918	0.02814	1
C5orf22	-1.26891	0.02814	1
ZNF274	-1.26826	0.02814	1
IFT52	-1.26788	0.02814	1
GTPBP4	-1.26653	0.02814	1
THAP4	-1.2664	0.02814	1
PFKP	-1.26568	0.02814	1
NFKBIZ	-1.26537	0.02814	1
KRTAP10-4	-1.26357	0.037076	1
SRSF7	-1.26344	0.028141	1
SLC34A3	-1.26318	0.028141	1
GPR113	-1.26242	0.028141	1
CHMP1A	-1.26232	0.028141	1
ELOVL1	-1.26214	0.028141	1
MARK2	-1.26069	0.028141	1
ATG7	-1.26003	0.028141	1
WFS1	-1.25997	0.038524	1
HILPDA	-1.25962	0.029324	1
SLC5A1	-1.25855	0.029324	1
CCDC86	-1.25824	0.029324	1
MIER1	-1.25801	0.029324	1
ARHGAP15	-1.25767	0.029324	1
PROK2	-1.25708	0.029324	1
OR10J5	-1.25284	0.029324	1
HAX1	-1.25262	0.029324	1
SP1	-1.25246	0.029324	1
VWA5A	-1.25236	0.029324	1
GPNMB	-1.25199	0.029324	1
TSHZ3	-1.25177	0.029324	1
C14orf1	-1.25149	0.029324	1
RRP36	-1.25104	0.029324	1
SLC12A7	-1.25099	0.029324	1
PARP6	-1.25067	0.029324	1
LMOD2	-1.2491	0.040047	1
MLLT4	-1.24758	0.030593	1
MUC15	-1.24673	0.030593	1
EPC2	-1.24663	0.040047	1
NME1-NME2	-1.24538	0.030593	1
MAP3K4	-1.24532	0.030593	1
MRPS24	-1.24431	0.030593	1
AJAP1	-1.24409	0.040047	1
DHRS12	-1.24402	0.030593	1
ODC1	-1.24396	0.030593	1
ZNF165	-1.24381	0.030593	1
HOXA9	-1.24349	0.030593	1
XKR6	-1.24303	0.030593	1
B3GNT8	-1.24224	0.030593	1
SPATA6	-1.24212	0.030593	1
RBMS1	-1.23885	0.031874	1
DOCK3	-1.2387	0.031874	1
SLC39A10	-1.23795	0.031874	1
RIF1	-1.23557	0.031875	1
ATP6V1H	-1.23324	0.031875	1
TRIM29	-1.23303	0.031875	1
ESYT1	-1.23287	0.031875	1
THUMPD3	-1.23235	0.031875	1
PXDNL	-1.23067	0.031875	1
STRAP	-1.2301	0.031875	1
USP4	-1.23004	0.031875	1
CISD1	-1.22941	0.033205	1
UBE2D3	-1.22837	0.033205	1
GAL3ST4	-1.22745	0.033205	1
TBRG4	-1.2274	0.033205	1
RFTN2	-1.22704	0.033205	1
TOX4	-1.22627	0.033205	1
KAAG1	-1.22595	0.033205	1
PLEKHA2	-1.22468	0.043173	1
HIGD1A	-1.22435	0.033205	1
SLC12A9	-1.22433	0.033205	1
TRAF3IP1	-1.22424	0.033205	1
TMEM140	-1.22329	0.033205	1
GTPBP10	-1.22269	0.033205	1
RSRC2	-1.22224	0.033205	1
CDK18	-1.2221	0.033205	1
ZNF507	-1.222	0.033205	1
MIF4GD	-1.22165	0.033205	1
ZNF727	-1.22152	0.033205	1
FAM92A1	-1.22127	0.033205	1
MBD4	-1.22123	0.043174	1
GET4	-1.22101	0.033205	1
PIP4K2A	-1.21939	0.057972	1
LRRC30	-1.21933	0.034612	1
LAYN	-1.219	0.034612	1
OR10G7	-1.21759	0.034612	1
PPARGC1B	-1.21692	0.034612	1
CAMLG	-1.21689	0.034612	1
PCGF6	-1.21571	0.034612	1
NLRC4	-1.21547	0.034612	1
CCNG2	-1.21449	0.034612	1
TNFAIP3	-1.21309	0.034613	1
HTR3E	-1.21289	0.034613	1
ADAD2	-1.21282	0.034613	1
ULBP3	-1.21253	0.034613	1
MEIG1	-1.21243	0.098659	1
MIPOL1	-1.212	0.034613	1
TRIM54	-1.21182	0.034613	1
MAPRE3	-1.21077	0.034613	1
SLC36A2	-1.21061	0.034613	1
ALKBH5	-1.21029	0.034613	1
THOP1	-1.20901	0.036059	1
SEMA6D	-1.20894	0.036059	1
MRI1	-1.20885	0.036059	1
GRAMD2	-1.20869	0.036059	1
KRIT1	-1.20828	0.036059	1
SMG8	-1.20597	0.036059	1
MPHOSPH8	-1.20505	0.036059	1
GCA	-1.20498	0.036059	1
HAT1	-1.20367	0.036059	1
XKRX	-1.20303	0.036059	1
LCE6A	-1.20136	0.036059	1
YES1	-1.20121	0.036059	1
ZNF184	-1.20103	0.036059	1
LRPPRC	-1.20006	0.036059	1
ZYX	-1.19946	0.03756	1
ATAD3C	-1.19915	0.03756	1
RGS22	-1.19864	0.03756	1
SAMHD1	-1.19806	0.03756	1
NR2C2	-1.19763	0.037561	1
IRAK1	-1.19688	0.037561	1
MBLAC1	-1.19611	0.037561	1
RRAGC	-1.19569	0.037561	1
FKBP1A	-1.19519	0.037561	1
PPP2R1A	-1.19486	0.037561	1
OR8I2	-1.19456	0.037561	1
DLL1	-1.19418	0.037561	1
GPATCH11	-1.19403	0.037561	1
MRFAP1L1	-1.19368	0.037561	1
STOML1	-1.19299	0.037561	1
KCNC1	-1.19246	0.048316	1
CCIN	-1.19154	0.037561	1
NOTCH4	-1.19149	0.048317	1
UBAP2L	-1.19134	0.037561	1
GMEB2	-1.19124	0.048317	1
ABCC6	-1.19108	0.037561	1
SPI1	-1.1908	0.048317	1
RPL18A	-1.18995	0.039092	1
BTN2A1	-1.18995	0.039092	1
KCNG4	-1.18975	0.039092	1
LIN28B	-1.18904	0.039092	1
DDX24	-1.18904	0.039092	1
YARS	-1.1883	0.039092	1
MED6	-1.18805	0.039092	1
DCUN1D2	-1.18752	0.039093	1
GPN2	-1.18674	0.039093	1
OR11A1	-1.18594	0.039093	1
CD2AP	-1.18482	0.039093	1
C2orf27B	-1.18436	0.039093	1
COA5	-1.18271	0.050154	1
HNRNPA2B1	-1.18236	0.039093	1
SLC38A3	-1.18071	0.039093	1
CHGB	-1.18026	0.039093	1
INSC	-1.18017	0.039093	1
HCN4	-1.18007	0.039093	1
SOX6	-1.17932	0.040704	1
RC3H1	-1.1784	0.040704	1
GDPD3	-1.17798	0.040704	1
STARD10	-1.17717	0.040704	1
FAM13B	-1.17689	0.040704	1
HTR2A	-1.17679	0.052052	1
TSHR	-1.17661	0.040704	1
PKDCC	-1.17632	0.040704	1
HIST1H2AK	-1.17603	0.040704	1
ATP5H	-1.17549	0.040705	1
PRR22	-1.17519	0.040705	1
SRGAP2C	-1.1748	0.1098	1
PNMAL2	-1.17398	0.040705	1
C17orf59	-1.17312	0.040705	1
MCC	-1.17281	0.040705	1
RCL1	-1.172	0.040705	1
BPIFA2	-1.17179	0.040705	1
SH3YL1	-1.17158	0.040705	1
MTRNR2L8	-1.17119	0.066299	1
MGA	-1.17005	0.040705	1
AGPAT4	-1.16974	0.042387	1
RPS6KB2	-1.16851	0.054	1
LNP1	-1.16785	0.054	1
C14orf2	-1.16729	0.042387	1
ESAM	-1.1671	0.042387	1
PDE7A	-1.16662	0.042387	1
MARC1	-1.16595	0.042387	1
VARS2	-1.16592	0.042387	1
LLGL1	-1.16539	0.042387	1
HSPA12A	-1.16467	0.042387	1
ITLN1	-1.16465	0.042387	1
DSC3	-1.1639	0.042388	1
C1orf54	-1.16305	0.042388	1
FOXK2	-1.16244	0.042388	1
B4GALNT2	-1.16173	0.042388	1
OR6C75	-1.16077	0.042388	1
FN1	-1.16042	0.042388	1
C13orf45	-1.16017	0.042388	1
LILRB2	-1.15992	0.044093	1
POLR2K	-1.15905	0.11573	1
PSMD4	-1.15895	0.044093	1
OSBPL11	-1.15838	0.044093	1
OR8B4	-1.15666	0.044094	1
BNIP3	-1.15663	0.055986	1
MRPL11	-1.15553	0.044094	1
RPL26L1	-1.15509	0.044094	1
CLCN5	-1.15464	0.044094	1
LZTS1	-1.15455	0.044094	1
C11orf83	-1.15413	0.044094	1
MOSPD3	-1.15386	0.044094	1
SRGAP2B	-1.15383	0.055986	1
CEMP1	-1.15226	0.044094	1
RPL36A-HNRNPH2	-1.15166	0.193506	1
C20orf26	-1.15159	0.044094	1
ACTRT3	-1.15157	0.044094	1
FSTL3	-1.15111	0.044094	1
XKR7	-1.151	0.044094	1
KIAA1804	-1.15092	0.044094	1
CD38	-1.15054	0.044094	1
TRMT1L	-1.14949	0.0459	1
NBPF7	-1.14859	0.0459	1
CDKL3	-1.14843	0.0459	1
TMEM101	-1.14824	0.0459	1
ZCCHC13	-1.14824	0.058058	1
NEBL	-1.14738	0.0459	1
RNF111	-1.14716	0.0459	1
TCEB3B	-1.14631	0.058058	1
RPRD1B	-1.14607	0.0459	1
NUTM2A	-1.14491	0.0459	1
IFRD1	-1.14488	0.0459	1
TRAPPC3	-1.14462	0.0459	1
STAT6	-1.14443	0.0459	1
NRDE2	-1.14395	0.0459	1
GP1BA	-1.1437	0.0459	1
NUP50	-1.14362	0.0459	1
PLEKHA3	-1.1434	0.0459	1
CXorf21	-1.14328	0.058059	1
EIF4G2	-1.14297	0.0459	1
HNRNPK	-1.14227	0.0459	1
DDX43	-1.14174	0.045901	1
RELB	-1.14136	0.045901	1
WDR81	-1.14118	0.045901	1
GPR180	-1.14102	0.045901	1
CCDC171	-1.14085	0.045901	1
CHCHD3	-1.1408	0.045901	1
KIF23	-1.13993	0.047761	1
C1orf63	-1.13977	0.047761	1
AMICA1	-1.13939	0.047761	1
DR1	-1.13865	0.047761	1
TMEM109	-1.13827	0.047761	1
CDHR2	-1.13781	0.060165	1
C1orf94	-1.13776	0.047761	1
SLC25A20	-1.13667	0.047761	1
KIZ	-1.13641	0.060165	1
KARS	-1.13563	0.047761	1
MATR3	-1.13523	0.047761	1
ZSCAN32	-1.13491	0.047761	1
OR4K17	-1.13378	0.047761	1
TXNDC8	-1.13356	0.047761	1
C19orf59	-1.13355	0.047761	1
APBA2	-1.13153	0.047762	1
TMCO5A	-1.131	0.060166	1
LRP1B	-1.13082	0.047762	1
PTEN	-1.13063	0.047762	1
PSMB11	-1.12941	0.049659	1
C1orf105	-1.12935	0.049659	1
CDCP1	-1.12899	0.049659	1
C6orf222	-1.1272	0.04966	1
RNASE1	-1.1269	0.04966	1
C18orf32	-1.12557	0.159746	1
GNAT2	-1.12556	0.04966	1
PITPNM3	-1.12446	0.04966	1
MRPS36	-1.12306	0.078187	1
EDN2	-1.12305	0.04966	1
GABRR2	-1.12265	0.04966	1
NMRK2	-1.12254	0.04966	1
TIMM8A	-1.12211	0.062384	1
OR2M3	-1.1221	0.04966	1
SARS	-1.12203	0.062384	1
SARS2	-1.12167	0.04966	1
SLMAP	-1.12063	0.04966	1
NFATC2IP	-1.11985	0.051634	1
IL16	-1.11952	0.051634	1
HDLBP	-1.11935	0.051634	1
DLX6	-1.11897	0.051634	1
CYP11A1	-1.11842	0.051634	1
FAM198B	-1.11761	0.051634	1
CBY1	-1.11736	0.051634	1
ACSL1	-1.11718	0.051634	1
CYCS	-1.11662	0.051634	1
CHST5	-1.11647	0.051634	1
RHBDL2	-1.11619	0.051634	1
PCLO	-1.11562	0.051634	1
F11R	-1.11543	0.051634	1
CNKSR1	-1.11513	0.051634	1
MN1	-1.11475	0.051634	1
ALG1L	-1.1144	0.051634	1
DUS2	-1.11418	0.051634	1
LCN10	-1.11402	0.051634	1
SERPINB5	-1.11359	0.051635	1
GGCX	-1.11316	0.051635	1
MARCH7	-1.11273	0.051635	1
ROCK2	-1.11217	0.051635	1
MVB12B	-1.11183	0.051635	1
DAPK3	-1.11097	0.051635	1
LAMTOR4	-1.10982	0.053672	1
CUL3	-1.10962	0.053672	1
UBXN2A	-1.10925	0.053672	1
RAB11FIP3	-1.10907	0.053672	1
PPHLN1	-1.10844	0.053672	1
DNPEP	-1.10812	0.053672	1
TTN	-1.10754	0.053672	1
COMMD3-BMI1	-1.10716	0.053672	1
PIGO	-1.10688	0.066973	1
OR5I1	-1.10612	0.053672	1
SEC22B	-1.10441	0.053673	1
GGA1	-1.10406	0.053673	1
KDM4C	-1.10309	0.053673	1
NHSL2	-1.10168	0.053673	1
CCDC41	-1.10151	0.053673	1
PHF23	-1.10133	0.053673	1
METTL4	-1.10094	0.053673	1
CELA3B	-1.10076	0.053673	1
FAM19A2	-1.10014	0.053673	1
CALD1	-1.09995	0.086112	1
ADAMTS8	-1.09868	0.055785	1
CCND3	-1.09827	0.069394	1
FAM193A	-1.09808	0.055785	1
TCP10L2	-1.09646	0.055785	1
ATP10A	-1.09637	0.055785	1
RASSF10	-1.09508	0.055785	1
STOX1	-1.09501	0.055785	1
ANKRD17	-1.09457	0.055785	1
UBE2J1	-1.09394	0.055786	1
IST1	-1.09371	0.055786	1
PRODH2	-1.09269	0.055786	1
IKZF1	-1.09166	0.055786	1
INSR	-1.09163	0.055786	1
PDDC1	-1.09157	0.055786	1
NPEPPS	-1.09088	0.055786	1
LCN8	-1.09054	0.055786	1
TRIM7	-1.08962	0.057994	1
BEND7	-1.08956	0.057994	1
KLHL34	-1.08874	0.07188	1
ANKRD36	-1.08842	0.057994	1
TMEM256	-1.08776	0.057995	1
CANX	-1.08765	0.07188	1
PRAMEF21	-1.08714	0.057995	1
RASAL2	-1.08693	0.057995	1
RABL2A	-1.08678	0.057995	1
EXPH5	-1.08619	0.057995	1
UBD	-1.08607	0.057995	1
ZNF615	-1.086	0.057995	1
BBS1	-1.08521	0.057995	1
SPATA4	-1.08452	0.057995	1
POC1A	-1.08408	0.057995	1
KRTAP10-10	-1.08354	0.057995	1
DUSP19	-1.08254	0.057995	1
FUT4	-1.08231	0.057995	1
CACYBP	-1.08225	0.057995	1
ZNF77	-1.08216	0.057995	1
DTX4	-1.08162	0.057995	1
UTP23	-1.0809	0.057995	1
DNTTIP1	-1.0809	0.057995	1
NIT2	-1.08023	0.057995	1
MYO1F	-1.08021	0.057995	1

## Sheet: Rescue Genes
Gene Name	CRANKS Score	p_value	FDR
GCLM	8.53523	1e-06	0.000679714
GSTO1	8.52794	1e-06	0.000679714
OSGIN2	8.07531	1e-06	0.000679714
OCIAD1	6.00895	1e-06	0.000679714
GCLC	5.98311	1e-06	0.000679714
AGPAT1	5.9527	1e-06	0.000679714
TMEM30A	5.71645	1e-06	0.000679714
GSS	5.44635	1e-06	0.000679714
NADK	4.59746	1e-06	0.000679714
PNPLA2	4.52292	1e-06	0.000679714
GSR	4.46043	1e-06	0.000679714
ELF1	4.31247	1e-06	0.000679714
ABHD5	4.05514	1e-06	0.000679714
DDX3X	3.80079	1e-06	0.000679714
SLC7A11	3.77625	1e-06	0.000679714
PSME3	3.75006	1e-06	0.000679714
EIF4B	3.73556	1e-06	0.000679714
TMEM230	3.66928	1e-06	0.000679714
BRD2	3.61343	1e-06	0.000679714
RBM26	3.54826	1e-06	0.000679714
G3BP1	3.515	1e-06	0.000679714
CMAS	3.47637	1e-06	0.000679714
PDHB	3.40127	1e-06	0.000679714
PDHA1	3.34319	1e-06	0.000679714
ITPK1	3.33378	1e-06	0.000679714
RFK	3.32266	1e-06	0.000679714
RBM7	3.27482	1e-06	0.000679714
ACOT7	3.06895	1e-06	0.000679714
SLC25A1	2.99197	2e-06	0.00122787
CLTA	2.98914	2e-06	0.00122787
FXYD5	2.98712	2e-06	0.00122787
ATP8B2	2.93189	3e-06	0.00178425
IRF1	2.87938	4e-06	0.00230691
CS	2.81546	6e-06	0.00335859
PRPS1	2.78072	7e-06	0.0038064
SLC38A1	2.73304	1e-05	0.00528667
ARID4B	2.7329	2.9e-05	0.0131411
EIF3G	2.71126	3.1e-05	0.0137207
HSDL1	2.70075	1.3e-05	0.00651095
DHX36	2.68757	1.3e-05	0.00651095
DLAT	2.6108	5.2e-05	0.0215144
HNRNPF	2.59906	2.4e-05	0.011712
MRS2	2.59779	2.5e-05	0.011895
IPMK	2.57004	2.8e-05	0.0129975
ADIPOR2	2.48471	4.2e-05	0.0177632
KANSL1	2.48294	4.2e-05	0.0177632
EIF3B	2.44472	5.7e-05	0.0230814
GAK	2.3961	7.9e-05	0.0313235
UBE2H	2.38986	8.4e-05	0.0326263
CREB1	2.36404	9.5e-05	0.0361608
SON	2.32892	0.000117	0.0436616
POLR2E	2.32315	0.000256	0.0812032
PGRMC2	2.28434	0.000318	0.0931104
MTA2	2.27161	0.000158	0.057828
AHCYL1	2.26255	0.000355	0.102369
CD79B	2.25228	0.000178	0.0639188
PEX1	2.25159	0.000179	0.0630876
XPO7	2.24979	0.000191	0.0660929
GLUL	2.22896	0.000214	0.0727294
YTHDF2	2.21919	0.000224	0.0747924
NREP	2.19937	0.000251	0.0823626
ZNF330	2.19377	0.000252	0.0812892
DNTTIP2	2.18762	0.000263	0.0807325
MTHFR	2.18287	0.000263	0.0807325
GPATCH8	2.17716	0.000279	0.0829676
SLC25A36	2.1738	0.000279	0.0829676
TMSB15B	2.16188	0.009717	0.736789
MS4A13	2.14311	0.020974	0.950422
FDPS	2.12999	0.000372	0.10567
SAP30	2.12505	0.000373	0.102883
MDH1	2.12075	0.000373	0.102883
MAEA	2.10933	0.000422	0.11312
NR2C2AP	2.10679	0.000422	0.11312
SF3B2	2.08892	0.000472	0.123056
LPCAT4	2.08645	0.000472	0.123056
ZBTB7A	2.06249	0.000533	0.137082
NETO1	2.05836	0.000564	0.141237
TFIP11	2.05343	0.000564	0.141237
CXorf56	2.04953	0.000596	0.145424
RBM4	2.04912	0.000596	0.145424
GPCPD1	2.04662	0.000597	0.142026
PRMT3	2.04459	0.000597	0.142026
S100PBP	2.03887	0.000628	0.147557
DPH1	2.02156	0.000666	0.154577
OXER1	2.0132	0.001286	0.257633
CTAGE9	2.00279	0.000748	0.171517
NDUFA13	1.99738	0.000788	0.176438
COQ10B	1.99598	0.000788	0.176438
UBE2Q2L	1.97964	0.017259	0.89259
WDR26	1.97464	0.001577	0.303166
SPTLC1	1.97308	0.000882	0.195189
COX7A2L	1.96188	0.00093	0.203446
EMC8	1.95826	0.00098	0.211947
TBC1D24	1.95324	0.001748	0.332679
RMND5A	1.94486	0.001039	0.222183
SETD1A	1.92578	0.002027	0.357202
TMEM127	1.92382	0.001145	0.242129
DENND1A	1.91823	0.001209	0.247416
FBXO11	1.91757	0.001209	0.247416
RANBP3	1.91621	0.001209	0.247416
BRD1	1.90265	0.001277	0.258552
MMGT1	1.89824	0.001342	0.263309
HMHA1	1.89717	0.001342	0.263309
SLC38A2	1.87713	0.001498	0.290918
IRF2	1.8411	0.001758	0.328022
QKI	1.84053	0.001758	0.328022
ATF1	1.83659	0.001866	0.338226
CITED1	1.83517	0.001866	0.338226
GZMA	1.83409	0.001866	0.338226
SLC25A33	1.82741	0.001971	0.353887
DENND4A	1.82411	0.003317	0.464185
KTI12	1.82094	0.001972	0.350758
LDLR	1.81833	0.002076	0.362481
TIA1	1.81178	0.002077	0.359359
SZRD1	1.80807	0.002193	0.369356
JMJD6	1.8044	0.002193	0.369356
GPATCH2	1.80376	0.003649	0.482276
KRBA2	1.80312	0.002193	0.369356
SLC25A44	1.79978	0.002311	0.379163
ARGLU1	1.797	0.002311	0.379163
TMX1	1.79548	0.002311	0.379163
MBD3	1.78596	0.002439	0.393382
ACSL4	1.78575	0.002439	0.393382
NRXN2	1.78175	0.00244	0.386984
APOBEC4	1.78015	0.00244	0.386984
MBNL1	1.77908	0.002576	0.395374
RHOH	1.77517	0.002576	0.395374
FLAD1	1.77318	0.002576	0.395374
FAM120A	1.77192	0.002576	0.395374
SUB1	1.7705	0.006805	0.650818
CPA2	1.76996	0.002706	0.412005
LYN	1.76005	0.002707	0.408886
ZNF365	1.75878	0.002848	0.426796
SAP30BP	1.75647	0.007414	0.653256
CNBD1	1.75614	0.002849	0.420327
KRTAP26-1	1.75317	0.002849	0.420327
PCF11	1.75087	0.004602	0.547408
SUMO2	1.74876	0.007737	0.663291
ZNF670	1.74832	0.002996	0.431969
KPTN	1.74767	0.002996	0.431969
KMT2B	1.74424	0.002996	0.431969
EFNA2	1.7381	0.003154	0.45133
ARID1A	1.73517	0.005058	0.556438
TXLNB	1.73496	0.003155	0.444785
LOC643669	1.73386	0.005058	0.556438
FMNL2	1.73289	0.003155	0.444785
STX17	1.72951	0.003323	0.458285
AGL	1.72848	0.003323	0.458285
FAM194A	1.72441	0.003324	0.448669
ZBTB1	1.72277	0.003324	0.448669
EIF3A	1.72237	0.003324	0.448669
CTIF	1.71253	0.003491	0.46462
NUFIP2	1.71023	0.003491	0.46462
LMTK2	1.70291	0.00367	0.481706
CDC73	1.70015	0.003671	0.478537
CCR2	1.69306	0.00385	0.498457
CCDC130	1.68908	0.004046	0.516802
PRKACA	1.68416	0.004046	0.516802
ZNF813	1.68361	0.004047	0.513483
TIMM21	1.67702	0.004248	0.524987
REXO1	1.6751	0.004248	0.524987
SCD	1.6726	0.004248	0.524987
PRDM15	1.67254	0.004248	0.524987
ZNF521	1.67176	0.004249	0.518378
C3orf17	1.67019	0.004249	0.518378
VPS72	1.6678	0.004476	0.542594
NUP188	1.6641	0.006956	0.645788
ZCCHC8	1.66064	0.006956	0.645788
QTRTD1	1.66063	0.004477	0.535888
AGPAT2	1.66048	0.004477	0.535888
AKR1A1	1.65463	0.004699	0.555474
CENPF	1.65363	0.0047	0.545429
C4orf17	1.65202	0.0047	0.545429
EME1	1.65153	0.0047	0.545429
RPL4	1.6488	0.004938	0.559405
BMP4	1.64778	0.004938	0.559405
FRYL	1.6472	0.004938	0.559405
LRRC48	1.64693	0.004938	0.559405
ELP6	1.64575	0.004939	0.549702
RAPSN	1.64186	0.007625	0.656647
CCDC83	1.6412	0.004939	0.549702
VKORC1L1	1.64114	0.004939	0.549702
NDUFA3	1.63813	0.005188	0.564217
MAFB	1.63743	0.005188	0.564217
NHP2L1	1.6336	0.01217	0.833163
ACO2	1.63231	0.005189	0.56112
CHD1	1.62736	0.005455	0.573589
MPC1	1.62689	0.005455	0.573589
CST8	1.62619	0.005455	0.573589
COL25A1	1.62463	0.005455	0.573589
TGFB2	1.62397	0.005455	0.573589
SLC1A5	1.62365	0.008332	0.698567
TCEAL6	1.62142	0.005456	0.567424
SLC31A2	1.62051	0.005456	0.567424
SLC7A1	1.61748	0.005727	0.589169
SLC25A22	1.61378	0.005727	0.589169
PDS5A	1.60773	0.00601	0.61167
CDV3	1.60452	0.00601	0.61167
NDUFB2	1.59575	0.006311	0.615954
SF3A2	1.59403	0.006311	0.615954
SH2D4A	1.59328	0.006311	0.615954
SPTLC2	1.59265	0.006311	0.615954
CLINT1	1.59241	0.006311	0.615954
SPA17	1.59202	0.006311	0.615954
BAZ2B	1.59094	0.006311	0.615954
CRY2	1.59054	0.006311	0.615954
MPC2	1.58638	0.006617	0.639263
PHF8	1.58505	0.006617	0.639263
ALDH18A1	1.58168	0.006618	0.63613
SLC25A23	1.57968	0.006924	0.649151
ERGIC1	1.57723	0.006924	0.649151
KCNRG	1.57221	0.006924	0.649151
B4GALT6	1.57058	0.006924	0.649151
GALNT1	1.56933	0.007265	0.64611
PIK3CD	1.56804	0.007265	0.64611
TMA7	1.56787	0.007265	0.64611
CTU2	1.56746	0.007265	0.64611
PAN3	1.56563	0.007265	0.64611
CCDC125	1.56554	0.007265	0.64611
TMEM106C	1.56523	0.007265	0.64611
GPS2	1.56488	0.007265	0.64611
YBX1	1.56434	0.007265	0.64611
NPRL3	1.56169	0.016067	0.854154
RALGAPB	1.56001	0.007266	0.643193
FBXO42	1.55906	0.007622	0.665422
SLC16A1	1.55721	0.007622	0.665422
GATAD2A	1.55246	0.007623	0.659459
ZNF350	1.55175	0.007623	0.659459
CDK14	1.54992	0.008002	0.682933
TRIM64	1.54628	0.008003	0.673952
PPP6C	1.54279	0.011854	0.81446
HTR3A	1.54066	0.008003	0.673952
SNRPB2	1.5401	0.008003	0.673952
UBTD1	1.53943	0.008386	0.70001
ARRDC4	1.53888	0.012366	0.831624
USP10	1.53705	0.008387	0.691002
DPH3	1.53371	0.008387	0.691002
FAM98B	1.53279	0.008387	0.691002
FAM25B	1.5308	0.012367	0.828763
EIF2S1	1.52962	0.040605	1
LOC200726	1.52391	0.008789	0.714839
GNAI2	1.52378	0.008789	0.714839
SNRPB	1.52218	0.008789	0.714839
HLA-DQA1	1.52192	0.00879	0.708861
HSD17B4	1.52107	0.00879	0.708861
ZNF680	1.52003	0.012904	0.835336
STARD7	1.51782	0.013466	0.840278
CGA	1.51766	0.009227	0.725654
RAPGEF6	1.51754	0.009227	0.725654
DAZAP1	1.51669	0.009227	0.725654
BAK1	1.51471	0.009227	0.725654
FTHL17	1.51443	0.009227	0.725654
RHOBTB1	1.51423	0.009227	0.725654
LGALS8	1.51396	0.009228	0.716846
METTL6	1.51379	0.009228	0.716846
EIF4G1	1.51358	0.013466	0.840278
UBE2E3	1.51136	0.009228	0.716846
RPL35	1.50803	0.009688	0.737528
ZNF593	1.50642	0.009688	0.737528
DLEC1	1.50635	0.014051	0.843592
IL1F10	1.50577	0.009688	0.737528
NRSN1	1.50477	0.009688	0.737528
SLC6A3	1.50071	0.009688	0.737528
TTC33	1.4981	0.010147	0.763311
EIF4ENIF1	1.49644	0.010147	0.763311
PIAS4	1.49353	0.010148	0.760381
GSG1L2	1.49353	0.014671	0.833488
ZCCHC11	1.49212	0.014671	0.833488
ALG2	1.48904	0.010628	0.790125
MBNL2	1.48418	0.010628	0.790125
HOGA1	1.48333	0.015306	0.866976
NUBPL	1.48271	0.010629	0.781047
WDR4	1.48193	0.010629	0.781047
SGOL2	1.48061	0.010629	0.781047
USP1	1.47985	0.011131	0.793428
OR2S2	1.47892	0.011131	0.793428
CLP1	1.47853	0.011131	0.793428
SRCAP	1.4771	0.011131	0.793428
ELF4	1.47589	0.011131	0.793428
BSG	1.47511	0.011131	0.793428
OR2L5	1.47377	0.011131	0.793428
CFAP45	1.47352	0.069003	1
LARP1	1.47282	0.011131	0.793428
SF3B3	1.47276	0.032636	1
PDP1	1.47154	0.011132	0.787599
DNAJC24	1.47002	0.011132	0.787599
C21orf91	1.46957	0.011644	0.814738
RNF5	1.46771	0.011644	0.814738
PI4KB	1.46603	0.011644	0.814738
OR1L1	1.46597	0.011645	0.802999
ZNF408	1.46236	0.011645	0.802999
CNGA2	1.46208	0.011645	0.802999
PHF1	1.4616	0.016637	0.881993
GPT2	1.46138	0.011645	0.802999
GAGE12J	1.46119	0.048694	1
ACOX3	1.45708	0.012193	0.822898
MKRN3	1.45675	0.017346	0.894659
FAM25G	1.45608	0.012193	0.822898
ACAD9	1.45458	0.012193	0.822898
ZHX2	1.45404	0.012193	0.822898
RANBP9	1.448	0.012756	0.842959
NUDT17	1.44785	0.012756	0.842959
OR5AP2	1.44766	0.012756	0.842959
BAGE5	1.44753	0.107958	1
BAGE2	1.44703	0.107958	1
BAGE4	1.44679	0.107958	1
NDUFS5	1.4465	0.012756	0.842959
BAGE	1.44465	0.107959	1
ITSN2	1.44415	0.012757	0.828639
BAGE3	1.44362	0.107959	1
DNAJC10	1.44282	0.012757	0.828639
BPIFB2	1.44243	0.012757	0.828639
SEPSECS	1.44234	0.018071	0.9147
NKX2-5	1.44077	0.012757	0.828639
ANKRD52	1.44037	0.012757	0.828639
CEP192	1.43819	0.013359	0.853183
LYPD6B	1.43774	0.013359	0.853183
HDAC3	1.43651	0.013359	0.853183
HIST1H2BN	1.43614	0.013359	0.853183
GH2	1.43436	0.01336	0.839167
KLF1	1.4343	0.01336	0.839167
ZNF180	1.43362	0.01336	0.839167
C2orf40	1.43295	0.01336	0.839167
GPR112	1.43281	0.01336	0.839167
FAM180B	1.42866	0.013997	0.843009
DPH6	1.42852	0.013997	0.843009
MYL10	1.42844	0.013997	0.843009
PIK3C2G	1.42486	0.013997	0.843009
CTDNEP1	1.4242	0.013997	0.843009
CDH19	1.42216	0.013997	0.843009
CD83	1.42156	0.013997	0.843009
ICA1	1.42152	0.013997	0.843009
HIST1H2BM	1.42151	0.013997	0.843009
NICN1	1.42145	0.013997	0.843009
ATAD2	1.42078	0.013997	0.843009
MUC16	1.41959	0.014634	0.873086
HCFC1	1.4184	0.020462	0.952158
SNRK	1.4184	0.014634	0.873086
ZFY	1.41737	0.014635	0.836436
SIX6	1.41719	0.014635	0.836436
EIF5	1.4171	0.014635	0.836436
CHST8	1.41682	0.014635	0.836436
FFAR2	1.41678	0.014635	0.836436
SLC36A1	1.41501	0.014635	0.836436
PCDHB1	1.41476	0.014635	0.836436
RBM27	1.41437	0.020462	0.952158
HS1BP3	1.41417	0.020462	0.952158
PRR14L	1.41361	0.014635	0.836436
CASP4	1.41346	0.014635	0.836436
RBMXL3	1.41285	0.014635	0.836436
PTGES3	1.41233	0.014635	0.836436
COPG1	1.41231	0.020462	0.952158
NFAT5	1.41191	0.014635	0.836436
NOTCH3	1.41158	0.014635	0.836436
RABL3	1.41122	0.014635	0.836436
MAGEA1	1.40953	0.015338	0.853546
PCYT2	1.40906	0.015338	0.853546
IPPK	1.40452	0.015338	0.853546
OSBPL9	1.40283	0.015338	0.853546
C10orf99	1.40223	0.015338	0.853546
GNG5	1.40197	0.015338	0.853546
CASC4	1.39989	0.016017	0.861117
PEX2	1.39835	0.016017	0.861117
FAM104A	1.39806	0.016017	0.861117
WDR83	1.39725	0.016017	0.861117
HYAL4	1.39678	0.016017	0.861117
RPS5	1.39654	0.016017	0.861117
CAPRIN1	1.3964	0.016017	0.861117
SWT1	1.39633	0.016017	0.861117
PPP1R18	1.39544	0.022154	0.96484
SRSF4	1.39516	0.016017	0.861117
SERAC1	1.3943	0.016017	0.861117
USP44	1.39395	0.016017	0.861117
EPT1	1.39343	0.016017	0.861117
BRAP	1.39155	0.022155	0.960487
ETNK1	1.39078	0.016018	0.853934
TNFSF15	1.39032	0.016018	0.853934
LDLRAP1	1.39024	0.022155	0.960487
TESPA1	1.39013	0.016018	0.853934
COX15	1.38962	0.016748	0.868523
MDH2	1.38894	0.016748	0.868523
TNFRSF1B	1.38868	0.016748	0.868523
MYO9B	1.38833	0.016748	0.868523
C9orf89	1.38677	0.016748	0.868523
DEPDC5	1.3854	0.016748	0.868523
RFX1	1.38179	0.016748	0.868523
SKIV2L	1.38015	0.023081	0.971853
FAM203A	1.38	0.016748	0.868523
CYB5B	1.37967	0.017522	0.898864
NRF1	1.37887	0.017522	0.898864
NMD3	1.3754	0.017523	0.889327
C10orf2	1.37424	0.017523	0.889327
HSD17B11	1.3738	0.017523	0.889327
ILF3	1.37031	0.017523	0.889327
PIP	1.36788	0.018346	0.909274
FPGT	1.36571	0.018346	0.909274
TFAP4	1.3647	0.018346	0.909274
ZNF385D	1.36442	0.018346	0.909274
TBC1D3L	1.36351	0.090966	1
PABPC3	1.36334	0.018346	0.909274
LMNB2	1.36328	0.018346	0.909274
GPR155	1.36288	0.018346	0.909274
GID8	1.36216	0.018346	0.909274
TBC1D3I	1.36184	0.090967	1
TBC1D3K	1.36062	0.090967	1
TBC1D3E	1.36	0.090967	1
FAM26E	1.35915	0.019158	0.947052
MMD	1.35771	0.019159	0.923124
RBM38	1.35719	0.019159	0.923124
KRTAP17-1	1.35706	0.019159	0.923124
KREMEN1	1.35657	0.019159	0.923124
LRRTM3	1.35295	0.019159	0.923124
SERBP1	1.35254	0.019159	0.923124
CXorf61	1.3521	0.019159	0.923124
SGMS1	1.35201	0.019159	0.923124
METTL14	1.35169	0.019159	0.923124
NDUFAF6	1.35059	0.019159	0.923124
FAM228A	1.34988	0.020006	0.954271
ITGA2B	1.34864	0.027087	1
KANSL2	1.34756	0.027087	1
IFI35	1.3469	0.020006	0.954271
TMEM178A	1.3456	0.020006	0.954271
F9	1.34544	0.020006	0.954271
IER3	1.34398	0.020007	0.940181
KCNIP4	1.34387	0.020007	0.940181
BAX	1.34387	0.020007	0.940181
KMT2D	1.34226	0.020007	0.940181
ZNF766	1.34191	0.020007	0.940181
APAF1	1.34014	0.020007	0.940181
WDR20	1.33928	0.020881	0.969286
MAP1LC3B2	1.33868	0.028173	1
ELP2	1.33741	0.020882	0.948511
C5orf64	1.3372	0.020882	0.948511
NDUFA11	1.33708	0.028173	1
NEK3	1.33624	0.020882	0.948511
CCDC120	1.33559	0.028173	1
YY1	1.33315	0.020882	0.948511
RAD17	1.33303	0.020882	0.948511
UCK2	1.33281	0.020882	0.948511
MEN1	1.33231	0.020882	0.948511
CTLA4	1.33149	0.020882	0.948511
CPB1	1.33025	0.020882	0.948511
PRAMEF10	1.32949	0.021809	0.972058
MCIDAS	1.32927	0.021809	0.972058
GPR174	1.32926	0.021809	0.972058
THSD1	1.32875	0.021809	0.972058
MSMP	1.32865	0.021809	0.972058
PITPNB	1.32672	0.021809	0.972058
TXNIP	1.32659	0.021809	0.972058
STAR	1.32601	0.029323	1
DTNBP1	1.32543	0.02181	0.952037
AHDC1	1.3242	0.02181	0.952037
C7orf60	1.3234	0.02181	0.952037
GSTM5	1.32209	0.02181	0.952037
MFN1	1.32178	0.02181	0.952037
DNMT3B	1.32118	0.02181	0.952037
WIF1	1.32079	0.02181	0.952037
ERG	1.3206	0.02181	0.952037
COPS7B	1.32036	0.02181	0.952037
CDS1	1.31992	0.022792	0.983622
HIF1AN	1.31864	0.022792	0.983622
OR2AP1	1.3175	0.022793	0.961854
EIF2AK1	1.31723	0.022793	0.961854
PPP2R5E	1.31621	0.022793	0.961854
SUPT6H	1.31499	0.030514	1
HSPH1	1.31365	0.022793	0.961854
C6orf62	1.31333	0.022793	0.961854
HCFC2	1.31269	0.022793	0.961854
CCDC157	1.31262	0.022793	0.961854
CHST11	1.31255	0.022793	0.961854
SEPT3	1.31233	0.022793	0.961854
TCEANC	1.31176	0.022793	0.961854
POLA1	1.31035	0.040936	1
FAM25C	1.30762	0.023787	0.979901
C16orf97	1.30728	0.023787	0.979901
MFSD11	1.30709	0.023787	0.979901
GPR171	1.30609	0.023787	0.979901
TGOLN2	1.30595	0.023787	0.979901
PUS7	1.30594	0.031743	1
KIF18A	1.30568	0.023787	0.979901
ATP5L	1.30517	0.023787	0.979901
CCDC91	1.30423	0.023787	0.979901
TEX261	1.30186	0.023787	0.979901
KRT73	1.30158	0.023787	0.979901
CA8	1.30007	0.031743	1
KIAA0907	1.29857	0.02482	0.990302
MYH7	1.29832	0.02482	0.990302
IRX3	1.29783	0.02482	0.990302
CDX2	1.2978	0.02482	0.990302
IVNS1ABP	1.29765	0.02482	0.990302
UGT2B28	1.29711	0.03302	1
PCGF1	1.29656	0.02482	0.990302
GSK3A	1.29602	0.02482	0.990302
PRIM1	1.29466	0.03302	1
OAF	1.29464	0.02482	0.990302
NKIRAS1	1.29371	0.02482	0.990302
OPTN	1.29362	0.02482	0.990302
MTRR	1.29362	0.02482	0.990302
AQR	1.29228	0.02482	0.990302
TNKS2	1.29201	0.02482	0.990302
ZNF622	1.29087	0.02482	0.990302
FXYD1	1.29036	0.02482	0.990302
PLEKHG2	1.28811	0.025912	1
SFTPA1	1.28705	0.025912	1
MAATS1	1.28672	0.025912	1
HIST1H2AE	1.28576	0.025912	1
EDAR	1.28548	0.025912	1
NKTR	1.28545	0.025912	1
TMEM213	1.28423	0.034313	1
LUC7L3	1.28343	0.025913	1
TBC1D3F	1.28291	0.025913	1
CDC45	1.2829	0.045489	1
PATE1	1.28263	0.025913	1
CLN8	1.28113	0.025913	1
SMYD3	1.27647	0.027023	1
PDS5B	1.27576	0.027023	1
LPPR4	1.27565	0.027023	1
LRR1	1.27304	0.027023	1
VDAC2	1.27239	0.027023	1
NPIPB5	1.27238	0.027023	1
NCOR1	1.27198	0.027023	1
AQP1	1.27153	0.027023	1
CD19	1.27143	0.027023	1
AP3D1	1.26969	0.02814	1
DDX1	1.26908	0.02814	1
RCC2	1.26877	0.02814	1
ZNF214	1.26745	0.02814	1
TBC1D3H	1.26718	0.02814	1
ARHGAP9	1.26683	0.02814	1
TPMT	1.26625	0.02814	1
BLOC1S4	1.26607	0.02814	1
CKLF-CMTM1	1.26586	0.02814	1
TAPBPL	1.26548	0.02814	1
PPA1	1.26493	0.02814	1
IL1RAPL1	1.26426	0.02814	1
VAMP5	1.2639	0.028141	1
RNF187	1.2633	0.028141	1
GATAD1	1.26289	0.028141	1
ERMN	1.26265	0.028141	1
UBAP1L	1.26231	0.028141	1
DMRT3	1.26227	0.028141	1
ARMC9	1.26031	0.028141	1
ALKBH6	1.26013	0.028141	1
FAM231C	1.26005	0.037076	1
FA2H	1.25998	0.029324	1
KRTAP15-1	1.25989	0.029324	1
UBQLN1	1.25877	0.029324	1
ZNF273	1.25866	0.029324	1
FAM231A	1.2569	0.038524	1
RSBN1	1.25592	0.029324	1
LMAN2L	1.25479	0.029324	1
IL9	1.2545	0.029324	1
CLTB	1.25428	0.029324	1
MCCC2	1.2541	0.029324	1
DSTN	1.254	0.038524	1
EIF4H	1.25331	0.029324	1
WSCD2	1.25299	0.029324	1
PEX5	1.25283	0.029324	1
PAEP	1.25214	0.029324	1
F2RL3	1.25204	0.029324	1
FAM45A	1.25172	0.029324	1
SV2A	1.25153	0.029324	1
SSTR5	1.25108	0.029324	1
PWWP2A	1.24959	0.030592	1
CD36	1.24918	0.030592	1
CXCL6	1.24724	0.040047	1
TTC37	1.24657	0.030593	1
STIL	1.24569	0.030593	1
OR51G2	1.24523	0.030593	1
KIAA0226L	1.24425	0.030593	1
NDE1	1.2436	0.030593	1
APCDD1L	1.24316	0.030593	1
NCKAP1	1.24298	0.030593	1
KCNJ11	1.24143	0.030593	1
YTHDC2	1.2414	0.040047	1
G6PD	1.24066	0.030593	1
URM1	1.23986	0.031874	1
CYP26C1	1.23954	0.031874	1
GPRC5D	1.2389	0.031874	1
KCNK10	1.23883	0.031874	1
CLLU1OS	1.23858	0.031874	1
SNRPF	1.23844	0.054106	1
SPRY3	1.23794	0.031874	1
HIST1H2AJ	1.23665	0.031874	1
SYNGR2	1.23662	0.031874	1
ZBTB39	1.23286	0.031875	1
ITFG2	1.23279	0.031875	1
LOXL2	1.23207	0.031875	1
SLAMF8	1.23198	0.031875	1
RBM22	1.23083	0.031875	1
OR10A3	1.23063	0.031875	1
GLS	1.23013	0.031875	1
C9orf78	1.22778	0.033205	1
OR10X1	1.22721	0.033205	1
PHOX2A	1.22683	0.033205	1
KIAA0226	1.22613	0.043173	1
CCDC94	1.22545	0.033205	1
TOP1MT	1.22495	0.033205	1
SPZ1	1.22408	0.043173	1
BRI3	1.22352	0.043174	1
USP47	1.22208	0.033205	1
TPM2	1.22032	0.043174	1
TUBA1B	1.22028	0.033205	1
EIF1AX	1.22014	0.033205	1
SARNP	1.21746	0.034612	1
TBC1D3	1.21713	0.034612	1
SF3A3	1.21655	0.044812	1
MFSD3	1.21611	0.034612	1
VWC2L	1.21588	0.034612	1
SYMPK	1.2157	0.034612	1
WBP4	1.21521	0.034612	1
ARCN1	1.21478	0.034612	1
ECT2	1.2141	0.034612	1
AP1S2	1.21366	0.034613	1
GDA	1.21336	0.034613	1
FAM83G	1.21326	0.044812	1
KIAA0319L	1.21116	0.034613	1
CCDC144A	1.21054	0.034613	1
GPR173	1.20808	0.036059	1
XAB2	1.20795	0.036059	1
PRDM16	1.20784	0.036059	1
KCTD2	1.20679	0.036059	1
IKZF2	1.20674	0.036059	1
SEMA6A	1.20671	0.036059	1
SRSF6	1.20647	0.046543	1
AADACL2	1.20526	0.036059	1
ZNF101	1.20495	0.036059	1
RIIAD1	1.20438	0.036059	1
SPTSSA	1.20349	0.036059	1
SOS2	1.20253	0.036059	1
AKT2	1.2024	0.036059	1
GATAD2B	1.20217	0.036059	1
DDX46	1.20172	0.077551	1
CNOT1	1.20161	0.046544	1
PACSIN1	1.20102	0.036059	1
MCMDC2	1.20069	0.036059	1
AMHR2	1.2005	0.036059	1
ANXA3	1.19872	0.03756	1
C4BPA	1.19796	0.037561	1
ENAH	1.19795	0.048316	1
GPR15	1.19775	0.037561	1
PTBP1	1.19746	0.037561	1
C6orf136	1.19634	0.037561	1
SNX14	1.1962	0.037561	1
ICA1L	1.19529	0.037561	1
STYXL1	1.19527	0.037561	1
SSFA2	1.1946	0.037561	1
SLC52A2	1.19433	0.037561	1
SMIM5	1.19368	0.037561	1
TMEM5	1.1934	0.037561	1
NDUFA4L2	1.19304	0.037561	1
SPATA22	1.1923	0.037561	1
CRYAB	1.1923	0.048316	1
KIAA1737	1.19152	0.048317	1
HSD17B8	1.19063	0.037561	1
DNASE1L3	1.19061	0.037561	1
PRSS27	1.19056	0.037561	1
NFE2L2	1.19037	0.037561	1
SCLT1	1.18932	0.039092	1
PIBF1	1.1893	0.039092	1
ZAR1	1.18879	0.039092	1
ZNF563	1.18869	0.039092	1
S1PR2	1.18798	0.039093	1
NDUFA1	1.1869	0.039093	1
MS4A10	1.18682	0.039093	1
CD69	1.18656	0.039093	1
H2AFZ	1.18616	0.039093	1
QTRT1	1.18562	0.039093	1
TNFRSF4	1.1844	0.039093	1
SMOX	1.18415	0.039093	1
DYNC2LI1	1.18322	0.039093	1
SRPK1	1.1831	0.039093	1
GPRASP2	1.18303	0.039093	1
FEZ2	1.18296	0.050154	1
ZNF619	1.18231	0.039093	1
NUB1	1.18129	0.039093	1
MDFIC	1.18089	0.039093	1
ZNF383	1.18031	0.039093	1
GID4	1.18017	0.039093	1
OXR1	1.17989	0.040704	1
SURF2	1.17936	0.040704	1
PKNOX1	1.17838	0.040704	1
ZNF275	1.17806	0.040704	1
CTNND1	1.17803	0.040704	1
ZNF226	1.17748	0.040704	1
APPBP2	1.17667	0.040704	1
IL17A	1.17633	0.040704	1
POLR2H	1.17573	0.040705	1
ARHGDIG	1.17499	0.040705	1
MGAT1	1.17354	0.040705	1
GK5	1.17266	0.052053	1
LEMD1	1.17265	0.040705	1
METRN	1.17237	0.040705	1
PAX2	1.17186	0.040705	1
CORO1C	1.17151	0.040705	1
CHN2	1.17037	0.040705	1
CSRNP3	1.16762	0.042387	1
LRRC34	1.16722	0.042387	1
MEST	1.16691	0.042387	1
DONSON	1.1666	0.068566	1
INTS12	1.16556	0.042387	1
ZNF146	1.16502	0.042387	1
NLRP2	1.16384	0.054001	1
ATP8A1	1.16382	0.042388	1
NAA20	1.1638	0.042388	1
TTC5	1.1635	0.042388	1
PRRX2	1.16341	0.042388	1
RNF2	1.1631	0.042388	1
SNX21	1.16304	0.042388	1
CAPN2	1.16283	0.042388	1
SLC44A3	1.16216	0.042388	1
PLA2G7	1.16185	0.042388	1
DCAF16	1.16175	0.042388	1
PPARG	1.16173	0.054001	1
PIM3	1.16071	0.042388	1
PPP1CC	1.16066	0.042388	1
SEL1L	1.16005	0.042388	1
BTRC	1.15851	0.044093	1
MBD2	1.15674	0.044094	1
CCDC62	1.1563	0.044094	1
AP2S1	1.15534	0.044094	1
BRE	1.15515	0.044094	1
PDGFD	1.15494	0.044094	1
NUP214	1.15339	0.044094	1
WDR88	1.15331	0.044094	1
MIS12	1.15309	0.044094	1
ZFP69	1.15285	0.044094	1
ZNF573	1.15212	0.044094	1
EMC3	1.15203	0.044094	1
GNE	1.15154	0.044094	1
AGPAT9	1.15018	0.044094	1
NT5C1B-RDH14	1.14944	0.0459	1
NPIPB3	1.14927	0.152795	1
CRLF1	1.14927	0.0459	1
AIMP1	1.14926	0.0459	1
PRMT10	1.14789	0.0459	1
SLC35A2	1.14729	0.0459	1
ALMS1	1.14677	0.058058	1
EXOSC9	1.14658	0.0459	1
CDKL4	1.14657	0.0459	1
BTAF1	1.14639	0.0459	1
RPL23	1.14636	0.07324	1
WIPF2	1.14609	0.0459	1
SIX4	1.14535	0.058058	1
G2E3	1.14517	0.0459	1
PFN1	1.14472	0.0459	1
AKT1	1.14378	0.0459	1
CENPV	1.14324	0.0459	1
NEK2	1.14144	0.045901	1
CTSL	1.13964	0.047761	1
SYNPR	1.13907	0.047761	1
RBM48	1.13892	0.047761	1
HNRNPD	1.1389	0.047761	1
SAYSD1	1.13885	0.047761	1
HIVEP3	1.13879	0.060165	1
PA2G4	1.13822	0.047761	1
ZNF852	1.13814	0.07568	1
NUP133	1.13808	0.047761	1
ZNF846	1.1379	0.047761	1
DNAJC5G	1.13776	0.047761	1
SLC10A1	1.13703	0.047761	1
BAP1	1.1366	0.047761	1
ZBTB21	1.13647	0.047761	1
TESK1	1.13596	0.047761	1
RPL13	1.13581	0.060166	1
PRM2	1.13568	0.047761	1
HIST1H4G	1.13509	0.047761	1
MYO5B	1.13451	0.047761	1
PITX3	1.1344	0.047761	1
OR10H3	1.1343	0.047761	1
VSTM5	1.13364	0.047761	1
C17orf98	1.13336	0.047761	1
FEM1A	1.13327	0.047761	1
FAM193B	1.1332	0.047761	1
PALM2	1.13311	0.047761	1
CMBL	1.13265	0.047761	1
GABRP	1.13255	0.047761	1
PQLC2	1.13185	0.060166	1
FNBP1	1.13181	0.047762	1
PEX7	1.13144	0.047762	1
ERI1	1.13143	0.047762	1
CDC20B	1.13114	0.047762	1
HRASLS5	1.13113	0.047762	1
RRM2B	1.13077	0.047762	1
HN1	1.13071	0.047762	1
PRKCD	1.13046	0.047762	1
NTAN1	1.13035	0.047762	1
ISG15	1.13018	0.047762	1
CTSO	1.12971	0.049659	1
HSPA4	1.12964	0.049659	1
SP9	1.12953	0.049659	1
CACNA1B	1.12927	0.049659	1
FNDC8	1.12911	0.062383	1
DAGLA	1.12872	0.062383	1
SLC20A1	1.12859	0.062383	1
RPS6KC1	1.12842	0.049659	1
KCNJ13	1.12823	0.049659	1
UQCC2	1.12804	0.062383	1
SEMA6B	1.12621	0.04966	1
LRRC57	1.12583	0.04966	1
GNAS	1.12554	0.04966	1
TMEM217	1.12496	0.04966	1
ANKMY2	1.12489	0.04966	1
ZNF655	1.12319	0.04966	1
NUDCD1	1.12218	0.04966	1
ANXA5	1.12118	0.04966	1
SDCCAG3	1.11992	0.051634	1
KCNF1	1.11915	0.051634	1
VGLL3	1.11881	0.051634	1
C4orf33	1.11808	0.051634	1
DAND5	1.11715	0.051634	1
HABP2	1.1171	0.051634	1
GPR63	1.11694	0.051634	1
FOXD1	1.11684	0.080734	1
TNFRSF19	1.11669	0.051634	1
KLRF1	1.11654	0.051634	1
FDXACB1	1.11645	0.051634	1
BMS1	1.11475	0.051634	1
NUP155	1.11419	0.051634	1
C19orf73	1.11378	0.051635	1
DLX3	1.11219	0.051635	1
NATD1	1.11098	0.128255	1
NFE2	1.10972	0.053672	1
MSRB1	1.10894	0.053672	1
PAX8	1.10889	0.053672	1
KANSL3	1.10854	0.053672	1
SSR1	1.10848	0.053672	1
HEATR3	1.10841	0.053672	1
ARF4	1.10791	0.053672	1
EMC4	1.10688	0.053672	1
OR10A5	1.10552	0.066973	1
IL22RA2	1.10412	0.053673	1
C10orf137	1.1036	0.053673	1
RALA	1.10276	0.053673	1
PODXL2	1.10172	0.053673	1
NIPAL2	1.10118	0.053673	1
PTDSS1	1.1011	0.053673	1
SNAI2	1.101	0.053673	1
C2orf72	1.10053	0.053673	1
SAMD11	1.09976	0.055785	1
ABCD1	1.09957	0.055785	1
TMEM104	1.09918	0.055785	1
XKRY	1.09916	0.055785	1
CCDC93	1.09826	0.069394	1
CCDC126	1.09794	0.055785	1
XKRY2	1.09737	0.055785	1
PPM1B	1.09683	0.055785	1
NUDT7	1.09667	0.055785	1
ZNF254	1.09473	0.055785	1
NMBR	1.09471	0.055785	1
SNX24	1.09433	0.055785	1
LIPT2	1.09362	0.055786	1
NDUFB4	1.09322	0.055786	1
TPX2	1.09322	0.055786	1
WNT6	1.09313	0.069394	1
MYOZ1	1.09237	0.069394	1
OR4Q3	1.09203	0.055786	1
SLC50A1	1.09192	0.055786	1
IER3IP1	1.09043	0.055786	1
CASP8AP2	1.09007	0.135008	1
AVPI1	1.08932	0.057994	1
MTA1	1.08844	0.057994	1
STAC3	1.08819	0.057994	1
GPR22	1.08785	0.057995	1
CTAGE4	1.08737	0.057995	1
TNRC6B	1.08721	0.057995	1
NDUFAF7	1.08702	0.057995	1
SESN1	1.08677	0.057995	1
APOA4	1.08593	0.057995	1
LIPC	1.08574	0.057995	1
FAM196B	1.08546	0.057995	1
F13B	1.08534	0.057995	1
FAM46D	1.08483	0.057995	1
EMC2	1.08476	0.057995	1
CDH18	1.08459	0.057995	1
PI4K2B	1.08447	0.057995	1
CALHM3	1.08408	0.057995	1
ECHS1	1.08375	0.057995	1
NRXN1	1.08367	0.057995	1
C10orf90	1.08353	0.071881	1
GNL2	1.08342	0.057995	1
FAM71B	1.08278	0.057995	1
BEAN1	1.08175	0.057995	1
SCYL2	1.08118	0.057995	1
LYZ	1.08046	0.057995	1
TPGS1	1.07989	0.060279	1
USP17L10	1.07979	0.074472	1
TREML4	1.07926	0.060279	1
PTPN14	1.07918	0.074472	1
MARVELD3	1.07775	0.06028	1
ASXL3	1.07756	0.06028	1
MYL4	1.07611	0.06028	1
FH	1.07603	0.091736	1
FAM217B	1.07602	0.06028	1
WRAP53	1.07598	0.06028	1
NDUFS3	1.07545	0.06028	1
GPR150	1.07524	0.06028	1
RPA2	1.07484	0.06028	1
NDUFS7	1.07415	0.06028	1
PUM1	1.07346	0.06028	1
NT5C2	1.07231	0.06028	1
APBB2	1.07086	0.06028	1
MDN1	1.07077	0.06028	1
DHX35	1.06996	0.062624	1
MRRF	1.06975	0.062624	1
MESP2	1.06862	0.062624	1
COPS4	1.06811	0.062624	1
CD79A	1.0673	0.062624	1
IQCC	1.06715	0.094656	1
KRTAP10-6	1.0671	0.062624	1
C2orf68	1.06615	0.062624	1
ZNF583	1.06599	0.062624	1
